# Supplementary material for: The Effect of SARS-COV‑2 Protein Fragments on the Dimerization of α‑Synuclein
Source: ACS Chem Neurosci. 2025 Oct 22;16(21):4279–88. doi: 10.1021/acschemneuro.5c00635 (PMC12593392; doi:10.1021/acschemneuro.5c00635)
Supplement: Supplementary file 1 [file cn5c00635_si_001.zip › aS Configurations - Supporting Information/Beta Strand Dimer/Control/b-c-1-initial.pdb]

REMARK    GENERATED BY TRJCONV
TITLE     Protein in water t=   0.00000 step= 0
REMARK    THIS IS A SIMULATION BOX
CRYST1   89.705   89.705   89.705  90.00  90.00  90.00 P 1           1
MODEL        1
ATOM      1  N   MET A   1      73.970  30.800  52.300  1.00  0.00           N
ATOM      2  H1  MET A   1      74.190  30.160  53.090  1.00  0.00           H
ATOM      3  H2  MET A   1      74.770  31.430  52.120  1.00  0.00           H
ATOM      4  H3  MET A   1      73.220  31.430  52.660  1.00  0.00           H
ATOM      5  CA  MET A   1      73.520  30.080  51.090  1.00  0.00           C
ATOM      6  HA  MET A   1      72.770  29.330  51.300  1.00  0.00           H
ATOM      7  CB  MET A   1      72.670  30.960  50.170  1.00  0.00           C
ATOM      8  HB1 MET A   1      73.080  31.990  50.290  1.00  0.00           H
ATOM      9  HB2 MET A   1      71.600  30.900  50.450  1.00  0.00           H
ATOM     10  CG  MET A   1      72.670  30.630  48.680  1.00  0.00           C
ATOM     11  HG1 MET A   1      72.540  29.530  48.650  1.00  0.00           H
ATOM     12  HG2 MET A   1      73.640  30.910  48.230  1.00  0.00           H
ATOM     13  SD  MET A   1      71.230  31.440  47.910  1.00  0.00           S
ATOM     14  CE  MET A   1      69.950  30.300  48.500  1.00  0.00           C
ATOM     15  HE1 MET A   1      70.210  29.280  48.160  1.00  0.00           H
ATOM     16  HE2 MET A   1      69.850  30.210  49.600  1.00  0.00           H
ATOM     17  HE3 MET A   1      68.980  30.610  48.050  1.00  0.00           H
ATOM     18  C   MET A   1      74.620  29.460  50.300  1.00  0.00           C
ATOM     19  O   MET A   1      75.630  30.140  50.100  1.00  0.00           O
ATOM     20  N   ASP A   2      74.540  28.220  49.790  1.00  0.00           N
ATOM     21  HN  ASP A   2      73.800  27.580  49.950  1.00  0.00           H
ATOM     22  CA  ASP A   2      75.610  27.640  49.040  1.00  0.00           C
ATOM     23  HA  ASP A   2      76.480  28.270  49.030  1.00  0.00           H
ATOM     24  CB  ASP A   2      76.010  26.350  49.770  1.00  0.00           C
ATOM     25  HB1 ASP A   2      76.360  26.620  50.790  1.00  0.00           H
ATOM     26  HB2 ASP A   2      76.790  25.870  49.140  1.00  0.00           H
ATOM     27  CG  ASP A   2      75.020  25.220  50.020  1.00  0.00           C
ATOM     28  OD1 ASP A   2      75.440  24.040  49.960  1.00  0.00           O
ATOM     29  OD2 ASP A   2      73.870  25.530  50.420  1.00  0.00           O
ATOM     30  C   ASP A   2      75.110  27.320  47.670  1.00  0.00           C
ATOM     31  O   ASP A   2      75.890  27.180  46.730  1.00  0.00           O
ATOM     32  N   VAL A   3      73.800  27.130  47.410  1.00  0.00           N
ATOM     33  HN  VAL A   3      73.200  27.160  48.200  1.00  0.00           H
ATOM     34  CA  VAL A   3      73.210  26.730  46.170  1.00  0.00           C
ATOM     35  HA  VAL A   3      73.880  26.950  45.350  1.00  0.00           H
ATOM     36  CB  VAL A   3      72.890  25.260  46.100  1.00  0.00           C
ATOM     37  HB  VAL A   3      72.210  25.150  46.970  1.00  0.00           H
ATOM     38  CG1 VAL A   3      72.170  25.000  44.770  1.00  0.00           C
ATOM     39 HG11 VAL A   3      72.010  23.900  44.820  1.00  0.00           H
ATOM     40 HG12 VAL A   3      71.190  25.510  44.770  1.00  0.00           H
ATOM     41 HG13 VAL A   3      72.860  25.200  43.920  1.00  0.00           H
ATOM     42  CG2 VAL A   3      74.100  24.320  46.210  1.00  0.00           C
ATOM     43 HG21 VAL A   3      74.660  24.480  45.270  1.00  0.00           H
ATOM     44 HG22 VAL A   3      74.640  24.460  47.170  1.00  0.00           H
ATOM     45 HG23 VAL A   3      73.750  23.270  46.160  1.00  0.00           H
ATOM     46  C   VAL A   3      72.010  27.560  45.910  1.00  0.00           C
ATOM     47  O   VAL A   3      71.220  27.720  46.850  1.00  0.00           O
ATOM     48  N   PHE A   4      71.880  28.090  44.680  1.00  0.00           N
ATOM     49  HN  PHE A   4      72.550  27.920  43.960  1.00  0.00           H
ATOM     50  CA  PHE A   4      70.710  28.780  44.240  1.00  0.00           C
ATOM     51  HA  PHE A   4      69.950  28.680  45.000  1.00  0.00           H
ATOM     52  CB  PHE A   4      71.070  30.260  44.030  1.00  0.00           C
ATOM     53  HB1 PHE A   4      71.890  30.310  43.290  1.00  0.00           H
ATOM     54  HB2 PHE A   4      71.430  30.650  45.010  1.00  0.00           H
ATOM     55  CG  PHE A   4      69.980  31.220  43.700  1.00  0.00           C
ATOM     56  CD1 PHE A   4      68.980  31.520  44.610  1.00  0.00           C
ATOM     57  HD1 PHE A   4      69.000  31.160  45.620  1.00  0.00           H
ATOM     58  CE1 PHE A   4      67.950  32.350  44.230  1.00  0.00           C
ATOM     59  HE1 PHE A   4      67.230  32.610  44.990  1.00  0.00           H
ATOM     60  CZ  PHE A   4      67.900  32.940  42.990  1.00  0.00           C
ATOM     61  HZ  PHE A   4      67.090  33.630  42.790  1.00  0.00           H
ATOM     62  CD2 PHE A   4      69.920  31.790  42.450  1.00  0.00           C
ATOM     63  HD2 PHE A   4      70.680  31.780  41.680  1.00  0.00           H
ATOM     64  CE2 PHE A   4      68.920  32.670  42.110  1.00  0.00           C
ATOM     65  HE2 PHE A   4      68.920  33.040  41.100  1.00  0.00           H
ATOM     66  C   PHE A   4      70.240  28.210  42.950  1.00  0.00           C
ATOM     67  O   PHE A   4      70.990  27.700  42.120  1.00  0.00           O
ATOM     68  N   MET A   5      68.910  28.000  42.860  1.00  0.00           N
ATOM     69  HN  MET A   5      68.470  28.260  43.720  1.00  0.00           H
ATOM     70  CA  MET A   5      68.170  27.390  41.810  1.00  0.00           C
ATOM     71  HA  MET A   5      68.800  27.080  40.990  1.00  0.00           H
ATOM     72  CB  MET A   5      67.530  26.100  42.350  1.00  0.00           C
ATOM     73  HB1 MET A   5      67.020  25.550  41.530  1.00  0.00           H
ATOM     74  HB2 MET A   5      66.780  26.360  43.140  1.00  0.00           H
ATOM     75  CG  MET A   5      68.540  25.080  42.880  1.00  0.00           C
ATOM     76  HG1 MET A   5      69.150  25.640  43.620  1.00  0.00           H
ATOM     77  HG2 MET A   5      69.170  24.690  42.050  1.00  0.00           H
ATOM     78  SD  MET A   5      67.670  23.710  43.690  1.00  0.00           S
ATOM     79  CE  MET A   5      69.180  22.960  44.370  1.00  0.00           C
ATOM     80  HE1 MET A   5      69.750  22.290  43.690  1.00  0.00           H
ATOM     81  HE2 MET A   5      69.820  23.800  44.700  1.00  0.00           H
ATOM     82  HE3 MET A   5      68.970  22.410  45.310  1.00  0.00           H
ATOM     83  C   MET A   5      67.130  28.260  41.180  1.00  0.00           C
ATOM     84  O   MET A   5      66.730  29.320  41.660  1.00  0.00           O
ATOM     85  N   LYS A   6      66.760  27.910  39.940  1.00  0.00           N
ATOM     86  HN  LYS A   6      67.240  27.170  39.470  1.00  0.00           H
ATOM     87  CA  LYS A   6      65.690  28.480  39.170  1.00  0.00           C
ATOM     88  HA  LYS A   6      66.150  29.450  39.000  1.00  0.00           H
ATOM     89  CB  LYS A   6      65.460  27.770  37.830  1.00  0.00           C
ATOM     90  HB1 LYS A   6      64.700  28.370  37.280  1.00  0.00           H
ATOM     91  HB2 LYS A   6      65.070  26.740  37.940  1.00  0.00           H
ATOM     92  CG  LYS A   6      66.650  27.770  36.870  1.00  0.00           C
ATOM     93  HG1 LYS A   6      67.470  27.160  37.310  1.00  0.00           H
ATOM     94  HG2 LYS A   6      67.200  28.730  36.790  1.00  0.00           H
ATOM     95  CD  LYS A   6      66.150  27.250  35.520  1.00  0.00           C
ATOM     96  HD1 LYS A   6      65.400  26.440  35.620  1.00  0.00           H
ATOM     97  HD2 LYS A   6      65.520  28.020  35.020  1.00  0.00           H
ATOM     98  CE  LYS A   6      67.280  26.790  34.600  1.00  0.00           C
ATOM     99  HE1 LYS A   6      67.940  26.040  35.090  1.00  0.00           H
ATOM    100  HE2 LYS A   6      67.960  27.630  34.360  1.00  0.00           H
ATOM    101  NZ  LYS A   6      66.830  26.400  33.250  1.00  0.00           N
ATOM    102  HZ1 LYS A   6      67.630  26.490  32.590  1.00  0.00           H
ATOM    103  HZ2 LYS A   6      66.420  25.440  33.290  1.00  0.00           H
ATOM    104  HZ3 LYS A   6      66.080  27.060  32.960  1.00  0.00           H
ATOM    105  C   LYS A   6      64.350  28.610  39.810  1.00  0.00           C
ATOM    106  O   LYS A   6      63.870  27.610  40.340  1.00  0.00           O
ATOM    107  N   GLY A   7      63.690  29.780  39.840  1.00  0.00           N
ATOM    108  HN  GLY A   7      64.120  30.610  39.520  1.00  0.00           H
ATOM    109  CA  GLY A   7      62.670  29.990  40.830  1.00  0.00           C
ATOM    110  HA1 GLY A   7      61.990  29.160  40.720  1.00  0.00           H
ATOM    111  HA2 GLY A   7      63.050  30.100  41.830  1.00  0.00           H
ATOM    112  C   GLY A   7      61.840  31.210  40.600  1.00  0.00           C
ATOM    113  O   GLY A   7      61.400  31.460  39.480  1.00  0.00           O
ATOM    114  N   LEU A   8      61.590  31.990  41.660  1.00  0.00           N
ATOM    115  HN  LEU A   8      62.050  31.750  42.520  1.00  0.00           H
ATOM    116  CA  LEU A   8      60.960  33.270  41.740  1.00  0.00           C
ATOM    117  HA  LEU A   8      60.760  33.530  40.710  1.00  0.00           H
ATOM    118  CB  LEU A   8      59.740  33.310  42.690  1.00  0.00           C
ATOM    119  HB1 LEU A   8      59.330  34.340  42.580  1.00  0.00           H
ATOM    120  HB2 LEU A   8      60.070  33.170  43.740  1.00  0.00           H
ATOM    121  CG  LEU A   8      58.680  32.220  42.420  1.00  0.00           C
ATOM    122  HG  LEU A   8      58.940  31.820  41.410  1.00  0.00           H
ATOM    123  CD1 LEU A   8      58.560  31.160  43.520  1.00  0.00           C
ATOM    124 HD11 LEU A   8      59.360  30.430  43.300  1.00  0.00           H
ATOM    125 HD12 LEU A   8      58.690  31.680  44.500  1.00  0.00           H
ATOM    126 HD13 LEU A   8      57.600  30.590  43.590  1.00  0.00           H
ATOM    127  CD2 LEU A   8      57.300  32.840  42.170  1.00  0.00           C
ATOM    128 HD21 LEU A   8      57.300  33.500  41.280  1.00  0.00           H
ATOM    129 HD22 LEU A   8      56.530  32.060  41.960  1.00  0.00           H
ATOM    130 HD23 LEU A   8      56.960  33.340  43.100  1.00  0.00           H
ATOM    131  C   LEU A   8      62.000  34.270  42.080  1.00  0.00           C
ATOM    132  O   LEU A   8      63.120  33.930  42.460  1.00  0.00           O
ATOM    133  N   SER A   9      61.800  35.590  41.900  1.00  0.00           N
ATOM    134  HN  SER A   9      60.910  35.880  41.570  1.00  0.00           H
ATOM    135  CA  SER A   9      62.800  36.590  42.140  1.00  0.00           C
ATOM    136  HA  SER A   9      63.670  36.060  41.790  1.00  0.00           H
ATOM    137  CB  SER A   9      62.620  37.940  41.430  1.00  0.00           C
ATOM    138  HB1 SER A   9      61.760  38.500  41.860  1.00  0.00           H
ATOM    139  HB2 SER A   9      62.470  37.790  40.340  1.00  0.00           H
ATOM    140  OG  SER A   9      63.840  38.660  41.550  1.00  0.00           O
ATOM    141  HG1 SER A   9      64.420  38.250  40.900  1.00  0.00           H
ATOM    142  C   SER A   9      62.770  36.880  43.600  1.00  0.00           C
ATOM    143  O   SER A   9      61.690  37.160  44.110  1.00  0.00           O
ATOM    144  N   LYS A  10      63.930  36.760  44.280  1.00  0.00           N
ATOM    145  HN  LYS A  10      64.800  36.610  43.810  1.00  0.00           H
ATOM    146  CA  LYS A  10      64.130  37.150  45.640  1.00  0.00           C
ATOM    147  HA  LYS A  10      63.420  36.530  46.170  1.00  0.00           H
ATOM    148  CB  LYS A  10      65.640  36.980  45.890  1.00  0.00           C
ATOM    149  HB1 LYS A  10      66.240  37.800  45.440  1.00  0.00           H
ATOM    150  HB2 LYS A  10      65.950  36.060  45.350  1.00  0.00           H
ATOM    151  CG  LYS A  10      65.960  36.650  47.350  1.00  0.00           C
ATOM    152  HG1 LYS A  10      65.550  37.410  48.050  1.00  0.00           H
ATOM    153  HG2 LYS A  10      67.040  36.770  47.550  1.00  0.00           H
ATOM    154  CD  LYS A  10      65.400  35.420  48.060  1.00  0.00           C
ATOM    155  HD1 LYS A  10      64.320  35.260  47.840  1.00  0.00           H
ATOM    156  HD2 LYS A  10      65.930  34.540  47.660  1.00  0.00           H
ATOM    157  CE  LYS A  10      65.380  35.420  49.590  1.00  0.00           C
ATOM    158  HE1 LYS A  10      64.770  36.190  50.100  1.00  0.00           H
ATOM    159  HE2 LYS A  10      66.430  35.590  49.910  1.00  0.00           H
ATOM    160  NZ  LYS A  10      65.000  34.130  50.210  1.00  0.00           N
ATOM    161  HZ1 LYS A  10      65.170  34.050  51.240  1.00  0.00           H
ATOM    162  HZ2 LYS A  10      64.020  33.850  50.050  1.00  0.00           H
ATOM    163  HZ3 LYS A  10      65.570  33.360  49.800  1.00  0.00           H
ATOM    164  C   LYS A  10      63.760  38.560  45.940  1.00  0.00           C
ATOM    165  O   LYS A  10      64.280  39.490  45.320  1.00  0.00           O
ATOM    166  N   ALA A  11      62.820  38.710  46.880  1.00  0.00           N
ATOM    167  HN  ALA A  11      62.260  37.940  47.190  1.00  0.00           H
ATOM    168  CA  ALA A  11      62.410  40.000  47.330  1.00  0.00           C
ATOM    169  HA  ALA A  11      62.260  40.650  46.470  1.00  0.00           H
ATOM    170  CB  ALA A  11      61.170  39.820  48.230  1.00  0.00           C
ATOM    171  HB1 ALA A  11      60.300  39.260  47.830  1.00  0.00           H
ATOM    172  HB2 ALA A  11      61.460  39.180  49.100  1.00  0.00           H
ATOM    173  HB3 ALA A  11      60.930  40.820  48.630  1.00  0.00           H
ATOM    174  C   ALA A  11      63.500  40.670  48.090  1.00  0.00           C
ATOM    175  O   ALA A  11      64.220  40.020  48.840  1.00  0.00           O
ATOM    176  N   LYS A  12      63.700  41.990  47.880  1.00  0.00           N
ATOM    177  HN  LYS A  12      63.120  42.600  47.350  1.00  0.00           H
ATOM    178  CA  LYS A  12      64.810  42.640  48.500  1.00  0.00           C
ATOM    179  HA  LYS A  12      65.640  42.000  48.770  1.00  0.00           H
ATOM    180  CB  LYS A  12      65.330  43.670  47.490  1.00  0.00           C
ATOM    181  HB1 LYS A  12      66.290  44.120  47.810  1.00  0.00           H
ATOM    182  HB2 LYS A  12      64.600  44.470  47.210  1.00  0.00           H
ATOM    183  CG  LYS A  12      65.670  42.990  46.160  1.00  0.00           C
ATOM    184  HG1 LYS A  12      65.890  41.910  46.320  1.00  0.00           H
ATOM    185  HG2 LYS A  12      66.590  43.490  45.790  1.00  0.00           H
ATOM    186  CD  LYS A  12      64.610  43.190  45.080  1.00  0.00           C
ATOM    187  HD1 LYS A  12      63.660  42.640  45.250  1.00  0.00           H
ATOM    188  HD2 LYS A  12      64.450  44.280  44.920  1.00  0.00           H
ATOM    189  CE  LYS A  12      65.010  42.810  43.650  1.00  0.00           C
ATOM    190  HE1 LYS A  12      66.070  43.080  43.420  1.00  0.00           H
ATOM    191  HE2 LYS A  12      64.290  43.170  42.890  1.00  0.00           H
ATOM    192  NZ  LYS A  12      65.110  41.350  43.500  1.00  0.00           N
ATOM    193  HZ1 LYS A  12      64.380  40.920  44.100  1.00  0.00           H
ATOM    194  HZ2 LYS A  12      64.930  40.940  42.560  1.00  0.00           H
ATOM    195  HZ3 LYS A  12      65.970  40.920  43.900  1.00  0.00           H
ATOM    196  C   LYS A  12      64.370  43.360  49.730  1.00  0.00           C
ATOM    197  O   LYS A  12      65.200  43.910  50.460  1.00  0.00           O
ATOM    198  N   GLU A  13      63.050  43.530  49.910  1.00  0.00           N
ATOM    199  HN  GLU A  13      62.440  42.930  49.400  1.00  0.00           H
ATOM    200  CA  GLU A  13      62.480  44.540  50.750  1.00  0.00           C
ATOM    201  HA  GLU A  13      63.260  44.960  51.370  1.00  0.00           H
ATOM    202  CB  GLU A  13      61.830  45.660  49.910  1.00  0.00           C
ATOM    203  HB1 GLU A  13      61.310  46.410  50.550  1.00  0.00           H
ATOM    204  HB2 GLU A  13      61.100  45.200  49.210  1.00  0.00           H
ATOM    205  CG  GLU A  13      62.870  46.550  49.230  1.00  0.00           C
ATOM    206  HG1 GLU A  13      63.460  46.030  48.450  1.00  0.00           H
ATOM    207  HG2 GLU A  13      63.570  46.860  50.030  1.00  0.00           H
ATOM    208  CD  GLU A  13      62.220  47.780  48.590  1.00  0.00           C
ATOM    209  OE1 GLU A  13      61.940  47.850  47.370  1.00  0.00           O
ATOM    210  OE2 GLU A  13      62.120  48.770  49.370  1.00  0.00           O
ATOM    211  C   GLU A  13      61.520  43.880  51.670  1.00  0.00           C
ATOM    212  O   GLU A  13      60.730  43.000  51.300  1.00  0.00           O
ATOM    213  N   GLY A  14      61.610  44.200  52.970  1.00  0.00           N
ATOM    214  HN  GLY A  14      62.310  44.840  53.270  1.00  0.00           H
ATOM    215  CA  GLY A  14      60.800  43.500  53.930  1.00  0.00           C
ATOM    216  HA1 GLY A  14      60.950  44.060  54.840  1.00  0.00           H
ATOM    217  HA2 GLY A  14      59.780  43.510  53.580  1.00  0.00           H
ATOM    218  C   GLY A  14      61.190  42.120  54.340  1.00  0.00           C
ATOM    219  O   GLY A  14      60.480  41.540  55.160  1.00  0.00           O
ATOM    220  N   VAL A  15      62.310  41.580  53.820  1.00  0.00           N
ATOM    221  HN  VAL A  15      62.910  42.130  53.250  1.00  0.00           H
ATOM    222  CA  VAL A  15      62.780  40.270  54.140  1.00  0.00           C
ATOM    223  HA  VAL A  15      61.940  39.590  54.170  1.00  0.00           H
ATOM    224  CB  VAL A  15      63.740  39.830  53.070  1.00  0.00           C
ATOM    225  HB  VAL A  15      64.130  38.910  53.550  1.00  0.00           H
ATOM    226  CG1 VAL A  15      63.000  39.430  51.790  1.00  0.00           C
ATOM    227 HG11 VAL A  15      62.430  40.290  51.380  1.00  0.00           H
ATOM    228 HG12 VAL A  15      63.780  39.180  51.040  1.00  0.00           H
ATOM    229 HG13 VAL A  15      62.290  38.590  51.950  1.00  0.00           H
ATOM    230  CG2 VAL A  15      64.860  40.840  52.730  1.00  0.00           C
ATOM    231 HG21 VAL A  15      65.370  41.160  53.660  1.00  0.00           H
ATOM    232 HG22 VAL A  15      65.640  40.340  52.120  1.00  0.00           H
ATOM    233 HG23 VAL A  15      64.470  41.800  52.350  1.00  0.00           H
ATOM    234  C   VAL A  15      63.430  40.210  55.480  1.00  0.00           C
ATOM    235  O   VAL A  15      64.000  41.190  55.960  1.00  0.00           O
ATOM    236  N   VAL A  16      63.470  39.020  56.100  1.00  0.00           N
ATOM    237  HN  VAL A  16      63.090  38.200  55.680  1.00  0.00           H
ATOM    238  CA  VAL A  16      64.220  38.700  57.280  1.00  0.00           C
ATOM    239  HA  VAL A  16      64.040  39.520  57.950  1.00  0.00           H
ATOM    240  CB  VAL A  16      63.740  37.490  58.030  1.00  0.00           C
ATOM    241  HB  VAL A  16      64.260  37.350  59.000  1.00  0.00           H
ATOM    242  CG1 VAL A  16      62.250  37.700  58.340  1.00  0.00           C
ATOM    243 HG11 VAL A  16      61.720  37.460  57.390  1.00  0.00           H
ATOM    244 HG12 VAL A  16      62.000  36.930  59.100  1.00  0.00           H
ATOM    245 HG13 VAL A  16      62.030  38.760  58.570  1.00  0.00           H
ATOM    246  CG2 VAL A  16      63.890  36.200  57.190  1.00  0.00           C
ATOM    247 HG21 VAL A  16      63.000  36.030  56.550  1.00  0.00           H
ATOM    248 HG22 VAL A  16      64.840  36.290  56.610  1.00  0.00           H
ATOM    249 HG23 VAL A  16      63.840  35.330  57.890  1.00  0.00           H
ATOM    250  C   VAL A  16      65.700  38.760  57.130  1.00  0.00           C
ATOM    251  O   VAL A  16      66.520  38.500  58.000  1.00  0.00           O
ATOM    252  N   ALA A  17      66.210  39.200  55.970  1.00  0.00           N
ATOM    253  HN  ALA A  17      65.580  39.390  55.220  1.00  0.00           H
ATOM    254  CA  ALA A  17      67.590  39.530  55.760  1.00  0.00           C
ATOM    255  HA  ALA A  17      68.270  38.910  56.330  1.00  0.00           H
ATOM    256  CB  ALA A  17      68.010  39.280  54.300  1.00  0.00           C
ATOM    257  HB1 ALA A  17      68.970  39.770  54.040  1.00  0.00           H
ATOM    258  HB2 ALA A  17      68.090  38.180  54.150  1.00  0.00           H
ATOM    259  HB3 ALA A  17      67.270  39.650  53.570  1.00  0.00           H
ATOM    260  C   ALA A  17      68.090  40.850  56.230  1.00  0.00           C
ATOM    261  O   ALA A  17      69.270  41.180  56.240  1.00  0.00           O
ATOM    262  N   ALA A  18      67.120  41.660  56.690  1.00  0.00           N
ATOM    263  HN  ALA A  18      66.150  41.440  56.580  1.00  0.00           H
ATOM    264  CA  ALA A  18      67.410  43.000  57.110  1.00  0.00           C
ATOM    265  HA  ALA A  18      68.130  43.320  56.370  1.00  0.00           H
ATOM    266  CB  ALA A  18      66.160  43.870  56.910  1.00  0.00           C
ATOM    267  HB1 ALA A  18      65.850  43.800  55.840  1.00  0.00           H
ATOM    268  HB2 ALA A  18      65.290  43.400  57.420  1.00  0.00           H
ATOM    269  HB3 ALA A  18      66.220  44.950  57.130  1.00  0.00           H
ATOM    270  C   ALA A  18      67.920  43.030  58.510  1.00  0.00           C
ATOM    271  O   ALA A  18      67.860  42.000  59.190  1.00  0.00           O
ATOM    272  N   ALA A  19      68.450  44.210  58.880  1.00  0.00           N
ATOM    273  HN  ALA A  19      68.610  44.870  58.150  1.00  0.00           H
ATOM    274  CA  ALA A  19      68.930  44.500  60.190  1.00  0.00           C
ATOM    275  HA  ALA A  19      69.800  43.860  60.230  1.00  0.00           H
ATOM    276  CB  ALA A  19      69.460  45.940  60.280  1.00  0.00           C
ATOM    277  HB1 ALA A  19      68.660  46.710  60.180  1.00  0.00           H
ATOM    278  HB2 ALA A  19      70.010  46.220  61.200  1.00  0.00           H
ATOM    279  HB3 ALA A  19      70.220  46.020  59.470  1.00  0.00           H
ATOM    280  C   ALA A  19      67.990  44.320  61.330  1.00  0.00           C
ATOM    281  O   ALA A  19      66.770  44.460  61.250  1.00  0.00           O
ATOM    282  N   GLU A  20      68.580  44.040  62.510  1.00  0.00           N
ATOM    283  HN  GLU A  20      69.570  43.910  62.470  1.00  0.00           H
ATOM    284  CA  GLU A  20      67.930  43.940  63.780  1.00  0.00           C
ATOM    285  HA  GLU A  20      67.210  43.160  63.630  1.00  0.00           H
ATOM    286  CB  GLU A  20      68.880  43.450  64.900  1.00  0.00           C
ATOM    287  HB1 GLU A  20      68.370  43.350  65.880  1.00  0.00           H
ATOM    288  HB2 GLU A  20      69.710  44.140  65.120  1.00  0.00           H
ATOM    289  CG  GLU A  20      69.370  42.030  64.590  1.00  0.00           C
ATOM    290  HG1 GLU A  20      70.080  42.060  63.740  1.00  0.00           H
ATOM    291  HG2 GLU A  20      68.530  41.370  64.270  1.00  0.00           H
ATOM    292  CD  GLU A  20      70.020  41.490  65.860  1.00  0.00           C
ATOM    293  OE1 GLU A  20      69.290  40.790  66.610  1.00  0.00           O
ATOM    294  OE2 GLU A  20      71.250  41.610  66.110  1.00  0.00           O
ATOM    295  C   GLU A  20      67.290  45.230  64.170  1.00  0.00           C
ATOM    296  O   GLU A  20      66.190  45.270  64.700  1.00  0.00           O
ATOM    297  N   LYS A  21      68.070  46.320  64.030  1.00  0.00           N
ATOM    298  HN  LYS A  21      68.980  46.140  63.650  1.00  0.00           H
ATOM    299  CA  LYS A  21      67.600  47.650  64.220  1.00  0.00           C
ATOM    300  HA  LYS A  21      67.090  47.740  65.170  1.00  0.00           H
ATOM    301  CB  LYS A  21      68.770  48.650  64.090  1.00  0.00           C
ATOM    302  HB1 LYS A  21      69.420  48.400  63.220  1.00  0.00           H
ATOM    303  HB2 LYS A  21      69.440  48.690  64.970  1.00  0.00           H
ATOM    304  CG  LYS A  21      68.370  50.120  63.900  1.00  0.00           C
ATOM    305  HG1 LYS A  21      67.500  50.380  64.540  1.00  0.00           H
ATOM    306  HG2 LYS A  21      67.990  50.280  62.870  1.00  0.00           H
ATOM    307  CD  LYS A  21      69.550  51.060  64.110  1.00  0.00           C
ATOM    308  HD1 LYS A  21      69.970  51.020  65.140  1.00  0.00           H
ATOM    309  HD2 LYS A  21      70.390  50.670  63.500  1.00  0.00           H
ATOM    310  CE  LYS A  21      69.410  52.550  63.760  1.00  0.00           C
ATOM    311  HE1 LYS A  21      70.390  52.980  63.440  1.00  0.00           H
ATOM    312  HE2 LYS A  21      68.960  53.040  64.650  1.00  0.00           H
ATOM    313  NZ  LYS A  21      68.490  52.740  62.620  1.00  0.00           N
ATOM    314  HZ1 LYS A  21      67.650  52.150  62.780  1.00  0.00           H
ATOM    315  HZ2 LYS A  21      68.230  53.730  62.410  1.00  0.00           H
ATOM    316  HZ3 LYS A  21      68.990  52.300  61.830  1.00  0.00           H
ATOM    317  C   LYS A  21      66.590  48.080  63.220  1.00  0.00           C
ATOM    318  O   LYS A  21      66.750  48.000  62.000  1.00  0.00           O
ATOM    319  N   THR A  22      65.460  48.650  63.690  1.00  0.00           N
ATOM    320  HN  THR A  22      65.190  48.650  64.650  1.00  0.00           H
ATOM    321  CA  THR A  22      64.490  49.390  62.960  1.00  0.00           C
ATOM    322  HA  THR A  22      64.270  48.690  62.170  1.00  0.00           H
ATOM    323  CB  THR A  22      63.140  49.410  63.620  1.00  0.00           C
ATOM    324  HB  THR A  22      62.450  49.850  62.860  1.00  0.00           H
ATOM    325  OG1 THR A  22      63.210  49.980  64.920  1.00  0.00           O
ATOM    326  HG1 THR A  22      62.300  50.210  65.130  1.00  0.00           H
ATOM    327  CG2 THR A  22      62.540  48.020  63.890  1.00  0.00           C
ATOM    328 HG21 THR A  22      62.610  47.380  62.980  1.00  0.00           H
ATOM    329 HG22 THR A  22      63.120  47.450  64.650  1.00  0.00           H
ATOM    330 HG23 THR A  22      61.480  48.070  64.210  1.00  0.00           H
ATOM    331  C   THR A  22      64.790  50.740  62.410  1.00  0.00           C
ATOM    332  O   THR A  22      65.650  51.530  62.810  1.00  0.00           O
ATOM    333  N   LYS A  23      64.080  51.080  61.330  1.00  0.00           N
ATOM    334  HN  LYS A  23      63.590  50.290  60.960  1.00  0.00           H
ATOM    335  CA  LYS A  23      63.970  52.340  60.660  1.00  0.00           C
ATOM    336  HA  LYS A  23      64.030  53.040  61.480  1.00  0.00           H
ATOM    337  CB  LYS A  23      65.120  52.500  59.640  1.00  0.00           C
ATOM    338  HB1 LYS A  23      65.160  51.610  58.980  1.00  0.00           H
ATOM    339  HB2 LYS A  23      66.110  52.470  60.140  1.00  0.00           H
ATOM    340  CG  LYS A  23      65.000  53.800  58.840  1.00  0.00           C
ATOM    341  HG1 LYS A  23      64.850  54.550  59.650  1.00  0.00           H
ATOM    342  HG2 LYS A  23      64.150  53.880  58.140  1.00  0.00           H
ATOM    343  CD  LYS A  23      66.260  54.270  58.110  1.00  0.00           C
ATOM    344  HD1 LYS A  23      66.270  55.370  57.940  1.00  0.00           H
ATOM    345  HD2 LYS A  23      67.080  53.990  58.800  1.00  0.00           H
ATOM    346  CE  LYS A  23      66.500  53.610  56.750  1.00  0.00           C
ATOM    347  HE1 LYS A  23      66.110  54.130  55.840  1.00  0.00           H
ATOM    348  HE2 LYS A  23      66.070  52.590  56.750  1.00  0.00           H
ATOM    349  NZ  LYS A  23      67.960  53.470  56.560  1.00  0.00           N
ATOM    350  HZ1 LYS A  23      68.320  54.430  56.420  1.00  0.00           H
ATOM    351  HZ2 LYS A  23      68.380  52.980  57.370  1.00  0.00           H
ATOM    352  HZ3 LYS A  23      68.220  52.850  55.760  1.00  0.00           H
ATOM    353  C   LYS A  23      62.620  52.650  60.110  1.00  0.00           C
ATOM    354  O   LYS A  23      62.060  52.050  59.190  1.00  0.00           O
ATOM    355  N   GLN A  24      62.100  53.750  60.690  1.00  0.00           N
ATOM    356  HN  GLN A  24      62.630  54.210  61.390  1.00  0.00           H
ATOM    357  CA  GLN A  24      60.970  54.480  60.210  1.00  0.00           C
ATOM    358  HA  GLN A  24      60.170  53.800  60.470  1.00  0.00           H
ATOM    359  CB  GLN A  24      60.690  55.790  60.970  1.00  0.00           C
ATOM    360  HB1 GLN A  24      59.830  56.290  60.480  1.00  0.00           H
ATOM    361  HB2 GLN A  24      61.460  56.580  60.850  1.00  0.00           H
ATOM    362  CG  GLN A  24      60.110  55.610  62.380  1.00  0.00           C
ATOM    363  HG1 GLN A  24      61.000  55.280  62.970  1.00  0.00           H
ATOM    364  HG2 GLN A  24      59.360  54.790  62.410  1.00  0.00           H
ATOM    365  CD  GLN A  24      59.600  56.890  63.020  1.00  0.00           C
ATOM    366  OE1 GLN A  24      60.200  57.590  63.840  1.00  0.00           O
ATOM    367  NE2 GLN A  24      58.330  57.240  62.700  1.00  0.00           N
ATOM    368 HE21 GLN A  24      57.780  56.580  62.180  1.00  0.00           H
ATOM    369 HE22 GLN A  24      57.810  57.920  63.230  1.00  0.00           H
ATOM    370  C   GLN A  24      61.050  54.880  58.780  1.00  0.00           C
ATOM    371  O   GLN A  24      61.990  55.570  58.370  1.00  0.00           O
ATOM    372  N   GLY A  25      60.000  54.600  58.000  1.00  0.00           N
ATOM    373  HN  GLY A  25      59.300  53.960  58.320  1.00  0.00           H
ATOM    374  CA  GLY A  25      59.890  54.930  56.610  1.00  0.00           C
ATOM    375  HA1 GLY A  25      60.800  54.640  56.100  1.00  0.00           H
ATOM    376  HA2 GLY A  25      59.020  54.430  56.190  1.00  0.00           H
ATOM    377  C   GLY A  25      59.550  56.360  56.400  1.00  0.00           C
ATOM    378  O   GLY A  25      59.070  57.080  57.270  1.00  0.00           O
ATOM    379  N   VAL A  26      59.800  56.810  55.150  1.00  0.00           N
ATOM    380  HN  VAL A  26      60.100  56.190  54.440  1.00  0.00           H
ATOM    381  CA  VAL A  26      59.630  58.170  54.740  1.00  0.00           C
ATOM    382  HA  VAL A  26      60.020  58.720  55.580  1.00  0.00           H
ATOM    383  CB  VAL A  26      60.400  58.560  53.510  1.00  0.00           C
ATOM    384  HB  VAL A  26      59.990  58.110  52.590  1.00  0.00           H
ATOM    385  CG1 VAL A  26      60.390  60.080  53.290  1.00  0.00           C
ATOM    386 HG11 VAL A  26      60.730  60.600  54.220  1.00  0.00           H
ATOM    387 HG12 VAL A  26      61.060  60.440  52.470  1.00  0.00           H
ATOM    388 HG13 VAL A  26      59.390  60.400  52.930  1.00  0.00           H
ATOM    389  CG2 VAL A  26      61.820  58.040  53.790  1.00  0.00           C
ATOM    390 HG21 VAL A  26      62.570  58.220  52.990  1.00  0.00           H
ATOM    391 HG22 VAL A  26      62.280  58.520  54.680  1.00  0.00           H
ATOM    392 HG23 VAL A  26      61.870  56.950  53.970  1.00  0.00           H
ATOM    393  C   VAL A  26      58.180  58.500  54.630  1.00  0.00           C
ATOM    394  O   VAL A  26      57.420  57.860  53.910  1.00  0.00           O
ATOM    395  N   ALA A  27      57.750  59.550  55.350  1.00  0.00           N
ATOM    396  HN  ALA A  27      58.350  60.060  55.960  1.00  0.00           H
ATOM    397  CA  ALA A  27      56.520  60.280  55.260  1.00  0.00           C
ATOM    398  HA  ALA A  27      55.730  59.540  55.300  1.00  0.00           H
ATOM    399  CB  ALA A  27      56.470  61.210  56.480  1.00  0.00           C
ATOM    400  HB1 ALA A  27      56.330  60.640  57.420  1.00  0.00           H
ATOM    401  HB2 ALA A  27      57.370  61.860  56.450  1.00  0.00           H
ATOM    402  HB3 ALA A  27      55.600  61.900  56.400  1.00  0.00           H
ATOM    403  C   ALA A  27      56.360  61.120  54.040  1.00  0.00           C
ATOM    404  O   ALA A  27      57.110  62.070  53.820  1.00  0.00           O
ATOM    405  N   GLU A  28      55.360  60.880  53.170  1.00  0.00           N
ATOM    406  HN  GLU A  28      54.750  60.110  53.300  1.00  0.00           H
ATOM    407  CA  GLU A  28      55.100  61.680  52.020  1.00  0.00           C
ATOM    408  HA  GLU A  28      55.910  61.640  51.310  1.00  0.00           H
ATOM    409  CB  GLU A  28      53.920  61.040  51.270  1.00  0.00           C
ATOM    410  HB1 GLU A  28      53.140  61.760  50.950  1.00  0.00           H
ATOM    411  HB2 GLU A  28      53.320  60.480  52.020  1.00  0.00           H
ATOM    412  CG  GLU A  28      54.420  60.070  50.190  1.00  0.00           C
ATOM    413  HG1 GLU A  28      53.630  59.320  50.010  1.00  0.00           H
ATOM    414  HG2 GLU A  28      55.340  59.610  50.610  1.00  0.00           H
ATOM    415  CD  GLU A  28      54.690  60.690  48.830  1.00  0.00           C
ATOM    416  OE1 GLU A  28      55.820  60.490  48.320  1.00  0.00           O
ATOM    417  OE2 GLU A  28      53.800  61.370  48.250  1.00  0.00           O
ATOM    418  C   GLU A  28      54.820  63.120  52.260  1.00  0.00           C
ATOM    419  O   GLU A  28      54.340  63.550  53.320  1.00  0.00           O
ATOM    420  N   ALA A  29      55.090  64.000  51.290  1.00  0.00           N
ATOM    421  HN  ALA A  29      55.520  63.620  50.470  1.00  0.00           H
ATOM    422  CA  ALA A  29      54.540  65.320  51.230  1.00  0.00           C
ATOM    423  HA  ALA A  29      53.570  65.330  51.710  1.00  0.00           H
ATOM    424  CB  ALA A  29      55.430  66.410  51.860  1.00  0.00           C
ATOM    425  HB1 ALA A  29      55.720  66.190  52.910  1.00  0.00           H
ATOM    426  HB2 ALA A  29      56.450  66.500  51.430  1.00  0.00           H
ATOM    427  HB3 ALA A  29      54.920  67.400  51.900  1.00  0.00           H
ATOM    428  C   ALA A  29      54.250  65.770  49.840  1.00  0.00           C
ATOM    429  O   ALA A  29      54.940  65.420  48.880  1.00  0.00           O
ATOM    430  N   ALA A  30      53.100  66.420  49.590  1.00  0.00           N
ATOM    431  HN  ALA A  30      52.520  66.790  50.320  1.00  0.00           H
ATOM    432  CA  ALA A  30      52.650  66.800  48.290  1.00  0.00           C
ATOM    433  HA  ALA A  30      52.700  65.940  47.650  1.00  0.00           H
ATOM    434  CB  ALA A  30      51.210  67.340  48.310  1.00  0.00           C
ATOM    435  HB1 ALA A  30      50.760  67.540  47.320  1.00  0.00           H
ATOM    436  HB2 ALA A  30      50.530  66.640  48.840  1.00  0.00           H
ATOM    437  HB3 ALA A  30      51.220  68.310  48.850  1.00  0.00           H
ATOM    438  C   ALA A  30      53.520  67.740  47.520  1.00  0.00           C
ATOM    439  O   ALA A  30      53.990  68.740  48.050  1.00  0.00           O
ATOM    440  N   GLY A  31      53.930  67.430  46.280  1.00  0.00           N
ATOM    441  HN  GLY A  31      53.570  66.660  45.760  1.00  0.00           H
ATOM    442  CA  GLY A  31      54.770  68.210  45.430  1.00  0.00           C
ATOM    443  HA1 GLY A  31      54.750  67.760  44.450  1.00  0.00           H
ATOM    444  HA2 GLY A  31      54.510  69.260  45.440  1.00  0.00           H
ATOM    445  C   GLY A  31      56.190  68.260  45.870  1.00  0.00           C
ATOM    446  O   GLY A  31      56.970  69.180  45.600  1.00  0.00           O
ATOM    447  N   LYS A  32      56.740  67.240  46.550  1.00  0.00           N
ATOM    448  HN  LYS A  32      56.180  66.480  46.850  1.00  0.00           H
ATOM    449  CA  LYS A  32      58.040  67.300  47.150  1.00  0.00           C
ATOM    450  HA  LYS A  32      58.720  68.000  46.680  1.00  0.00           H
ATOM    451  CB  LYS A  32      58.020  67.790  48.610  1.00  0.00           C
ATOM    452  HB1 LYS A  32      59.050  67.660  49.020  1.00  0.00           H
ATOM    453  HB2 LYS A  32      57.320  67.240  49.260  1.00  0.00           H
ATOM    454  CG  LYS A  32      57.750  69.300  48.690  1.00  0.00           C
ATOM    455  HG1 LYS A  32      56.810  69.580  48.150  1.00  0.00           H
ATOM    456  HG2 LYS A  32      58.570  69.840  48.180  1.00  0.00           H
ATOM    457  CD  LYS A  32      57.680  69.840  50.120  1.00  0.00           C
ATOM    458  HD1 LYS A  32      58.540  69.410  50.670  1.00  0.00           H
ATOM    459  HD2 LYS A  32      57.960  70.910  50.160  1.00  0.00           H
ATOM    460  CE  LYS A  32      56.310  69.630  50.770  1.00  0.00           C
ATOM    461  HE1 LYS A  32      56.260  70.100  51.770  1.00  0.00           H
ATOM    462  HE2 LYS A  32      56.040  68.560  50.630  1.00  0.00           H
ATOM    463  NZ  LYS A  32      55.240  70.300  49.990  1.00  0.00           N
ATOM    464  HZ1 LYS A  32      54.380  70.400  50.580  1.00  0.00           H
ATOM    465  HZ2 LYS A  32      55.540  71.180  49.540  1.00  0.00           H
ATOM    466  HZ3 LYS A  32      54.980  69.690  49.190  1.00  0.00           H
ATOM    467  C   LYS A  32      58.650  65.940  47.170  1.00  0.00           C
ATOM    468  O   LYS A  32      59.710  65.740  46.570  1.00  0.00           O
ATOM    469  N   THR A  33      58.100  64.900  47.820  1.00  0.00           N
ATOM    470  HN  THR A  33      57.200  64.950  48.250  1.00  0.00           H
ATOM    471  CA  THR A  33      58.690  63.600  47.860  1.00  0.00           C
ATOM    472  HA  THR A  33      59.720  63.700  48.160  1.00  0.00           H
ATOM    473  CB  THR A  33      58.120  62.660  48.880  1.00  0.00           C
ATOM    474  HB  THR A  33      58.520  61.640  48.710  1.00  0.00           H
ATOM    475  OG1 THR A  33      56.720  62.900  48.860  1.00  0.00           O
ATOM    476  HG1 THR A  33      56.330  62.100  48.500  1.00  0.00           H
ATOM    477  CG2 THR A  33      58.480  62.980  50.340  1.00  0.00           C
ATOM    478 HG21 THR A  33      58.020  62.230  51.010  1.00  0.00           H
ATOM    479 HG22 THR A  33      59.580  63.080  50.460  1.00  0.00           H
ATOM    480 HG23 THR A  33      58.140  63.990  50.650  1.00  0.00           H
ATOM    481  C   THR A  33      58.710  62.940  46.520  1.00  0.00           C
ATOM    482  O   THR A  33      59.740  62.430  46.070  1.00  0.00           O
ATOM    483  N   LYS A  34      57.570  62.850  45.820  1.00  0.00           N
ATOM    484  HN  LYS A  34      56.840  63.350  46.290  1.00  0.00           H
ATOM    485  CA  LYS A  34      57.330  62.270  44.540  1.00  0.00           C
ATOM    486  HA  LYS A  34      57.700  61.260  44.630  1.00  0.00           H
ATOM    487  CB  LYS A  34      55.810  62.340  44.300  1.00  0.00           C
ATOM    488  HB1 LYS A  34      55.400  63.370  44.200  1.00  0.00           H
ATOM    489  HB2 LYS A  34      55.480  61.770  45.190  1.00  0.00           H
ATOM    490  CG  LYS A  34      55.340  61.610  43.040  1.00  0.00           C
ATOM    491  HG1 LYS A  34      55.870  60.680  42.730  1.00  0.00           H
ATOM    492  HG2 LYS A  34      55.710  62.200  42.180  1.00  0.00           H
ATOM    493  CD  LYS A  34      53.830  61.360  42.960  1.00  0.00           C
ATOM    494  HD1 LYS A  34      53.420  62.380  43.110  1.00  0.00           H
ATOM    495  HD2 LYS A  34      53.570  61.030  41.930  1.00  0.00           H
ATOM    496  CE  LYS A  34      53.440  60.330  44.020  1.00  0.00           C
ATOM    497  HE1 LYS A  34      53.740  60.590  45.060  1.00  0.00           H
ATOM    498  HE2 LYS A  34      53.900  59.320  43.970  1.00  0.00           H
ATOM    499  NZ  LYS A  34      52.020  59.930  43.980  1.00  0.00           N
ATOM    500  HZ1 LYS A  34      51.750  59.160  44.620  1.00  0.00           H
ATOM    501  HZ2 LYS A  34      51.470  60.740  44.340  1.00  0.00           H
ATOM    502  HZ3 LYS A  34      51.760  59.620  43.020  1.00  0.00           H
ATOM    503  C   LYS A  34      58.150  62.970  43.510  1.00  0.00           C
ATOM    504  O   LYS A  34      58.150  64.180  43.320  1.00  0.00           O
ATOM    505  N   GLU A  35      58.960  62.170  42.790  1.00  0.00           N
ATOM    506  HN  GLU A  35      59.030  61.220  43.100  1.00  0.00           H
ATOM    507  CA  GLU A  35      59.740  62.720  41.730  1.00  0.00           C
ATOM    508  HA  GLU A  35      60.350  63.540  42.090  1.00  0.00           H
ATOM    509  CB  GLU A  35      60.820  61.700  41.340  1.00  0.00           C
ATOM    510  HB1 GLU A  35      61.280  61.950  40.370  1.00  0.00           H
ATOM    511  HB2 GLU A  35      60.320  60.710  41.200  1.00  0.00           H
ATOM    512  CG  GLU A  35      61.920  61.510  42.390  1.00  0.00           C
ATOM    513  HG1 GLU A  35      61.450  61.020  43.260  1.00  0.00           H
ATOM    514  HG2 GLU A  35      62.410  62.430  42.780  1.00  0.00           H
ATOM    515  CD  GLU A  35      63.040  60.550  42.030  1.00  0.00           C
ATOM    516  OE1 GLU A  35      63.200  59.490  42.700  1.00  0.00           O
ATOM    517  OE2 GLU A  35      63.870  60.860  41.140  1.00  0.00           O
ATOM    518  C   GLU A  35      58.970  63.200  40.550  1.00  0.00           C
ATOM    519  O   GLU A  35      57.930  62.660  40.190  1.00  0.00           O
ATOM    520  N   GLY A  36      59.430  64.300  39.920  1.00  0.00           N
ATOM    521  HN  GLY A  36      60.420  64.410  40.040  1.00  0.00           H
ATOM    522  CA  GLY A  36      58.750  64.910  38.820  1.00  0.00           C
ATOM    523  HA1 GLY A  36      59.330  65.790  38.570  1.00  0.00           H
ATOM    524  HA2 GLY A  36      58.630  64.320  37.930  1.00  0.00           H
ATOM    525  C   GLY A  36      57.380  65.460  39.080  1.00  0.00           C
ATOM    526  O   GLY A  36      56.780  65.870  38.100  1.00  0.00           O
ATOM    527  N   VAL A  37      56.810  65.600  40.290  1.00  0.00           N
ATOM    528  HN  VAL A  37      57.310  65.130  41.010  1.00  0.00           H
ATOM    529  CA  VAL A  37      55.530  66.170  40.600  1.00  0.00           C
ATOM    530  HA  VAL A  37      55.090  66.530  39.680  1.00  0.00           H
ATOM    531  CB  VAL A  37      54.630  65.140  41.220  1.00  0.00           C
ATOM    532  HB  VAL A  37      55.090  64.750  42.150  1.00  0.00           H
ATOM    533  CG1 VAL A  37      53.200  65.700  41.330  1.00  0.00           C
ATOM    534 HG11 VAL A  37      53.070  66.430  42.170  1.00  0.00           H
ATOM    535 HG12 VAL A  37      52.780  66.070  40.370  1.00  0.00           H
ATOM    536 HG13 VAL A  37      52.530  64.890  41.680  1.00  0.00           H
ATOM    537  CG2 VAL A  37      54.510  63.940  40.270  1.00  0.00           C
ATOM    538 HG21 VAL A  37      53.700  63.270  40.620  1.00  0.00           H
ATOM    539 HG22 VAL A  37      54.210  64.290  39.260  1.00  0.00           H
ATOM    540 HG23 VAL A  37      55.370  63.230  40.290  1.00  0.00           H
ATOM    541  C   VAL A  37      55.750  67.390  41.420  1.00  0.00           C
ATOM    542  O   VAL A  37      56.140  67.260  42.580  1.00  0.00           O
ATOM    543  N   LEU A  38      55.300  68.520  40.860  1.00  0.00           N
ATOM    544  HN  LEU A  38      54.950  68.590  39.930  1.00  0.00           H
ATOM    545  CA  LEU A  38      55.430  69.770  41.550  1.00  0.00           C
ATOM    546  HA  LEU A  38      56.140  69.710  42.350  1.00  0.00           H
ATOM    547  CB  LEU A  38      56.050  70.750  40.540  1.00  0.00           C
ATOM    548  HB1 LEU A  38      55.330  70.830  39.700  1.00  0.00           H
ATOM    549  HB2 LEU A  38      56.870  70.250  39.980  1.00  0.00           H
ATOM    550  CG  LEU A  38      56.620  72.060  41.090  1.00  0.00           C
ATOM    551  HG  LEU A  38      55.780  72.500  41.680  1.00  0.00           H
ATOM    552  CD1 LEU A  38      57.860  71.930  41.990  1.00  0.00           C
ATOM    553 HD11 LEU A  38      58.560  71.230  41.490  1.00  0.00           H
ATOM    554 HD12 LEU A  38      58.270  72.960  42.120  1.00  0.00           H
ATOM    555 HD13 LEU A  38      57.640  71.440  42.960  1.00  0.00           H
ATOM    556  CD2 LEU A  38      56.980  73.010  39.930  1.00  0.00           C
ATOM    557 HD21 LEU A  38      57.470  73.940  40.290  1.00  0.00           H
ATOM    558 HD22 LEU A  38      57.610  72.630  39.100  1.00  0.00           H
ATOM    559 HD23 LEU A  38      56.000  73.260  39.470  1.00  0.00           H
ATOM    560  C   LEU A  38      54.150  70.200  42.190  1.00  0.00           C
ATOM    561  O   LEU A  38      54.140  70.900  43.210  1.00  0.00           O
ATOM    562  N   TYR A  39      52.990  69.650  41.820  1.00  0.00           N
ATOM    563  HN  TYR A  39      53.040  68.970  41.100  1.00  0.00           H
ATOM    564  CA  TYR A  39      51.710  70.070  42.320  1.00  0.00           C
ATOM    565  HA  TYR A  39      51.690  71.150  42.330  1.00  0.00           H
ATOM    566  CB  TYR A  39      50.680  69.590  41.290  1.00  0.00           C
ATOM    567  HB1 TYR A  39      50.720  68.480  41.320  1.00  0.00           H
ATOM    568  HB2 TYR A  39      50.970  69.960  40.280  1.00  0.00           H
ATOM    569  CG  TYR A  39      49.310  70.090  41.590  1.00  0.00           C
ATOM    570  CD1 TYR A  39      48.210  69.330  41.280  1.00  0.00           C
ATOM    571  HD1 TYR A  39      48.320  68.300  40.990  1.00  0.00           H
ATOM    572  CE1 TYR A  39      46.950  69.870  41.140  1.00  0.00           C
ATOM    573  HE1 TYR A  39      46.090  69.260  40.900  1.00  0.00           H
ATOM    574  CZ  TYR A  39      46.740  71.150  41.610  1.00  0.00           C
ATOM    575  OH  TYR A  39      45.380  71.520  41.670  1.00  0.00           O
ATOM    576  HH  TYR A  39      45.270  72.440  41.920  1.00  0.00           H
ATOM    577  CD2 TYR A  39      49.070  71.400  41.950  1.00  0.00           C
ATOM    578  HD2 TYR A  39      49.910  72.040  42.180  1.00  0.00           H
ATOM    579  CE2 TYR A  39      47.800  71.910  42.050  1.00  0.00           C
ATOM    580  HE2 TYR A  39      47.730  72.970  42.270  1.00  0.00           H
ATOM    581  C   TYR A  39      51.500  69.710  43.750  1.00  0.00           C
ATOM    582  O   TYR A  39      51.720  68.580  44.190  1.00  0.00           O
ATOM    583  N   VAL A  40      51.150  70.670  44.630  1.00  0.00           N
ATOM    584  HN  VAL A  40      51.090  71.610  44.310  1.00  0.00           H
ATOM    585  CA  VAL A  40      51.000  70.530  46.050  1.00  0.00           C
ATOM    586  HA  VAL A  40      51.420  69.590  46.380  1.00  0.00           H
ATOM    587  CB  VAL A  40      51.680  71.630  46.800  1.00  0.00           C
ATOM    588  HB  VAL A  40      51.270  72.580  46.390  1.00  0.00           H
ATOM    589  CG1 VAL A  40      51.520  71.670  48.330  1.00  0.00           C
ATOM    590 HG11 VAL A  40      52.200  72.420  48.780  1.00  0.00           H
ATOM    591 HG12 VAL A  40      50.460  71.960  48.530  1.00  0.00           H
ATOM    592 HG13 VAL A  40      51.620  70.690  48.850  1.00  0.00           H
ATOM    593  CG2 VAL A  40      53.170  71.580  46.410  1.00  0.00           C
ATOM    594 HG21 VAL A  40      53.750  72.280  47.050  1.00  0.00           H
ATOM    595 HG22 VAL A  40      53.610  70.570  46.510  1.00  0.00           H
ATOM    596 HG23 VAL A  40      53.370  71.890  45.360  1.00  0.00           H
ATOM    597  C   VAL A  40      49.570  70.410  46.440  1.00  0.00           C
ATOM    598  O   VAL A  40      49.190  69.920  47.500  1.00  0.00           O
ATOM    599  N   GLY A  41      48.750  70.880  45.480  1.00  0.00           N
ATOM    600  HN  GLY A  41      48.980  71.220  44.570  1.00  0.00           H
ATOM    601  CA  GLY A  41      47.330  70.720  45.520  1.00  0.00           C
ATOM    602  HA1 GLY A  41      47.000  70.950  46.520  1.00  0.00           H
ATOM    603  HA2 GLY A  41      47.020  71.430  44.770  1.00  0.00           H
ATOM    604  C   GLY A  41      46.840  69.360  45.140  1.00  0.00           C
ATOM    605  O   GLY A  41      46.370  69.130  44.030  1.00  0.00           O
ATOM    606  N   SER A  42      46.980  68.410  46.090  1.00  0.00           N
ATOM    607  HN  SER A  42      47.390  68.480  46.990  1.00  0.00           H
ATOM    608  CA  SER A  42      46.520  67.070  45.860  1.00  0.00           C
ATOM    609  HA  SER A  42      45.690  67.170  45.180  1.00  0.00           H
ATOM    610  CB  SER A  42      47.650  66.280  45.190  1.00  0.00           C
ATOM    611  HB1 SER A  42      47.380  65.210  45.120  1.00  0.00           H
ATOM    612  HB2 SER A  42      48.570  66.300  45.820  1.00  0.00           H
ATOM    613  OG  SER A  42      47.830  66.740  43.850  1.00  0.00           O
ATOM    614  HG1 SER A  42      47.540  67.640  43.950  1.00  0.00           H
ATOM    615  C   SER A  42      46.060  66.370  47.100  1.00  0.00           C
ATOM    616  O   SER A  42      46.070  67.000  48.150  1.00  0.00           O
ATOM    617  N   LYS A  43      45.570  65.130  46.970  1.00  0.00           N
ATOM    618  HN  LYS A  43      45.520  64.710  46.060  1.00  0.00           H
ATOM    619  CA  LYS A  43      44.970  64.390  48.040  1.00  0.00           C
ATOM    620  HA  LYS A  43      44.990  64.920  48.980  1.00  0.00           H
ATOM    621  CB  LYS A  43      43.480  64.120  47.820  1.00  0.00           C
ATOM    622  HB1 LYS A  43      43.260  63.510  46.910  1.00  0.00           H
ATOM    623  HB2 LYS A  43      43.080  65.140  47.600  1.00  0.00           H
ATOM    624  CG  LYS A  43      42.590  63.960  49.050  1.00  0.00           C
ATOM    625  HG1 LYS A  43      41.600  64.210  48.620  1.00  0.00           H
ATOM    626  HG2 LYS A  43      42.900  64.760  49.750  1.00  0.00           H
ATOM    627  CD  LYS A  43      42.430  62.580  49.700  1.00  0.00           C
ATOM    628  HD1 LYS A  43      43.430  62.230  50.040  1.00  0.00           H
ATOM    629  HD2 LYS A  43      41.560  62.560  50.400  1.00  0.00           H
ATOM    630  CE  LYS A  43      42.010  61.550  48.640  1.00  0.00           C
ATOM    631  HE1 LYS A  43      42.790  61.510  47.850  1.00  0.00           H
ATOM    632  HE2 LYS A  43      41.050  61.850  48.180  1.00  0.00           H
ATOM    633  NZ  LYS A  43      41.880  60.200  49.230  1.00  0.00           N
ATOM    634  HZ1 LYS A  43      41.350  59.560  48.620  1.00  0.00           H
ATOM    635  HZ2 LYS A  43      42.880  59.930  49.380  1.00  0.00           H
ATOM    636  HZ3 LYS A  43      41.330  60.130  50.110  1.00  0.00           H
ATOM    637  C   LYS A  43      45.700  63.090  48.100  1.00  0.00           C
ATOM    638  O   LYS A  43      46.190  62.560  47.100  1.00  0.00           O
ATOM    639  N   THR A  44      45.840  62.590  49.350  1.00  0.00           N
ATOM    640  HN  THR A  44      45.470  63.100  50.120  1.00  0.00           H
ATOM    641  CA  THR A  44      46.430  61.320  49.630  1.00  0.00           C
ATOM    642  HA  THR A  44      47.450  61.390  49.280  1.00  0.00           H
ATOM    643  CB  THR A  44      46.600  61.020  51.090  1.00  0.00           C
ATOM    644  HB  THR A  44      46.930  59.980  51.320  1.00  0.00           H
ATOM    645  OG1 THR A  44      45.400  61.270  51.800  1.00  0.00           O
ATOM    646  HG1 THR A  44      44.770  60.600  51.510  1.00  0.00           H
ATOM    647  CG2 THR A  44      47.700  61.910  51.710  1.00  0.00           C
ATOM    648 HG21 THR A  44      47.810  61.680  52.790  1.00  0.00           H
ATOM    649 HG22 THR A  44      48.640  61.810  51.130  1.00  0.00           H
ATOM    650 HG23 THR A  44      47.340  62.960  51.730  1.00  0.00           H
ATOM    651  C   THR A  44      45.780  60.160  48.960  1.00  0.00           C
ATOM    652  O   THR A  44      44.590  59.920  49.170  1.00  0.00           O
ATOM    653  N   LYS A  45      46.510  59.410  48.120  1.00  0.00           N
ATOM    654  HN  LYS A  45      47.510  59.440  48.120  1.00  0.00           H
ATOM    655  CA  LYS A  45      45.980  58.280  47.420  1.00  0.00           C
ATOM    656  HA  LYS A  45      45.130  58.600  46.840  1.00  0.00           H
ATOM    657  CB  LYS A  45      47.070  57.840  46.430  1.00  0.00           C
ATOM    658  HB1 LYS A  45      48.050  57.490  46.840  1.00  0.00           H
ATOM    659  HB2 LYS A  45      47.210  58.750  45.810  1.00  0.00           H
ATOM    660  CG  LYS A  45      46.640  56.800  45.400  1.00  0.00           C
ATOM    661  HG1 LYS A  45      45.700  57.110  44.890  1.00  0.00           H
ATOM    662  HG2 LYS A  45      46.520  55.820  45.920  1.00  0.00           H
ATOM    663  CD  LYS A  45      47.550  56.720  44.180  1.00  0.00           C
ATOM    664  HD1 LYS A  45      47.070  56.150  43.350  1.00  0.00           H
ATOM    665  HD2 LYS A  45      47.720  57.740  43.790  1.00  0.00           H
ATOM    666  CE  LYS A  45      48.810  55.910  44.510  1.00  0.00           C
ATOM    667  HE1 LYS A  45      48.610  54.840  44.340  1.00  0.00           H
ATOM    668  HE2 LYS A  45      49.200  56.000  45.550  1.00  0.00           H
ATOM    669  NZ  LYS A  45      49.820  56.540  43.620  1.00  0.00           N
ATOM    670  HZ1 LYS A  45      50.170  55.790  42.990  1.00  0.00           H
ATOM    671  HZ2 LYS A  45      49.330  57.280  43.080  1.00  0.00           H
ATOM    672  HZ3 LYS A  45      50.520  57.020  44.230  1.00  0.00           H
ATOM    673  C   LYS A  45      45.650  57.130  48.310  1.00  0.00           C
ATOM    674  O   LYS A  45      46.440  56.590  49.080  1.00  0.00           O
ATOM    675  N   GLU A  46      44.400  56.630  48.270  1.00  0.00           N
ATOM    676  HN  GLU A  46      43.720  57.020  47.660  1.00  0.00           H
ATOM    677  CA  GLU A  46      43.980  55.480  49.020  1.00  0.00           C
ATOM    678  HA  GLU A  46      44.060  55.760  50.060  1.00  0.00           H
ATOM    679  CB  GLU A  46      42.520  55.320  48.550  1.00  0.00           C
ATOM    680  HB1 GLU A  46      42.070  54.630  49.290  1.00  0.00           H
ATOM    681  HB2 GLU A  46      42.450  54.760  47.600  1.00  0.00           H
ATOM    682  CG  GLU A  46      41.590  56.540  48.600  1.00  0.00           C
ATOM    683  HG1 GLU A  46      41.700  57.030  49.590  1.00  0.00           H
ATOM    684  HG2 GLU A  46      40.560  56.140  48.510  1.00  0.00           H
ATOM    685  CD  GLU A  46      41.560  57.610  47.520  1.00  0.00           C
ATOM    686  OE1 GLU A  46      42.510  57.640  46.690  1.00  0.00           O
ATOM    687  OE2 GLU A  46      40.620  58.440  47.590  1.00  0.00           O
ATOM    688  C   GLU A  46      44.730  54.190  48.890  1.00  0.00           C
ATOM    689  O   GLU A  46      45.620  54.060  48.060  1.00  0.00           O
ATOM    690  N   GLY A  47      44.430  53.120  49.650  1.00  0.00           N
ATOM    691  HN  GLY A  47      43.940  53.390  50.470  1.00  0.00           H
ATOM    692  CA  GLY A  47      44.890  51.780  49.440  1.00  0.00           C
ATOM    693  HA1 GLY A  47      44.750  51.480  48.410  1.00  0.00           H
ATOM    694  HA2 GLY A  47      45.920  51.790  49.750  1.00  0.00           H
ATOM    695  C   GLY A  47      44.220  50.870  50.410  1.00  0.00           C
ATOM    696  O   GLY A  47      43.740  51.270  51.470  1.00  0.00           O
ATOM    697  N   VAL A  48      44.340  49.550  50.170  1.00  0.00           N
ATOM    698  HN  VAL A  48      44.800  49.190  49.360  1.00  0.00           H
ATOM    699  CA  VAL A  48      43.740  48.630  51.090  1.00  0.00           C
ATOM    700  HA  VAL A  48      42.950  49.140  51.630  1.00  0.00           H
ATOM    701  CB  VAL A  48      42.990  47.520  50.420  1.00  0.00           C
ATOM    702  HB  VAL A  48      42.330  46.930  51.100  1.00  0.00           H
ATOM    703  CG1 VAL A  48      42.080  48.080  49.320  1.00  0.00           C
ATOM    704 HG11 VAL A  48      41.630  47.220  48.790  1.00  0.00           H
ATOM    705 HG12 VAL A  48      41.210  48.660  49.710  1.00  0.00           H
ATOM    706 HG13 VAL A  48      42.670  48.700  48.620  1.00  0.00           H
ATOM    707  CG2 VAL A  48      43.860  46.420  49.790  1.00  0.00           C
ATOM    708 HG21 VAL A  48      44.570  45.840  50.410  1.00  0.00           H
ATOM    709 HG22 VAL A  48      43.170  45.730  49.250  1.00  0.00           H
ATOM    710 HG23 VAL A  48      44.490  46.830  48.970  1.00  0.00           H
ATOM    711  C   VAL A  48      44.650  48.010  52.090  1.00  0.00           C
ATOM    712  O   VAL A  48      44.300  47.180  52.930  1.00  0.00           O
ATOM    713  N   VAL A  49      45.930  48.440  52.020  1.00  0.00           N
ATOM    714  HN  VAL A  49      46.080  49.240  51.440  1.00  0.00           H
ATOM    715  CA  VAL A  49      46.990  48.030  52.880  1.00  0.00           C
ATOM    716  HA  VAL A  49      46.640  47.270  53.550  1.00  0.00           H
ATOM    717  CB  VAL A  49      48.170  47.450  52.150  1.00  0.00           C
ATOM    718  HB  VAL A  49      48.380  48.070  51.260  1.00  0.00           H
ATOM    719  CG1 VAL A  49      49.480  47.300  52.950  1.00  0.00           C
ATOM    720 HG11 VAL A  49      50.340  47.070  52.280  1.00  0.00           H
ATOM    721 HG12 VAL A  49      49.730  48.170  53.580  1.00  0.00           H
ATOM    722 HG13 VAL A  49      49.370  46.430  53.630  1.00  0.00           H
ATOM    723  CG2 VAL A  49      47.710  46.070  51.650  1.00  0.00           C
ATOM    724 HG21 VAL A  49      46.700  46.150  51.190  1.00  0.00           H
ATOM    725 HG22 VAL A  49      48.490  45.560  51.040  1.00  0.00           H
ATOM    726 HG23 VAL A  49      47.470  45.460  52.540  1.00  0.00           H
ATOM    727  C   VAL A  49      47.410  49.220  53.670  1.00  0.00           C
ATOM    728  O   VAL A  49      47.570  50.310  53.120  1.00  0.00           O
ATOM    729  N   HIS A  50      47.530  48.990  54.990  1.00  0.00           N
ATOM    730  HN  HIS A  50      47.420  48.070  55.340  1.00  0.00           H
ATOM    731  CA  HIS A  50      47.730  49.940  56.040  1.00  0.00           C
ATOM    732  HA  HIS A  50      47.450  50.920  55.670  1.00  0.00           H
ATOM    733  CB  HIS A  50      46.870  49.500  57.240  1.00  0.00           C
ATOM    734  HB1 HIS A  50      47.300  48.630  57.780  1.00  0.00           H
ATOM    735  HB2 HIS A  50      45.920  49.090  56.830  1.00  0.00           H
ATOM    736  ND1 HIS A  50      45.850  51.600  58.020  1.00  0.00           N
ATOM    737  CG  HIS A  50      46.730  50.570  58.280  1.00  0.00           C
ATOM    738  CE1 HIS A  50      46.020  52.480  59.000  1.00  0.00           C
ATOM    739  HE1 HIS A  50      45.480  53.420  58.950  1.00  0.00           H
ATOM    740  NE2 HIS A  50      46.980  52.060  59.870  1.00  0.00           N
ATOM    741  HE2 HIS A  50      47.380  52.570  60.630  1.00  0.00           H
ATOM    742  CD2 HIS A  50      47.420  50.840  59.420  1.00  0.00           C
ATOM    743  HD2 HIS A  50      48.060  50.330  60.130  1.00  0.00           H
ATOM    744  C   HIS A  50      49.180  50.010  56.370  1.00  0.00           C
ATOM    745  O   HIS A  50      49.650  49.370  57.310  1.00  0.00           O
ATOM    746  N   GLY A  51      49.940  50.840  55.630  1.00  0.00           N
ATOM    747  HN  GLY A  51      49.630  51.420  54.880  1.00  0.00           H
ATOM    748  CA  GLY A  51      51.360  50.970  55.660  1.00  0.00           C
ATOM    749  HA1 GLY A  51      51.480  51.950  56.100  1.00  0.00           H
ATOM    750  HA2 GLY A  51      51.820  50.110  56.130  1.00  0.00           H
ATOM    751  C   GLY A  51      51.950  51.190  54.310  1.00  0.00           C
ATOM    752  O   GLY A  51      51.310  51.340  53.270  1.00  0.00           O
ATOM    753  N   VAL A  52      53.290  51.190  54.220  1.00  0.00           N
ATOM    754  HN  VAL A  52      53.770  51.130  55.100  1.00  0.00           H
ATOM    755  CA  VAL A  52      54.060  51.290  53.020  1.00  0.00           C
ATOM    756  HA  VAL A  52      53.660  52.090  52.420  1.00  0.00           H
ATOM    757  CB  VAL A  52      55.520  51.550  53.250  1.00  0.00           C
ATOM    758  HB  VAL A  52      55.990  50.770  53.880  1.00  0.00           H
ATOM    759  CG1 VAL A  52      56.310  51.700  51.940  1.00  0.00           C
ATOM    760 HG11 VAL A  52      56.320  50.640  51.600  1.00  0.00           H
ATOM    761 HG12 VAL A  52      55.800  52.410  51.250  1.00  0.00           H
ATOM    762 HG13 VAL A  52      57.390  51.940  52.090  1.00  0.00           H
ATOM    763  CG2 VAL A  52      55.620  52.920  53.930  1.00  0.00           C
ATOM    764 HG21 VAL A  52      56.650  53.190  54.250  1.00  0.00           H
ATOM    765 HG22 VAL A  52      55.150  53.760  53.360  1.00  0.00           H
ATOM    766 HG23 VAL A  52      55.100  52.940  54.910  1.00  0.00           H
ATOM    767  C   VAL A  52      53.860  50.020  52.270  1.00  0.00           C
ATOM    768  O   VAL A  52      54.290  48.930  52.640  1.00  0.00           O
ATOM    769  N   ALA A  53      53.300  50.200  51.060  1.00  0.00           N
ATOM    770  HN  ALA A  53      53.250  51.120  50.690  1.00  0.00           H
ATOM    771  CA  ALA A  53      52.630  49.220  50.260  1.00  0.00           C
ATOM    772  HA  ALA A  53      51.700  48.920  50.720  1.00  0.00           H
ATOM    773  CB  ALA A  53      52.240  49.700  48.850  1.00  0.00           C
ATOM    774  HB1 ALA A  53      51.590  49.020  48.280  1.00  0.00           H
ATOM    775  HB2 ALA A  53      51.720  50.680  48.900  1.00  0.00           H
ATOM    776  HB3 ALA A  53      53.140  49.900  48.220  1.00  0.00           H
ATOM    777  C   ALA A  53      53.350  47.940  50.010  1.00  0.00           C
ATOM    778  O   ALA A  53      52.750  46.880  49.890  1.00  0.00           O
ATOM    779  N   THR A  54      54.700  47.990  50.020  1.00  0.00           N
ATOM    780  HN  THR A  54      55.150  48.870  50.070  1.00  0.00           H
ATOM    781  CA  THR A  54      55.570  46.930  49.610  1.00  0.00           C
ATOM    782  HA  THR A  54      55.120  46.290  48.870  1.00  0.00           H
ATOM    783  CB  THR A  54      56.810  47.440  48.930  1.00  0.00           C
ATOM    784  HB  THR A  54      57.640  46.700  49.000  1.00  0.00           H
ATOM    785  OG1 THR A  54      57.240  48.620  49.590  1.00  0.00           O
ATOM    786  HG1 THR A  54      58.170  48.740  49.370  1.00  0.00           H
ATOM    787  CG2 THR A  54      56.550  47.990  47.520  1.00  0.00           C
ATOM    788 HG21 THR A  54      56.340  47.150  46.820  1.00  0.00           H
ATOM    789 HG22 THR A  54      55.740  48.730  47.370  1.00  0.00           H
ATOM    790 HG23 THR A  54      57.510  48.440  47.170  1.00  0.00           H
ATOM    791  C   THR A  54      55.940  46.130  50.810  1.00  0.00           C
ATOM    792  O   THR A  54      56.210  44.940  50.630  1.00  0.00           O
ATOM    793  N   VAL A  55      56.050  46.740  52.000  1.00  0.00           N
ATOM    794  HN  VAL A  55      55.890  47.730  52.000  1.00  0.00           H
ATOM    795  CA  VAL A  55      56.470  46.070  53.190  1.00  0.00           C
ATOM    796  HA  VAL A  55      56.890  45.100  52.960  1.00  0.00           H
ATOM    797  CB  VAL A  55      57.680  46.780  53.720  1.00  0.00           C
ATOM    798  HB  VAL A  55      58.130  46.290  54.620  1.00  0.00           H
ATOM    799  CG1 VAL A  55      58.800  46.710  52.670  1.00  0.00           C
ATOM    800 HG11 VAL A  55      59.750  47.070  53.120  1.00  0.00           H
ATOM    801 HG12 VAL A  55      59.100  45.720  52.260  1.00  0.00           H
ATOM    802 HG13 VAL A  55      58.550  47.400  51.840  1.00  0.00           H
ATOM    803  CG2 VAL A  55      57.380  48.250  54.060  1.00  0.00           C
ATOM    804 HG21 VAL A  55      58.290  48.650  54.560  1.00  0.00           H
ATOM    805 HG22 VAL A  55      57.150  48.930  53.220  1.00  0.00           H
ATOM    806 HG23 VAL A  55      56.530  48.370  54.780  1.00  0.00           H
ATOM    807  C   VAL A  55      55.440  45.980  54.270  1.00  0.00           C
ATOM    808  O   VAL A  55      55.540  45.240  55.240  1.00  0.00           O
ATOM    809  N   ALA A  56      54.240  46.570  54.090  1.00  0.00           N
ATOM    810  HN  ALA A  56      54.210  47.180  53.310  1.00  0.00           H
ATOM    811  CA  ALA A  56      53.220  46.470  55.090  1.00  0.00           C
ATOM    812  HA  ALA A  56      53.670  46.580  56.060  1.00  0.00           H
ATOM    813  CB  ALA A  56      52.210  47.630  55.100  1.00  0.00           C
ATOM    814  HB1 ALA A  56      52.780  48.560  55.320  1.00  0.00           H
ATOM    815  HB2 ALA A  56      51.790  47.740  54.080  1.00  0.00           H
ATOM    816  HB3 ALA A  56      51.530  47.420  55.960  1.00  0.00           H
ATOM    817  C   ALA A  56      52.460  45.200  54.920  1.00  0.00           C
ATOM    818  O   ALA A  56      52.060  44.800  53.820  1.00  0.00           O
ATOM    819  N   GLU A  57      52.240  44.490  56.040  1.00  0.00           N
ATOM    820  HN  GLU A  57      52.460  44.860  56.930  1.00  0.00           H
ATOM    821  CA  GLU A  57      51.830  43.130  56.210  1.00  0.00           C
ATOM    822  HA  GLU A  57      52.270  42.660  55.340  1.00  0.00           H
ATOM    823  CB  GLU A  57      52.580  42.530  57.420  1.00  0.00           C
ATOM    824  HB1 GLU A  57      52.330  41.470  57.620  1.00  0.00           H
ATOM    825  HB2 GLU A  57      52.130  43.040  58.300  1.00  0.00           H
ATOM    826  CG  GLU A  57      54.090  42.760  57.470  1.00  0.00           C
ATOM    827  HG1 GLU A  57      54.470  43.770  57.210  1.00  0.00           H
ATOM    828  HG2 GLU A  57      54.520  42.070  56.720  1.00  0.00           H
ATOM    829  CD  GLU A  57      54.640  42.390  58.840  1.00  0.00           C
ATOM    830  OE1 GLU A  57      55.880  42.210  58.950  1.00  0.00           O
ATOM    831  OE2 GLU A  57      53.800  42.220  59.770  1.00  0.00           O
ATOM    832  C   GLU A  57      50.370  42.950  56.430  1.00  0.00           C
ATOM    833  O   GLU A  57      49.890  41.820  56.500  1.00  0.00           O
ATOM    834  N   LYS A  58      49.650  44.090  56.580  1.00  0.00           N
ATOM    835  HN  LYS A  58      50.210  44.900  56.440  1.00  0.00           H
ATOM    836  CA  LYS A  58      48.380  44.310  57.190  1.00  0.00           C
ATOM    837  HA  LYS A  58      48.020  43.300  57.300  1.00  0.00           H
ATOM    838  CB  LYS A  58      48.480  45.030  58.540  1.00  0.00           C
ATOM    839  HB1 LYS A  58      47.550  45.590  58.780  1.00  0.00           H
ATOM    840  HB2 LYS A  58      49.340  45.720  58.550  1.00  0.00           H
ATOM    841  CG  LYS A  58      48.710  43.990  59.650  1.00  0.00           C
ATOM    842  HG1 LYS A  58      49.400  43.210  59.270  1.00  0.00           H
ATOM    843  HG2 LYS A  58      47.680  43.570  59.730  1.00  0.00           H
ATOM    844  CD  LYS A  58      49.220  44.720  60.900  1.00  0.00           C
ATOM    845  HD1 LYS A  58      50.270  45.040  60.720  1.00  0.00           H
ATOM    846  HD2 LYS A  58      48.610  45.640  60.870  1.00  0.00           H
ATOM    847  CE  LYS A  58      49.250  43.900  62.190  1.00  0.00           C
ATOM    848  HE1 LYS A  58      49.370  44.620  63.030  1.00  0.00           H
ATOM    849  HE2 LYS A  58      50.130  43.230  62.180  1.00  0.00           H
ATOM    850  NZ  LYS A  58      48.100  42.990  62.350  1.00  0.00           N
ATOM    851  HZ1 LYS A  58      47.260  43.600  62.470  1.00  0.00           H
ATOM    852  HZ2 LYS A  58      48.010  42.400  61.500  1.00  0.00           H
ATOM    853  HZ3 LYS A  58      48.160  42.430  63.230  1.00  0.00           H
ATOM    854  C   LYS A  58      47.380  45.000  56.330  1.00  0.00           C
ATOM    855  O   LYS A  58      47.690  46.020  55.730  1.00  0.00           O
ATOM    856  N   THR A  59      46.130  44.500  56.180  1.00  0.00           N
ATOM    857  HN  THR A  59      45.910  43.550  56.370  1.00  0.00           H
ATOM    858  CA  THR A  59      45.020  45.180  55.600  1.00  0.00           C
ATOM    859  HA  THR A  59      45.280  45.650  54.660  1.00  0.00           H
ATOM    860  CB  THR A  59      43.930  44.200  55.250  1.00  0.00           C
ATOM    861  HB  THR A  59      42.910  44.650  55.330  1.00  0.00           H
ATOM    862  OG1 THR A  59      44.040  42.970  55.940  1.00  0.00           O
ATOM    863  HG1 THR A  59      43.230  42.540  55.660  1.00  0.00           H
ATOM    864  CG2 THR A  59      44.240  43.880  53.770  1.00  0.00           C
ATOM    865 HG21 THR A  59      45.290  43.520  53.760  1.00  0.00           H
ATOM    866 HG22 THR A  59      43.460  43.220  53.330  1.00  0.00           H
ATOM    867 HG23 THR A  59      44.210  44.780  53.120  1.00  0.00           H
ATOM    868  C   THR A  59      44.520  46.250  56.500  1.00  0.00           C
ATOM    869  O   THR A  59      44.530  46.140  57.730  1.00  0.00           O
ATOM    870  N   LYS A  60      43.960  47.320  55.900  1.00  0.00           N
ATOM    871  HN  LYS A  60      43.990  47.390  54.910  1.00  0.00           H
ATOM    872  CA  LYS A  60      43.090  48.270  56.520  1.00  0.00           C
ATOM    873  HA  LYS A  60      43.580  48.850  57.280  1.00  0.00           H
ATOM    874  CB  LYS A  60      42.670  49.430  55.600  1.00  0.00           C
ATOM    875  HB1 LYS A  60      41.990  50.120  56.140  1.00  0.00           H
ATOM    876  HB2 LYS A  60      42.140  49.070  54.700  1.00  0.00           H
ATOM    877  CG  LYS A  60      43.880  50.300  55.230  1.00  0.00           C
ATOM    878  HG1 LYS A  60      44.480  49.850  54.410  1.00  0.00           H
ATOM    879  HG2 LYS A  60      44.530  50.550  56.100  1.00  0.00           H
ATOM    880  CD  LYS A  60      43.420  51.700  54.810  1.00  0.00           C
ATOM    881  HD1 LYS A  60      42.890  51.480  53.860  1.00  0.00           H
ATOM    882  HD2 LYS A  60      42.640  52.110  55.480  1.00  0.00           H
ATOM    883  CE  LYS A  60      44.410  52.860  54.630  1.00  0.00           C
ATOM    884  HE1 LYS A  60      44.060  53.630  53.920  1.00  0.00           H
ATOM    885  HE2 LYS A  60      45.180  52.200  54.170  1.00  0.00           H
ATOM    886  NZ  LYS A  60      44.860  53.480  55.890  1.00  0.00           N
ATOM    887  HZ1 LYS A  60      44.050  53.940  56.370  1.00  0.00           H
ATOM    888  HZ2 LYS A  60      45.350  52.840  56.540  1.00  0.00           H
ATOM    889  HZ3 LYS A  60      45.530  54.220  55.590  1.00  0.00           H
ATOM    890  C   LYS A  60      41.910  47.650  57.170  1.00  0.00           C
ATOM    891  O   LYS A  60      41.630  46.460  57.030  1.00  0.00           O
ATOM    892  N   GLU A  61      41.140  48.440  57.950  1.00  0.00           N
ATOM    893  HN  GLU A  61      41.490  49.370  58.030  1.00  0.00           H
ATOM    894  CA  GLU A  61      39.830  48.160  58.420  1.00  0.00           C
ATOM    895  HA  GLU A  61      39.820  47.180  58.890  1.00  0.00           H
ATOM    896  CB  GLU A  61      39.410  49.010  59.640  1.00  0.00           C
ATOM    897  HB1 GLU A  61      38.490  48.550  60.070  1.00  0.00           H
ATOM    898  HB2 GLU A  61      39.200  50.040  59.300  1.00  0.00           H
ATOM    899  CG  GLU A  61      40.450  49.040  60.760  1.00  0.00           C
ATOM    900  HG1 GLU A  61      41.280  49.740  60.520  1.00  0.00           H
ATOM    901  HG2 GLU A  61      40.900  48.030  60.870  1.00  0.00           H
ATOM    902  CD  GLU A  61      39.690  49.430  62.020  1.00  0.00           C
ATOM    903  OE1 GLU A  61      38.600  48.870  62.310  1.00  0.00           O
ATOM    904  OE2 GLU A  61      40.210  50.340  62.720  1.00  0.00           O
ATOM    905  C   GLU A  61      38.810  48.020  57.340  1.00  0.00           C
ATOM    906  O   GLU A  61      38.880  48.680  56.300  1.00  0.00           O
ATOM    907  N   GLN A  62      37.840  47.100  57.510  1.00  0.00           N
ATOM    908  HN  GLN A  62      37.980  46.440  58.240  1.00  0.00           H
ATOM    909  CA  GLN A  62      36.810  46.880  56.540  1.00  0.00           C
ATOM    910  HA  GLN A  62      36.260  46.030  56.940  1.00  0.00           H
ATOM    911  CB  GLN A  62      35.800  48.040  56.450  1.00  0.00           C
ATOM    912  HB1 GLN A  62      35.110  48.100  55.580  1.00  0.00           H
ATOM    913  HB2 GLN A  62      36.470  48.930  56.380  1.00  0.00           H
ATOM    914  CG  GLN A  62      34.870  48.240  57.640  1.00  0.00           C
ATOM    915  HG1 GLN A  62      35.570  48.470  58.470  1.00  0.00           H
ATOM    916  HG2 GLN A  62      34.370  47.260  57.770  1.00  0.00           H
ATOM    917  CD  GLN A  62      33.920  49.430  57.540  1.00  0.00           C
ATOM    918  OE1 GLN A  62      33.760  49.940  56.430  1.00  0.00           O
ATOM    919  NE2 GLN A  62      33.340  49.870  58.690  1.00  0.00           N
ATOM    920 HE21 GLN A  62      33.580  49.520  59.590  1.00  0.00           H
ATOM    921 HE22 GLN A  62      32.810  50.720  58.660  1.00  0.00           H
ATOM    922  C   GLN A  62      37.140  46.470  55.150  1.00  0.00           C
ATOM    923  O   GLN A  62      36.250  46.490  54.300  1.00  0.00           O
ATOM    924  N   VAL A  63      38.380  46.110  54.770  1.00  0.00           N
ATOM    925  HN  VAL A  63      39.030  46.100  55.520  1.00  0.00           H
ATOM    926  CA  VAL A  63      38.840  45.660  53.490  1.00  0.00           C
ATOM    927  HA  VAL A  63      38.440  46.210  52.660  1.00  0.00           H
ATOM    928  CB  VAL A  63      40.340  45.580  53.580  1.00  0.00           C
ATOM    929  HB  VAL A  63      40.730  44.910  54.380  1.00  0.00           H
ATOM    930  CG1 VAL A  63      41.040  44.960  52.360  1.00  0.00           C
ATOM    931 HG11 VAL A  63      42.150  45.000  52.500  1.00  0.00           H
ATOM    932 HG12 VAL A  63      40.780  43.890  52.210  1.00  0.00           H
ATOM    933 HG13 VAL A  63      40.700  45.430  51.420  1.00  0.00           H
ATOM    934  CG2 VAL A  63      40.860  47.010  53.770  1.00  0.00           C
ATOM    935 HG21 VAL A  63      41.970  47.090  53.730  1.00  0.00           H
ATOM    936 HG22 VAL A  63      40.460  47.760  53.050  1.00  0.00           H
ATOM    937 HG23 VAL A  63      40.710  47.350  54.810  1.00  0.00           H
ATOM    938  C   VAL A  63      38.320  44.280  53.310  1.00  0.00           C
ATOM    939  O   VAL A  63      38.550  43.320  54.040  1.00  0.00           O
ATOM    940  N   THR A  64      37.490  44.110  52.260  1.00  0.00           N
ATOM    941  HN  THR A  64      37.150  44.920  51.800  1.00  0.00           H
ATOM    942  CA  THR A  64      36.860  42.840  52.040  1.00  0.00           C
ATOM    943  HA  THR A  64      37.580  42.130  52.430  1.00  0.00           H
ATOM    944  CB  THR A  64      35.430  42.640  52.440  1.00  0.00           C
ATOM    945  HB  THR A  64      35.200  41.550  52.430  1.00  0.00           H
ATOM    946  OG1 THR A  64      34.420  43.350  51.740  1.00  0.00           O
ATOM    947  HG1 THR A  64      34.340  42.960  50.870  1.00  0.00           H
ATOM    948  CG2 THR A  64      35.180  43.150  53.870  1.00  0.00           C
ATOM    949 HG21 THR A  64      35.880  42.630  54.560  1.00  0.00           H
ATOM    950 HG22 THR A  64      35.340  44.230  54.060  1.00  0.00           H
ATOM    951 HG23 THR A  64      34.220  42.750  54.270  1.00  0.00           H
ATOM    952  C   THR A  64      36.960  42.530  50.580  1.00  0.00           C
ATOM    953  O   THR A  64      37.360  43.350  49.760  1.00  0.00           O
ATOM    954  N   ASN A  65      36.590  41.290  50.220  1.00  0.00           N
ATOM    955  HN  ASN A  65      36.200  40.660  50.890  1.00  0.00           H
ATOM    956  CA  ASN A  65      36.190  40.810  48.930  1.00  0.00           C
ATOM    957  HA  ASN A  65      36.730  41.320  48.140  1.00  0.00           H
ATOM    958  CB  ASN A  65      36.660  39.350  48.860  1.00  0.00           C
ATOM    959  HB1 ASN A  65      37.770  39.330  48.850  1.00  0.00           H
ATOM    960  HB2 ASN A  65      36.310  38.900  47.910  1.00  0.00           H
ATOM    961  CG  ASN A  65      36.170  38.500  50.020  1.00  0.00           C
ATOM    962  OD1 ASN A  65      35.110  38.680  50.610  1.00  0.00           O
ATOM    963  ND2 ASN A  65      37.130  37.690  50.530  1.00  0.00           N
ATOM    964 HD21 ASN A  65      38.090  37.520  50.270  1.00  0.00           H
ATOM    965 HD22 ASN A  65      36.730  37.020  51.160  1.00  0.00           H
ATOM    966  C   ASN A  65      34.750  41.060  48.660  1.00  0.00           C
ATOM    967  O   ASN A  65      33.990  41.650  49.430  1.00  0.00           O
ATOM    968  N   VAL A  66      34.330  40.760  47.420  1.00  0.00           N
ATOM    969  HN  VAL A  66      34.920  40.400  46.700  1.00  0.00           H
ATOM    970  CA  VAL A  66      32.990  40.850  46.920  1.00  0.00           C
ATOM    971  HA  VAL A  66      32.710  41.840  47.260  1.00  0.00           H
ATOM    972  CB  VAL A  66      32.860  40.800  45.420  1.00  0.00           C
ATOM    973  HB  VAL A  66      33.060  39.790  45.000  1.00  0.00           H
ATOM    974  CG1 VAL A  66      31.390  40.920  44.990  1.00  0.00           C
ATOM    975 HG11 VAL A  66      30.950  41.840  45.410  1.00  0.00           H
ATOM    976 HG12 VAL A  66      31.330  40.900  43.880  1.00  0.00           H
ATOM    977 HG13 VAL A  66      30.830  39.990  45.250  1.00  0.00           H
ATOM    978  CG2 VAL A  66      33.690  41.900  44.740  1.00  0.00           C
ATOM    979 HG21 VAL A  66      33.580  42.850  45.310  1.00  0.00           H
ATOM    980 HG22 VAL A  66      34.780  41.700  44.830  1.00  0.00           H
ATOM    981 HG23 VAL A  66      33.320  41.970  43.700  1.00  0.00           H
ATOM    982  C   VAL A  66      32.060  39.920  47.620  1.00  0.00           C
ATOM    983  O   VAL A  66      30.910  40.270  47.870  1.00  0.00           O
ATOM    984  N   GLY A  67      32.470  38.810  48.240  1.00  0.00           N
ATOM    985  HN  GLY A  67      33.370  38.370  48.130  1.00  0.00           H
ATOM    986  CA  GLY A  67      31.670  38.050  49.140  1.00  0.00           C
ATOM    987  HA1 GLY A  67      30.770  37.660  48.670  1.00  0.00           H
ATOM    988  HA2 GLY A  67      32.360  37.250  49.370  1.00  0.00           H
ATOM    989  C   GLY A  67      31.340  38.760  50.410  1.00  0.00           C
ATOM    990  O   GLY A  67      30.240  38.550  50.920  1.00  0.00           O
ATOM    991  N   GLY A  68      32.310  39.520  50.950  1.00  0.00           N
ATOM    992  HN  GLY A  68      33.230  39.310  50.630  1.00  0.00           H
ATOM    993  CA  GLY A  68      32.070  40.430  52.030  1.00  0.00           C
ATOM    994  HA1 GLY A  68      32.370  41.440  51.780  1.00  0.00           H
ATOM    995  HA2 GLY A  68      31.040  40.350  52.340  1.00  0.00           H
ATOM    996  C   GLY A  68      32.850  40.070  53.240  1.00  0.00           C
ATOM    997  O   GLY A  68      32.480  40.470  54.340  1.00  0.00           O
ATOM    998  N   ALA A  69      33.930  39.280  53.120  1.00  0.00           N
ATOM    999  HN  ALA A  69      34.220  38.900  52.240  1.00  0.00           H
ATOM   1000  CA  ALA A  69      34.610  38.760  54.270  1.00  0.00           C
ATOM   1001  HA  ALA A  69      33.940  38.690  55.110  1.00  0.00           H
ATOM   1002  CB  ALA A  69      34.940  37.280  54.020  1.00  0.00           C
ATOM   1003  HB1 ALA A  69      35.650  37.190  53.170  1.00  0.00           H
ATOM   1004  HB2 ALA A  69      35.280  36.670  54.890  1.00  0.00           H
ATOM   1005  HB3 ALA A  69      34.030  36.810  53.610  1.00  0.00           H
ATOM   1006  C   ALA A  69      35.860  39.520  54.570  1.00  0.00           C
ATOM   1007  O   ALA A  69      36.630  39.850  53.670  1.00  0.00           O
ATOM   1008  N   VAL A  70      36.170  39.800  55.850  1.00  0.00           N
ATOM   1009  HN  VAL A  70      35.620  39.330  56.540  1.00  0.00           H
ATOM   1010  CA  VAL A  70      37.160  40.640  56.450  1.00  0.00           C
ATOM   1011  HA  VAL A  70      37.320  41.510  55.830  1.00  0.00           H
ATOM   1012  CB  VAL A  70      36.820  41.160  57.810  1.00  0.00           C
ATOM   1013  HB  VAL A  70      36.350  40.400  58.460  1.00  0.00           H
ATOM   1014  CG1 VAL A  70      38.090  41.760  58.460  1.00  0.00           C
ATOM   1015 HG11 VAL A  70      38.510  42.570  57.820  1.00  0.00           H
ATOM   1016 HG12 VAL A  70      37.910  42.240  59.440  1.00  0.00           H
ATOM   1017 HG13 VAL A  70      38.920  41.050  58.670  1.00  0.00           H
ATOM   1018  CG2 VAL A  70      35.820  42.320  57.710  1.00  0.00           C
ATOM   1019 HG21 VAL A  70      35.460  42.550  58.730  1.00  0.00           H
ATOM   1020 HG22 VAL A  70      36.380  43.200  57.310  1.00  0.00           H
ATOM   1021 HG23 VAL A  70      34.970  42.040  57.040  1.00  0.00           H
ATOM   1022  C   VAL A  70      38.430  39.860  56.380  1.00  0.00           C
ATOM   1023  O   VAL A  70      38.580  38.800  56.990  1.00  0.00           O
ATOM   1024  N   VAL A  71      39.310  40.170  55.410  1.00  0.00           N
ATOM   1025  HN  VAL A  71      39.140  40.940  54.800  1.00  0.00           H
ATOM   1026  CA  VAL A  71      40.510  39.420  55.190  1.00  0.00           C
ATOM   1027  HA  VAL A  71      40.480  38.510  55.760  1.00  0.00           H
ATOM   1028  CB  VAL A  71      40.760  39.040  53.770  1.00  0.00           C
ATOM   1029  HB  VAL A  71      41.820  38.690  53.740  1.00  0.00           H
ATOM   1030  CG1 VAL A  71      39.880  37.840  53.410  1.00  0.00           C
ATOM   1031 HG11 VAL A  71      40.050  36.970  54.080  1.00  0.00           H
ATOM   1032 HG12 VAL A  71      38.830  38.170  53.210  1.00  0.00           H
ATOM   1033 HG13 VAL A  71      40.190  37.580  52.370  1.00  0.00           H
ATOM   1034  CG2 VAL A  71      40.740  40.230  52.800  1.00  0.00           C
ATOM   1035 HG21 VAL A  71      41.520  40.990  53.030  1.00  0.00           H
ATOM   1036 HG22 VAL A  71      41.050  39.930  51.780  1.00  0.00           H
ATOM   1037 HG23 VAL A  71      39.730  40.690  52.760  1.00  0.00           H
ATOM   1038  C   VAL A  71      41.640  40.130  55.880  1.00  0.00           C
ATOM   1039  O   VAL A  71      41.920  41.310  55.690  1.00  0.00           O
ATOM   1040  N   THR A  72      42.310  39.470  56.840  1.00  0.00           N
ATOM   1041  HN  THR A  72      42.080  38.520  57.000  1.00  0.00           H
ATOM   1042  CA  THR A  72      43.220  40.000  57.810  1.00  0.00           C
ATOM   1043  HA  THR A  72      43.170  41.070  57.860  1.00  0.00           H
ATOM   1044  CB  THR A  72      43.060  39.560  59.230  1.00  0.00           C
ATOM   1045  HB  THR A  72      43.880  39.990  59.850  1.00  0.00           H
ATOM   1046  OG1 THR A  72      42.950  38.160  59.400  1.00  0.00           O
ATOM   1047  HG1 THR A  72      43.780  37.700  59.250  1.00  0.00           H
ATOM   1048  CG2 THR A  72      41.750  40.090  59.850  1.00  0.00           C
ATOM   1049 HG21 THR A  72      41.390  40.940  59.220  1.00  0.00           H
ATOM   1050 HG22 THR A  72      40.950  39.340  59.700  1.00  0.00           H
ATOM   1051 HG23 THR A  72      41.950  40.300  60.920  1.00  0.00           H
ATOM   1052  C   THR A  72      44.620  39.700  57.370  1.00  0.00           C
ATOM   1053  O   THR A  72      45.580  40.030  58.060  1.00  0.00           O
ATOM   1054  N   GLY A  73      44.770  39.230  56.120  1.00  0.00           N
ATOM   1055  HN  GLY A  73      43.950  39.220  55.540  1.00  0.00           H
ATOM   1056  CA  GLY A  73      46.010  39.040  55.440  1.00  0.00           C
ATOM   1057  HA1 GLY A  73      46.790  39.660  55.860  1.00  0.00           H
ATOM   1058  HA2 GLY A  73      46.320  38.010  55.360  1.00  0.00           H
ATOM   1059  C   GLY A  73      45.870  39.510  54.030  1.00  0.00           C
ATOM   1060  O   GLY A  73      44.760  39.800  53.570  1.00  0.00           O
ATOM   1061  N   VAL A  74      47.060  39.590  53.410  1.00  0.00           N
ATOM   1062  HN  VAL A  74      47.840  39.180  53.860  1.00  0.00           H
ATOM   1063  CA  VAL A  74      47.460  40.330  52.250  1.00  0.00           C
ATOM   1064  HA  VAL A  74      46.670  40.900  51.800  1.00  0.00           H
ATOM   1065  CB  VAL A  74      48.540  41.330  52.530  1.00  0.00           C
ATOM   1066  HB  VAL A  74      49.530  40.850  52.710  1.00  0.00           H
ATOM   1067  CG1 VAL A  74      48.500  42.360  51.390  1.00  0.00           C
ATOM   1068 HG11 VAL A  74      47.560  42.950  51.450  1.00  0.00           H
ATOM   1069 HG12 VAL A  74      49.340  43.080  51.460  1.00  0.00           H
ATOM   1070 HG13 VAL A  74      48.540  41.970  50.350  1.00  0.00           H
ATOM   1071  CG2 VAL A  74      48.180  42.220  53.730  1.00  0.00           C
ATOM   1072 HG21 VAL A  74      48.870  43.100  53.810  1.00  0.00           H
ATOM   1073 HG22 VAL A  74      47.120  42.540  53.740  1.00  0.00           H
ATOM   1074 HG23 VAL A  74      48.320  41.700  54.700  1.00  0.00           H
ATOM   1075  C   VAL A  74      47.910  39.390  51.190  1.00  0.00           C
ATOM   1076  O   VAL A  74      48.520  38.380  51.540  1.00  0.00           O
ATOM   1077  N   THR A  75      47.600  39.590  49.890  1.00  0.00           N
ATOM   1078  HN  THR A  75      47.130  40.410  49.580  1.00  0.00           H
ATOM   1079  CA  THR A  75      48.100  38.820  48.790  1.00  0.00           C
ATOM   1080  HA  THR A  75      47.770  37.800  48.910  1.00  0.00           H
ATOM   1081  CB  THR A  75      47.480  39.260  47.500  1.00  0.00           C
ATOM   1082  HB  THR A  75      47.890  38.750  46.610  1.00  0.00           H
ATOM   1083  OG1 THR A  75      47.350  40.680  47.470  1.00  0.00           O
ATOM   1084  HG1 THR A  75      47.770  41.070  46.700  1.00  0.00           H
ATOM   1085  CG2 THR A  75      45.980  38.930  47.460  1.00  0.00           C
ATOM   1086 HG21 THR A  75      45.330  39.420  48.210  1.00  0.00           H
ATOM   1087 HG22 THR A  75      45.580  39.270  46.480  1.00  0.00           H
ATOM   1088 HG23 THR A  75      45.740  37.850  47.280  1.00  0.00           H
ATOM   1089  C   THR A  75      49.580  38.880  48.720  1.00  0.00           C
ATOM   1090  O   THR A  75      50.250  39.890  48.950  1.00  0.00           O
ATOM   1091  N   ALA A  76      50.220  37.740  48.420  1.00  0.00           N
ATOM   1092  HN  ALA A  76      49.740  36.870  48.300  1.00  0.00           H
ATOM   1093  CA  ALA A  76      51.560  37.660  47.930  1.00  0.00           C
ATOM   1094  HA  ALA A  76      52.140  38.210  48.660  1.00  0.00           H
ATOM   1095  CB  ALA A  76      51.840  36.150  47.840  1.00  0.00           C
ATOM   1096  HB1 ALA A  76      52.940  36.040  47.760  1.00  0.00           H
ATOM   1097  HB2 ALA A  76      51.460  35.530  48.680  1.00  0.00           H
ATOM   1098  HB3 ALA A  76      51.310  35.770  46.940  1.00  0.00           H
ATOM   1099  C   ALA A  76      51.810  38.150  46.540  1.00  0.00           C
ATOM   1100  O   ALA A  76      50.820  38.320  45.830  1.00  0.00           O
ATOM   1101  N   VAL A  77      53.070  38.380  46.150  1.00  0.00           N
ATOM   1102  HN  VAL A  77      53.820  38.250  46.800  1.00  0.00           H
ATOM   1103  CA  VAL A  77      53.530  38.590  44.810  1.00  0.00           C
ATOM   1104  HA  VAL A  77      53.060  39.480  44.420  1.00  0.00           H
ATOM   1105  CB  VAL A  77      55.010  38.730  44.660  1.00  0.00           C
ATOM   1106  HB  VAL A  77      55.420  37.700  44.730  1.00  0.00           H
ATOM   1107  CG1 VAL A  77      55.280  39.340  43.270  1.00  0.00           C
ATOM   1108 HG11 VAL A  77      55.120  38.570  42.480  1.00  0.00           H
ATOM   1109 HG12 VAL A  77      54.670  40.250  43.100  1.00  0.00           H
ATOM   1110 HG13 VAL A  77      56.330  39.670  43.130  1.00  0.00           H
ATOM   1111  CG2 VAL A  77      55.710  39.520  45.780  1.00  0.00           C
ATOM   1112 HG21 VAL A  77      55.120  40.450  45.890  1.00  0.00           H
ATOM   1113 HG22 VAL A  77      55.600  39.050  46.780  1.00  0.00           H
ATOM   1114 HG23 VAL A  77      56.790  39.710  45.610  1.00  0.00           H
ATOM   1115  C   VAL A  77      52.990  37.480  43.960  1.00  0.00           C
ATOM   1116  O   VAL A  77      52.970  36.320  44.370  1.00  0.00           O
ATOM   1117  N   ALA A  78      52.420  37.850  42.800  1.00  0.00           N
ATOM   1118  HN  ALA A  78      52.420  38.730  42.350  1.00  0.00           H
ATOM   1119  CA  ALA A  78      51.810  36.900  41.910  1.00  0.00           C
ATOM   1120  HA  ALA A  78      51.570  36.010  42.460  1.00  0.00           H
ATOM   1121  CB  ALA A  78      50.480  37.430  41.340  1.00  0.00           C
ATOM   1122  HB1 ALA A  78      50.680  38.130  40.490  1.00  0.00           H
ATOM   1123  HB2 ALA A  78      49.830  36.610  40.970  1.00  0.00           H
ATOM   1124  HB3 ALA A  78      49.950  38.000  42.130  1.00  0.00           H
ATOM   1125  C   ALA A  78      52.790  36.540  40.850  1.00  0.00           C
ATOM   1126  O   ALA A  78      53.690  37.230  40.380  1.00  0.00           O
ATOM   1127  N   GLN A  79      52.650  35.270  40.430  1.00  0.00           N
ATOM   1128  HN  GLN A  79      52.070  34.770  41.060  1.00  0.00           H
ATOM   1129  CA  GLN A  79      53.400  34.650  39.380  1.00  0.00           C
ATOM   1130  HA  GLN A  79      54.420  34.780  39.710  1.00  0.00           H
ATOM   1131  CB  GLN A  79      53.060  33.150  39.330  1.00  0.00           C
ATOM   1132  HB1 GLN A  79      53.620  32.660  38.510  1.00  0.00           H
ATOM   1133  HB2 GLN A  79      51.990  33.080  39.050  1.00  0.00           H
ATOM   1134  CG  GLN A  79      53.150  32.290  40.600  1.00  0.00           C
ATOM   1135  HG1 GLN A  79      53.880  32.670  41.340  1.00  0.00           H
ATOM   1136  HG2 GLN A  79      53.440  31.280  40.240  1.00  0.00           H
ATOM   1137  CD  GLN A  79      51.860  32.100  41.370  1.00  0.00           C
ATOM   1138  OE1 GLN A  79      50.960  32.940  41.390  1.00  0.00           O
ATOM   1139  NE2 GLN A  79      51.670  30.880  41.950  1.00  0.00           N
ATOM   1140 HE21 GLN A  79      52.520  30.400  42.150  1.00  0.00           H
ATOM   1141 HE22 GLN A  79      50.770  30.650  42.330  1.00  0.00           H
ATOM   1142  C   GLN A  79      53.130  35.230  38.040  1.00  0.00           C
ATOM   1143  O   GLN A  79      52.000  35.560  37.690  1.00  0.00           O
ATOM   1144  N   LYS A  80      54.170  35.540  37.250  1.00  0.00           N
ATOM   1145  HN  LYS A  80      55.030  35.310  37.710  1.00  0.00           H
ATOM   1146  CA  LYS A  80      54.160  36.000  35.890  1.00  0.00           C
ATOM   1147  HA  LYS A  80      55.200  35.900  35.630  1.00  0.00           H
ATOM   1148  CB  LYS A  80      53.430  35.040  34.940  1.00  0.00           C
ATOM   1149  HB1 LYS A  80      52.360  35.350  34.940  1.00  0.00           H
ATOM   1150  HB2 LYS A  80      53.410  33.990  35.290  1.00  0.00           H
ATOM   1151  CG  LYS A  80      53.870  35.020  33.470  1.00  0.00           C
ATOM   1152  HG1 LYS A  80      54.740  34.370  33.250  1.00  0.00           H
ATOM   1153  HG2 LYS A  80      54.150  36.030  33.100  1.00  0.00           H
ATOM   1154  CD  LYS A  80      52.720  34.510  32.610  1.00  0.00           C
ATOM   1155  HD1 LYS A  80      51.910  35.200  32.930  1.00  0.00           H
ATOM   1156  HD2 LYS A  80      52.930  34.900  31.590  1.00  0.00           H
ATOM   1157  CE  LYS A  80      52.330  33.030  32.680  1.00  0.00           C
ATOM   1158  HE1 LYS A  80      51.260  32.910  32.410  1.00  0.00           H
ATOM   1159  HE2 LYS A  80      52.530  32.520  33.650  1.00  0.00           H
ATOM   1160  NZ  LYS A  80      53.210  32.460  31.630  1.00  0.00           N
ATOM   1161  HZ1 LYS A  80      53.350  33.220  30.940  1.00  0.00           H
ATOM   1162  HZ2 LYS A  80      54.080  32.290  32.170  1.00  0.00           H
ATOM   1163  HZ3 LYS A  80      52.900  31.580  31.170  1.00  0.00           H
ATOM   1164  C   LYS A  80      53.760  37.400  35.560  1.00  0.00           C
ATOM   1165  O   LYS A  80      53.580  37.780  34.400  1.00  0.00           O
ATOM   1166  N   THR A  81      53.630  38.190  36.640  1.00  0.00           N
ATOM   1167  HN  THR A  81      53.730  37.830  37.560  1.00  0.00           H
ATOM   1168  CA  THR A  81      53.160  39.530  36.480  1.00  0.00           C
ATOM   1169  HA  THR A  81      52.450  39.450  35.680  1.00  0.00           H
ATOM   1170  CB  THR A  81      52.450  40.150  37.650  1.00  0.00           C
ATOM   1171  HB  THR A  81      52.130  41.200  37.480  1.00  0.00           H
ATOM   1172  OG1 THR A  81      53.280  40.090  38.800  1.00  0.00           O
ATOM   1173  HG1 THR A  81      54.050  40.590  38.540  1.00  0.00           H
ATOM   1174  CG2 THR A  81      51.200  39.290  37.870  1.00  0.00           C
ATOM   1175 HG21 THR A  81      51.340  38.290  38.350  1.00  0.00           H
ATOM   1176 HG22 THR A  81      50.550  39.760  38.640  1.00  0.00           H
ATOM   1177 HG23 THR A  81      50.710  39.120  36.890  1.00  0.00           H
ATOM   1178  C   THR A  81      54.140  40.490  35.900  1.00  0.00           C
ATOM   1179  O   THR A  81      55.290  40.130  35.670  1.00  0.00           O
ATOM   1180  N   VAL A  82      53.750  41.700  35.460  1.00  0.00           N
ATOM   1181  HN  VAL A  82      52.810  42.020  35.500  1.00  0.00           H
ATOM   1182  CA  VAL A  82      54.730  42.700  35.150  1.00  0.00           C
ATOM   1183  HA  VAL A  82      55.550  42.280  34.590  1.00  0.00           H
ATOM   1184  CB  VAL A  82      54.180  43.630  34.100  1.00  0.00           C
ATOM   1185  HB  VAL A  82      53.240  44.000  34.560  1.00  0.00           H
ATOM   1186  CG1 VAL A  82      55.120  44.790  33.750  1.00  0.00           C
ATOM   1187 HG11 VAL A  82      54.690  45.510  33.020  1.00  0.00           H
ATOM   1188 HG12 VAL A  82      55.700  45.350  34.520  1.00  0.00           H
ATOM   1189 HG13 VAL A  82      55.940  44.290  33.190  1.00  0.00           H
ATOM   1190  CG2 VAL A  82      53.770  42.850  32.840  1.00  0.00           C
ATOM   1191 HG21 VAL A  82      54.500  42.080  32.510  1.00  0.00           H
ATOM   1192 HG22 VAL A  82      52.920  42.200  33.150  1.00  0.00           H
ATOM   1193 HG23 VAL A  82      53.530  43.510  31.980  1.00  0.00           H
ATOM   1194  C   VAL A  82      55.220  43.440  36.350  1.00  0.00           C
ATOM   1195  O   VAL A  82      54.470  43.540  37.320  1.00  0.00           O
ATOM   1196  N   GLU A  83      56.480  43.890  36.410  1.00  0.00           N
ATOM   1197  HN  GLU A  83      57.030  43.870  35.580  1.00  0.00           H
ATOM   1198  CA  GLU A  83      56.920  44.730  37.480  1.00  0.00           C
ATOM   1199  HA  GLU A  83      56.530  44.360  38.420  1.00  0.00           H
ATOM   1200  CB  GLU A  83      58.460  44.710  37.610  1.00  0.00           C
ATOM   1201  HB1 GLU A  83      58.830  45.620  38.140  1.00  0.00           H
ATOM   1202  HB2 GLU A  83      58.780  44.800  36.550  1.00  0.00           H
ATOM   1203  CG  GLU A  83      58.910  43.390  38.230  1.00  0.00           C
ATOM   1204  HG1 GLU A  83      58.470  42.570  37.610  1.00  0.00           H
ATOM   1205  HG2 GLU A  83      58.520  43.350  39.270  1.00  0.00           H
ATOM   1206  CD  GLU A  83      60.420  43.290  38.320  1.00  0.00           C
ATOM   1207  OE1 GLU A  83      61.150  43.230  37.300  1.00  0.00           O
ATOM   1208  OE2 GLU A  83      60.950  43.210  39.470  1.00  0.00           O
ATOM   1209  C   GLU A  83      56.410  46.120  37.340  1.00  0.00           C
ATOM   1210  O   GLU A  83      56.710  46.770  36.340  1.00  0.00           O
ATOM   1211  N   GLY A  84      55.660  46.670  38.310  1.00  0.00           N
ATOM   1212  HN  GLY A  84      55.380  46.020  39.020  1.00  0.00           H
ATOM   1213  CA  GLY A  84      55.180  48.010  38.400  1.00  0.00           C
ATOM   1214  HA1 GLY A  84      55.370  48.270  39.430  1.00  0.00           H
ATOM   1215  HA2 GLY A  84      55.630  48.610  37.620  1.00  0.00           H
ATOM   1216  C   GLY A  84      53.710  48.050  38.210  1.00  0.00           C
ATOM   1217  O   GLY A  84      53.050  47.030  38.400  1.00  0.00           O
ATOM   1218  N   ALA A  85      53.160  49.230  37.860  1.00  0.00           N
ATOM   1219  HN  ALA A  85      53.660  50.080  37.710  1.00  0.00           H
ATOM   1220  CA  ALA A  85      51.740  49.440  37.800  1.00  0.00           C
ATOM   1221  HA  ALA A  85      51.240  48.660  38.370  1.00  0.00           H
ATOM   1222  CB  ALA A  85      51.280  50.860  38.170  1.00  0.00           C
ATOM   1223  HB1 ALA A  85      51.770  51.580  37.480  1.00  0.00           H
ATOM   1224  HB2 ALA A  85      50.180  50.950  38.160  1.00  0.00           H
ATOM   1225  HB3 ALA A  85      51.680  50.930  39.210  1.00  0.00           H
ATOM   1226  C   ALA A  85      51.330  49.050  36.430  1.00  0.00           C
ATOM   1227  O   ALA A  85      50.970  47.900  36.160  1.00  0.00           O
ATOM   1228  N   GLY A  86      51.390  50.030  35.510  1.00  0.00           N
ATOM   1229  HN  GLY A  86      51.670  50.940  35.830  1.00  0.00           H
ATOM   1230  CA  GLY A  86      51.110  49.760  34.140  1.00  0.00           C
ATOM   1231  HA1 GLY A  86      50.040  49.640  34.110  1.00  0.00           H
ATOM   1232  HA2 GLY A  86      51.390  50.650  33.590  1.00  0.00           H
ATOM   1233  C   GLY A  86      51.880  48.650  33.510  1.00  0.00           C
ATOM   1234  O   GLY A  86      53.040  48.440  33.860  1.00  0.00           O
ATOM   1235  N   SER A  87      51.210  47.910  32.620  1.00  0.00           N
ATOM   1236  HN  SER A  87      50.270  48.130  32.380  1.00  0.00           H
ATOM   1237  CA  SER A  87      51.770  46.840  31.860  1.00  0.00           C
ATOM   1238  HA  SER A  87      52.440  46.340  32.540  1.00  0.00           H
ATOM   1239  CB  SER A  87      50.650  45.860  31.460  1.00  0.00           C
ATOM   1240  HB1 SER A  87      50.290  45.510  32.450  1.00  0.00           H
ATOM   1241  HB2 SER A  87      51.050  44.900  31.060  1.00  0.00           H
ATOM   1242  OG  SER A  87      49.640  46.450  30.660  1.00  0.00           O
ATOM   1243  HG1 SER A  87      50.070  47.010  30.010  1.00  0.00           H
ATOM   1244  C   SER A  87      52.540  47.310  30.670  1.00  0.00           C
ATOM   1245  O   SER A  87      52.440  46.800  29.550  1.00  0.00           O
ATOM   1246  N   ILE A  88      53.460  48.260  30.920  1.00  0.00           N
ATOM   1247  HN  ILE A  88      53.600  48.480  31.880  1.00  0.00           H
ATOM   1248  CA  ILE A  88      54.400  48.790  29.980  1.00  0.00           C
ATOM   1249  HA  ILE A  88      54.450  48.120  29.140  1.00  0.00           H
ATOM   1250  CB  ILE A  88      53.870  50.170  29.720  1.00  0.00           C
ATOM   1251  HB  ILE A  88      54.740  50.850  29.650  1.00  0.00           H
ATOM   1252  CG2 ILE A  88      53.010  50.120  28.450  1.00  0.00           C
ATOM   1253 HG21 ILE A  88      52.470  51.050  28.170  1.00  0.00           H
ATOM   1254 HG22 ILE A  88      53.630  49.780  27.590  1.00  0.00           H
ATOM   1255 HG23 ILE A  88      52.240  49.360  28.680  1.00  0.00           H
ATOM   1256  CG1 ILE A  88      53.150  50.900  30.870  1.00  0.00           C
ATOM   1257 HG11 ILE A  88      52.270  50.400  31.330  1.00  0.00           H
ATOM   1258 HG12 ILE A  88      52.720  51.800  30.390  1.00  0.00           H
ATOM   1259  CD  ILE A  88      54.030  51.400  32.020  1.00  0.00           C
ATOM   1260  HD1 ILE A  88      54.980  51.860  31.690  1.00  0.00           H
ATOM   1261  HD2 ILE A  88      53.530  52.150  32.670  1.00  0.00           H
ATOM   1262  HD3 ILE A  88      54.410  50.550  32.630  1.00  0.00           H
ATOM   1263  C   ILE A  88      55.810  48.820  30.460  1.00  0.00           C
ATOM   1264  O   ILE A  88      56.170  48.550  31.600  1.00  0.00           O
ATOM   1265  N   ALA A  89      56.760  49.000  29.520  1.00  0.00           N
ATOM   1266  HN  ALA A  89      56.480  49.360  28.640  1.00  0.00           H
ATOM   1267  CA  ALA A  89      58.160  49.170  29.770  1.00  0.00           C
ATOM   1268  HA  ALA A  89      58.410  48.420  30.510  1.00  0.00           H
ATOM   1269  CB  ALA A  89      58.910  49.120  28.420  1.00  0.00           C
ATOM   1270  HB1 ALA A  89      60.000  49.320  28.400  1.00  0.00           H
ATOM   1271  HB2 ALA A  89      58.780  48.070  28.060  1.00  0.00           H
ATOM   1272  HB3 ALA A  89      58.360  49.820  27.760  1.00  0.00           H
ATOM   1273  C   ALA A  89      58.510  50.380  30.560  1.00  0.00           C
ATOM   1274  O   ALA A  89      57.830  51.400  30.500  1.00  0.00           O
ATOM   1275  N   ALA A  90      59.580  50.320  31.370  1.00  0.00           N
ATOM   1276  HN  ALA A  90      60.100  49.500  31.610  1.00  0.00           H
ATOM   1277  CA  ALA A  90      60.220  51.450  31.970  1.00  0.00           C
ATOM   1278  HA  ALA A  90      59.590  52.330  31.900  1.00  0.00           H
ATOM   1279  CB  ALA A  90      60.290  51.200  33.480  1.00  0.00           C
ATOM   1280  HB1 ALA A  90      60.660  52.130  33.970  1.00  0.00           H
ATOM   1281  HB2 ALA A  90      59.270  51.000  33.880  1.00  0.00           H
ATOM   1282  HB3 ALA A  90      60.980  50.380  33.770  1.00  0.00           H
ATOM   1283  C   ALA A  90      61.540  51.830  31.400  1.00  0.00           C
ATOM   1284  O   ALA A  90      62.340  51.040  30.910  1.00  0.00           O
ATOM   1285  N   ALA A  91      61.790  53.150  31.480  1.00  0.00           N
ATOM   1286  HN  ALA A  91      61.180  53.700  32.050  1.00  0.00           H
ATOM   1287  CA  ALA A  91      63.040  53.720  31.060  1.00  0.00           C
ATOM   1288  HA  ALA A  91      63.280  53.410  30.050  1.00  0.00           H
ATOM   1289  CB  ALA A  91      62.780  55.210  31.330  1.00  0.00           C
ATOM   1290  HB1 ALA A  91      63.670  55.870  31.190  1.00  0.00           H
ATOM   1291  HB2 ALA A  91      62.030  55.480  30.560  1.00  0.00           H
ATOM   1292  HB3 ALA A  91      62.310  55.370  32.320  1.00  0.00           H
ATOM   1293  C   ALA A  91      64.300  53.360  31.770  1.00  0.00           C
ATOM   1294  O   ALA A  91      64.480  53.300  32.990  1.00  0.00           O
ATOM   1295  N   THR A  92      65.330  53.190  30.930  1.00  0.00           N
ATOM   1296  HN  THR A  92      65.260  53.400  29.960  1.00  0.00           H
ATOM   1297  CA  THR A  92      66.630  52.800  31.370  1.00  0.00           C
ATOM   1298  HA  THR A  92      66.560  52.470  32.400  1.00  0.00           H
ATOM   1299  CB  THR A  92      67.180  51.610  30.650  1.00  0.00           C
ATOM   1300  HB  THR A  92      68.140  51.300  31.110  1.00  0.00           H
ATOM   1301  OG1 THR A  92      67.540  51.760  29.280  1.00  0.00           O
ATOM   1302  HG1 THR A  92      66.740  51.850  28.750  1.00  0.00           H
ATOM   1303  CG2 THR A  92      66.240  50.400  30.740  1.00  0.00           C
ATOM   1304 HG21 THR A  92      66.590  49.650  30.000  1.00  0.00           H
ATOM   1305 HG22 THR A  92      66.260  49.940  31.750  1.00  0.00           H
ATOM   1306 HG23 THR A  92      65.170  50.680  30.610  1.00  0.00           H
ATOM   1307  C   THR A  92      67.620  53.910  31.330  1.00  0.00           C
ATOM   1308  O   THR A  92      68.640  53.890  32.020  1.00  0.00           O
ATOM   1309  N   GLY A  93      67.510  54.970  30.510  1.00  0.00           N
ATOM   1310  HN  GLY A  93      66.760  55.140  29.870  1.00  0.00           H
ATOM   1311  CA  GLY A  93      68.390  56.060  30.760  1.00  0.00           C
ATOM   1312  HA1 GLY A  93      68.010  56.570  31.630  1.00  0.00           H
ATOM   1313  HA2 GLY A  93      69.420  55.750  30.900  1.00  0.00           H
ATOM   1314  C   GLY A  93      68.550  57.090  29.690  1.00  0.00           C
ATOM   1315  O   GLY A  93      67.670  57.280  28.850  1.00  0.00           O
ATOM   1316  N   PHE A  94      69.710  57.760  29.600  1.00  0.00           N
ATOM   1317  HN  PHE A  94      70.260  57.670  30.430  1.00  0.00           H
ATOM   1318  CA  PHE A  94      70.200  58.600  28.550  1.00  0.00           C
ATOM   1319  HA  PHE A  94      69.360  59.170  28.170  1.00  0.00           H
ATOM   1320  CB  PHE A  94      71.130  59.690  29.140  1.00  0.00           C
ATOM   1321  HB1 PHE A  94      71.930  59.180  29.710  1.00  0.00           H
ATOM   1322  HB2 PHE A  94      70.610  60.320  29.890  1.00  0.00           H
ATOM   1323  CG  PHE A  94      71.630  60.680  28.150  1.00  0.00           C
ATOM   1324  CD1 PHE A  94      70.740  61.500  27.490  1.00  0.00           C
ATOM   1325  HD1 PHE A  94      69.710  61.530  27.810  1.00  0.00           H
ATOM   1326  CE1 PHE A  94      71.220  62.420  26.600  1.00  0.00           C
ATOM   1327  HE1 PHE A  94      70.620  63.210  26.170  1.00  0.00           H
ATOM   1328  CZ  PHE A  94      72.540  62.360  26.190  1.00  0.00           C
ATOM   1329  HZ  PHE A  94      72.930  63.090  25.500  1.00  0.00           H
ATOM   1330  CD2 PHE A  94      72.960  60.710  27.790  1.00  0.00           C
ATOM   1331  HD2 PHE A  94      73.640  60.110  28.380  1.00  0.00           H
ATOM   1332  CE2 PHE A  94      73.430  61.490  26.760  1.00  0.00           C
ATOM   1333  HE2 PHE A  94      74.440  61.440  26.370  1.00  0.00           H
ATOM   1334  C   PHE A  94      70.520  57.760  27.370  1.00  0.00           C
ATOM   1335  O   PHE A  94      71.450  56.950  27.340  1.00  0.00           O
ATOM   1336  N   VAL A  95      69.760  57.960  26.270  1.00  0.00           N
ATOM   1337  HN  VAL A  95      69.040  58.640  26.320  1.00  0.00           H
ATOM   1338  CA  VAL A  95      69.910  57.350  24.990  1.00  0.00           C
ATOM   1339  HA  VAL A  95      69.240  57.980  24.420  1.00  0.00           H
ATOM   1340  CB  VAL A  95      71.250  57.390  24.310  1.00  0.00           C
ATOM   1341  HB  VAL A  95      72.020  57.020  25.010  1.00  0.00           H
ATOM   1342  CG1 VAL A  95      71.200  56.650  22.960  1.00  0.00           C
ATOM   1343 HG11 VAL A  95      72.090  56.840  22.320  1.00  0.00           H
ATOM   1344 HG12 VAL A  95      71.190  55.560  23.170  1.00  0.00           H
ATOM   1345 HG13 VAL A  95      70.300  56.930  22.370  1.00  0.00           H
ATOM   1346  CG2 VAL A  95      71.650  58.850  24.030  1.00  0.00           C
ATOM   1347 HG21 VAL A  95      72.590  58.850  23.440  1.00  0.00           H
ATOM   1348 HG22 VAL A  95      70.910  59.360  23.370  1.00  0.00           H
ATOM   1349 HG23 VAL A  95      71.740  59.430  24.970  1.00  0.00           H
ATOM   1350  C   VAL A  95      69.250  56.020  24.920  1.00  0.00           C
ATOM   1351  O   VAL A  95      68.390  55.900  24.060  1.00  0.00           O
ATOM   1352  N   LYS A  96      69.470  55.130  25.910  1.00  0.00           N
ATOM   1353  HN  LYS A  96      70.110  55.370  26.640  1.00  0.00           H
ATOM   1354  CA  LYS A  96      68.840  53.850  26.000  1.00  0.00           C
ATOM   1355  HA  LYS A  96      69.120  53.220  25.170  1.00  0.00           H
ATOM   1356  CB  LYS A  96      69.330  53.210  27.310  1.00  0.00           C
ATOM   1357  HB1 LYS A  96      68.880  52.200  27.410  1.00  0.00           H
ATOM   1358  HB2 LYS A  96      69.040  53.810  28.200  1.00  0.00           H
ATOM   1359  CG  LYS A  96      70.840  53.010  27.430  1.00  0.00           C
ATOM   1360  HG1 LYS A  96      71.300  54.000  27.240  1.00  0.00           H
ATOM   1361  HG2 LYS A  96      71.300  52.490  26.560  1.00  0.00           H
ATOM   1362  CD  LYS A  96      71.460  52.520  28.730  1.00  0.00           C
ATOM   1363  HD1 LYS A  96      71.360  51.420  28.800  1.00  0.00           H
ATOM   1364  HD2 LYS A  96      72.560  52.660  28.760  1.00  0.00           H
ATOM   1365  CE  LYS A  96      71.010  53.140  30.060  1.00  0.00           C
ATOM   1366  HE1 LYS A  96      70.080  52.570  30.280  1.00  0.00           H
ATOM   1367  HE2 LYS A  96      70.800  54.230  30.040  1.00  0.00           H
ATOM   1368  NZ  LYS A  96      72.030  52.870  31.100  1.00  0.00           N
ATOM   1369  HZ1 LYS A  96      72.930  53.330  30.860  1.00  0.00           H
ATOM   1370  HZ2 LYS A  96      71.660  53.180  32.020  1.00  0.00           H
ATOM   1371  HZ3 LYS A  96      72.270  51.860  31.040  1.00  0.00           H
ATOM   1372  C   LYS A  96      67.350  53.770  26.020  1.00  0.00           C
ATOM   1373  O   LYS A  96      66.700  54.660  26.570  1.00  0.00           O
ATOM   1374  N   LYS A  97      66.780  52.750  25.350  1.00  0.00           N
ATOM   1375  HN  LYS A  97      67.300  52.160  24.740  1.00  0.00           H
ATOM   1376  CA  LYS A  97      65.360  52.660  25.310  1.00  0.00           C
ATOM   1377  HA  LYS A  97      64.920  53.640  25.160  1.00  0.00           H
ATOM   1378  CB  LYS A  97      64.910  51.900  24.050  1.00  0.00           C
ATOM   1379  HB1 LYS A  97      63.890  52.280  23.840  1.00  0.00           H
ATOM   1380  HB2 LYS A  97      64.930  50.790  24.110  1.00  0.00           H
ATOM   1381  CG  LYS A  97      65.700  52.280  22.790  1.00  0.00           C
ATOM   1382  HG1 LYS A  97      66.710  51.850  22.920  1.00  0.00           H
ATOM   1383  HG2 LYS A  97      65.730  53.390  22.770  1.00  0.00           H
ATOM   1384  CD  LYS A  97      65.070  51.720  21.510  1.00  0.00           C
ATOM   1385  HD1 LYS A  97      65.010  50.620  21.600  1.00  0.00           H
ATOM   1386  HD2 LYS A  97      64.050  52.140  21.380  1.00  0.00           H
ATOM   1387  CE  LYS A  97      65.890  52.140  20.290  1.00  0.00           C
ATOM   1388  HE1 LYS A  97      66.960  51.900  20.440  1.00  0.00           H
ATOM   1389  HE2 LYS A  97      65.900  53.250  20.190  1.00  0.00           H
ATOM   1390  NZ  LYS A  97      65.520  51.450  19.030  1.00  0.00           N
ATOM   1391  HZ1 LYS A  97      65.860  51.930  18.170  1.00  0.00           H
ATOM   1392  HZ2 LYS A  97      65.800  50.450  19.010  1.00  0.00           H
ATOM   1393  HZ3 LYS A  97      64.480  51.490  18.940  1.00  0.00           H
ATOM   1394  C   LYS A  97      64.790  52.040  26.540  1.00  0.00           C
ATOM   1395  O   LYS A  97      65.460  51.530  27.440  1.00  0.00           O
ATOM   1396  N   ASP A  98      63.450  51.960  26.610  1.00  0.00           N
ATOM   1397  HN  ASP A  98      62.940  52.540  25.980  1.00  0.00           H
ATOM   1398  CA  ASP A  98      62.700  51.340  27.660  1.00  0.00           C
ATOM   1399  HA  ASP A  98      63.140  51.670  28.590  1.00  0.00           H
ATOM   1400  CB  ASP A  98      61.260  51.880  27.630  1.00  0.00           C
ATOM   1401  HB1 ASP A  98      60.770  51.750  28.610  1.00  0.00           H
ATOM   1402  HB2 ASP A  98      60.700  51.330  26.850  1.00  0.00           H
ATOM   1403  CG  ASP A  98      61.020  53.350  27.340  1.00  0.00           C
ATOM   1404  OD1 ASP A  98      60.180  53.990  28.040  1.00  0.00           O
ATOM   1405  OD2 ASP A  98      61.520  53.970  26.370  1.00  0.00           O
ATOM   1406  C   ASP A  98      62.590  49.860  27.680  1.00  0.00           C
ATOM   1407  O   ASP A  98      62.740  49.210  26.640  1.00  0.00           O
ATOM   1408  N   GLN A  99      62.440  49.230  28.860  1.00  0.00           N
ATOM   1409  HN  GLN A  99      62.340  49.820  29.650  1.00  0.00           H
ATOM   1410  CA  GLN A  99      62.700  47.860  29.160  1.00  0.00           C
ATOM   1411  HA  GLN A  99      62.840  47.350  28.220  1.00  0.00           H
ATOM   1412  CB  GLN A  99      64.090  47.750  29.820  1.00  0.00           C
ATOM   1413  HB1 GLN A  99      63.970  48.380  30.730  1.00  0.00           H
ATOM   1414  HB2 GLN A  99      64.890  48.130  29.140  1.00  0.00           H
ATOM   1415  CG  GLN A  99      64.550  46.360  30.280  1.00  0.00           C
ATOM   1416  HG1 GLN A  99      63.710  46.020  30.920  1.00  0.00           H
ATOM   1417  HG2 GLN A  99      65.440  46.370  30.930  1.00  0.00           H
ATOM   1418  CD  GLN A  99      64.880  45.470  29.100  1.00  0.00           C
ATOM   1419  OE1 GLN A  99      65.400  45.910  28.080  1.00  0.00           O
ATOM   1420  NE2 GLN A  99      64.500  44.170  29.290  1.00  0.00           N
ATOM   1421 HE21 GLN A  99      63.920  44.010  30.090  1.00  0.00           H
ATOM   1422 HE22 GLN A  99      64.610  43.380  28.690  1.00  0.00           H
ATOM   1423  C   GLN A  99      61.540  47.200  29.830  1.00  0.00           C
ATOM   1424  O   GLN A  99      60.980  47.750  30.770  1.00  0.00           O
ATOM   1425  N   LEU A 100      61.090  46.000  29.430  1.00  0.00           N
ATOM   1426  HN  LEU A 100      61.510  45.550  28.640  1.00  0.00           H
ATOM   1427  CA  LEU A 100      60.040  45.330  30.140  1.00  0.00           C
ATOM   1428  HA  LEU A 100      59.420  46.060  30.650  1.00  0.00           H
ATOM   1429  CB  LEU A 100      59.120  44.530  29.200  1.00  0.00           C
ATOM   1430  HB1 LEU A 100      59.840  43.840  28.710  1.00  0.00           H
ATOM   1431  HB2 LEU A 100      58.640  45.190  28.440  1.00  0.00           H
ATOM   1432  CG  LEU A 100      58.120  43.580  29.860  1.00  0.00           C
ATOM   1433  HG  LEU A 100      58.630  42.850  30.520  1.00  0.00           H
ATOM   1434  CD1 LEU A 100      57.110  44.410  30.680  1.00  0.00           C
ATOM   1435 HD11 LEU A 100      56.170  43.830  30.700  1.00  0.00           H
ATOM   1436 HD12 LEU A 100      57.540  44.680  31.670  1.00  0.00           H
ATOM   1437 HD13 LEU A 100      56.910  45.420  30.260  1.00  0.00           H
ATOM   1438  CD2 LEU A 100      57.360  42.930  28.690  1.00  0.00           C
ATOM   1439 HD21 LEU A 100      56.500  42.350  29.090  1.00  0.00           H
ATOM   1440 HD22 LEU A 100      56.980  43.760  28.060  1.00  0.00           H
ATOM   1441 HD23 LEU A 100      58.060  42.360  28.050  1.00  0.00           H
ATOM   1442  C   LEU A 100      60.590  44.500  31.240  1.00  0.00           C
ATOM   1443  O   LEU A 100      61.390  43.600  30.980  1.00  0.00           O
ATOM   1444  N   GLY A 101      60.220  44.790  32.510  1.00  0.00           N
ATOM   1445  HN  GLY A 101      59.770  45.630  32.790  1.00  0.00           H
ATOM   1446  CA  GLY A 101      60.560  43.950  33.620  1.00  0.00           C
ATOM   1447  HA1 GLY A 101      61.360  43.280  33.370  1.00  0.00           H
ATOM   1448  HA2 GLY A 101      60.790  44.660  34.390  1.00  0.00           H
ATOM   1449  C   GLY A 101      59.400  43.220  34.220  1.00  0.00           C
ATOM   1450  O   GLY A 101      58.310  43.800  34.240  1.00  0.00           O
ATOM   1451  N   LYS A 102      59.600  42.020  34.780  1.00  0.00           N
ATOM   1452  HN  LYS A 102      60.510  41.610  34.790  1.00  0.00           H
ATOM   1453  CA  LYS A 102      58.580  41.030  34.930  1.00  0.00           C
ATOM   1454  HA  LYS A 102      57.630  41.540  35.030  1.00  0.00           H
ATOM   1455  CB  LYS A 102      58.380  40.100  33.720  1.00  0.00           C
ATOM   1456  HB1 LYS A 102      57.540  39.420  33.970  1.00  0.00           H
ATOM   1457  HB2 LYS A 102      59.340  39.580  33.540  1.00  0.00           H
ATOM   1458  CG  LYS A 102      58.190  40.690  32.320  1.00  0.00           C
ATOM   1459  HG1 LYS A 102      59.080  41.260  31.980  1.00  0.00           H
ATOM   1460  HG2 LYS A 102      57.250  41.280  32.400  1.00  0.00           H
ATOM   1461  CD  LYS A 102      58.070  39.690  31.170  1.00  0.00           C
ATOM   1462  HD1 LYS A 102      57.160  39.070  31.380  1.00  0.00           H
ATOM   1463  HD2 LYS A 102      57.790  40.100  30.180  1.00  0.00           H
ATOM   1464  CE  LYS A 102      59.300  38.800  30.970  1.00  0.00           C
ATOM   1465  HE1 LYS A 102      59.670  38.240  31.850  1.00  0.00           H
ATOM   1466  HE2 LYS A 102      60.180  39.400  30.650  1.00  0.00           H
ATOM   1467  NZ  LYS A 102      59.150  37.800  29.890  1.00  0.00           N
ATOM   1468  HZ1 LYS A 102      58.380  37.110  29.990  1.00  0.00           H
ATOM   1469  HZ2 LYS A 102      58.950  38.380  29.050  1.00  0.00           H
ATOM   1470  HZ3 LYS A 102      60.070  37.320  29.750  1.00  0.00           H
ATOM   1471  C   LYS A 102      58.940  40.170  36.100  1.00  0.00           C
ATOM   1472  O   LYS A 102      60.100  39.830  36.320  1.00  0.00           O
ATOM   1473  N   ASN A 103      57.890  39.700  36.800  1.00  0.00           N
ATOM   1474  HN  ASN A 103      56.970  39.960  36.510  1.00  0.00           H
ATOM   1475  CA  ASN A 103      57.880  38.840  37.930  1.00  0.00           C
ATOM   1476  HA  ASN A 103      58.910  38.960  38.250  1.00  0.00           H
ATOM   1477  CB  ASN A 103      56.610  38.940  38.800  1.00  0.00           C
ATOM   1478  HB1 ASN A 103      56.560  38.260  39.670  1.00  0.00           H
ATOM   1479  HB2 ASN A 103      55.750  38.750  38.120  1.00  0.00           H
ATOM   1480  CG  ASN A 103      56.670  40.390  39.270  1.00  0.00           C
ATOM   1481  OD1 ASN A 103      55.700  41.120  39.030  1.00  0.00           O
ATOM   1482  ND2 ASN A 103      57.650  40.820  40.100  1.00  0.00           N
ATOM   1483 HD21 ASN A 103      58.370  40.180  40.360  1.00  0.00           H
ATOM   1484 HD22 ASN A 103      57.630  41.780  40.370  1.00  0.00           H
ATOM   1485  C   ASN A 103      57.910  37.430  37.430  1.00  0.00           C
ATOM   1486  O   ASN A 103      57.250  37.140  36.430  1.00  0.00           O
ATOM   1487  N   GLU A 104      58.600  36.460  38.040  1.00  0.00           N
ATOM   1488  HN  GLU A 104      59.260  36.550  38.780  1.00  0.00           H
ATOM   1489  CA  GLU A 104      58.730  35.130  37.520  1.00  0.00           C
ATOM   1490  HA  GLU A 104      58.870  35.180  36.450  1.00  0.00           H
ATOM   1491  CB  GLU A 104      59.940  34.530  38.260  1.00  0.00           C
ATOM   1492  HB1 GLU A 104      60.080  33.460  38.010  1.00  0.00           H
ATOM   1493  HB2 GLU A 104      59.740  34.540  39.350  1.00  0.00           H
ATOM   1494  CG  GLU A 104      61.280  35.210  37.930  1.00  0.00           C
ATOM   1495  HG1 GLU A 104      62.020  34.860  38.680  1.00  0.00           H
ATOM   1496  HG2 GLU A 104      61.210  36.310  37.990  1.00  0.00           H
ATOM   1497  CD  GLU A 104      61.820  34.840  36.560  1.00  0.00           C
ATOM   1498  OE1 GLU A 104      61.950  35.720  35.670  1.00  0.00           O
ATOM   1499  OE2 GLU A 104      62.150  33.640  36.340  1.00  0.00           O
ATOM   1500  C   GLU A 104      57.520  34.290  37.700  1.00  0.00           C
ATOM   1501  O   GLU A 104      56.640  34.660  38.470  1.00  0.00           O
ATOM   1502  N   GLU A 105      57.430  33.090  37.090  1.00  0.00           N
ATOM   1503  HN  GLU A 105      58.120  32.880  36.410  1.00  0.00           H
ATOM   1504  CA  GLU A 105      56.310  32.210  37.270  1.00  0.00           C
ATOM   1505  HA  GLU A 105      55.680  32.700  38.000  1.00  0.00           H
ATOM   1506  CB  GLU A 105      55.740  32.070  35.850  1.00  0.00           C
ATOM   1507  HB1 GLU A 105      55.670  33.150  35.580  1.00  0.00           H
ATOM   1508  HB2 GLU A 105      54.750  31.600  35.950  1.00  0.00           H
ATOM   1509  CG  GLU A 105      56.550  31.520  34.670  1.00  0.00           C
ATOM   1510  HG1 GLU A 105      56.750  30.430  34.800  1.00  0.00           H
ATOM   1511  HG2 GLU A 105      57.500  32.060  34.500  1.00  0.00           H
ATOM   1512  CD  GLU A 105      55.760  31.700  33.380  1.00  0.00           C
ATOM   1513  OE1 GLU A 105      56.180  32.540  32.540  1.00  0.00           O
ATOM   1514  OE2 GLU A 105      54.730  30.980  33.320  1.00  0.00           O
ATOM   1515  C   GLU A 105      56.620  30.880  37.860  1.00  0.00           C
ATOM   1516  O   GLU A 105      55.670  30.310  38.400  1.00  0.00           O
ATOM   1517  N   GLY A 106      57.910  30.520  37.880  1.00  0.00           N
ATOM   1518  HN  GLY A 106      58.650  31.070  37.510  1.00  0.00           H
ATOM   1519  CA  GLY A 106      58.340  29.310  38.520  1.00  0.00           C
ATOM   1520  HA1 GLY A 106      59.180  29.570  39.140  1.00  0.00           H
ATOM   1521  HA2 GLY A 106      57.540  28.830  39.070  1.00  0.00           H
ATOM   1522  C   GLY A 106      58.990  28.360  37.570  1.00  0.00           C
ATOM   1523  O   GLY A 106      58.490  27.280  37.270  1.00  0.00           O
ATOM   1524  N   ALA A 107      60.190  28.750  37.090  1.00  0.00           N
ATOM   1525  HN  ALA A 107      60.620  29.610  37.350  1.00  0.00           H
ATOM   1526  CA  ALA A 107      60.960  27.870  36.270  1.00  0.00           C
ATOM   1527  HA  ALA A 107      60.210  27.580  35.540  1.00  0.00           H
ATOM   1528  CB  ALA A 107      62.190  28.540  35.630  1.00  0.00           C
ATOM   1529  HB1 ALA A 107      61.810  29.400  35.030  1.00  0.00           H
ATOM   1530  HB2 ALA A 107      62.870  28.920  36.420  1.00  0.00           H
ATOM   1531  HB3 ALA A 107      62.810  27.830  35.050  1.00  0.00           H
ATOM   1532  C   ALA A 107      61.450  26.720  37.080  1.00  0.00           C
ATOM   1533  O   ALA A 107      61.620  26.910  38.280  1.00  0.00           O
ATOM   1534  N   PRO A 108      61.560  25.520  36.580  1.00  0.00           N
ATOM   1535  CD  PRO A 108      61.140  25.270  35.210  1.00  0.00           C
ATOM   1536  HD1 PRO A 108      60.030  25.390  35.200  1.00  0.00           H
ATOM   1537  HD2 PRO A 108      61.550  26.110  34.600  1.00  0.00           H
ATOM   1538  CA  PRO A 108      61.800  24.310  37.300  1.00  0.00           C
ATOM   1539  HA  PRO A 108      60.950  24.320  37.970  1.00  0.00           H
ATOM   1540  CB  PRO A 108      61.830  23.200  36.250  1.00  0.00           C
ATOM   1541  HB1 PRO A 108      61.000  22.480  36.410  1.00  0.00           H
ATOM   1542  HB2 PRO A 108      62.760  22.590  36.270  1.00  0.00           H
ATOM   1543  CG  PRO A 108      61.630  23.860  34.880  1.00  0.00           C
ATOM   1544  HG1 PRO A 108      60.970  23.320  34.160  1.00  0.00           H
ATOM   1545  HG2 PRO A 108      62.610  24.070  34.400  1.00  0.00           H
ATOM   1546  C   PRO A 108      62.970  24.310  38.220  1.00  0.00           C
ATOM   1547  O   PRO A 108      64.070  24.410  37.680  1.00  0.00           O
ATOM   1548  N   GLN A 109      62.860  24.030  39.530  1.00  0.00           N
ATOM   1549  HN  GLN A 109      62.000  23.610  39.830  1.00  0.00           H
ATOM   1550  CA  GLN A 109      63.870  24.240  40.520  1.00  0.00           C
ATOM   1551  HA  GLN A 109      64.330  25.170  40.200  1.00  0.00           H
ATOM   1552  CB  GLN A 109      63.160  24.360  41.870  1.00  0.00           C
ATOM   1553  HB1 GLN A 109      63.010  23.370  42.350  1.00  0.00           H
ATOM   1554  HB2 GLN A 109      62.100  24.650  41.690  1.00  0.00           H
ATOM   1555  CG  GLN A 109      63.730  25.390  42.850  1.00  0.00           C
ATOM   1556  HG1 GLN A 109      64.110  26.360  42.450  1.00  0.00           H
ATOM   1557  HG2 GLN A 109      64.660  24.940  43.250  1.00  0.00           H
ATOM   1558  CD  GLN A 109      62.920  25.770  44.080  1.00  0.00           C
ATOM   1559  OE1 GLN A 109      63.460  25.920  45.180  1.00  0.00           O
ATOM   1560  NE2 GLN A 109      61.580  25.950  43.940  1.00  0.00           N
ATOM   1561 HE21 GLN A 109      61.140  26.010  43.040  1.00  0.00           H
ATOM   1562 HE22 GLN A 109      61.110  26.110  44.810  1.00  0.00           H
ATOM   1563  C   GLN A 109      64.850  23.110  40.490  1.00  0.00           C
ATOM   1564  O   GLN A 109      65.750  23.060  41.330  1.00  0.00           O
ATOM   1565  N   GLU A 110      64.840  22.220  39.480  1.00  0.00           N
ATOM   1566  HN  GLU A 110      64.140  22.350  38.770  1.00  0.00           H
ATOM   1567  CA  GLU A 110      65.750  21.190  39.100  1.00  0.00           C
ATOM   1568  HA  GLU A 110      66.030  20.610  39.960  1.00  0.00           H
ATOM   1569  CB  GLU A 110      65.060  20.120  38.230  1.00  0.00           C
ATOM   1570  HB1 GLU A 110      65.780  19.320  37.960  1.00  0.00           H
ATOM   1571  HB2 GLU A 110      64.660  20.640  37.330  1.00  0.00           H
ATOM   1572  CG  GLU A 110      63.800  19.550  38.880  1.00  0.00           C
ATOM   1573  HG1 GLU A 110      63.060  20.320  39.210  1.00  0.00           H
ATOM   1574  HG2 GLU A 110      64.000  19.040  39.840  1.00  0.00           H
ATOM   1575  CD  GLU A 110      62.930  18.640  38.020  1.00  0.00           C
ATOM   1576  OE1 GLU A 110      62.780  17.460  38.440  1.00  0.00           O
ATOM   1577  OE2 GLU A 110      62.220  18.990  37.040  1.00  0.00           O
ATOM   1578  C   GLU A 110      67.020  21.720  38.520  1.00  0.00           C
ATOM   1579  O   GLU A 110      68.070  21.090  38.500  1.00  0.00           O
ATOM   1580  N   GLY A 111      66.940  22.920  37.910  1.00  0.00           N
ATOM   1581  HN  GLY A 111      66.080  23.420  37.890  1.00  0.00           H
ATOM   1582  CA  GLY A 111      68.060  23.600  37.340  1.00  0.00           C
ATOM   1583  HA1 GLY A 111      68.710  22.780  37.090  1.00  0.00           H
ATOM   1584  HA2 GLY A 111      67.800  24.260  36.520  1.00  0.00           H
ATOM   1585  C   GLY A 111      68.750  24.460  38.340  1.00  0.00           C
ATOM   1586  O   GLY A 111      68.100  25.140  39.130  1.00  0.00           O
ATOM   1587  N   ILE A 112      70.090  24.420  38.330  1.00  0.00           N
ATOM   1588  HN  ILE A 112      70.530  23.750  37.730  1.00  0.00           H
ATOM   1589  CA  ILE A 112      70.970  25.050  39.270  1.00  0.00           C
ATOM   1590  HA  ILE A 112      70.370  25.360  40.110  1.00  0.00           H
ATOM   1591  CB  ILE A 112      72.000  24.090  39.790  1.00  0.00           C
ATOM   1592  HB  ILE A 112      72.480  23.520  38.960  1.00  0.00           H
ATOM   1593  CG2 ILE A 112      73.070  24.820  40.610  1.00  0.00           C
ATOM   1594 HG21 ILE A 112      73.550  25.490  39.860  1.00  0.00           H
ATOM   1595 HG22 ILE A 112      72.660  25.260  41.540  1.00  0.00           H
ATOM   1596 HG23 ILE A 112      73.840  24.110  40.980  1.00  0.00           H
ATOM   1597  CG1 ILE A 112      71.350  23.010  40.660  1.00  0.00           C
ATOM   1598 HG11 ILE A 112      70.570  22.490  40.060  1.00  0.00           H
ATOM   1599 HG12 ILE A 112      70.880  23.420  41.580  1.00  0.00           H
ATOM   1600  CD  ILE A 112      72.250  21.820  41.020  1.00  0.00           C
ATOM   1601  HD1 ILE A 112      73.120  22.190  41.610  1.00  0.00           H
ATOM   1602  HD2 ILE A 112      71.630  21.210  41.710  1.00  0.00           H
ATOM   1603  HD3 ILE A 112      72.670  21.320  40.130  1.00  0.00           H
ATOM   1604  C   ILE A 112      71.520  26.290  38.650  1.00  0.00           C
ATOM   1605  O   ILE A 112      71.970  26.360  37.500  1.00  0.00           O
ATOM   1606  N   LEU A 113      71.610  27.390  39.410  1.00  0.00           N
ATOM   1607  HN  LEU A 113      71.440  27.290  40.390  1.00  0.00           H
ATOM   1608  CA  LEU A 113      72.220  28.620  38.990  1.00  0.00           C
ATOM   1609  HA  LEU A 113      72.370  28.570  37.920  1.00  0.00           H
ATOM   1610  CB  LEU A 113      71.130  29.710  39.030  1.00  0.00           C
ATOM   1611  HB1 LEU A 113      71.620  30.680  38.810  1.00  0.00           H
ATOM   1612  HB2 LEU A 113      70.760  29.810  40.070  1.00  0.00           H
ATOM   1613  CG  LEU A 113      69.920  29.400  38.130  1.00  0.00           C
ATOM   1614  HG  LEU A 113      69.430  28.430  38.360  1.00  0.00           H
ATOM   1615  CD1 LEU A 113      68.920  30.550  38.290  1.00  0.00           C
ATOM   1616 HD11 LEU A 113      69.470  31.490  38.520  1.00  0.00           H
ATOM   1617 HD12 LEU A 113      68.220  30.580  37.430  1.00  0.00           H
ATOM   1618 HD13 LEU A 113      68.340  30.310  39.200  1.00  0.00           H
ATOM   1619  CD2 LEU A 113      70.420  29.420  36.680  1.00  0.00           C
ATOM   1620 HD21 LEU A 113      71.090  30.220  36.310  1.00  0.00           H
ATOM   1621 HD22 LEU A 113      70.910  28.490  36.330  1.00  0.00           H
ATOM   1622 HD23 LEU A 113      69.530  29.520  36.010  1.00  0.00           H
ATOM   1623  C   LEU A 113      73.450  28.980  39.750  1.00  0.00           C
ATOM   1624  O   LEU A 113      73.410  28.860  40.980  1.00  0.00           O
ATOM   1625  N   GLU A 114      74.530  29.400  39.080  1.00  0.00           N
ATOM   1626  HN  GLU A 114      74.530  29.420  38.080  1.00  0.00           H
ATOM   1627  CA  GLU A 114      75.740  29.800  39.740  1.00  0.00           C
ATOM   1628  HA  GLU A 114      75.870  29.080  40.540  1.00  0.00           H
ATOM   1629  CB  GLU A 114      76.980  29.780  38.830  1.00  0.00           C
ATOM   1630  HB1 GLU A 114      77.160  28.700  38.650  1.00  0.00           H
ATOM   1631  HB2 GLU A 114      77.870  30.090  39.410  1.00  0.00           H
ATOM   1632  CG  GLU A 114      76.960  30.570  37.520  1.00  0.00           C
ATOM   1633  HG1 GLU A 114      76.770  31.650  37.700  1.00  0.00           H
ATOM   1634  HG2 GLU A 114      76.080  30.190  36.950  1.00  0.00           H
ATOM   1635  CD  GLU A 114      78.160  30.380  36.600  1.00  0.00           C
ATOM   1636  OE1 GLU A 114      77.940  30.210  35.370  1.00  0.00           O
ATOM   1637  OE2 GLU A 114      79.280  30.560  37.150  1.00  0.00           O
ATOM   1638  C   GLU A 114      75.650  31.060  40.520  1.00  0.00           C
ATOM   1639  O   GLU A 114      76.070  31.170  41.670  1.00  0.00           O
ATOM   1640  N   ASP A 115      75.100  32.150  39.940  1.00  0.00           N
ATOM   1641  HN  ASP A 115      74.900  31.870  39.000  1.00  0.00           H
ATOM   1642  CA  ASP A 115      74.870  33.490  40.360  1.00  0.00           C
ATOM   1643  HA  ASP A 115      75.840  33.850  40.670  1.00  0.00           H
ATOM   1644  CB  ASP A 115      74.520  34.280  39.090  1.00  0.00           C
ATOM   1645  HB1 ASP A 115      73.580  33.950  38.590  1.00  0.00           H
ATOM   1646  HB2 ASP A 115      75.330  34.060  38.370  1.00  0.00           H
ATOM   1647  CG  ASP A 115      74.410  35.790  39.270  1.00  0.00           C
ATOM   1648  OD1 ASP A 115      74.890  36.270  40.330  1.00  0.00           O
ATOM   1649  OD2 ASP A 115      73.960  36.520  38.340  1.00  0.00           O
ATOM   1650  C   ASP A 115      73.960  33.610  41.540  1.00  0.00           C
ATOM   1651  O   ASP A 115      72.820  33.140  41.480  1.00  0.00           O
ATOM   1652  N   MET A 116      74.470  34.190  42.640  1.00  0.00           N
ATOM   1653  HN  MET A 116      75.440  34.440  42.610  1.00  0.00           H
ATOM   1654  CA  MET A 116      73.700  34.400  43.820  1.00  0.00           C
ATOM   1655  HA  MET A 116      72.990  33.590  43.810  1.00  0.00           H
ATOM   1656  CB  MET A 116      74.470  34.140  45.120  1.00  0.00           C
ATOM   1657  HB1 MET A 116      73.790  34.320  45.980  1.00  0.00           H
ATOM   1658  HB2 MET A 116      75.270  34.890  45.330  1.00  0.00           H
ATOM   1659  CG  MET A 116      74.960  32.700  45.270  1.00  0.00           C
ATOM   1660  HG1 MET A 116      75.540  32.400  44.370  1.00  0.00           H
ATOM   1661  HG2 MET A 116      74.080  32.020  45.240  1.00  0.00           H
ATOM   1662  SD  MET A 116      75.940  32.390  46.770  1.00  0.00           S
ATOM   1663  CE  MET A 116      76.600  30.720  46.490  1.00  0.00           C
ATOM   1664  HE1 MET A 116      77.250  30.770  45.590  1.00  0.00           H
ATOM   1665  HE2 MET A 116      77.250  30.360  47.310  1.00  0.00           H
ATOM   1666  HE3 MET A 116      75.800  30.000  46.210  1.00  0.00           H
ATOM   1667  C   MET A 116      73.010  35.720  43.980  1.00  0.00           C
ATOM   1668  O   MET A 116      73.630  36.720  43.650  1.00  0.00           O
ATOM   1669  N   PRO A 117      71.910  35.740  44.670  1.00  0.00           N
ATOM   1670  CD  PRO A 117      71.050  34.580  44.870  1.00  0.00           C
ATOM   1671  HD1 PRO A 117      70.990  33.910  43.980  1.00  0.00           H
ATOM   1672  HD2 PRO A 117      71.540  34.070  45.730  1.00  0.00           H
ATOM   1673  CA  PRO A 117      71.220  36.950  44.990  1.00  0.00           C
ATOM   1674  HA  PRO A 117      70.930  37.520  44.120  1.00  0.00           H
ATOM   1675  CB  PRO A 117      69.950  36.590  45.750  1.00  0.00           C
ATOM   1676  HB1 PRO A 117      69.060  37.210  45.480  1.00  0.00           H
ATOM   1677  HB2 PRO A 117      70.220  36.570  46.820  1.00  0.00           H
ATOM   1678  CG  PRO A 117      69.680  35.150  45.270  1.00  0.00           C
ATOM   1679  HG1 PRO A 117      69.070  35.240  44.350  1.00  0.00           H
ATOM   1680  HG2 PRO A 117      69.130  34.530  46.010  1.00  0.00           H
ATOM   1681  C   PRO A 117      71.970  37.940  45.820  1.00  0.00           C
ATOM   1682  O   PRO A 117      72.570  37.570  46.830  1.00  0.00           O
ATOM   1683  N   VAL A 118      71.970  39.250  45.500  1.00  0.00           N
ATOM   1684  HN  VAL A 118      71.400  39.470  44.710  1.00  0.00           H
ATOM   1685  CA  VAL A 118      72.660  40.260  46.240  1.00  0.00           C
ATOM   1686  HA  VAL A 118      73.560  39.840  46.650  1.00  0.00           H
ATOM   1687  CB  VAL A 118      72.850  41.470  45.380  1.00  0.00           C
ATOM   1688  HB  VAL A 118      71.870  41.920  45.110  1.00  0.00           H
ATOM   1689  CG1 VAL A 118      73.730  42.470  46.140  1.00  0.00           C
ATOM   1690 HG11 VAL A 118      73.200  42.880  47.030  1.00  0.00           H
ATOM   1691 HG12 VAL A 118      74.660  41.980  46.500  1.00  0.00           H
ATOM   1692 HG13 VAL A 118      73.910  43.330  45.460  1.00  0.00           H
ATOM   1693  CG2 VAL A 118      73.480  41.080  44.030  1.00  0.00           C
ATOM   1694 HG21 VAL A 118      72.760  40.550  43.370  1.00  0.00           H
ATOM   1695 HG22 VAL A 118      73.900  41.990  43.560  1.00  0.00           H
ATOM   1696 HG23 VAL A 118      74.370  40.410  44.080  1.00  0.00           H
ATOM   1697  C   VAL A 118      71.910  40.580  47.490  1.00  0.00           C
ATOM   1698  O   VAL A 118      70.690  40.740  47.560  1.00  0.00           O
ATOM   1699  N   ASP A 119      72.580  40.590  48.650  1.00  0.00           N
ATOM   1700  HN  ASP A 119      73.550  40.350  48.760  1.00  0.00           H
ATOM   1701  CA  ASP A 119      71.860  40.760  49.870  1.00  0.00           C
ATOM   1702  HA  ASP A 119      70.950  40.180  49.800  1.00  0.00           H
ATOM   1703  CB  ASP A 119      72.730  40.150  50.980  1.00  0.00           C
ATOM   1704  HB1 ASP A 119      72.840  39.060  50.760  1.00  0.00           H
ATOM   1705  HB2 ASP A 119      72.190  40.200  51.950  1.00  0.00           H
ATOM   1706  CG  ASP A 119      74.140  40.690  51.170  1.00  0.00           C
ATOM   1707  OD1 ASP A 119      74.870  40.870  50.150  1.00  0.00           O
ATOM   1708  OD2 ASP A 119      74.610  40.720  52.330  1.00  0.00           O
ATOM   1709  C   ASP A 119      71.580  42.170  50.260  1.00  0.00           C
ATOM   1710  O   ASP A 119      72.390  43.070  50.020  1.00  0.00           O
ATOM   1711  N   PRO A 120      70.470  42.490  50.850  1.00  0.00           N
ATOM   1712  CD  PRO A 120      69.310  41.650  51.130  1.00  0.00           C
ATOM   1713  HD1 PRO A 120      68.770  41.470  50.180  1.00  0.00           H
ATOM   1714  HD2 PRO A 120      69.590  40.710  51.660  1.00  0.00           H
ATOM   1715  CA  PRO A 120      70.180  43.850  51.180  1.00  0.00           C
ATOM   1716  HA  PRO A 120      70.650  44.390  50.360  1.00  0.00           H
ATOM   1717  CB  PRO A 120      68.690  43.890  51.500  1.00  0.00           C
ATOM   1718  HB1 PRO A 120      68.170  44.210  50.570  1.00  0.00           H
ATOM   1719  HB2 PRO A 120      68.340  44.560  52.310  1.00  0.00           H
ATOM   1720  CG  PRO A 120      68.350  42.480  52.000  1.00  0.00           C
ATOM   1721  HG1 PRO A 120      67.280  42.200  51.940  1.00  0.00           H
ATOM   1722  HG2 PRO A 120      68.680  42.410  53.060  1.00  0.00           H
ATOM   1723  C   PRO A 120      70.930  44.370  52.360  1.00  0.00           C
ATOM   1724  O   PRO A 120      71.070  43.620  53.330  1.00  0.00           O
ATOM   1725  N   ASP A 121      71.360  45.640  52.360  1.00  0.00           N
ATOM   1726  HN  ASP A 121      71.280  46.230  51.560  1.00  0.00           H
ATOM   1727  CA  ASP A 121      72.050  46.310  53.430  1.00  0.00           C
ATOM   1728  HA  ASP A 121      72.400  45.550  54.100  1.00  0.00           H
ATOM   1729  CB  ASP A 121      73.270  47.100  52.930  1.00  0.00           C
ATOM   1730  HB1 ASP A 121      73.920  46.410  52.340  1.00  0.00           H
ATOM   1731  HB2 ASP A 121      73.860  47.550  53.760  1.00  0.00           H
ATOM   1732  CG  ASP A 121      72.970  48.260  52.000  1.00  0.00           C
ATOM   1733  OD1 ASP A 121      73.830  49.170  51.820  1.00  0.00           O
ATOM   1734  OD2 ASP A 121      71.930  48.320  51.290  1.00  0.00           O
ATOM   1735  C   ASP A 121      71.070  47.100  54.220  1.00  0.00           C
ATOM   1736  O   ASP A 121      71.360  48.190  54.730  1.00  0.00           O
ATOM   1737  N   ASN A 122      69.820  46.610  54.290  1.00  0.00           N
ATOM   1738  HN  ASN A 122      69.610  45.690  53.990  1.00  0.00           H
ATOM   1739  CA  ASN A 122      68.690  47.380  54.710  1.00  0.00           C
ATOM   1740  HA  ASN A 122      68.960  48.410  54.510  1.00  0.00           H
ATOM   1741  CB  ASN A 122      67.510  47.140  53.760  1.00  0.00           C
ATOM   1742  HB1 ASN A 122      66.920  46.240  54.030  1.00  0.00           H
ATOM   1743  HB2 ASN A 122      67.950  47.080  52.740  1.00  0.00           H
ATOM   1744  CG  ASN A 122      66.510  48.290  53.740  1.00  0.00           C
ATOM   1745  OD1 ASN A 122      66.370  49.160  54.590  1.00  0.00           O
ATOM   1746  ND2 ASN A 122      65.880  48.410  52.540  1.00  0.00           N
ATOM   1747 HD21 ASN A 122      66.130  47.770  51.820  1.00  0.00           H
ATOM   1748 HD22 ASN A 122      65.270  49.160  52.280  1.00  0.00           H
ATOM   1749  C   ASN A 122      68.430  47.260  56.170  1.00  0.00           C
ATOM   1750  O   ASN A 122      68.920  46.300  56.770  1.00  0.00           O
ATOM   1751  N   GLU A 123      67.570  48.060  56.820  1.00  0.00           N
ATOM   1752  HN  GLU A 123      67.150  48.800  56.290  1.00  0.00           H
ATOM   1753  CA  GLU A 123      67.250  48.060  58.210  1.00  0.00           C
ATOM   1754  HA  GLU A 123      67.840  47.260  58.640  1.00  0.00           H
ATOM   1755  CB  GLU A 123      67.530  49.390  58.930  1.00  0.00           C
ATOM   1756  HB1 GLU A 123      66.980  49.350  59.890  1.00  0.00           H
ATOM   1757  HB2 GLU A 123      67.040  50.250  58.440  1.00  0.00           H
ATOM   1758  CG  GLU A 123      69.000  49.580  59.300  1.00  0.00           C
ATOM   1759  HG1 GLU A 123      69.640  49.210  58.460  1.00  0.00           H
ATOM   1760  HG2 GLU A 123      69.250  49.100  60.270  1.00  0.00           H
ATOM   1761  CD  GLU A 123      69.240  51.070  59.460  1.00  0.00           C
ATOM   1762  OE1 GLU A 123      69.090  51.840  58.470  1.00  0.00           O
ATOM   1763  OE2 GLU A 123      69.790  51.510  60.500  1.00  0.00           O
ATOM   1764  C   GLU A 123      65.810  47.670  58.350  1.00  0.00           C
ATOM   1765  O   GLU A 123      65.070  47.900  57.400  1.00  0.00           O
ATOM   1766  N   ALA A 124      65.230  47.080  59.410  1.00  0.00           N
ATOM   1767  HN  ALA A 124      65.730  46.920  60.260  1.00  0.00           H
ATOM   1768  CA  ALA A 124      63.850  46.740  59.540  1.00  0.00           C
ATOM   1769  HA  ALA A 124      63.550  46.030  58.780  1.00  0.00           H
ATOM   1770  CB  ALA A 124      63.760  45.920  60.840  1.00  0.00           C
ATOM   1771  HB1 ALA A 124      64.420  45.030  60.760  1.00  0.00           H
ATOM   1772  HB2 ALA A 124      64.180  46.550  61.660  1.00  0.00           H
ATOM   1773  HB3 ALA A 124      62.740  45.550  61.080  1.00  0.00           H
ATOM   1774  C   ALA A 124      62.880  47.870  59.530  1.00  0.00           C
ATOM   1775  O   ALA A 124      63.060  48.900  60.180  1.00  0.00           O
ATOM   1776  N   TYR A 125      61.760  47.740  58.800  1.00  0.00           N
ATOM   1777  HN  TYR A 125      61.680  47.010  58.130  1.00  0.00           H
ATOM   1778  CA  TYR A 125      60.720  48.710  58.690  1.00  0.00           C
ATOM   1779  HA  TYR A 125      61.130  49.620  58.280  1.00  0.00           H
ATOM   1780  CB  TYR A 125      59.770  48.160  57.620  1.00  0.00           C
ATOM   1781  HB1 TYR A 125      59.550  47.080  57.790  1.00  0.00           H
ATOM   1782  HB2 TYR A 125      60.250  48.110  56.610  1.00  0.00           H
ATOM   1783  CG  TYR A 125      58.460  48.840  57.440  1.00  0.00           C
ATOM   1784  CD1 TYR A 125      58.400  50.150  57.020  1.00  0.00           C
ATOM   1785  HD1 TYR A 125      59.330  50.680  56.900  1.00  0.00           H
ATOM   1786  CE1 TYR A 125      57.190  50.760  56.780  1.00  0.00           C
ATOM   1787  HE1 TYR A 125      57.220  51.760  56.370  1.00  0.00           H
ATOM   1788  CZ  TYR A 125      56.030  50.070  57.040  1.00  0.00           C
ATOM   1789  OH  TYR A 125      54.840  50.710  56.650  1.00  0.00           O
ATOM   1790  HH  TYR A 125      54.080  50.380  57.140  1.00  0.00           H
ATOM   1791  CD2 TYR A 125      57.280  48.220  57.780  1.00  0.00           C
ATOM   1792  HD2 TYR A 125      57.290  47.150  57.950  1.00  0.00           H
ATOM   1793  CE2 TYR A 125      56.080  48.890  57.730  1.00  0.00           C
ATOM   1794  HE2 TYR A 125      55.180  48.400  58.090  1.00  0.00           H
ATOM   1795  C   TYR A 125      60.030  49.130  59.950  1.00  0.00           C
ATOM   1796  O   TYR A 125      59.630  48.190  60.640  1.00  0.00           O
ATOM   1797  N   GLU A 126      59.770  50.440  60.120  1.00  0.00           N
ATOM   1798  HN  GLU A 126      60.300  51.170  59.690  1.00  0.00           H
ATOM   1799  CA  GLU A 126      58.720  50.950  60.930  1.00  0.00           C
ATOM   1800  HA  GLU A 126      58.130  50.100  61.250  1.00  0.00           H
ATOM   1801  CB  GLU A 126      59.230  51.560  62.240  1.00  0.00           C
ATOM   1802  HB1 GLU A 126      58.620  52.430  62.550  1.00  0.00           H
ATOM   1803  HB2 GLU A 126      60.260  51.950  62.080  1.00  0.00           H
ATOM   1804  CG  GLU A 126      59.440  50.550  63.380  1.00  0.00           C
ATOM   1805  HG1 GLU A 126      60.290  49.900  63.080  1.00  0.00           H
ATOM   1806  HG2 GLU A 126      58.500  49.960  63.420  1.00  0.00           H
ATOM   1807  CD  GLU A 126      59.760  51.180  64.720  1.00  0.00           C
ATOM   1808  OE1 GLU A 126      58.890  51.960  65.210  1.00  0.00           O
ATOM   1809  OE2 GLU A 126      60.890  50.980  65.240  1.00  0.00           O
ATOM   1810  C   GLU A 126      57.920  51.970  60.190  1.00  0.00           C
ATOM   1811  O   GLU A 126      58.430  52.630  59.280  1.00  0.00           O
ATOM   1812  N   MET A 127      56.640  52.020  60.580  1.00  0.00           N
ATOM   1813  HN  MET A 127      56.410  51.280  61.210  1.00  0.00           H
ATOM   1814  CA  MET A 127      55.610  52.920  60.140  1.00  0.00           C
ATOM   1815  HA  MET A 127      55.350  52.600  59.140  1.00  0.00           H
ATOM   1816  CB  MET A 127      54.340  52.650  60.950  1.00  0.00           C
ATOM   1817  HB1 MET A 127      54.610  53.000  61.970  1.00  0.00           H
ATOM   1818  HB2 MET A 127      54.150  51.550  61.020  1.00  0.00           H
ATOM   1819  CG  MET A 127      53.110  53.410  60.470  1.00  0.00           C
ATOM   1820  HG1 MET A 127      53.210  54.500  60.300  1.00  0.00           H
ATOM   1821  HG2 MET A 127      52.360  53.550  61.280  1.00  0.00           H
ATOM   1822  SD  MET A 127      52.390  52.590  59.020  1.00  0.00           S
ATOM   1823  CE  MET A 127      50.950  52.210  60.060  1.00  0.00           C
ATOM   1824  HE1 MET A 127      50.240  53.060  60.120  1.00  0.00           H
ATOM   1825  HE2 MET A 127      50.360  51.410  59.570  1.00  0.00           H
ATOM   1826  HE3 MET A 127      51.220  51.860  61.080  1.00  0.00           H
ATOM   1827  C   MET A 127      56.030  54.350  60.050  1.00  0.00           C
ATOM   1828  O   MET A 127      56.520  54.870  61.050  1.00  0.00           O
ATOM   1829  N   PRO A 128      55.980  55.000  58.920  1.00  0.00           N
ATOM   1830  CD  PRO A 128      55.680  54.420  57.620  1.00  0.00           C
ATOM   1831  HD1 PRO A 128      56.260  53.500  57.380  1.00  0.00           H
ATOM   1832  HD2 PRO A 128      54.610  54.200  57.450  1.00  0.00           H
ATOM   1833  CA  PRO A 128      56.050  56.430  58.840  1.00  0.00           C
ATOM   1834  HA  PRO A 128      57.080  56.700  59.030  1.00  0.00           H
ATOM   1835  CB  PRO A 128      55.630  56.810  57.420  1.00  0.00           C
ATOM   1836  HB1 PRO A 128      56.180  57.720  57.110  1.00  0.00           H
ATOM   1837  HB2 PRO A 128      54.560  57.080  57.280  1.00  0.00           H
ATOM   1838  CG  PRO A 128      55.910  55.550  56.600  1.00  0.00           C
ATOM   1839  HG1 PRO A 128      56.990  55.630  56.330  1.00  0.00           H
ATOM   1840  HG2 PRO A 128      55.360  55.710  55.650  1.00  0.00           H
ATOM   1841  C   PRO A 128      55.370  57.330  59.820  1.00  0.00           C
ATOM   1842  O   PRO A 128      54.220  57.130  60.180  1.00  0.00           O
ATOM   1843  N   SER A 129      56.020  58.400  60.320  1.00  0.00           N
ATOM   1844  HN  SER A 129      56.930  58.370  59.930  1.00  0.00           H
ATOM   1845  CA  SER A 129      55.500  59.560  60.970  1.00  0.00           C
ATOM   1846  HA  SER A 129      55.300  59.190  61.970  1.00  0.00           H
ATOM   1847  CB  SER A 129      56.480  60.740  60.990  1.00  0.00           C
ATOM   1848  HB1 SER A 129      56.180  61.600  61.620  1.00  0.00           H
ATOM   1849  HB2 SER A 129      56.530  60.990  59.910  1.00  0.00           H
ATOM   1850  OG  SER A 129      57.760  60.250  61.380  1.00  0.00           O
ATOM   1851  HG1 SER A 129      58.060  59.770  60.600  1.00  0.00           H
ATOM   1852  C   SER A 129      54.210  60.050  60.410  1.00  0.00           C
ATOM   1853  O   SER A 129      53.950  60.190  59.220  1.00  0.00           O
ATOM   1854  N   GLU A 130      53.230  60.240  61.320  1.00  0.00           N
ATOM   1855  HN  GLU A 130      53.480  60.000  62.250  1.00  0.00           H
ATOM   1856  CA  GLU A 130      51.930  60.790  61.080  1.00  0.00           C
ATOM   1857  HA  GLU A 130      51.560  60.910  62.090  1.00  0.00           H
ATOM   1858  CB  GLU A 130      51.860  62.290  60.730  1.00  0.00           C
ATOM   1859  HB1 GLU A 130      50.830  62.670  60.850  1.00  0.00           H
ATOM   1860  HB2 GLU A 130      52.120  62.410  59.650  1.00  0.00           H
ATOM   1861  CG  GLU A 130      52.840  63.170  61.500  1.00  0.00           C
ATOM   1862  HG1 GLU A 130      52.730  64.240  61.220  1.00  0.00           H
ATOM   1863  HG2 GLU A 130      53.870  62.870  61.230  1.00  0.00           H
ATOM   1864  CD  GLU A 130      52.730  63.010  63.010  1.00  0.00           C
ATOM   1865  OE1 GLU A 130      51.650  62.970  63.660  1.00  0.00           O
ATOM   1866  OE2 GLU A 130      53.810  62.760  63.610  1.00  0.00           O
ATOM   1867  C   GLU A 130      50.960  59.970  60.300  1.00  0.00           C
ATOM   1868  O   GLU A 130      49.840  60.450  60.110  1.00  0.00           O
ATOM   1869  N   GLU A 131      51.390  58.740  59.970  1.00  0.00           N
ATOM   1870  HN  GLU A 131      52.310  58.530  60.270  1.00  0.00           H
ATOM   1871  CA  GLU A 131      50.770  57.840  59.040  1.00  0.00           C
ATOM   1872  HA  GLU A 131      51.380  56.950  59.010  1.00  0.00           H
ATOM   1873  CB  GLU A 131      49.390  57.300  59.450  1.00  0.00           C
ATOM   1874  HB1 GLU A 131      48.910  56.830  58.570  1.00  0.00           H
ATOM   1875  HB2 GLU A 131      48.700  58.120  59.740  1.00  0.00           H
ATOM   1876  CG  GLU A 131      49.520  56.310  60.610  1.00  0.00           C
ATOM   1877  HG1 GLU A 131      49.630  56.820  61.590  1.00  0.00           H
ATOM   1878  HG2 GLU A 131      50.400  55.640  60.500  1.00  0.00           H
ATOM   1879  CD  GLU A 131      48.300  55.400  60.630  1.00  0.00           C
ATOM   1880  OE1 GLU A 131      48.050  54.680  61.640  1.00  0.00           O
ATOM   1881  OE2 GLU A 131      47.380  55.460  59.770  1.00  0.00           O
ATOM   1882  C   GLU A 131      50.980  58.260  57.630  1.00  0.00           C
ATOM   1883  O   GLU A 131      50.130  58.070  56.750  1.00  0.00           O
ATOM   1884  N   GLY A 132      52.140  58.820  57.260  1.00  0.00           N
ATOM   1885  HN  GLY A 132      52.780  59.050  58.000  1.00  0.00           H
ATOM   1886  CA  GLY A 132      52.370  59.390  55.970  1.00  0.00           C
ATOM   1887  HA1 GLY A 132      51.530  59.920  55.550  1.00  0.00           H
ATOM   1888  HA2 GLY A 132      53.210  60.070  56.080  1.00  0.00           H
ATOM   1889  C   GLY A 132      52.770  58.450  54.890  1.00  0.00           C
ATOM   1890  O   GLY A 132      53.670  58.750  54.110  1.00  0.00           O
ATOM   1891  N   TYR A 133      52.090  57.290  54.830  1.00  0.00           N
ATOM   1892  HN  TYR A 133      51.360  57.060  55.460  1.00  0.00           H
ATOM   1893  CA  TYR A 133      52.460  56.280  53.890  1.00  0.00           C
ATOM   1894  HA  TYR A 133      53.500  56.370  53.620  1.00  0.00           H
ATOM   1895  CB  TYR A 133      52.260  54.890  54.530  1.00  0.00           C
ATOM   1896  HB1 TYR A 133      53.160  54.740  55.160  1.00  0.00           H
ATOM   1897  HB2 TYR A 133      52.230  54.070  53.780  1.00  0.00           H
ATOM   1898  CG  TYR A 133      51.030  54.630  55.330  1.00  0.00           C
ATOM   1899  CD1 TYR A 133      51.130  54.620  56.700  1.00  0.00           C
ATOM   1900  HD1 TYR A 133      52.070  54.730  57.210  1.00  0.00           H
ATOM   1901  CE1 TYR A 133      49.950  54.550  57.410  1.00  0.00           C
ATOM   1902  HE1 TYR A 133      49.950  54.630  58.480  1.00  0.00           H
ATOM   1903  CZ  TYR A 133      48.760  54.320  56.750  1.00  0.00           C
ATOM   1904  OH  TYR A 133      47.530  54.360  57.430  1.00  0.00           O
ATOM   1905  HH  TYR A 133      47.670  54.730  58.300  1.00  0.00           H
ATOM   1906  CD2 TYR A 133      49.880  54.360  54.620  1.00  0.00           C
ATOM   1907  HD2 TYR A 133      49.820  54.350  53.550  1.00  0.00           H
ATOM   1908  CE2 TYR A 133      48.730  54.290  55.380  1.00  0.00           C
ATOM   1909  HE2 TYR A 133      47.740  54.260  54.940  1.00  0.00           H
ATOM   1910  C   TYR A 133      51.670  56.360  52.640  1.00  0.00           C
ATOM   1911  O   TYR A 133      52.080  55.670  51.700  1.00  0.00           O
ATOM   1912  N   GLN A 134      50.590  57.160  52.640  1.00  0.00           N
ATOM   1913  HN  GLN A 134      50.320  57.600  53.490  1.00  0.00           H
ATOM   1914  CA  GLN A 134      49.870  57.380  51.420  1.00  0.00           C
ATOM   1915  HA  GLN A 134      49.940  56.470  50.840  1.00  0.00           H
ATOM   1916  CB  GLN A 134      48.370  57.620  51.630  1.00  0.00           C
ATOM   1917  HB1 GLN A 134      47.890  57.740  50.640  1.00  0.00           H
ATOM   1918  HB2 GLN A 134      48.090  58.430  52.330  1.00  0.00           H
ATOM   1919  CG  GLN A 134      47.840  56.360  52.320  1.00  0.00           C
ATOM   1920  HG1 GLN A 134      48.310  56.210  53.320  1.00  0.00           H
ATOM   1921  HG2 GLN A 134      48.130  55.500  51.690  1.00  0.00           H
ATOM   1922  CD  GLN A 134      46.330  56.340  52.500  1.00  0.00           C
ATOM   1923  OE1 GLN A 134      45.660  57.360  52.660  1.00  0.00           O
ATOM   1924  NE2 GLN A 134      45.760  55.120  52.320  1.00  0.00           N
ATOM   1925 HE21 GLN A 134      46.370  54.380  52.020  1.00  0.00           H
ATOM   1926 HE22 GLN A 134      44.760  55.010  52.340  1.00  0.00           H
ATOM   1927  C   GLN A 134      50.320  58.570  50.650  1.00  0.00           C
ATOM   1928  O   GLN A 134      50.310  59.690  51.150  1.00  0.00           O
ATOM   1929  N   ASP A 135      50.770  58.320  49.400  1.00  0.00           N
ATOM   1930  HN  ASP A 135      50.760  57.470  48.880  1.00  0.00           H
ATOM   1931  CA  ASP A 135      51.310  59.300  48.510  1.00  0.00           C
ATOM   1932  HA  ASP A 135      51.980  59.940  49.070  1.00  0.00           H
ATOM   1933  CB  ASP A 135      52.210  58.690  47.430  1.00  0.00           C
ATOM   1934  HB1 ASP A 135      53.130  58.310  47.930  1.00  0.00           H
ATOM   1935  HB2 ASP A 135      52.530  59.440  46.680  1.00  0.00           H
ATOM   1936  CG  ASP A 135      51.510  57.600  46.630  1.00  0.00           C
ATOM   1937  OD1 ASP A 135      51.220  57.920  45.440  1.00  0.00           O
ATOM   1938  OD2 ASP A 135      51.350  56.480  47.170  1.00  0.00           O
ATOM   1939  C   ASP A 135      50.260  60.150  47.880  1.00  0.00           C
ATOM   1940  O   ASP A 135      49.100  59.760  47.760  1.00  0.00           O
ATOM   1941  N   TYR A 136      50.670  61.350  47.430  1.00  0.00           N
ATOM   1942  HN  TYR A 136      51.630  61.610  47.480  1.00  0.00           H
ATOM   1943  CA  TYR A 136      49.760  62.360  46.980  1.00  0.00           C
ATOM   1944  HA  TYR A 136      48.760  62.220  47.340  1.00  0.00           H
ATOM   1945  CB  TYR A 136      50.320  63.760  47.300  1.00  0.00           C
ATOM   1946  HB1 TYR A 136      49.760  64.580  46.810  1.00  0.00           H
ATOM   1947  HB2 TYR A 136      51.400  63.820  47.040  1.00  0.00           H
ATOM   1948  CG  TYR A 136      50.160  63.920  48.770  1.00  0.00           C
ATOM   1949  CD1 TYR A 136      51.210  63.650  49.610  1.00  0.00           C
ATOM   1950  HD1 TYR A 136      52.060  63.100  49.230  1.00  0.00           H
ATOM   1951  CE1 TYR A 136      51.120  64.000  50.940  1.00  0.00           C
ATOM   1952  HE1 TYR A 136      51.910  63.770  51.640  1.00  0.00           H
ATOM   1953  CZ  TYR A 136      50.030  64.670  51.440  1.00  0.00           C
ATOM   1954  OH  TYR A 136      49.760  64.830  52.820  1.00  0.00           O
ATOM   1955  HH  TYR A 136      50.360  64.260  53.300  1.00  0.00           H
ATOM   1956  CD2 TYR A 136      49.070  64.590  49.260  1.00  0.00           C
ATOM   1957  HD2 TYR A 136      48.320  64.850  48.520  1.00  0.00           H
ATOM   1958  CE2 TYR A 136      49.010  64.980  50.570  1.00  0.00           C
ATOM   1959  HE2 TYR A 136      48.150  65.540  50.920  1.00  0.00           H
ATOM   1960  C   TYR A 136      49.530  62.190  45.510  1.00  0.00           C
ATOM   1961  O   TYR A 136      50.500  62.020  44.770  1.00  0.00           O
ATOM   1962  N   GLU A 137      48.270  62.120  45.060  1.00  0.00           N
ATOM   1963  HN  GLU A 137      47.520  62.240  45.710  1.00  0.00           H
ATOM   1964  CA  GLU A 137      47.770  62.090  43.720  1.00  0.00           C
ATOM   1965  HA  GLU A 137      48.290  62.780  43.080  1.00  0.00           H
ATOM   1966  CB  GLU A 137      48.060  60.690  43.170  1.00  0.00           C
ATOM   1967  HB1 GLU A 137      47.110  60.220  42.830  1.00  0.00           H
ATOM   1968  HB2 GLU A 137      48.430  60.030  43.980  1.00  0.00           H
ATOM   1969  CG  GLU A 137      49.180  60.800  42.130  1.00  0.00           C
ATOM   1970  HG1 GLU A 137      50.020  61.430  42.470  1.00  0.00           H
ATOM   1971  HG2 GLU A 137      48.840  61.290  41.190  1.00  0.00           H
ATOM   1972  CD  GLU A 137      49.730  59.420  41.770  1.00  0.00           C
ATOM   1973  OE1 GLU A 137      49.010  58.390  41.800  1.00  0.00           O
ATOM   1974  OE2 GLU A 137      50.930  59.310  41.410  1.00  0.00           O
ATOM   1975  C   GLU A 137      46.360  62.530  43.530  1.00  0.00           C
ATOM   1976  O   GLU A 137      45.730  62.830  44.550  1.00  0.00           O
ATOM   1977  N   PRO A 138      45.800  62.540  42.360  1.00  0.00           N
ATOM   1978  CD  PRO A 138      46.520  62.740  41.110  1.00  0.00           C
ATOM   1979  HD1 PRO A 138      47.400  63.380  41.340  1.00  0.00           H
ATOM   1980  HD2 PRO A 138      46.870  61.800  40.620  1.00  0.00           H
ATOM   1981  CA  PRO A 138      44.410  62.860  42.190  1.00  0.00           C
ATOM   1982  HA  PRO A 138      44.340  63.870  42.570  1.00  0.00           H
ATOM   1983  CB  PRO A 138      44.240  62.870  40.670  1.00  0.00           C
ATOM   1984  HB1 PRO A 138      43.370  63.490  40.370  1.00  0.00           H
ATOM   1985  HB2 PRO A 138      44.100  61.880  40.200  1.00  0.00           H
ATOM   1986  CG  PRO A 138      45.560  63.500  40.190  1.00  0.00           C
ATOM   1987  HG1 PRO A 138      45.590  64.610  40.320  1.00  0.00           H
ATOM   1988  HG2 PRO A 138      45.900  63.350  39.150  1.00  0.00           H
ATOM   1989  C   PRO A 138      43.300  62.200  42.920  1.00  0.00           C
ATOM   1990  O   PRO A 138      43.340  61.070  43.420  1.00  0.00           O
ATOM   1991  N   GLU A 139      42.200  62.980  42.980  1.00  0.00           N
ATOM   1992  HN  GLU A 139      42.400  63.850  42.540  1.00  0.00           H
ATOM   1993  CA  GLU A 139      40.870  62.600  43.330  1.00  0.00           C
ATOM   1994  HA  GLU A 139      40.820  61.610  43.760  1.00  0.00           H
ATOM   1995  CB  GLU A 139      40.150  63.550  44.300  1.00  0.00           C
ATOM   1996  HB1 GLU A 139      39.140  63.770  43.910  1.00  0.00           H
ATOM   1997  HB2 GLU A 139      40.690  64.520  44.180  1.00  0.00           H
ATOM   1998  CG  GLU A 139      39.990  63.140  45.770  1.00  0.00           C
ATOM   1999  HG1 GLU A 139      39.530  64.040  46.240  1.00  0.00           H
ATOM   2000  HG2 GLU A 139      41.000  62.930  46.170  1.00  0.00           H
ATOM   2001  CD  GLU A 139      39.040  61.950  45.910  1.00  0.00           C
ATOM   2002  OE1 GLU A 139      39.410  60.860  45.400  1.00  0.00           O
ATOM   2003  OE2 GLU A 139      38.070  62.100  46.690  1.00  0.00           O
ATOM   2004  C   GLU A 139      40.010  62.230  42.170  1.00  0.00           C
ATOM   2005  O   GLU A 139      40.270  62.560  41.010  1.00  0.00           O
ATOM   2006  N   ALA A 140      39.000  61.410  42.490  1.00  0.00           N
ATOM   2007  HN  ALA A 140      38.980  61.180  43.460  1.00  0.00           H
ATOM   2008  CA  ALA A 140      37.960  60.920  41.630  1.00  0.00           C
ATOM   2009  HA  ALA A 140      38.250  60.860  40.590  1.00  0.00           H
ATOM   2010  CB  ALA A 140      37.310  59.570  41.980  1.00  0.00           C
ATOM   2011  HB1 ALA A 140      36.990  59.490  43.040  1.00  0.00           H
ATOM   2012  HB2 ALA A 140      36.350  59.370  41.460  1.00  0.00           H
ATOM   2013  HB3 ALA A 140      38.030  58.730  41.820  1.00  0.00           H
ATOM   2014  C   ALA A 140      36.820  61.930  41.600  1.00  0.00           C
ATOM   2015  OT1 ALA A 140      36.280  62.430  42.620  1.00  0.00           O
ATOM   2016  OT2 ALA A 140      36.500  62.270  40.430  1.00  0.00           O
ATOM   2017  N   MET B   1      15.050  49.840  35.950  1.00  0.00           N
ATOM   2018  H1  MET B   1      15.350  48.940  36.380  1.00  0.00           H
ATOM   2019  H2  MET B   1      14.160  49.670  35.430  1.00  0.00           H
ATOM   2020  H3  MET B   1      15.700  50.090  35.180  1.00  0.00           H
ATOM   2021  CA  MET B   1      14.860  50.890  36.980  1.00  0.00           C
ATOM   2022  HA  MET B   1      14.090  50.520  37.650  1.00  0.00           H
ATOM   2023  CB  MET B   1      16.060  50.930  37.950  1.00  0.00           C
ATOM   2024  HB1 MET B   1      16.300  49.880  38.230  1.00  0.00           H
ATOM   2025  HB2 MET B   1      15.760  51.360  38.930  1.00  0.00           H
ATOM   2026  CG  MET B   1      17.290  51.740  37.540  1.00  0.00           C
ATOM   2027  HG1 MET B   1      17.090  52.800  37.800  1.00  0.00           H
ATOM   2028  HG2 MET B   1      17.540  51.610  36.470  1.00  0.00           H
ATOM   2029  SD  MET B   1      18.820  51.270  38.410  1.00  0.00           S
ATOM   2030  CE  MET B   1      18.230  51.510  40.110  1.00  0.00           C
ATOM   2031  HE1 MET B   1      19.190  51.660  40.640  1.00  0.00           H
ATOM   2032  HE2 MET B   1      17.590  52.410  40.260  1.00  0.00           H
ATOM   2033  HE3 MET B   1      17.770  50.620  40.590  1.00  0.00           H
ATOM   2034  C   MET B   1      14.590  52.200  36.330  1.00  0.00           C
ATOM   2035  O   MET B   1      14.950  52.310  35.160  1.00  0.00           O
ATOM   2036  N   ASP B   2      14.000  53.250  36.920  1.00  0.00           N
ATOM   2037  HN  ASP B   2      13.790  53.130  37.890  1.00  0.00           H
ATOM   2038  CA  ASP B   2      13.530  54.380  36.180  1.00  0.00           C
ATOM   2039  HA  ASP B   2      13.590  54.430  35.110  1.00  0.00           H
ATOM   2040  CB  ASP B   2      12.030  54.620  36.450  1.00  0.00           C
ATOM   2041  HB1 ASP B   2      11.500  53.880  35.820  1.00  0.00           H
ATOM   2042  HB2 ASP B   2      11.730  55.640  36.110  1.00  0.00           H
ATOM   2043  CG  ASP B   2      11.660  54.360  37.900  1.00  0.00           C
ATOM   2044  OD1 ASP B   2      10.430  54.280  38.160  1.00  0.00           O
ATOM   2045  OD2 ASP B   2      12.450  54.290  38.880  1.00  0.00           O
ATOM   2046  C   ASP B   2      14.370  55.540  36.600  1.00  0.00           C
ATOM   2047  O   ASP B   2      14.800  56.290  35.720  1.00  0.00           O
ATOM   2048  N   VAL B   3      14.630  55.780  37.900  1.00  0.00           N
ATOM   2049  HN  VAL B   3      14.330  55.090  38.550  1.00  0.00           H
ATOM   2050  CA  VAL B   3      15.420  56.840  38.440  1.00  0.00           C
ATOM   2051  HA  VAL B   3      15.730  57.420  37.590  1.00  0.00           H
ATOM   2052  CB  VAL B   3      14.740  57.860  39.310  1.00  0.00           C
ATOM   2053  HB  VAL B   3      14.220  57.180  40.010  1.00  0.00           H
ATOM   2054  CG1 VAL B   3      15.720  58.680  40.170  1.00  0.00           C
ATOM   2055 HG11 VAL B   3      16.400  59.300  39.530  1.00  0.00           H
ATOM   2056 HG12 VAL B   3      15.170  59.330  40.870  1.00  0.00           H
ATOM   2057 HG13 VAL B   3      16.270  57.840  40.650  1.00  0.00           H
ATOM   2058  CG2 VAL B   3      13.770  58.710  38.480  1.00  0.00           C
ATOM   2059 HG21 VAL B   3      14.320  59.240  37.670  1.00  0.00           H
ATOM   2060 HG22 VAL B   3      13.040  57.930  38.180  1.00  0.00           H
ATOM   2061 HG23 VAL B   3      13.280  59.550  39.030  1.00  0.00           H
ATOM   2062  C   VAL B   3      16.630  56.210  39.040  1.00  0.00           C
ATOM   2063  O   VAL B   3      16.500  55.360  39.930  1.00  0.00           O
ATOM   2064  N   PHE B   4      17.860  56.640  38.700  1.00  0.00           N
ATOM   2065  HN  PHE B   4      17.890  57.260  37.920  1.00  0.00           H
ATOM   2066  CA  PHE B   4      19.090  56.120  39.200  1.00  0.00           C
ATOM   2067  HA  PHE B   4      18.830  55.440  39.990  1.00  0.00           H
ATOM   2068  CB  PHE B   4      19.710  55.380  38.000  1.00  0.00           C
ATOM   2069  HB1 PHE B   4      19.670  56.020  37.090  1.00  0.00           H
ATOM   2070  HB2 PHE B   4      19.220  54.390  37.870  1.00  0.00           H
ATOM   2071  CG  PHE B   4      21.140  55.110  38.350  1.00  0.00           C
ATOM   2072  CD1 PHE B   4      21.400  54.040  39.170  1.00  0.00           C
ATOM   2073  HD1 PHE B   4      20.630  53.400  39.570  1.00  0.00           H
ATOM   2074  CE1 PHE B   4      22.700  53.780  39.530  1.00  0.00           C
ATOM   2075  HE1 PHE B   4      22.830  52.970  40.230  1.00  0.00           H
ATOM   2076  CZ  PHE B   4      23.700  54.610  39.090  1.00  0.00           C
ATOM   2077  HZ  PHE B   4      24.720  54.420  39.410  1.00  0.00           H
ATOM   2078  CD2 PHE B   4      22.160  55.910  37.880  1.00  0.00           C
ATOM   2079  HD2 PHE B   4      21.950  56.690  37.170  1.00  0.00           H
ATOM   2080  CE2 PHE B   4      23.450  55.680  38.270  1.00  0.00           C
ATOM   2081  HE2 PHE B   4      24.280  56.270  37.900  1.00  0.00           H
ATOM   2082  C   PHE B   4      19.760  57.310  39.810  1.00  0.00           C
ATOM   2083  O   PHE B   4      19.850  58.350  39.170  1.00  0.00           O
ATOM   2084  N   MET B   5      20.260  57.150  41.050  1.00  0.00           N
ATOM   2085  HN  MET B   5      20.400  56.270  41.490  1.00  0.00           H
ATOM   2086  CA  MET B   5      20.930  58.200  41.760  1.00  0.00           C
ATOM   2087  HA  MET B   5      21.000  59.040  41.080  1.00  0.00           H
ATOM   2088  CB  MET B   5      20.140  58.780  42.940  1.00  0.00           C
ATOM   2089  HB1 MET B   5      20.830  59.240  43.670  1.00  0.00           H
ATOM   2090  HB2 MET B   5      19.640  57.950  43.480  1.00  0.00           H
ATOM   2091  CG  MET B   5      19.030  59.790  42.630  1.00  0.00           C
ATOM   2092  HG1 MET B   5      18.300  59.250  41.990  1.00  0.00           H
ATOM   2093  HG2 MET B   5      19.430  60.560  41.940  1.00  0.00           H
ATOM   2094  SD  MET B   5      18.290  60.600  44.080  1.00  0.00           S
ATOM   2095  CE  MET B   5      16.650  61.040  43.440  1.00  0.00           C
ATOM   2096  HE1 MET B   5      15.990  60.490  44.150  1.00  0.00           H
ATOM   2097  HE2 MET B   5      16.540  62.130  43.610  1.00  0.00           H
ATOM   2098  HE3 MET B   5      16.680  60.670  42.400  1.00  0.00           H
ATOM   2099  C   MET B   5      22.330  57.890  42.180  1.00  0.00           C
ATOM   2100  O   MET B   5      22.690  56.720  42.300  1.00  0.00           O
ATOM   2101  N   LYS B   6      23.190  58.900  42.390  1.00  0.00           N
ATOM   2102  HN  LYS B   6      22.850  59.840  42.360  1.00  0.00           H
ATOM   2103  CA  LYS B   6      24.570  58.680  42.700  1.00  0.00           C
ATOM   2104  HA  LYS B   6      25.010  58.130  41.880  1.00  0.00           H
ATOM   2105  CB  LYS B   6      25.410  59.960  42.880  1.00  0.00           C
ATOM   2106  HB1 LYS B   6      26.440  59.630  43.140  1.00  0.00           H
ATOM   2107  HB2 LYS B   6      24.940  60.520  43.710  1.00  0.00           H
ATOM   2108  CG  LYS B   6      25.490  60.910  41.680  1.00  0.00           C
ATOM   2109  HG1 LYS B   6      24.460  61.180  41.370  1.00  0.00           H
ATOM   2110  HG2 LYS B   6      25.990  60.330  40.870  1.00  0.00           H
ATOM   2111  CD  LYS B   6      26.250  62.200  41.990  1.00  0.00           C
ATOM   2112  HD1 LYS B   6      25.720  62.920  42.660  1.00  0.00           H
ATOM   2113  HD2 LYS B   6      27.160  61.960  42.590  1.00  0.00           H
ATOM   2114  CE  LYS B   6      26.760  62.890  40.720  1.00  0.00           C
ATOM   2115  HE1 LYS B   6      25.890  63.310  40.180  1.00  0.00           H
ATOM   2116  HE2 LYS B   6      27.310  62.180  40.070  1.00  0.00           H
ATOM   2117  NZ  LYS B   6      27.640  64.070  40.930  1.00  0.00           N
ATOM   2118  HZ1 LYS B   6      27.280  64.680  41.690  1.00  0.00           H
ATOM   2119  HZ2 LYS B   6      28.610  63.820  41.200  1.00  0.00           H
ATOM   2120  HZ3 LYS B   6      27.740  64.620  40.060  1.00  0.00           H
ATOM   2121  C   LYS B   6      24.880  57.840  43.890  1.00  0.00           C
ATOM   2122  O   LYS B   6      24.440  58.130  45.010  1.00  0.00           O
ATOM   2123  N   GLY B   7      25.630  56.750  43.700  1.00  0.00           N
ATOM   2124  HN  GLY B   7      26.000  56.580  42.790  1.00  0.00           H
ATOM   2125  CA  GLY B   7      25.860  55.760  44.710  1.00  0.00           C
ATOM   2126  HA1 GLY B   7      26.020  56.160  45.700  1.00  0.00           H
ATOM   2127  HA2 GLY B   7      24.990  55.120  44.680  1.00  0.00           H
ATOM   2128  C   GLY B   7      27.090  54.950  44.530  1.00  0.00           C
ATOM   2129  O   GLY B   7      27.860  55.120  43.580  1.00  0.00           O
ATOM   2130  N   LEU B   8      27.360  53.960  45.400  1.00  0.00           N
ATOM   2131  HN  LEU B   8      26.730  53.640  46.110  1.00  0.00           H
ATOM   2132  CA  LEU B   8      28.390  52.980  45.320  1.00  0.00           C
ATOM   2133  HA  LEU B   8      29.290  53.580  45.320  1.00  0.00           H
ATOM   2134  CB  LEU B   8      28.400  52.070  46.560  1.00  0.00           C
ATOM   2135  HB1 LEU B   8      29.410  51.590  46.580  1.00  0.00           H
ATOM   2136  HB2 LEU B   8      27.630  51.270  46.510  1.00  0.00           H
ATOM   2137  CG  LEU B   8      28.200  52.710  47.940  1.00  0.00           C
ATOM   2138  HG  LEU B   8      27.150  53.070  48.020  1.00  0.00           H
ATOM   2139  CD1 LEU B   8      28.540  51.770  49.110  1.00  0.00           C
ATOM   2140 HD11 LEU B   8      28.260  52.250  50.060  1.00  0.00           H
ATOM   2141 HD12 LEU B   8      28.030  50.800  48.910  1.00  0.00           H
ATOM   2142 HD13 LEU B   8      29.630  51.510  49.070  1.00  0.00           H
ATOM   2143  CD2 LEU B   8      29.010  54.000  48.170  1.00  0.00           C
ATOM   2144 HD21 LEU B   8      28.790  54.540  49.120  1.00  0.00           H
ATOM   2145 HD22 LEU B   8      30.120  53.910  48.180  1.00  0.00           H
ATOM   2146 HD23 LEU B   8      28.720  54.740  47.400  1.00  0.00           H
ATOM   2147  C   LEU B   8      28.340  52.170  44.070  1.00  0.00           C
ATOM   2148  O   LEU B   8      27.240  51.940  43.580  1.00  0.00           O
ATOM   2149  N   SER B   9      29.440  51.630  43.510  1.00  0.00           N
ATOM   2150  HN  SER B   9      30.310  52.070  43.740  1.00  0.00           H
ATOM   2151  CA  SER B   9      29.370  50.760  42.380  1.00  0.00           C
ATOM   2152  HA  SER B   9      28.890  51.330  41.590  1.00  0.00           H
ATOM   2153  CB  SER B   9      30.810  50.400  41.970  1.00  0.00           C
ATOM   2154  HB1 SER B   9      31.340  50.010  42.860  1.00  0.00           H
ATOM   2155  HB2 SER B   9      31.320  51.370  41.780  1.00  0.00           H
ATOM   2156  OG  SER B   9      31.050  49.630  40.790  1.00  0.00           O
ATOM   2157  HG1 SER B   9      31.680  50.160  40.310  1.00  0.00           H
ATOM   2158  C   SER B   9      28.570  49.530  42.580  1.00  0.00           C
ATOM   2159  O   SER B   9      28.720  48.830  43.580  1.00  0.00           O
ATOM   2160  N   LYS B  10      27.570  49.290  41.710  1.00  0.00           N
ATOM   2161  HN  LYS B  10      27.420  49.910  40.950  1.00  0.00           H
ATOM   2162  CA  LYS B  10      26.680  48.170  41.780  1.00  0.00           C
ATOM   2163  HA  LYS B  10      26.110  48.280  42.690  1.00  0.00           H
ATOM   2164  CB  LYS B  10      25.720  48.380  40.610  1.00  0.00           C
ATOM   2165  HB1 LYS B  10      26.180  48.390  39.600  1.00  0.00           H
ATOM   2166  HB2 LYS B  10      25.250  49.390  40.710  1.00  0.00           H
ATOM   2167  CG  LYS B  10      24.540  47.420  40.440  1.00  0.00           C
ATOM   2168  HG1 LYS B  10      24.740  46.330  40.590  1.00  0.00           H
ATOM   2169  HG2 LYS B  10      24.100  47.490  39.420  1.00  0.00           H
ATOM   2170  CD  LYS B  10      23.370  47.710  41.370  1.00  0.00           C
ATOM   2171  HD1 LYS B  10      23.800  47.620  42.390  1.00  0.00           H
ATOM   2172  HD2 LYS B  10      23.170  48.770  41.100  1.00  0.00           H
ATOM   2173  CE  LYS B  10      22.140  46.850  41.080  1.00  0.00           C
ATOM   2174  HE1 LYS B  10      22.400  45.760  41.050  1.00  0.00           H
ATOM   2175  HE2 LYS B  10      21.730  47.100  40.080  1.00  0.00           H
ATOM   2176  NZ  LYS B  10      21.090  46.970  42.120  1.00  0.00           N
ATOM   2177  HZ1 LYS B  10      20.280  47.490  41.720  1.00  0.00           H
ATOM   2178  HZ2 LYS B  10      20.770  46.040  42.440  1.00  0.00           H
ATOM   2179  HZ3 LYS B  10      21.520  47.490  42.920  1.00  0.00           H
ATOM   2180  C   LYS B  10      27.350  46.840  41.700  1.00  0.00           C
ATOM   2181  O   LYS B  10      28.090  46.500  40.780  1.00  0.00           O
ATOM   2182  N   ALA B  11      27.170  45.910  42.650  1.00  0.00           N
ATOM   2183  HN  ALA B  11      26.520  46.020  43.410  1.00  0.00           H
ATOM   2184  CA  ALA B  11      27.710  44.590  42.620  1.00  0.00           C
ATOM   2185  HA  ALA B  11      28.710  44.740  42.250  1.00  0.00           H
ATOM   2186  CB  ALA B  11      27.820  43.870  43.980  1.00  0.00           C
ATOM   2187  HB1 ALA B  11      28.180  44.500  44.820  1.00  0.00           H
ATOM   2188  HB2 ALA B  11      26.830  43.510  44.320  1.00  0.00           H
ATOM   2189  HB3 ALA B  11      28.380  42.910  43.950  1.00  0.00           H
ATOM   2190  C   ALA B  11      27.010  43.740  41.620  1.00  0.00           C
ATOM   2191  O   ALA B  11      25.810  43.900  41.380  1.00  0.00           O
ATOM   2192  N   LYS B  12      27.830  42.940  40.920  1.00  0.00           N
ATOM   2193  HN  LYS B  12      28.790  42.820  41.170  1.00  0.00           H
ATOM   2194  CA  LYS B  12      27.310  42.090  39.890  1.00  0.00           C
ATOM   2195  HA  LYS B  12      26.280  42.350  39.740  1.00  0.00           H
ATOM   2196  CB  LYS B  12      28.150  42.250  38.610  1.00  0.00           C
ATOM   2197  HB1 LYS B  12      27.790  41.610  37.780  1.00  0.00           H
ATOM   2198  HB2 LYS B  12      29.170  41.940  38.930  1.00  0.00           H
ATOM   2199  CG  LYS B  12      28.090  43.670  38.040  1.00  0.00           C
ATOM   2200  HG1 LYS B  12      28.010  44.450  38.830  1.00  0.00           H
ATOM   2201  HG2 LYS B  12      27.200  43.770  37.380  1.00  0.00           H
ATOM   2202  CD  LYS B  12      29.300  44.030  37.160  1.00  0.00           C
ATOM   2203  HD1 LYS B  12      29.480  43.130  36.530  1.00  0.00           H
ATOM   2204  HD2 LYS B  12      29.130  44.960  36.590  1.00  0.00           H
ATOM   2205  CE  LYS B  12      30.490  44.310  38.080  1.00  0.00           C
ATOM   2206  HE1 LYS B  12      31.390  44.330  37.430  1.00  0.00           H
ATOM   2207  HE2 LYS B  12      30.540  43.490  38.830  1.00  0.00           H
ATOM   2208  NZ  LYS B  12      30.420  45.570  38.850  1.00  0.00           N
ATOM   2209  HZ1 LYS B  12      29.510  45.720  39.340  1.00  0.00           H
ATOM   2210  HZ2 LYS B  12      31.120  45.510  39.620  1.00  0.00           H
ATOM   2211  HZ3 LYS B  12      30.580  46.380  38.220  1.00  0.00           H
ATOM   2212  C   LYS B  12      27.460  40.650  40.250  1.00  0.00           C
ATOM   2213  O   LYS B  12      27.070  39.770  39.470  1.00  0.00           O
ATOM   2214  N   GLU B  13      27.970  40.330  41.450  1.00  0.00           N
ATOM   2215  HN  GLU B  13      28.410  40.980  42.060  1.00  0.00           H
ATOM   2216  CA  GLU B  13      28.110  38.990  41.950  1.00  0.00           C
ATOM   2217  HA  GLU B  13      27.470  38.340  41.370  1.00  0.00           H
ATOM   2218  CB  GLU B  13      29.570  38.510  41.860  1.00  0.00           C
ATOM   2219  HB1 GLU B  13      29.850  37.810  42.680  1.00  0.00           H
ATOM   2220  HB2 GLU B  13      30.260  39.360  42.070  1.00  0.00           H
ATOM   2221  CG  GLU B  13      29.830  37.850  40.510  1.00  0.00           C
ATOM   2222  HG1 GLU B  13      29.510  38.550  39.710  1.00  0.00           H
ATOM   2223  HG2 GLU B  13      29.170  36.960  40.580  1.00  0.00           H
ATOM   2224  CD  GLU B  13      31.320  37.560  40.370  1.00  0.00           C
ATOM   2225  OE1 GLU B  13      31.990  38.390  39.680  1.00  0.00           O
ATOM   2226  OE2 GLU B  13      31.840  36.490  40.780  1.00  0.00           O
ATOM   2227  C   GLU B  13      27.630  38.800  43.340  1.00  0.00           C
ATOM   2228  O   GLU B  13      27.800  39.610  44.250  1.00  0.00           O
ATOM   2229  N   GLY B  14      26.960  37.670  43.630  1.00  0.00           N
ATOM   2230  HN  GLY B  14      26.600  37.130  42.870  1.00  0.00           H
ATOM   2231  CA  GLY B  14      26.420  37.230  44.890  1.00  0.00           C
ATOM   2232  HA1 GLY B  14      26.310  36.160  44.890  1.00  0.00           H
ATOM   2233  HA2 GLY B  14      27.080  37.570  45.670  1.00  0.00           H
ATOM   2234  C   GLY B  14      25.120  37.890  45.210  1.00  0.00           C
ATOM   2235  O   GLY B  14      24.850  38.110  46.390  1.00  0.00           O
ATOM   2236  N   VAL B  15      24.330  38.220  44.170  1.00  0.00           N
ATOM   2237  HN  VAL B  15      24.530  37.830  43.280  1.00  0.00           H
ATOM   2238  CA  VAL B  15      23.200  39.080  44.320  1.00  0.00           C
ATOM   2239  HA  VAL B  15      22.870  39.240  45.340  1.00  0.00           H
ATOM   2240  CB  VAL B  15      23.470  40.470  43.810  1.00  0.00           C
ATOM   2241  HB  VAL B  15      22.550  41.100  43.800  1.00  0.00           H
ATOM   2242  CG1 VAL B  15      24.420  41.180  44.780  1.00  0.00           C
ATOM   2243 HG11 VAL B  15      24.070  41.060  45.830  1.00  0.00           H
ATOM   2244 HG12 VAL B  15      25.470  40.830  44.640  1.00  0.00           H
ATOM   2245 HG13 VAL B  15      24.360  42.260  44.540  1.00  0.00           H
ATOM   2246  CG2 VAL B  15      23.950  40.440  42.350  1.00  0.00           C
ATOM   2247 HG21 VAL B  15      25.030  40.190  42.380  1.00  0.00           H
ATOM   2248 HG22 VAL B  15      23.410  39.630  41.810  1.00  0.00           H
ATOM   2249 HG23 VAL B  15      23.750  41.390  41.800  1.00  0.00           H
ATOM   2250  C   VAL B  15      22.010  38.570  43.570  1.00  0.00           C
ATOM   2251  O   VAL B  15      21.980  37.790  42.620  1.00  0.00           O
ATOM   2252  N   VAL B  16      20.800  38.960  44.000  1.00  0.00           N
ATOM   2253  HN  VAL B  16      20.720  39.660  44.710  1.00  0.00           H
ATOM   2254  CA  VAL B  16      19.530  38.600  43.450  1.00  0.00           C
ATOM   2255  HA  VAL B  16      19.420  37.530  43.320  1.00  0.00           H
ATOM   2256  CB  VAL B  16      18.440  38.930  44.430  1.00  0.00           C
ATOM   2257  HB  VAL B  16      17.410  38.730  44.060  1.00  0.00           H
ATOM   2258  CG1 VAL B  16      18.400  38.060  45.700  1.00  0.00           C
ATOM   2259 HG11 VAL B  16      19.300  38.260  46.330  1.00  0.00           H
ATOM   2260 HG12 VAL B  16      17.590  38.440  46.360  1.00  0.00           H
ATOM   2261 HG13 VAL B  16      18.190  36.980  45.630  1.00  0.00           H
ATOM   2262  CG2 VAL B  16      18.360  40.430  44.760  1.00  0.00           C
ATOM   2263 HG21 VAL B  16      18.140  40.960  43.810  1.00  0.00           H
ATOM   2264 HG22 VAL B  16      17.470  40.770  45.340  1.00  0.00           H
ATOM   2265 HG23 VAL B  16      19.240  40.870  45.280  1.00  0.00           H
ATOM   2266  C   VAL B  16      19.160  39.170  42.130  1.00  0.00           C
ATOM   2267  O   VAL B  16      18.000  39.330  41.740  1.00  0.00           O
ATOM   2268  N   ALA B  17      20.130  39.630  41.320  1.00  0.00           N
ATOM   2269  HN  ALA B  17      21.060  39.660  41.670  1.00  0.00           H
ATOM   2270  CA  ALA B  17      19.930  40.010  39.950  1.00  0.00           C
ATOM   2271  HA  ALA B  17      18.890  40.180  39.700  1.00  0.00           H
ATOM   2272  CB  ALA B  17      20.720  41.320  39.750  1.00  0.00           C
ATOM   2273  HB1 ALA B  17      20.580  41.650  38.700  1.00  0.00           H
ATOM   2274  HB2 ALA B  17      20.320  42.110  40.420  1.00  0.00           H
ATOM   2275  HB3 ALA B  17      21.790  41.360  40.030  1.00  0.00           H
ATOM   2276  C   ALA B  17      20.400  38.980  38.990  1.00  0.00           C
ATOM   2277  O   ALA B  17      20.260  39.070  37.770  1.00  0.00           O
ATOM   2278  N   ALA B  18      20.920  37.890  39.570  1.00  0.00           N
ATOM   2279  HN  ALA B  18      21.130  37.950  40.540  1.00  0.00           H
ATOM   2280  CA  ALA B  18      21.350  36.670  38.940  1.00  0.00           C
ATOM   2281  HA  ALA B  18      21.870  36.950  38.040  1.00  0.00           H
ATOM   2282  CB  ALA B  18      22.130  35.880  40.010  1.00  0.00           C
ATOM   2283  HB1 ALA B  18      21.490  35.740  40.910  1.00  0.00           H
ATOM   2284  HB2 ALA B  18      22.330  34.830  39.730  1.00  0.00           H
ATOM   2285  HB3 ALA B  18      23.050  36.470  40.200  1.00  0.00           H
ATOM   2286  C   ALA B  18      20.170  35.890  38.480  1.00  0.00           C
ATOM   2287  O   ALA B  18      19.100  36.000  39.070  1.00  0.00           O
ATOM   2288  N   ALA B  19      20.360  34.870  37.620  1.00  0.00           N
ATOM   2289  HN  ALA B  19      21.280  34.760  37.260  1.00  0.00           H
ATOM   2290  CA  ALA B  19      19.390  33.860  37.330  1.00  0.00           C
ATOM   2291  HA  ALA B  19      18.510  34.370  36.960  1.00  0.00           H
ATOM   2292  CB  ALA B  19      19.890  33.010  36.160  1.00  0.00           C
ATOM   2293  HB1 ALA B  19      19.100  32.320  35.780  1.00  0.00           H
ATOM   2294  HB2 ALA B  19      20.050  33.680  35.280  1.00  0.00           H
ATOM   2295  HB3 ALA B  19      20.880  32.590  36.460  1.00  0.00           H
ATOM   2296  C   ALA B  19      19.040  32.950  38.450  1.00  0.00           C
ATOM   2297  O   ALA B  19      19.810  32.680  39.370  1.00  0.00           O
ATOM   2298  N   GLU B  20      17.830  32.360  38.450  1.00  0.00           N
ATOM   2299  HN  GLU B  20      17.310  32.430  37.600  1.00  0.00           H
ATOM   2300  CA  GLU B  20      17.350  31.430  39.440  1.00  0.00           C
ATOM   2301  HA  GLU B  20      17.540  31.910  40.390  1.00  0.00           H
ATOM   2302  CB  GLU B  20      15.830  31.230  39.340  1.00  0.00           C
ATOM   2303  HB1 GLU B  20      15.490  30.270  39.780  1.00  0.00           H
ATOM   2304  HB2 GLU B  20      15.550  31.300  38.270  1.00  0.00           H
ATOM   2305  CG  GLU B  20      15.120  32.390  40.050  1.00  0.00           C
ATOM   2306  HG1 GLU B  20      15.260  33.280  39.410  1.00  0.00           H
ATOM   2307  HG2 GLU B  20      15.470  32.540  41.090  1.00  0.00           H
ATOM   2308  CD  GLU B  20      13.620  32.110  40.070  1.00  0.00           C
ATOM   2309  OE1 GLU B  20      12.960  32.040  41.150  1.00  0.00           O
ATOM   2310  OE2 GLU B  20      13.050  31.760  39.010  1.00  0.00           O
ATOM   2311  C   GLU B  20      18.140  30.170  39.550  1.00  0.00           C
ATOM   2312  O   GLU B  20      18.480  29.800  40.670  1.00  0.00           O
ATOM   2313  N   LYS B  21      18.390  29.500  38.420  1.00  0.00           N
ATOM   2314  HN  LYS B  21      18.090  29.920  37.560  1.00  0.00           H
ATOM   2315  CA  LYS B  21      19.190  28.310  38.360  1.00  0.00           C
ATOM   2316  HA  LYS B  21      18.750  27.480  38.900  1.00  0.00           H
ATOM   2317  CB  LYS B  21      19.260  27.900  36.880  1.00  0.00           C
ATOM   2318  HB1 LYS B  21      19.660  28.750  36.290  1.00  0.00           H
ATOM   2319  HB2 LYS B  21      18.260  27.610  36.480  1.00  0.00           H
ATOM   2320  CG  LYS B  21      20.050  26.630  36.550  1.00  0.00           C
ATOM   2321  HG1 LYS B  21      19.530  25.850  37.150  1.00  0.00           H
ATOM   2322  HG2 LYS B  21      21.030  26.590  37.070  1.00  0.00           H
ATOM   2323  CD  LYS B  21      20.200  26.310  35.060  1.00  0.00           C
ATOM   2324  HD1 LYS B  21      19.330  25.700  34.740  1.00  0.00           H
ATOM   2325  HD2 LYS B  21      20.290  27.270  34.510  1.00  0.00           H
ATOM   2326  CE  LYS B  21      21.570  25.700  34.770  1.00  0.00           C
ATOM   2327  HE1 LYS B  21      21.700  25.360  33.720  1.00  0.00           H
ATOM   2328  HE2 LYS B  21      21.710  24.740  35.310  1.00  0.00           H
ATOM   2329  NZ  LYS B  21      22.730  26.580  35.050  1.00  0.00           N
ATOM   2330  HZ1 LYS B  21      22.460  27.550  34.790  1.00  0.00           H
ATOM   2331  HZ2 LYS B  21      22.940  26.590  36.070  1.00  0.00           H
ATOM   2332  HZ3 LYS B  21      23.540  26.300  34.460  1.00  0.00           H
ATOM   2333  C   LYS B  21      20.570  28.430  38.910  1.00  0.00           C
ATOM   2334  O   LYS B  21      21.180  29.490  38.800  1.00  0.00           O
ATOM   2335  N   THR B  22      21.170  27.400  39.540  1.00  0.00           N
ATOM   2336  HN  THR B  22      20.640  26.560  39.560  1.00  0.00           H
ATOM   2337  CA  THR B  22      22.480  27.330  40.120  1.00  0.00           C
ATOM   2338  HA  THR B  22      22.740  28.270  40.580  1.00  0.00           H
ATOM   2339  CB  THR B  22      22.730  26.420  41.280  1.00  0.00           C
ATOM   2340  HB  THR B  22      23.820  26.580  41.450  1.00  0.00           H
ATOM   2341  OG1 THR B  22      22.420  25.070  40.980  1.00  0.00           O
ATOM   2342  HG1 THR B  22      23.110  24.600  41.450  1.00  0.00           H
ATOM   2343  CG2 THR B  22      21.810  26.700  42.490  1.00  0.00           C
ATOM   2344 HG21 THR B  22      22.100  26.050  43.340  1.00  0.00           H
ATOM   2345 HG22 THR B  22      21.940  27.740  42.860  1.00  0.00           H
ATOM   2346 HG23 THR B  22      20.760  26.430  42.250  1.00  0.00           H
ATOM   2347  C   THR B  22      23.530  27.120  39.090  1.00  0.00           C
ATOM   2348  O   THR B  22      23.290  26.640  37.980  1.00  0.00           O
ATOM   2349  N   LYS B  23      24.790  27.460  39.400  1.00  0.00           N
ATOM   2350  HN  LYS B  23      24.970  27.930  40.260  1.00  0.00           H
ATOM   2351  CA  LYS B  23      25.840  27.000  38.540  1.00  0.00           C
ATOM   2352  HA  LYS B  23      25.620  25.980  38.240  1.00  0.00           H
ATOM   2353  CB  LYS B  23      26.040  27.980  37.380  1.00  0.00           C
ATOM   2354  HB1 LYS B  23      26.080  28.970  37.880  1.00  0.00           H
ATOM   2355  HB2 LYS B  23      25.180  28.050  36.680  1.00  0.00           H
ATOM   2356  CG  LYS B  23      27.280  27.650  36.530  1.00  0.00           C
ATOM   2357  HG1 LYS B  23      27.170  26.650  36.060  1.00  0.00           H
ATOM   2358  HG2 LYS B  23      28.140  27.650  37.230  1.00  0.00           H
ATOM   2359  CD  LYS B  23      27.560  28.750  35.510  1.00  0.00           C
ATOM   2360  HD1 LYS B  23      28.480  28.360  35.040  1.00  0.00           H
ATOM   2361  HD2 LYS B  23      26.740  28.770  34.760  1.00  0.00           H
ATOM   2362  CE  LYS B  23      27.810  30.150  36.080  1.00  0.00           C
ATOM   2363  HE1 LYS B  23      28.730  29.980  36.690  1.00  0.00           H
ATOM   2364  HE2 LYS B  23      27.020  30.640  36.680  1.00  0.00           H
ATOM   2365  NZ  LYS B  23      28.180  31.110  35.020  1.00  0.00           N
ATOM   2366  HZ1 LYS B  23      27.550  31.160  34.190  1.00  0.00           H
ATOM   2367  HZ2 LYS B  23      28.140  32.050  35.480  1.00  0.00           H
ATOM   2368  HZ3 LYS B  23      29.160  31.050  34.670  1.00  0.00           H
ATOM   2369  C   LYS B  23      27.070  27.040  39.380  1.00  0.00           C
ATOM   2370  O   LYS B  23      27.200  27.890  40.260  1.00  0.00           O
ATOM   2371  N   GLN B  24      27.890  25.980  39.280  1.00  0.00           N
ATOM   2372  HN  GLN B  24      27.760  25.280  38.580  1.00  0.00           H
ATOM   2373  CA  GLN B  24      28.960  25.740  40.200  1.00  0.00           C
ATOM   2374  HA  GLN B  24      28.580  26.030  41.170  1.00  0.00           H
ATOM   2375  CB  GLN B  24      29.380  24.270  40.320  1.00  0.00           C
ATOM   2376  HB1 GLN B  24      30.310  24.240  40.920  1.00  0.00           H
ATOM   2377  HB2 GLN B  24      29.500  23.800  39.310  1.00  0.00           H
ATOM   2378  CG  GLN B  24      28.530  23.210  41.030  1.00  0.00           C
ATOM   2379  HG1 GLN B  24      27.690  22.880  40.390  1.00  0.00           H
ATOM   2380  HG2 GLN B  24      28.030  23.570  41.960  1.00  0.00           H
ATOM   2381  CD  GLN B  24      29.130  21.860  41.400  1.00  0.00           C
ATOM   2382  OE1 GLN B  24      28.720  20.780  40.980  1.00  0.00           O
ATOM   2383  NE2 GLN B  24      30.320  21.900  42.040  1.00  0.00           N
ATOM   2384 HE21 GLN B  24      30.680  22.680  42.560  1.00  0.00           H
ATOM   2385 HE22 GLN B  24      30.670  21.010  42.350  1.00  0.00           H
ATOM   2386  C   GLN B  24      30.170  26.510  39.790  1.00  0.00           C
ATOM   2387  O   GLN B  24      30.520  26.490  38.620  1.00  0.00           O
ATOM   2388  N   GLY B  25      30.900  27.090  40.760  1.00  0.00           N
ATOM   2389  HN  GLY B  25      30.630  26.920  41.710  1.00  0.00           H
ATOM   2390  CA  GLY B  25      32.100  27.800  40.450  1.00  0.00           C
ATOM   2391  HA1 GLY B  25      31.970  28.520  39.660  1.00  0.00           H
ATOM   2392  HA2 GLY B  25      32.460  28.220  41.380  1.00  0.00           H
ATOM   2393  C   GLY B  25      33.200  26.920  39.960  1.00  0.00           C
ATOM   2394  O   GLY B  25      33.130  25.720  39.690  1.00  0.00           O
ATOM   2395  N   VAL B  26      34.330  27.590  39.670  1.00  0.00           N
ATOM   2396  HN  VAL B  26      34.400  28.570  39.860  1.00  0.00           H
ATOM   2397  CA  VAL B  26      35.520  26.960  39.200  1.00  0.00           C
ATOM   2398  HA  VAL B  26      35.250  26.180  38.500  1.00  0.00           H
ATOM   2399  CB  VAL B  26      36.160  28.000  38.330  1.00  0.00           C
ATOM   2400  HB  VAL B  26      36.190  29.010  38.790  1.00  0.00           H
ATOM   2401  CG1 VAL B  26      37.610  27.620  37.950  1.00  0.00           C
ATOM   2402 HG11 VAL B  26      37.900  28.020  36.950  1.00  0.00           H
ATOM   2403 HG12 VAL B  26      38.350  28.010  38.680  1.00  0.00           H
ATOM   2404 HG13 VAL B  26      37.880  26.560  37.810  1.00  0.00           H
ATOM   2405  CG2 VAL B  26      35.300  28.130  37.070  1.00  0.00           C
ATOM   2406 HG21 VAL B  26      35.190  27.170  36.530  1.00  0.00           H
ATOM   2407 HG22 VAL B  26      34.250  28.440  37.270  1.00  0.00           H
ATOM   2408 HG23 VAL B  26      35.810  28.780  36.330  1.00  0.00           H
ATOM   2409  C   VAL B  26      36.400  26.500  40.310  1.00  0.00           C
ATOM   2410  O   VAL B  26      36.660  27.150  41.320  1.00  0.00           O
ATOM   2411  N   ALA B  27      36.870  25.250  40.230  1.00  0.00           N
ATOM   2412  HN  ALA B  27      36.480  24.700  39.500  1.00  0.00           H
ATOM   2413  CA  ALA B  27      37.710  24.630  41.210  1.00  0.00           C
ATOM   2414  HA  ALA B  27      37.480  25.020  42.190  1.00  0.00           H
ATOM   2415  CB  ALA B  27      37.350  23.130  41.260  1.00  0.00           C
ATOM   2416  HB1 ALA B  27      38.090  22.690  41.960  1.00  0.00           H
ATOM   2417  HB2 ALA B  27      36.310  22.940  41.580  1.00  0.00           H
ATOM   2418  HB3 ALA B  27      37.440  22.600  40.290  1.00  0.00           H
ATOM   2419  C   ALA B  27      39.170  24.820  40.980  1.00  0.00           C
ATOM   2420  O   ALA B  27      39.740  24.530  39.920  1.00  0.00           O
ATOM   2421  N   GLU B  28      39.890  25.400  41.960  1.00  0.00           N
ATOM   2422  HN  GLU B  28      39.540  25.750  42.820  1.00  0.00           H
ATOM   2423  CA  GLU B  28      41.240  25.790  41.700  1.00  0.00           C
ATOM   2424  HA  GLU B  28      41.210  26.320  40.760  1.00  0.00           H
ATOM   2425  CB  GLU B  28      41.740  26.770  42.770  1.00  0.00           C
ATOM   2426  HB1 GLU B  28      42.840  26.750  42.880  1.00  0.00           H
ATOM   2427  HB2 GLU B  28      41.340  26.360  43.730  1.00  0.00           H
ATOM   2428  CG  GLU B  28      41.140  28.170  42.650  1.00  0.00           C
ATOM   2429  HG1 GLU B  28      41.290  28.690  43.620  1.00  0.00           H
ATOM   2430  HG2 GLU B  28      40.050  28.010  42.490  1.00  0.00           H
ATOM   2431  CD  GLU B  28      41.770  29.050  41.580  1.00  0.00           C
ATOM   2432  OE1 GLU B  28      41.150  30.100  41.250  1.00  0.00           O
ATOM   2433  OE2 GLU B  28      42.830  28.680  41.020  1.00  0.00           O
ATOM   2434  C   GLU B  28      42.140  24.610  41.560  1.00  0.00           C
ATOM   2435  O   GLU B  28      41.910  23.550  42.140  1.00  0.00           O
ATOM   2436  N   ALA B  29      43.240  24.800  40.800  1.00  0.00           N
ATOM   2437  HN  ALA B  29      43.340  25.510  40.110  1.00  0.00           H
ATOM   2438  CA  ALA B  29      44.230  23.780  40.700  1.00  0.00           C
ATOM   2439  HA  ALA B  29      44.220  23.310  41.680  1.00  0.00           H
ATOM   2440  CB  ALA B  29      43.920  22.730  39.620  1.00  0.00           C
ATOM   2441  HB1 ALA B  29      43.710  23.270  38.680  1.00  0.00           H
ATOM   2442  HB2 ALA B  29      44.750  21.980  39.620  1.00  0.00           H
ATOM   2443  HB3 ALA B  29      43.030  22.230  40.050  1.00  0.00           H
ATOM   2444  C   ALA B  29      45.600  24.280  40.400  1.00  0.00           C
ATOM   2445  O   ALA B  29      45.790  25.380  39.880  1.00  0.00           O
ATOM   2446  N   ALA B  30      46.650  23.530  40.790  1.00  0.00           N
ATOM   2447  HN  ALA B  30      46.550  22.710  41.340  1.00  0.00           H
ATOM   2448  CA  ALA B  30      47.980  24.060  40.700  1.00  0.00           C
ATOM   2449  HA  ALA B  30      48.080  25.060  41.090  1.00  0.00           H
ATOM   2450  CB  ALA B  30      48.860  23.070  41.490  1.00  0.00           C
ATOM   2451  HB1 ALA B  30      48.480  23.060  42.530  1.00  0.00           H
ATOM   2452  HB2 ALA B  30      48.700  22.030  41.120  1.00  0.00           H
ATOM   2453  HB3 ALA B  30      49.940  23.300  41.490  1.00  0.00           H
ATOM   2454  C   ALA B  30      48.580  24.140  39.340  1.00  0.00           C
ATOM   2455  O   ALA B  30      48.800  23.150  38.650  1.00  0.00           O
ATOM   2456  N   GLY B  31      48.920  25.350  38.850  1.00  0.00           N
ATOM   2457  HN  GLY B  31      48.900  26.150  39.450  1.00  0.00           H
ATOM   2458  CA  GLY B  31      49.480  25.610  37.560  1.00  0.00           C
ATOM   2459  HA1 GLY B  31      50.010  26.550  37.530  1.00  0.00           H
ATOM   2460  HA2 GLY B  31      50.120  24.750  37.450  1.00  0.00           H
ATOM   2461  C   GLY B  31      48.500  25.670  36.430  1.00  0.00           C
ATOM   2462  O   GLY B  31      48.950  25.590  35.290  1.00  0.00           O
ATOM   2463  N   LYS B  32      47.180  25.690  36.660  1.00  0.00           N
ATOM   2464  HN  LYS B  32      46.900  25.510  37.600  1.00  0.00           H
ATOM   2465  CA  LYS B  32      46.170  25.450  35.670  1.00  0.00           C
ATOM   2466  HA  LYS B  32      46.610  25.630  34.700  1.00  0.00           H
ATOM   2467  CB  LYS B  32      45.640  24.010  35.780  1.00  0.00           C
ATOM   2468  HB1 LYS B  32      44.630  23.800  35.380  1.00  0.00           H
ATOM   2469  HB2 LYS B  32      45.860  23.750  36.840  1.00  0.00           H
ATOM   2470  CG  LYS B  32      46.580  23.090  35.000  1.00  0.00           C
ATOM   2471  HG1 LYS B  32      47.680  23.230  35.030  1.00  0.00           H
ATOM   2472  HG2 LYS B  32      46.280  23.180  33.930  1.00  0.00           H
ATOM   2473  CD  LYS B  32      46.390  21.610  35.310  1.00  0.00           C
ATOM   2474  HD1 LYS B  32      45.340  21.390  34.990  1.00  0.00           H
ATOM   2475  HD2 LYS B  32      47.010  21.070  34.560  1.00  0.00           H
ATOM   2476  CE  LYS B  32      46.640  21.100  36.730  1.00  0.00           C
ATOM   2477  HE1 LYS B  32      46.260  20.060  36.840  1.00  0.00           H
ATOM   2478  HE2 LYS B  32      46.060  21.740  37.430  1.00  0.00           H
ATOM   2479  NZ  LYS B  32      48.100  21.120  36.970  1.00  0.00           N
ATOM   2480  HZ1 LYS B  32      48.350  21.860  37.650  1.00  0.00           H
ATOM   2481  HZ2 LYS B  32      48.450  20.300  37.500  1.00  0.00           H
ATOM   2482  HZ3 LYS B  32      48.670  21.210  36.110  1.00  0.00           H
ATOM   2483  C   LYS B  32      44.970  26.330  35.650  1.00  0.00           C
ATOM   2484  O   LYS B  32      44.660  26.750  34.540  1.00  0.00           O
ATOM   2485  N   THR B  33      44.370  26.710  36.800  1.00  0.00           N
ATOM   2486  HN  THR B  33      44.670  26.330  37.680  1.00  0.00           H
ATOM   2487  CA  THR B  33      43.280  27.630  36.760  1.00  0.00           C
ATOM   2488  HA  THR B  33      42.680  27.200  35.970  1.00  0.00           H
ATOM   2489  CB  THR B  33      42.330  27.500  37.910  1.00  0.00           C
ATOM   2490  HB  THR B  33      41.690  28.400  38.100  1.00  0.00           H
ATOM   2491  OG1 THR B  33      42.940  27.080  39.120  1.00  0.00           O
ATOM   2492  HG1 THR B  33      42.810  27.770  39.770  1.00  0.00           H
ATOM   2493  CG2 THR B  33      41.360  26.370  37.550  1.00  0.00           C
ATOM   2494 HG21 THR B  33      40.650  26.210  38.390  1.00  0.00           H
ATOM   2495 HG22 THR B  33      40.790  26.610  36.630  1.00  0.00           H
ATOM   2496 HG23 THR B  33      41.800  25.360  37.450  1.00  0.00           H
ATOM   2497  C   THR B  33      43.690  29.050  36.580  1.00  0.00           C
ATOM   2498  O   THR B  33      43.300  29.750  35.660  1.00  0.00           O
ATOM   2499  N   LYS B  34      44.550  29.520  37.510  1.00  0.00           N
ATOM   2500  HN  LYS B  34      44.790  28.980  38.320  1.00  0.00           H
ATOM   2501  CA  LYS B  34      44.900  30.890  37.700  1.00  0.00           C
ATOM   2502  HA  LYS B  34      43.980  31.440  37.590  1.00  0.00           H
ATOM   2503  CB  LYS B  34      45.250  30.940  39.200  1.00  0.00           C
ATOM   2504  HB1 LYS B  34      46.010  30.150  39.370  1.00  0.00           H
ATOM   2505  HB2 LYS B  34      44.320  30.650  39.730  1.00  0.00           H
ATOM   2506  CG  LYS B  34      45.880  32.210  39.750  1.00  0.00           C
ATOM   2507  HG1 LYS B  34      45.190  33.070  39.640  1.00  0.00           H
ATOM   2508  HG2 LYS B  34      46.910  32.420  39.380  1.00  0.00           H
ATOM   2509  CD  LYS B  34      46.260  32.070  41.230  1.00  0.00           C
ATOM   2510  HD1 LYS B  34      45.300  32.050  41.790  1.00  0.00           H
ATOM   2511  HD2 LYS B  34      46.840  31.140  41.420  1.00  0.00           H
ATOM   2512  CE  LYS B  34      47.090  33.250  41.740  1.00  0.00           C
ATOM   2513  HE1 LYS B  34      46.430  34.140  41.860  1.00  0.00           H
ATOM   2514  HE2 LYS B  34      47.920  33.450  41.040  1.00  0.00           H
ATOM   2515  NZ  LYS B  34      47.610  32.970  43.090  1.00  0.00           N
ATOM   2516  HZ1 LYS B  34      48.070  32.040  43.040  1.00  0.00           H
ATOM   2517  HZ2 LYS B  34      48.170  33.770  43.460  1.00  0.00           H
ATOM   2518  HZ3 LYS B  34      46.740  32.920  43.650  1.00  0.00           H
ATOM   2519  C   LYS B  34      45.910  31.430  36.740  1.00  0.00           C
ATOM   2520  O   LYS B  34      46.880  30.740  36.460  1.00  0.00           O
ATOM   2521  N   GLU B  35      45.750  32.670  36.230  1.00  0.00           N
ATOM   2522  HN  GLU B  35      45.030  33.250  36.610  1.00  0.00           H
ATOM   2523  CA  GLU B  35      46.700  33.280  35.370  1.00  0.00           C
ATOM   2524  HA  GLU B  35      46.930  32.570  34.590  1.00  0.00           H
ATOM   2525  CB  GLU B  35      46.200  34.560  34.670  1.00  0.00           C
ATOM   2526  HB1 GLU B  35      47.030  34.850  34.000  1.00  0.00           H
ATOM   2527  HB2 GLU B  35      45.940  35.300  35.460  1.00  0.00           H
ATOM   2528  CG  GLU B  35      44.960  34.390  33.790  1.00  0.00           C
ATOM   2529  HG1 GLU B  35      44.030  34.020  34.250  1.00  0.00           H
ATOM   2530  HG2 GLU B  35      45.250  33.630  33.030  1.00  0.00           H
ATOM   2531  CD  GLU B  35      44.670  35.630  32.960  1.00  0.00           C
ATOM   2532  OE1 GLU B  35      44.030  36.560  33.520  1.00  0.00           O
ATOM   2533  OE2 GLU B  35      45.190  35.690  31.810  1.00  0.00           O
ATOM   2534  C   GLU B  35      48.020  33.470  36.040  1.00  0.00           C
ATOM   2535  O   GLU B  35      48.070  33.980  37.160  1.00  0.00           O
ATOM   2536  N   GLY B  36      49.150  33.160  35.380  1.00  0.00           N
ATOM   2537  HN  GLY B  36      49.120  32.770  34.470  1.00  0.00           H
ATOM   2538  CA  GLY B  36      50.450  33.360  35.940  1.00  0.00           C
ATOM   2539  HA1 GLY B  36      51.150  33.750  35.220  1.00  0.00           H
ATOM   2540  HA2 GLY B  36      50.370  34.070  36.750  1.00  0.00           H
ATOM   2541  C   GLY B  36      51.140  32.170  36.490  1.00  0.00           C
ATOM   2542  O   GLY B  36      52.350  31.960  36.410  1.00  0.00           O
ATOM   2543  N   VAL B  37      50.360  31.260  37.120  1.00  0.00           N
ATOM   2544  HN  VAL B  37      49.380  31.450  37.150  1.00  0.00           H
ATOM   2545  CA  VAL B  37      50.950  30.150  37.800  1.00  0.00           C
ATOM   2546  HA  VAL B  37      51.700  30.600  38.430  1.00  0.00           H
ATOM   2547  CB  VAL B  37      49.980  29.450  38.710  1.00  0.00           C
ATOM   2548  HB  VAL B  37      49.190  28.870  38.180  1.00  0.00           H
ATOM   2549  CG1 VAL B  37      50.610  28.520  39.760  1.00  0.00           C
ATOM   2550 HG11 VAL B  37      49.910  28.260  40.580  1.00  0.00           H
ATOM   2551 HG12 VAL B  37      51.040  27.560  39.410  1.00  0.00           H
ATOM   2552 HG13 VAL B  37      51.490  28.980  40.260  1.00  0.00           H
ATOM   2553  CG2 VAL B  37      49.090  30.530  39.350  1.00  0.00           C
ATOM   2554 HG21 VAL B  37      48.530  30.230  40.260  1.00  0.00           H
ATOM   2555 HG22 VAL B  37      49.690  31.450  39.540  1.00  0.00           H
ATOM   2556 HG23 VAL B  37      48.260  30.860  38.700  1.00  0.00           H
ATOM   2557  C   VAL B  37      51.580  29.090  36.970  1.00  0.00           C
ATOM   2558  O   VAL B  37      50.860  28.520  36.160  1.00  0.00           O
ATOM   2559  N   LEU B  38      52.880  28.830  37.220  1.00  0.00           N
ATOM   2560  HN  LEU B  38      53.490  29.400  37.770  1.00  0.00           H
ATOM   2561  CA  LEU B  38      53.440  27.710  36.530  1.00  0.00           C
ATOM   2562  HA  LEU B  38      52.690  27.160  35.980  1.00  0.00           H
ATOM   2563  CB  LEU B  38      54.600  28.060  35.580  1.00  0.00           C
ATOM   2564  HB1 LEU B  38      55.490  28.330  36.190  1.00  0.00           H
ATOM   2565  HB2 LEU B  38      54.350  28.960  34.980  1.00  0.00           H
ATOM   2566  CG  LEU B  38      55.160  26.970  34.650  1.00  0.00           C
ATOM   2567  HG  LEU B  38      55.370  26.120  35.330  1.00  0.00           H
ATOM   2568  CD1 LEU B  38      54.200  26.550  33.530  1.00  0.00           C
ATOM   2569 HD11 LEU B  38      54.700  25.830  32.840  1.00  0.00           H
ATOM   2570 HD12 LEU B  38      53.280  26.050  33.880  1.00  0.00           H
ATOM   2571 HD13 LEU B  38      53.870  27.430  32.950  1.00  0.00           H
ATOM   2572  CD2 LEU B  38      56.520  27.370  34.060  1.00  0.00           C
ATOM   2573 HD21 LEU B  38      57.200  27.680  34.890  1.00  0.00           H
ATOM   2574 HD22 LEU B  38      56.900  26.480  33.520  1.00  0.00           H
ATOM   2575 HD23 LEU B  38      56.350  28.120  33.250  1.00  0.00           H
ATOM   2576  C   LEU B  38      53.920  26.750  37.560  1.00  0.00           C
ATOM   2577  O   LEU B  38      53.930  25.550  37.270  1.00  0.00           O
ATOM   2578  N   TYR B  39      54.370  27.150  38.760  1.00  0.00           N
ATOM   2579  HN  TYR B  39      54.310  28.120  39.010  1.00  0.00           H
ATOM   2580  CA  TYR B  39      54.750  26.240  39.790  1.00  0.00           C
ATOM   2581  HA  TYR B  39      55.290  25.430  39.320  1.00  0.00           H
ATOM   2582  CB  TYR B  39      55.510  27.030  40.870  1.00  0.00           C
ATOM   2583  HB1 TYR B  39      55.210  26.750  41.900  1.00  0.00           H
ATOM   2584  HB2 TYR B  39      55.240  28.090  40.690  1.00  0.00           H
ATOM   2585  CG  TYR B  39      57.000  26.990  40.860  1.00  0.00           C
ATOM   2586  CD1 TYR B  39      57.650  27.910  41.650  1.00  0.00           C
ATOM   2587  HD1 TYR B  39      57.150  28.690  42.210  1.00  0.00           H
ATOM   2588  CE1 TYR B  39      59.030  27.890  41.690  1.00  0.00           C
ATOM   2589  HE1 TYR B  39      59.530  28.590  42.340  1.00  0.00           H
ATOM   2590  CZ  TYR B  39      59.800  27.040  40.950  1.00  0.00           C
ATOM   2591  OH  TYR B  39      61.190  27.000  41.210  1.00  0.00           O
ATOM   2592  HH  TYR B  39      61.670  26.820  40.400  1.00  0.00           H
ATOM   2593  CD2 TYR B  39      57.780  26.160  40.090  1.00  0.00           C
ATOM   2594  HD2 TYR B  39      57.270  25.440  39.470  1.00  0.00           H
ATOM   2595  CE2 TYR B  39      59.150  26.140  40.140  1.00  0.00           C
ATOM   2596  HE2 TYR B  39      59.690  25.500  39.450  1.00  0.00           H
ATOM   2597  C   TYR B  39      53.630  25.420  40.330  1.00  0.00           C
ATOM   2598  O   TYR B  39      52.640  25.920  40.840  1.00  0.00           O
ATOM   2599  N   VAL B  40      53.780  24.080  40.230  1.00  0.00           N
ATOM   2600  HN  VAL B  40      54.590  23.840  39.690  1.00  0.00           H
ATOM   2601  CA  VAL B  40      53.030  22.970  40.720  1.00  0.00           C
ATOM   2602  HA  VAL B  40      52.010  23.040  40.390  1.00  0.00           H
ATOM   2603  CB  VAL B  40      53.440  21.660  40.110  1.00  0.00           C
ATOM   2604  HB  VAL B  40      54.540  21.510  40.140  1.00  0.00           H
ATOM   2605  CG1 VAL B  40      52.700  20.450  40.720  1.00  0.00           C
ATOM   2606 HG11 VAL B  40      51.670  20.830  40.900  1.00  0.00           H
ATOM   2607 HG12 VAL B  40      52.630  19.560  40.060  1.00  0.00           H
ATOM   2608 HG13 VAL B  40      53.130  20.170  41.710  1.00  0.00           H
ATOM   2609  CG2 VAL B  40      53.020  21.660  38.630  1.00  0.00           C
ATOM   2610 HG21 VAL B  40      51.930  21.800  38.500  1.00  0.00           H
ATOM   2611 HG22 VAL B  40      53.480  22.390  37.940  1.00  0.00           H
ATOM   2612 HG23 VAL B  40      53.140  20.610  38.280  1.00  0.00           H
ATOM   2613  C   VAL B  40      53.140  22.950  42.200  1.00  0.00           C
ATOM   2614  O   VAL B  40      52.190  22.830  42.970  1.00  0.00           O
ATOM   2615  N   GLY B  41      54.360  23.130  42.740  1.00  0.00           N
ATOM   2616  HN  GLY B  41      55.100  23.520  42.190  1.00  0.00           H
ATOM   2617  CA  GLY B  41      54.580  23.320  44.140  1.00  0.00           C
ATOM   2618  HA1 GLY B  41      54.000  22.580  44.680  1.00  0.00           H
ATOM   2619  HA2 GLY B  41      55.610  23.090  44.340  1.00  0.00           H
ATOM   2620  C   GLY B  41      54.210  24.710  44.520  1.00  0.00           C
ATOM   2621  O   GLY B  41      54.640  25.610  43.800  1.00  0.00           O
ATOM   2622  N   SER B  42      53.460  24.890  45.620  1.00  0.00           N
ATOM   2623  HN  SER B  42      53.460  24.160  46.310  1.00  0.00           H
ATOM   2624  CA  SER B  42      52.670  26.030  45.970  1.00  0.00           C
ATOM   2625  HA  SER B  42      53.420  26.580  46.520  1.00  0.00           H
ATOM   2626  CB  SER B  42      51.870  26.720  44.860  1.00  0.00           C
ATOM   2627  HB1 SER B  42      51.120  27.440  45.260  1.00  0.00           H
ATOM   2628  HB2 SER B  42      51.330  26.030  44.170  1.00  0.00           H
ATOM   2629  OG  SER B  42      52.760  27.440  44.020  1.00  0.00           O
ATOM   2630  HG1 SER B  42      53.350  26.800  43.630  1.00  0.00           H
ATOM   2631  C   SER B  42      51.580  25.740  46.950  1.00  0.00           C
ATOM   2632  O   SER B  42      50.940  24.690  46.960  1.00  0.00           O
ATOM   2633  N   LYS B  43      51.270  26.730  47.800  1.00  0.00           N
ATOM   2634  HN  LYS B  43      51.640  27.650  47.790  1.00  0.00           H
ATOM   2635  CA  LYS B  43      50.380  26.510  48.910  1.00  0.00           C
ATOM   2636  HA  LYS B  43      50.060  25.480  48.950  1.00  0.00           H
ATOM   2637  CB  LYS B  43      51.180  26.800  50.200  1.00  0.00           C
ATOM   2638  HB1 LYS B  43      51.190  27.860  50.530  1.00  0.00           H
ATOM   2639  HB2 LYS B  43      52.250  26.590  50.020  1.00  0.00           H
ATOM   2640  CG  LYS B  43      50.930  25.880  51.390  1.00  0.00           C
ATOM   2641  HG1 LYS B  43      51.780  25.980  52.110  1.00  0.00           H
ATOM   2642  HG2 LYS B  43      50.980  24.830  51.040  1.00  0.00           H
ATOM   2643  CD  LYS B  43      49.600  25.970  52.140  1.00  0.00           C
ATOM   2644  HD1 LYS B  43      48.740  25.760  51.470  1.00  0.00           H
ATOM   2645  HD2 LYS B  43      49.650  25.160  52.900  1.00  0.00           H
ATOM   2646  CE  LYS B  43      49.410  27.330  52.840  1.00  0.00           C
ATOM   2647  HE1 LYS B  43      49.720  28.180  52.200  1.00  0.00           H
ATOM   2648  HE2 LYS B  43      50.090  27.250  53.720  1.00  0.00           H
ATOM   2649  NZ  LYS B  43      48.020  27.520  53.300  1.00  0.00           N
ATOM   2650  HZ1 LYS B  43      48.140  28.180  54.090  1.00  0.00           H
ATOM   2651  HZ2 LYS B  43      47.540  27.990  52.500  1.00  0.00           H
ATOM   2652  HZ3 LYS B  43      47.440  26.680  53.500  1.00  0.00           H
ATOM   2653  C   LYS B  43      49.190  27.380  48.730  1.00  0.00           C
ATOM   2654  O   LYS B  43      49.260  28.490  48.200  1.00  0.00           O
ATOM   2655  N   THR B  44      47.980  26.920  49.110  1.00  0.00           N
ATOM   2656  HN  THR B  44      47.800  25.970  49.360  1.00  0.00           H
ATOM   2657  CA  THR B  44      46.760  27.670  49.070  1.00  0.00           C
ATOM   2658  HA  THR B  44      46.630  27.990  48.050  1.00  0.00           H
ATOM   2659  CB  THR B  44      45.570  26.830  49.430  1.00  0.00           C
ATOM   2660  HB  THR B  44      44.630  27.350  49.690  1.00  0.00           H
ATOM   2661  OG1 THR B  44      45.910  25.930  50.480  1.00  0.00           O
ATOM   2662  HG1 THR B  44      45.360  26.090  51.250  1.00  0.00           H
ATOM   2663  CG2 THR B  44      45.300  26.010  48.160  1.00  0.00           C
ATOM   2664 HG21 THR B  44      44.450  25.330  48.360  1.00  0.00           H
ATOM   2665 HG22 THR B  44      44.950  26.620  47.300  1.00  0.00           H
ATOM   2666 HG23 THR B  44      46.060  25.290  47.780  1.00  0.00           H
ATOM   2667  C   THR B  44      46.760  28.910  49.910  1.00  0.00           C
ATOM   2668  O   THR B  44      47.320  28.920  51.000  1.00  0.00           O
ATOM   2669  N   LYS B  45      46.220  30.020  49.380  1.00  0.00           N
ATOM   2670  HN  LYS B  45      45.830  30.010  48.460  1.00  0.00           H
ATOM   2671  CA  LYS B  45      46.170  31.260  50.090  1.00  0.00           C
ATOM   2672  HA  LYS B  45      47.140  31.450  50.530  1.00  0.00           H
ATOM   2673  CB  LYS B  45      45.800  32.350  49.070  1.00  0.00           C
ATOM   2674  HB1 LYS B  45      44.980  32.080  48.370  1.00  0.00           H
ATOM   2675  HB2 LYS B  45      46.720  32.510  48.460  1.00  0.00           H
ATOM   2676  CG  LYS B  45      45.510  33.700  49.720  1.00  0.00           C
ATOM   2677  HG1 LYS B  45      46.310  33.850  50.480  1.00  0.00           H
ATOM   2678  HG2 LYS B  45      44.540  33.480  50.220  1.00  0.00           H
ATOM   2679  CD  LYS B  45      45.570  34.910  48.790  1.00  0.00           C
ATOM   2680  HD1 LYS B  45      45.030  35.750  49.290  1.00  0.00           H
ATOM   2681  HD2 LYS B  45      46.630  35.250  48.720  1.00  0.00           H
ATOM   2682  CE  LYS B  45      44.990  34.740  47.380  1.00  0.00           C
ATOM   2683  HE1 LYS B  45      44.470  35.630  46.970  1.00  0.00           H
ATOM   2684  HE2 LYS B  45      44.190  33.970  47.410  1.00  0.00           H
ATOM   2685  NZ  LYS B  45      45.960  34.410  46.310  1.00  0.00           N
ATOM   2686  HZ1 LYS B  45      46.930  34.200  46.620  1.00  0.00           H
ATOM   2687  HZ2 LYS B  45      45.550  33.660  45.710  1.00  0.00           H
ATOM   2688  HZ3 LYS B  45      46.050  35.290  45.760  1.00  0.00           H
ATOM   2689  C   LYS B  45      45.250  31.250  51.260  1.00  0.00           C
ATOM   2690  O   LYS B  45      44.080  30.900  51.090  1.00  0.00           O
ATOM   2691  N   GLU B  46      45.740  31.620  52.450  1.00  0.00           N
ATOM   2692  HN  GLU B  46      46.720  31.600  52.640  1.00  0.00           H
ATOM   2693  CA  GLU B  46      44.980  31.910  53.630  1.00  0.00           C
ATOM   2694  HA  GLU B  46      44.500  30.990  53.950  1.00  0.00           H
ATOM   2695  CB  GLU B  46      45.920  32.260  54.800  1.00  0.00           C
ATOM   2696  HB1 GLU B  46      45.310  32.580  55.670  1.00  0.00           H
ATOM   2697  HB2 GLU B  46      46.540  33.130  54.490  1.00  0.00           H
ATOM   2698  CG  GLU B  46      46.630  31.010  55.330  1.00  0.00           C
ATOM   2699  HG1 GLU B  46      45.860  30.210  55.410  1.00  0.00           H
ATOM   2700  HG2 GLU B  46      46.950  31.190  56.380  1.00  0.00           H
ATOM   2701  CD  GLU B  46      47.890  30.590  54.600  1.00  0.00           C
ATOM   2702  OE1 GLU B  46      48.430  31.470  53.870  1.00  0.00           O
ATOM   2703  OE2 GLU B  46      48.520  29.560  54.970  1.00  0.00           O
ATOM   2704  C   GLU B  46      43.820  32.810  53.440  1.00  0.00           C
ATOM   2705  O   GLU B  46      43.910  33.980  53.050  1.00  0.00           O
ATOM   2706  N   GLY B  47      42.670  32.460  54.040  1.00  0.00           N
ATOM   2707  HN  GLY B  47      42.620  31.640  54.610  1.00  0.00           H
ATOM   2708  CA  GLY B  47      41.560  33.350  54.160  1.00  0.00           C
ATOM   2709  HA1 GLY B  47      41.960  34.260  54.580  1.00  0.00           H
ATOM   2710  HA2 GLY B  47      41.050  33.370  53.210  1.00  0.00           H
ATOM   2711  C   GLY B  47      40.490  32.760  55.020  1.00  0.00           C
ATOM   2712  O   GLY B  47      40.680  31.720  55.650  1.00  0.00           O
ATOM   2713  N   VAL B  48      39.380  33.510  55.160  1.00  0.00           N
ATOM   2714  HN  VAL B  48      39.330  34.430  54.760  1.00  0.00           H
ATOM   2715  CA  VAL B  48      38.280  33.140  55.990  1.00  0.00           C
ATOM   2716  HA  VAL B  48      38.660  32.270  56.510  1.00  0.00           H
ATOM   2717  CB  VAL B  48      37.760  34.210  56.900  1.00  0.00           C
ATOM   2718  HB  VAL B  48      36.970  33.770  57.560  1.00  0.00           H
ATOM   2719  CG1 VAL B  48      38.980  34.570  57.770  1.00  0.00           C
ATOM   2720 HG11 VAL B  48      39.420  33.700  58.300  1.00  0.00           H
ATOM   2721 HG12 VAL B  48      39.720  35.060  57.100  1.00  0.00           H
ATOM   2722 HG13 VAL B  48      38.630  35.370  58.450  1.00  0.00           H
ATOM   2723  CG2 VAL B  48      37.400  35.510  56.170  1.00  0.00           C
ATOM   2724 HG21 VAL B  48      36.600  35.300  55.440  1.00  0.00           H
ATOM   2725 HG22 VAL B  48      37.110  36.280  56.920  1.00  0.00           H
ATOM   2726 HG23 VAL B  48      38.300  35.930  55.670  1.00  0.00           H
ATOM   2727  C   VAL B  48      37.070  32.800  55.190  1.00  0.00           C
ATOM   2728  O   VAL B  48      35.990  32.620  55.740  1.00  0.00           O
ATOM   2729  N   VAL B  49      37.170  32.900  53.850  1.00  0.00           N
ATOM   2730  HN  VAL B  49      38.060  33.070  53.440  1.00  0.00           H
ATOM   2731  CA  VAL B  49      36.000  32.660  53.060  1.00  0.00           C
ATOM   2732  HA  VAL B  49      35.220  33.200  53.580  1.00  0.00           H
ATOM   2733  CB  VAL B  49      36.100  33.330  51.720  1.00  0.00           C
ATOM   2734  HB  VAL B  49      36.810  32.760  51.090  1.00  0.00           H
ATOM   2735  CG1 VAL B  49      34.740  33.480  51.030  1.00  0.00           C
ATOM   2736 HG11 VAL B  49      34.850  34.210  50.210  1.00  0.00           H
ATOM   2737 HG12 VAL B  49      34.380  32.520  50.590  1.00  0.00           H
ATOM   2738 HG13 VAL B  49      34.010  33.960  51.730  1.00  0.00           H
ATOM   2739  CG2 VAL B  49      36.700  34.740  51.900  1.00  0.00           C
ATOM   2740 HG21 VAL B  49      36.250  35.220  52.790  1.00  0.00           H
ATOM   2741 HG22 VAL B  49      37.790  34.590  52.030  1.00  0.00           H
ATOM   2742 HG23 VAL B  49      36.480  35.340  50.990  1.00  0.00           H
ATOM   2743  C   VAL B  49      35.570  31.230  52.980  1.00  0.00           C
ATOM   2744  O   VAL B  49      36.380  30.310  52.890  1.00  0.00           O
ATOM   2745  N   HIS B  50      34.270  30.910  53.100  1.00  0.00           N
ATOM   2746  HN  HIS B  50      33.540  31.590  53.150  1.00  0.00           H
ATOM   2747  CA  HIS B  50      33.750  29.590  53.010  1.00  0.00           C
ATOM   2748  HA  HIS B  50      34.480  28.780  53.000  1.00  0.00           H
ATOM   2749  CB  HIS B  50      32.820  29.160  54.160  1.00  0.00           C
ATOM   2750  HB1 HIS B  50      31.970  29.870  54.200  1.00  0.00           H
ATOM   2751  HB2 HIS B  50      33.390  29.300  55.100  1.00  0.00           H
ATOM   2752  ND1 HIS B  50      33.480  26.790  54.400  1.00  0.00           N
ATOM   2753  CG  HIS B  50      32.490  27.700  54.100  1.00  0.00           C
ATOM   2754  CE1 HIS B  50      32.870  25.640  54.190  1.00  0.00           C
ATOM   2755  HE1 HIS B  50      33.340  24.660  54.300  1.00  0.00           H
ATOM   2756  NE2 HIS B  50      31.580  25.730  53.770  1.00  0.00           N
ATOM   2757  HE2 HIS B  50      31.010  24.990  53.430  1.00  0.00           H
ATOM   2758  CD2 HIS B  50      31.370  27.090  53.620  1.00  0.00           C
ATOM   2759  HD2 HIS B  50      30.420  27.480  53.300  1.00  0.00           H
ATOM   2760  C   HIS B  50      33.100  29.350  51.690  1.00  0.00           C
ATOM   2761  O   HIS B  50      31.890  29.290  51.480  1.00  0.00           O
ATOM   2762  N   GLY B  51      34.000  29.280  50.690  1.00  0.00           N
ATOM   2763  HN  GLY B  51      34.990  29.230  50.790  1.00  0.00           H
ATOM   2764  CA  GLY B  51      33.510  29.310  49.350  1.00  0.00           C
ATOM   2765  HA1 GLY B  51      33.580  28.370  48.820  1.00  0.00           H
ATOM   2766  HA2 GLY B  51      32.550  29.800  49.300  1.00  0.00           H
ATOM   2767  C   GLY B  51      34.220  30.280  48.480  1.00  0.00           C
ATOM   2768  O   GLY B  51      35.200  30.820  49.000  1.00  0.00           O
ATOM   2769  N   VAL B  52      33.830  30.500  47.210  1.00  0.00           N
ATOM   2770  HN  VAL B  52      32.970  30.110  46.890  1.00  0.00           H
ATOM   2771  CA  VAL B  52      34.490  31.340  46.270  1.00  0.00           C
ATOM   2772  HA  VAL B  52      35.550  31.160  46.300  1.00  0.00           H
ATOM   2773  CB  VAL B  52      33.980  31.040  44.890  1.00  0.00           C
ATOM   2774  HB  VAL B  52      32.920  31.340  44.740  1.00  0.00           H
ATOM   2775  CG1 VAL B  52      34.820  31.830  43.880  1.00  0.00           C
ATOM   2776 HG11 VAL B  52      35.880  31.720  44.160  1.00  0.00           H
ATOM   2777 HG12 VAL B  52      34.550  31.490  42.850  1.00  0.00           H
ATOM   2778 HG13 VAL B  52      34.540  32.910  43.830  1.00  0.00           H
ATOM   2779  CG2 VAL B  52      34.190  29.550  44.590  1.00  0.00           C
ATOM   2780 HG21 VAL B  52      33.920  29.280  43.540  1.00  0.00           H
ATOM   2781 HG22 VAL B  52      35.210  29.150  44.790  1.00  0.00           H
ATOM   2782 HG23 VAL B  52      33.590  28.950  45.300  1.00  0.00           H
ATOM   2783  C   VAL B  52      34.390  32.790  46.610  1.00  0.00           C
ATOM   2784  O   VAL B  52      33.330  33.260  47.020  1.00  0.00           O
ATOM   2785  N   ALA B  53      35.520  33.520  46.590  1.00  0.00           N
ATOM   2786  HN  ALA B  53      36.270  32.990  46.210  1.00  0.00           H
ATOM   2787  CA  ALA B  53      35.670  34.820  47.170  1.00  0.00           C
ATOM   2788  HA  ALA B  53      35.550  34.680  48.230  1.00  0.00           H
ATOM   2789  CB  ALA B  53      37.130  35.280  47.030  1.00  0.00           C
ATOM   2790  HB1 ALA B  53      37.490  35.400  45.980  1.00  0.00           H
ATOM   2791  HB2 ALA B  53      37.230  36.260  47.550  1.00  0.00           H
ATOM   2792  HB3 ALA B  53      37.840  34.590  47.530  1.00  0.00           H
ATOM   2793  C   ALA B  53      34.730  35.930  46.880  1.00  0.00           C
ATOM   2794  O   ALA B  53      34.390  36.760  47.730  1.00  0.00           O
ATOM   2795  N   THR B  54      34.290  36.060  45.620  1.00  0.00           N
ATOM   2796  HN  THR B  54      34.660  35.430  44.940  1.00  0.00           H
ATOM   2797  CA  THR B  54      33.480  37.120  45.090  1.00  0.00           C
ATOM   2798  HA  THR B  54      33.750  38.040  45.590  1.00  0.00           H
ATOM   2799  CB  THR B  54      33.580  37.310  43.600  1.00  0.00           C
ATOM   2800  HB  THR B  54      32.850  38.020  43.160  1.00  0.00           H
ATOM   2801  OG1 THR B  54      33.490  36.090  42.880  1.00  0.00           O
ATOM   2802  HG1 THR B  54      32.880  36.290  42.160  1.00  0.00           H
ATOM   2803  CG2 THR B  54      34.950  37.930  43.290  1.00  0.00           C
ATOM   2804 HG21 THR B  54      35.010  38.170  42.210  1.00  0.00           H
ATOM   2805 HG22 THR B  54      35.150  38.870  43.840  1.00  0.00           H
ATOM   2806 HG23 THR B  54      35.690  37.140  43.550  1.00  0.00           H
ATOM   2807  C   THR B  54      32.060  36.880  45.460  1.00  0.00           C
ATOM   2808  O   THR B  54      31.200  37.760  45.490  1.00  0.00           O
ATOM   2809  N   VAL B  55      31.640  35.610  45.630  1.00  0.00           N
ATOM   2810  HN  VAL B  55      32.300  34.920  45.340  1.00  0.00           H
ATOM   2811  CA  VAL B  55      30.300  35.130  45.690  1.00  0.00           C
ATOM   2812  HA  VAL B  55      29.700  36.000  45.490  1.00  0.00           H
ATOM   2813  CB  VAL B  55      30.000  34.170  44.570  1.00  0.00           C
ATOM   2814  HB  VAL B  55      29.090  33.530  44.560  1.00  0.00           H
ATOM   2815  CG1 VAL B  55      29.800  34.960  43.270  1.00  0.00           C
ATOM   2816 HG11 VAL B  55      30.000  34.350  42.360  1.00  0.00           H
ATOM   2817 HG12 VAL B  55      28.710  35.160  43.310  1.00  0.00           H
ATOM   2818 HG13 VAL B  55      30.380  35.900  43.210  1.00  0.00           H
ATOM   2819  CG2 VAL B  55      31.260  33.310  44.370  1.00  0.00           C
ATOM   2820 HG21 VAL B  55      30.940  32.540  43.640  1.00  0.00           H
ATOM   2821 HG22 VAL B  55      32.080  33.910  43.920  1.00  0.00           H
ATOM   2822 HG23 VAL B  55      31.500  32.860  45.360  1.00  0.00           H
ATOM   2823  C   VAL B  55      29.780  34.610  46.990  1.00  0.00           C
ATOM   2824  O   VAL B  55      28.630  34.840  47.360  1.00  0.00           O
ATOM   2825  N   ALA B  56      30.620  33.890  47.770  1.00  0.00           N
ATOM   2826  HN  ALA B  56      31.540  33.900  47.390  1.00  0.00           H
ATOM   2827  CA  ALA B  56      30.290  33.370  49.060  1.00  0.00           C
ATOM   2828  HA  ALA B  56      29.420  32.750  48.860  1.00  0.00           H
ATOM   2829  CB  ALA B  56      31.330  32.380  49.600  1.00  0.00           C
ATOM   2830  HB1 ALA B  56      30.890  31.980  50.550  1.00  0.00           H
ATOM   2831  HB2 ALA B  56      31.600  31.590  48.870  1.00  0.00           H
ATOM   2832  HB3 ALA B  56      32.280  32.880  49.890  1.00  0.00           H
ATOM   2833  C   ALA B  56      30.000  34.350  50.130  1.00  0.00           C
ATOM   2834  O   ALA B  56      30.690  35.370  50.270  1.00  0.00           O
ATOM   2835  N   GLU B  57      28.950  34.140  50.940  1.00  0.00           N
ATOM   2836  HN  GLU B  57      28.370  33.340  50.810  1.00  0.00           H
ATOM   2837  CA  GLU B  57      28.560  34.930  52.060  1.00  0.00           C
ATOM   2838  HA  GLU B  57      29.250  35.760  52.160  1.00  0.00           H
ATOM   2839  CB  GLU B  57      27.170  35.520  51.740  1.00  0.00           C
ATOM   2840  HB1 GLU B  57      27.430  36.340  51.040  1.00  0.00           H
ATOM   2841  HB2 GLU B  57      26.760  35.990  52.650  1.00  0.00           H
ATOM   2842  CG  GLU B  57      26.080  34.630  51.150  1.00  0.00           C
ATOM   2843  HG1 GLU B  57      26.220  34.300  50.090  1.00  0.00           H
ATOM   2844  HG2 GLU B  57      25.160  35.240  51.080  1.00  0.00           H
ATOM   2845  CD  GLU B  57      25.740  33.400  51.970  1.00  0.00           C
ATOM   2846  OE1 GLU B  57      25.830  32.270  51.410  1.00  0.00           O
ATOM   2847  OE2 GLU B  57      25.250  33.570  53.120  1.00  0.00           O
ATOM   2848  C   GLU B  57      28.730  34.260  53.380  1.00  0.00           C
ATOM   2849  O   GLU B  57      28.540  34.820  54.460  1.00  0.00           O
ATOM   2850  N   LYS B  58      29.200  33.000  53.420  1.00  0.00           N
ATOM   2851  HN  LYS B  58      29.530  32.630  52.550  1.00  0.00           H
ATOM   2852  CA  LYS B  58      29.530  32.340  54.640  1.00  0.00           C
ATOM   2853  HA  LYS B  58      28.970  32.810  55.440  1.00  0.00           H
ATOM   2854  CB  LYS B  58      29.150  30.860  54.510  1.00  0.00           C
ATOM   2855  HB1 LYS B  58      29.600  30.230  55.300  1.00  0.00           H
ATOM   2856  HB2 LYS B  58      29.380  30.360  53.540  1.00  0.00           H
ATOM   2857  CG  LYS B  58      27.670  30.550  54.770  1.00  0.00           C
ATOM   2858  HG1 LYS B  58      27.040  31.040  54.000  1.00  0.00           H
ATOM   2859  HG2 LYS B  58      27.340  31.010  55.730  1.00  0.00           H
ATOM   2860  CD  LYS B  58      27.530  29.030  54.750  1.00  0.00           C
ATOM   2861  HD1 LYS B  58      27.890  28.730  53.740  1.00  0.00           H
ATOM   2862  HD2 LYS B  58      28.270  28.610  55.480  1.00  0.00           H
ATOM   2863  CE  LYS B  58      26.120  28.540  55.070  1.00  0.00           C
ATOM   2864  HE1 LYS B  58      26.020  27.440  54.970  1.00  0.00           H
ATOM   2865  HE2 LYS B  58      25.430  28.970  54.310  1.00  0.00           H
ATOM   2866  NZ  LYS B  58      25.550  28.870  56.400  1.00  0.00           N
ATOM   2867  HZ1 LYS B  58      24.990  28.130  56.870  1.00  0.00           H
ATOM   2868  HZ2 LYS B  58      26.340  29.100  57.040  1.00  0.00           H
ATOM   2869  HZ3 LYS B  58      24.950  29.710  56.310  1.00  0.00           H
ATOM   2870  C   LYS B  58      30.970  32.430  55.020  1.00  0.00           C
ATOM   2871  O   LYS B  58      31.860  32.330  54.180  1.00  0.00           O
ATOM   2872  N   THR B  59      31.260  32.590  56.320  1.00  0.00           N
ATOM   2873  HN  THR B  59      30.620  32.710  57.070  1.00  0.00           H
ATOM   2874  CA  THR B  59      32.610  32.580  56.790  1.00  0.00           C
ATOM   2875  HA  THR B  59      33.210  32.990  55.990  1.00  0.00           H
ATOM   2876  CB  THR B  59      32.810  33.330  58.070  1.00  0.00           C
ATOM   2877  HB  THR B  59      33.620  32.910  58.710  1.00  0.00           H
ATOM   2878  OG1 THR B  59      31.650  33.300  58.880  1.00  0.00           O
ATOM   2879  HG1 THR B  59      31.870  33.760  59.700  1.00  0.00           H
ATOM   2880  CG2 THR B  59      33.000  34.840  57.810  1.00  0.00           C
ATOM   2881 HG21 THR B  59      34.010  35.000  57.360  1.00  0.00           H
ATOM   2882 HG22 THR B  59      32.270  35.300  57.120  1.00  0.00           H
ATOM   2883 HG23 THR B  59      33.040  35.360  58.790  1.00  0.00           H
ATOM   2884  C   THR B  59      32.980  31.160  57.100  1.00  0.00           C
ATOM   2885  O   THR B  59      32.150  30.320  57.440  1.00  0.00           O
ATOM   2886  N   LYS B  60      34.270  30.780  57.150  1.00  0.00           N
ATOM   2887  HN  LYS B  60      34.930  31.440  56.800  1.00  0.00           H
ATOM   2888  CA  LYS B  60      34.840  29.750  57.950  1.00  0.00           C
ATOM   2889  HA  LYS B  60      34.480  28.850  57.470  1.00  0.00           H
ATOM   2890  CB  LYS B  60      36.360  29.650  57.820  1.00  0.00           C
ATOM   2891  HB1 LYS B  60      36.780  28.990  58.620  1.00  0.00           H
ATOM   2892  HB2 LYS B  60      36.700  30.690  57.970  1.00  0.00           H
ATOM   2893  CG  LYS B  60      36.820  29.350  56.390  1.00  0.00           C
ATOM   2894  HG1 LYS B  60      36.330  30.020  55.650  1.00  0.00           H
ATOM   2895  HG2 LYS B  60      36.360  28.370  56.130  1.00  0.00           H
ATOM   2896  CD  LYS B  60      38.310  29.340  56.070  1.00  0.00           C
ATOM   2897  HD1 LYS B  60      38.740  30.350  56.260  1.00  0.00           H
ATOM   2898  HD2 LYS B  60      38.780  28.700  56.840  1.00  0.00           H
ATOM   2899  CE  LYS B  60      38.710  28.790  54.700  1.00  0.00           C
ATOM   2900  HE1 LYS B  60      39.820  28.890  54.690  1.00  0.00           H
ATOM   2901  HE2 LYS B  60      38.380  29.420  53.840  1.00  0.00           H
ATOM   2902  NZ  LYS B  60      38.270  27.400  54.460  1.00  0.00           N
ATOM   2903  HZ1 LYS B  60      38.750  26.960  53.650  1.00  0.00           H
ATOM   2904  HZ2 LYS B  60      38.400  26.820  55.310  1.00  0.00           H
ATOM   2905  HZ3 LYS B  60      37.270  27.220  54.240  1.00  0.00           H
ATOM   2906  C   LYS B  60      34.410  29.600  59.370  1.00  0.00           C
ATOM   2907  O   LYS B  60      34.030  30.580  60.010  1.00  0.00           O
ATOM   2908  N   GLU B  61      34.590  28.360  59.870  1.00  0.00           N
ATOM   2909  HN  GLU B  61      35.040  27.580  59.430  1.00  0.00           H
ATOM   2910  CA  GLU B  61      34.550  28.120  61.280  1.00  0.00           C
ATOM   2911  HA  GLU B  61      33.630  28.520  61.680  1.00  0.00           H
ATOM   2912  CB  GLU B  61      34.460  26.620  61.610  1.00  0.00           C
ATOM   2913  HB1 GLU B  61      34.700  26.420  62.670  1.00  0.00           H
ATOM   2914  HB2 GLU B  61      35.310  26.160  61.070  1.00  0.00           H
ATOM   2915  CG  GLU B  61      33.170  25.920  61.190  1.00  0.00           C
ATOM   2916  HG1 GLU B  61      33.000  26.110  60.110  1.00  0.00           H
ATOM   2917  HG2 GLU B  61      32.410  26.420  61.820  1.00  0.00           H
ATOM   2918  CD  GLU B  61      33.120  24.450  61.590  1.00  0.00           C
ATOM   2919  OE1 GLU B  61      33.230  24.130  62.800  1.00  0.00           O
ATOM   2920  OE2 GLU B  61      33.010  23.630  60.640  1.00  0.00           O
ATOM   2921  C   GLU B  61      35.620  28.800  62.070  1.00  0.00           C
ATOM   2922  O   GLU B  61      36.730  29.030  61.610  1.00  0.00           O
ATOM   2923  N   GLN B  62      35.190  29.250  63.260  1.00  0.00           N
ATOM   2924  HN  GLN B  62      34.240  29.030  63.490  1.00  0.00           H
ATOM   2925  CA  GLN B  62      36.010  29.860  64.260  1.00  0.00           C
ATOM   2926  HA  GLN B  62      35.290  30.130  65.010  1.00  0.00           H
ATOM   2927  CB  GLN B  62      37.100  28.870  64.710  1.00  0.00           C
ATOM   2928  HB1 GLN B  62      37.820  29.280  65.450  1.00  0.00           H
ATOM   2929  HB2 GLN B  62      37.760  28.540  63.880  1.00  0.00           H
ATOM   2930  CG  GLN B  62      36.510  27.550  65.220  1.00  0.00           C
ATOM   2931  HG1 GLN B  62      35.990  26.950  64.440  1.00  0.00           H
ATOM   2932  HG2 GLN B  62      35.820  27.750  66.070  1.00  0.00           H
ATOM   2933  CD  GLN B  62      37.650  26.700  65.770  1.00  0.00           C
ATOM   2934  OE1 GLN B  62      38.820  27.080  65.760  1.00  0.00           O
ATOM   2935  NE2 GLN B  62      37.230  25.490  66.230  1.00  0.00           N
ATOM   2936 HE21 GLN B  62      36.270  25.240  66.170  1.00  0.00           H
ATOM   2937 HE22 GLN B  62      37.920  24.830  66.540  1.00  0.00           H
ATOM   2938  C   GLN B  62      36.690  31.130  63.880  1.00  0.00           C
ATOM   2939  O   GLN B  62      37.790  31.390  64.360  1.00  0.00           O
ATOM   2940  N   VAL B  63      36.070  31.890  62.950  1.00  0.00           N
ATOM   2941  HN  VAL B  63      35.160  31.630  62.640  1.00  0.00           H
ATOM   2942  CA  VAL B  63      36.710  33.080  62.510  1.00  0.00           C
ATOM   2943  HA  VAL B  63      37.770  32.950  62.370  1.00  0.00           H
ATOM   2944  CB  VAL B  63      36.310  33.450  61.110  1.00  0.00           C
ATOM   2945  HB  VAL B  63      35.210  33.600  61.040  1.00  0.00           H
ATOM   2946  CG1 VAL B  63      36.840  34.860  60.810  1.00  0.00           C
ATOM   2947 HG11 VAL B  63      36.370  35.310  59.910  1.00  0.00           H
ATOM   2948 HG12 VAL B  63      36.600  35.650  61.560  1.00  0.00           H
ATOM   2949 HG13 VAL B  63      37.940  34.840  60.640  1.00  0.00           H
ATOM   2950  CG2 VAL B  63      36.830  32.400  60.110  1.00  0.00           C
ATOM   2951 HG21 VAL B  63      36.220  32.500  59.190  1.00  0.00           H
ATOM   2952 HG22 VAL B  63      37.910  32.640  59.940  1.00  0.00           H
ATOM   2953 HG23 VAL B  63      36.720  31.380  60.540  1.00  0.00           H
ATOM   2954  C   VAL B  63      36.530  34.200  63.480  1.00  0.00           C
ATOM   2955  O   VAL B  63      35.420  34.600  63.800  1.00  0.00           O
ATOM   2956  N   THR B  64      37.680  34.730  63.950  1.00  0.00           N
ATOM   2957  HN  THR B  64      38.590  34.450  63.670  1.00  0.00           H
ATOM   2958  CA  THR B  64      37.750  35.740  64.960  1.00  0.00           C
ATOM   2959  HA  THR B  64      36.790  35.880  65.430  1.00  0.00           H
ATOM   2960  CB  THR B  64      38.470  35.370  66.220  1.00  0.00           C
ATOM   2961  HB  THR B  64      38.470  36.180  66.970  1.00  0.00           H
ATOM   2962  OG1 THR B  64      39.800  35.030  65.850  1.00  0.00           O
ATOM   2963  HG1 THR B  64      40.170  35.120  66.740  1.00  0.00           H
ATOM   2964  CG2 THR B  64      37.830  34.150  66.890  1.00  0.00           C
ATOM   2965 HG21 THR B  64      38.090  33.160  66.440  1.00  0.00           H
ATOM   2966 HG22 THR B  64      38.230  34.000  67.910  1.00  0.00           H
ATOM   2967 HG23 THR B  64      36.740  34.360  66.780  1.00  0.00           H
ATOM   2968  C   THR B  64      38.270  37.050  64.450  1.00  0.00           C
ATOM   2969  O   THR B  64      39.210  37.230  63.680  1.00  0.00           O
ATOM   2970  N   ASN B  65      37.590  38.130  64.890  1.00  0.00           N
ATOM   2971  HN  ASN B  65      36.820  37.840  65.440  1.00  0.00           H
ATOM   2972  CA  ASN B  65      38.010  39.490  64.820  1.00  0.00           C
ATOM   2973  HA  ASN B  65      38.480  39.610  63.850  1.00  0.00           H
ATOM   2974  CB  ASN B  65      36.870  40.480  65.080  1.00  0.00           C
ATOM   2975  HB1 ASN B  65      35.950  40.110  64.570  1.00  0.00           H
ATOM   2976  HB2 ASN B  65      37.050  41.530  64.760  1.00  0.00           H
ATOM   2977  CG  ASN B  65      36.400  40.620  66.520  1.00  0.00           C
ATOM   2978  OD1 ASN B  65      36.920  40.000  67.440  1.00  0.00           O
ATOM   2979  ND2 ASN B  65      35.230  41.280  66.710  1.00  0.00           N
ATOM   2980 HD21 ASN B  65      34.730  41.560  65.890  1.00  0.00           H
ATOM   2981 HD22 ASN B  65      34.880  41.240  67.640  1.00  0.00           H
ATOM   2982  C   ASN B  65      39.190  39.830  65.670  1.00  0.00           C
ATOM   2983  O   ASN B  65      39.720  38.920  66.310  1.00  0.00           O
ATOM   2984  N   VAL B  66      39.680  41.080  65.680  1.00  0.00           N
ATOM   2985  HN  VAL B  66      39.360  41.730  64.990  1.00  0.00           H
ATOM   2986  CA  VAL B  66      40.780  41.470  66.500  1.00  0.00           C
ATOM   2987  HA  VAL B  66      41.590  40.770  66.360  1.00  0.00           H
ATOM   2988  CB  VAL B  66      41.360  42.760  66.000  1.00  0.00           C
ATOM   2989  HB  VAL B  66      42.230  42.970  66.660  1.00  0.00           H
ATOM   2990  CG1 VAL B  66      42.040  42.660  64.620  1.00  0.00           C
ATOM   2991 HG11 VAL B  66      42.520  43.630  64.380  1.00  0.00           H
ATOM   2992 HG12 VAL B  66      42.820  41.870  64.700  1.00  0.00           H
ATOM   2993 HG13 VAL B  66      41.320  42.300  63.860  1.00  0.00           H
ATOM   2994  CG2 VAL B  66      40.420  43.970  66.130  1.00  0.00           C
ATOM   2995 HG21 VAL B  66      40.120  44.080  67.190  1.00  0.00           H
ATOM   2996 HG22 VAL B  66      40.840  44.900  65.710  1.00  0.00           H
ATOM   2997 HG23 VAL B  66      39.440  43.750  65.650  1.00  0.00           H
ATOM   2998  C   VAL B  66      40.730  41.450  67.990  1.00  0.00           C
ATOM   2999  O   VAL B  66      41.730  41.470  68.710  1.00  0.00           O
ATOM   3000  N   GLY B  67      39.520  41.240  68.530  1.00  0.00           N
ATOM   3001  HN  GLY B  67      38.710  41.180  67.950  1.00  0.00           H
ATOM   3002  CA  GLY B  67      39.380  41.080  69.950  1.00  0.00           C
ATOM   3003  HA1 GLY B  67      40.100  41.670  70.490  1.00  0.00           H
ATOM   3004  HA2 GLY B  67      38.410  41.550  70.040  1.00  0.00           H
ATOM   3005  C   GLY B  67      39.250  39.690  70.460  1.00  0.00           C
ATOM   3006  O   GLY B  67      39.680  39.270  71.530  1.00  0.00           O
ATOM   3007  N   GLY B  68      38.640  38.830  69.620  1.00  0.00           N
ATOM   3008  HN  GLY B  68      38.320  39.190  68.750  1.00  0.00           H
ATOM   3009  CA  GLY B  68      38.430  37.430  69.850  1.00  0.00           C
ATOM   3010  HA1 GLY B  68      39.060  36.900  69.150  1.00  0.00           H
ATOM   3011  HA2 GLY B  68      38.560  37.130  70.880  1.00  0.00           H
ATOM   3012  C   GLY B  68      37.020  37.070  69.550  1.00  0.00           C
ATOM   3013  O   GLY B  68      36.630  35.970  69.920  1.00  0.00           O
ATOM   3014  N   ALA B  69      36.130  37.920  68.990  1.00  0.00           N
ATOM   3015  HN  ALA B  69      36.340  38.750  68.490  1.00  0.00           H
ATOM   3016  CA  ALA B  69      34.750  37.560  68.870  1.00  0.00           C
ATOM   3017  HA  ALA B  69      34.510  36.810  69.610  1.00  0.00           H
ATOM   3018  CB  ALA B  69      33.860  38.780  69.120  1.00  0.00           C
ATOM   3019  HB1 ALA B  69      32.760  38.610  69.000  1.00  0.00           H
ATOM   3020  HB2 ALA B  69      33.980  39.140  70.170  1.00  0.00           H
ATOM   3021  HB3 ALA B  69      34.110  39.600  68.420  1.00  0.00           H
ATOM   3022  C   ALA B  69      34.520  36.880  67.560  1.00  0.00           C
ATOM   3023  O   ALA B  69      35.110  37.280  66.560  1.00  0.00           O
ATOM   3024  N   VAL B  70      33.810  35.740  67.620  1.00  0.00           N
ATOM   3025  HN  VAL B  70      33.290  35.520  68.450  1.00  0.00           H
ATOM   3026  CA  VAL B  70      33.540  34.870  66.520  1.00  0.00           C
ATOM   3027  HA  VAL B  70      34.430  34.910  65.900  1.00  0.00           H
ATOM   3028  CB  VAL B  70      33.100  33.500  66.940  1.00  0.00           C
ATOM   3029  HB  VAL B  70      32.210  33.480  67.600  1.00  0.00           H
ATOM   3030  CG1 VAL B  70      32.980  32.520  65.760  1.00  0.00           C
ATOM   3031 HG11 VAL B  70      33.910  32.580  65.150  1.00  0.00           H
ATOM   3032 HG12 VAL B  70      32.910  31.460  66.080  1.00  0.00           H
ATOM   3033 HG13 VAL B  70      32.010  32.650  65.230  1.00  0.00           H
ATOM   3034  CG2 VAL B  70      34.180  32.990  67.910  1.00  0.00           C
ATOM   3035 HG21 VAL B  70      33.820  32.050  68.380  1.00  0.00           H
ATOM   3036 HG22 VAL B  70      35.100  32.700  67.360  1.00  0.00           H
ATOM   3037 HG23 VAL B  70      34.400  33.670  68.760  1.00  0.00           H
ATOM   3038  C   VAL B  70      32.500  35.440  65.620  1.00  0.00           C
ATOM   3039  O   VAL B  70      31.410  35.790  66.080  1.00  0.00           O
ATOM   3040  N   VAL B  71      32.720  35.530  64.300  1.00  0.00           N
ATOM   3041  HN  VAL B  71      33.540  35.120  63.910  1.00  0.00           H
ATOM   3042  CA  VAL B  71      31.830  36.130  63.360  1.00  0.00           C
ATOM   3043  HA  VAL B  71      30.960  36.500  63.880  1.00  0.00           H
ATOM   3044  CB  VAL B  71      32.360  37.390  62.720  1.00  0.00           C
ATOM   3045  HB  VAL B  71      31.690  37.750  61.900  1.00  0.00           H
ATOM   3046  CG1 VAL B  71      32.370  38.600  63.660  1.00  0.00           C
ATOM   3047 HG11 VAL B  71      31.370  38.890  64.030  1.00  0.00           H
ATOM   3048 HG12 VAL B  71      33.080  38.540  64.520  1.00  0.00           H
ATOM   3049 HG13 VAL B  71      32.700  39.390  62.940  1.00  0.00           H
ATOM   3050  CG2 VAL B  71      33.780  37.230  62.150  1.00  0.00           C
ATOM   3051 HG21 VAL B  71      34.450  36.750  62.890  1.00  0.00           H
ATOM   3052 HG22 VAL B  71      33.830  36.660  61.190  1.00  0.00           H
ATOM   3053 HG23 VAL B  71      34.220  38.230  61.990  1.00  0.00           H
ATOM   3054  C   VAL B  71      31.310  35.280  62.250  1.00  0.00           C
ATOM   3055  O   VAL B  71      31.970  34.630  61.440  1.00  0.00           O
ATOM   3056  N   THR B  72      29.970  35.330  62.110  1.00  0.00           N
ATOM   3057  HN  THR B  72      29.420  36.000  62.590  1.00  0.00           H
ATOM   3058  CA  THR B  72      29.260  34.470  61.200  1.00  0.00           C
ATOM   3059  HA  THR B  72      29.950  33.870  60.630  1.00  0.00           H
ATOM   3060  CB  THR B  72      28.310  33.560  61.910  1.00  0.00           C
ATOM   3061  HB  THR B  72      27.670  33.090  61.130  1.00  0.00           H
ATOM   3062  OG1 THR B  72      27.440  34.200  62.830  1.00  0.00           O
ATOM   3063  HG1 THR B  72      26.810  34.550  62.200  1.00  0.00           H
ATOM   3064  CG2 THR B  72      29.060  32.470  62.710  1.00  0.00           C
ATOM   3065 HG21 THR B  72      28.270  31.900  63.240  1.00  0.00           H
ATOM   3066 HG22 THR B  72      29.730  31.890  62.030  1.00  0.00           H
ATOM   3067 HG23 THR B  72      29.670  33.030  63.450  1.00  0.00           H
ATOM   3068  C   THR B  72      28.450  35.240  60.220  1.00  0.00           C
ATOM   3069  O   THR B  72      27.880  34.710  59.270  1.00  0.00           O
ATOM   3070  N   GLY B  73      28.260  36.540  60.500  1.00  0.00           N
ATOM   3071  HN  GLY B  73      28.610  37.020  61.300  1.00  0.00           H
ATOM   3072  CA  GLY B  73      27.620  37.450  59.590  1.00  0.00           C
ATOM   3073  HA1 GLY B  73      26.740  36.980  59.170  1.00  0.00           H
ATOM   3074  HA2 GLY B  73      27.210  38.250  60.190  1.00  0.00           H
ATOM   3075  C   GLY B  73      28.540  37.840  58.490  1.00  0.00           C
ATOM   3076  O   GLY B  73      29.750  37.690  58.660  1.00  0.00           O
ATOM   3077  N   VAL B  74      28.090  38.390  57.350  1.00  0.00           N
ATOM   3078  HN  VAL B  74      27.110  38.500  57.250  1.00  0.00           H
ATOM   3079  CA  VAL B  74      28.860  38.890  56.250  1.00  0.00           C
ATOM   3080  HA  VAL B  74      29.850  38.490  56.380  1.00  0.00           H
ATOM   3081  CB  VAL B  74      28.350  38.300  54.970  1.00  0.00           C
ATOM   3082  HB  VAL B  74      28.350  37.190  55.040  1.00  0.00           H
ATOM   3083  CG1 VAL B  74      26.930  38.800  54.620  1.00  0.00           C
ATOM   3084 HG11 VAL B  74      26.120  38.300  55.180  1.00  0.00           H
ATOM   3085 HG12 VAL B  74      26.840  39.880  54.850  1.00  0.00           H
ATOM   3086 HG13 VAL B  74      26.750  38.620  53.540  1.00  0.00           H
ATOM   3087  CG2 VAL B  74      29.280  38.740  53.820  1.00  0.00           C
ATOM   3088 HG21 VAL B  74      29.320  39.840  53.680  1.00  0.00           H
ATOM   3089 HG22 VAL B  74      30.330  38.430  53.990  1.00  0.00           H
ATOM   3090 HG23 VAL B  74      28.960  38.200  52.910  1.00  0.00           H
ATOM   3091  C   VAL B  74      28.790  40.370  56.280  1.00  0.00           C
ATOM   3092  O   VAL B  74      27.850  40.980  56.780  1.00  0.00           O
ATOM   3093  N   THR B  75      29.860  41.050  55.830  1.00  0.00           N
ATOM   3094  HN  THR B  75      30.470  40.670  55.150  1.00  0.00           H
ATOM   3095  CA  THR B  75      30.020  42.460  56.020  1.00  0.00           C
ATOM   3096  HA  THR B  75      29.080  42.870  56.380  1.00  0.00           H
ATOM   3097  CB  THR B  75      31.250  42.690  56.840  1.00  0.00           C
ATOM   3098  HB  THR B  75      31.700  43.710  56.770  1.00  0.00           H
ATOM   3099  OG1 THR B  75      32.300  41.770  56.620  1.00  0.00           O
ATOM   3100  HG1 THR B  75      32.300  41.530  55.690  1.00  0.00           H
ATOM   3101  CG2 THR B  75      30.840  42.650  58.330  1.00  0.00           C
ATOM   3102 HG21 THR B  75      31.800  42.630  58.880  1.00  0.00           H
ATOM   3103 HG22 THR B  75      30.240  43.520  58.670  1.00  0.00           H
ATOM   3104 HG23 THR B  75      30.180  41.760  58.460  1.00  0.00           H
ATOM   3105  C   THR B  75      30.210  43.060  54.670  1.00  0.00           C
ATOM   3106  O   THR B  75      30.300  42.440  53.600  1.00  0.00           O
ATOM   3107  N   ALA B  76      30.080  44.400  54.590  1.00  0.00           N
ATOM   3108  HN  ALA B  76      30.030  44.860  55.470  1.00  0.00           H
ATOM   3109  CA  ALA B  76      30.120  45.320  53.500  1.00  0.00           C
ATOM   3110  HA  ALA B  76      29.910  44.750  52.610  1.00  0.00           H
ATOM   3111  CB  ALA B  76      29.130  46.470  53.770  1.00  0.00           C
ATOM   3112  HB1 ALA B  76      29.360  47.000  54.720  1.00  0.00           H
ATOM   3113  HB2 ALA B  76      29.120  47.100  52.860  1.00  0.00           H
ATOM   3114  HB3 ALA B  76      28.130  45.980  53.720  1.00  0.00           H
ATOM   3115  C   ALA B  76      31.520  45.810  53.320  1.00  0.00           C
ATOM   3116  O   ALA B  76      32.350  45.850  54.230  1.00  0.00           O
ATOM   3117  N   VAL B  77      31.840  46.140  52.060  1.00  0.00           N
ATOM   3118  HN  VAL B  77      31.250  46.090  51.260  1.00  0.00           H
ATOM   3119  CA  VAL B  77      33.110  46.710  51.720  1.00  0.00           C
ATOM   3120  HA  VAL B  77      33.850  46.140  52.260  1.00  0.00           H
ATOM   3121  CB  VAL B  77      33.340  46.710  50.240  1.00  0.00           C
ATOM   3122  HB  VAL B  77      33.060  47.650  49.720  1.00  0.00           H
ATOM   3123  CG1 VAL B  77      34.850  46.510  50.000  1.00  0.00           C
ATOM   3124 HG11 VAL B  77      35.190  46.450  48.940  1.00  0.00           H
ATOM   3125 HG12 VAL B  77      35.370  47.420  50.350  1.00  0.00           H
ATOM   3126 HG13 VAL B  77      35.180  45.600  50.550  1.00  0.00           H
ATOM   3127  CG2 VAL B  77      32.670  45.500  49.580  1.00  0.00           C
ATOM   3128 HG21 VAL B  77      33.030  44.540  50.010  1.00  0.00           H
ATOM   3129 HG22 VAL B  77      31.560  45.560  49.650  1.00  0.00           H
ATOM   3130 HG23 VAL B  77      33.010  45.480  48.520  1.00  0.00           H
ATOM   3131  C   VAL B  77      33.400  48.090  52.200  1.00  0.00           C
ATOM   3132  O   VAL B  77      32.530  48.960  52.240  1.00  0.00           O
ATOM   3133  N   ALA B  78      34.630  48.300  52.690  1.00  0.00           N
ATOM   3134  HN  ALA B  78      35.200  47.500  52.880  1.00  0.00           H
ATOM   3135  CA  ALA B  78      35.210  49.600  52.870  1.00  0.00           C
ATOM   3136  HA  ALA B  78      34.860  49.910  53.840  1.00  0.00           H
ATOM   3137  CB  ALA B  78      36.750  49.500  52.910  1.00  0.00           C
ATOM   3138  HB1 ALA B  78      37.100  48.730  53.640  1.00  0.00           H
ATOM   3139  HB2 ALA B  78      37.040  49.110  51.910  1.00  0.00           H
ATOM   3140  HB3 ALA B  78      37.290  50.460  53.050  1.00  0.00           H
ATOM   3141  C   ALA B  78      34.850  50.710  51.950  1.00  0.00           C
ATOM   3142  O   ALA B  78      34.560  50.480  50.780  1.00  0.00           O
ATOM   3143  N   GLN B  79      34.840  51.990  52.380  1.00  0.00           N
ATOM   3144  HN  GLN B  79      35.000  52.300  53.320  1.00  0.00           H
ATOM   3145  CA  GLN B  79      34.750  53.090  51.470  1.00  0.00           C
ATOM   3146  HA  GLN B  79      34.470  52.840  50.460  1.00  0.00           H
ATOM   3147  CB  GLN B  79      33.680  54.120  51.840  1.00  0.00           C
ATOM   3148  HB1 GLN B  79      33.800  55.040  51.230  1.00  0.00           H
ATOM   3149  HB2 GLN B  79      33.910  54.500  52.860  1.00  0.00           H
ATOM   3150  CG  GLN B  79      32.230  53.620  51.830  1.00  0.00           C
ATOM   3151  HG1 GLN B  79      32.250  52.690  52.440  1.00  0.00           H
ATOM   3152  HG2 GLN B  79      31.900  53.510  50.770  1.00  0.00           H
ATOM   3153  CD  GLN B  79      31.200  54.580  52.420  1.00  0.00           C
ATOM   3154  OE1 GLN B  79      31.390  55.500  53.210  1.00  0.00           O
ATOM   3155  NE2 GLN B  79      29.970  54.440  51.870  1.00  0.00           N
ATOM   3156 HE21 GLN B  79      29.830  53.640  51.280  1.00  0.00           H
ATOM   3157 HE22 GLN B  79      29.150  54.850  52.280  1.00  0.00           H
ATOM   3158  C   GLN B  79      36.080  53.770  51.430  1.00  0.00           C
ATOM   3159  O   GLN B  79      36.860  53.640  52.370  1.00  0.00           O
ATOM   3160  N   LYS B  80      36.290  54.570  50.380  1.00  0.00           N
ATOM   3161  HN  LYS B  80      35.590  54.790  49.700  1.00  0.00           H
ATOM   3162  CA  LYS B  80      37.560  55.230  50.300  1.00  0.00           C
ATOM   3163  HA  LYS B  80      37.650  55.560  49.270  1.00  0.00           H
ATOM   3164  CB  LYS B  80      37.470  56.510  51.150  1.00  0.00           C
ATOM   3165  HB1 LYS B  80      38.430  56.730  51.670  1.00  0.00           H
ATOM   3166  HB2 LYS B  80      36.660  56.490  51.920  1.00  0.00           H
ATOM   3167  CG  LYS B  80      37.100  57.710  50.270  1.00  0.00           C
ATOM   3168  HG1 LYS B  80      36.910  58.480  51.050  1.00  0.00           H
ATOM   3169  HG2 LYS B  80      36.180  57.500  49.690  1.00  0.00           H
ATOM   3170  CD  LYS B  80      38.290  58.260  49.480  1.00  0.00           C
ATOM   3171  HD1 LYS B  80      39.200  58.210  50.120  1.00  0.00           H
ATOM   3172  HD2 LYS B  80      38.430  57.590  48.610  1.00  0.00           H
ATOM   3173  CE  LYS B  80      38.130  59.730  49.080  1.00  0.00           C
ATOM   3174  HE1 LYS B  80      39.080  60.110  48.650  1.00  0.00           H
ATOM   3175  HE2 LYS B  80      37.980  60.450  49.910  1.00  0.00           H
ATOM   3176  NZ  LYS B  80      37.080  59.900  48.050  1.00  0.00           N
ATOM   3177  HZ1 LYS B  80      36.120  60.060  48.420  1.00  0.00           H
ATOM   3178  HZ2 LYS B  80      37.270  60.770  47.520  1.00  0.00           H
ATOM   3179  HZ3 LYS B  80      37.160  59.050  47.460  1.00  0.00           H
ATOM   3180  C   LYS B  80      38.820  54.460  50.480  1.00  0.00           C
ATOM   3181  O   LYS B  80      39.580  54.450  51.450  1.00  0.00           O
ATOM   3182  N   THR B  81      39.110  53.680  49.430  1.00  0.00           N
ATOM   3183  HN  THR B  81      38.590  53.820  48.590  1.00  0.00           H
ATOM   3184  CA  THR B  81      40.090  52.650  49.250  1.00  0.00           C
ATOM   3185  HA  THR B  81      40.990  52.930  49.770  1.00  0.00           H
ATOM   3186  CB  THR B  81      39.530  51.290  49.540  1.00  0.00           C
ATOM   3187  HB  THR B  81      39.970  50.520  48.880  1.00  0.00           H
ATOM   3188  OG1 THR B  81      38.120  51.120  49.480  1.00  0.00           O
ATOM   3189  HG1 THR B  81      38.030  50.650  48.640  1.00  0.00           H
ATOM   3190  CG2 THR B  81      39.970  50.980  50.980  1.00  0.00           C
ATOM   3191 HG21 THR B  81      39.640  49.960  51.240  1.00  0.00           H
ATOM   3192 HG22 THR B  81      41.080  51.090  50.980  1.00  0.00           H
ATOM   3193 HG23 THR B  81      39.500  51.630  51.750  1.00  0.00           H
ATOM   3194  C   THR B  81      40.440  52.660  47.800  1.00  0.00           C
ATOM   3195  O   THR B  81      39.600  53.060  47.000  1.00  0.00           O
ATOM   3196  N   VAL B  82      41.690  52.370  47.380  1.00  0.00           N
ATOM   3197  HN  VAL B  82      42.410  52.150  48.030  1.00  0.00           H
ATOM   3198  CA  VAL B  82      42.000  52.160  46.000  1.00  0.00           C
ATOM   3199  HA  VAL B  82      41.230  52.500  45.330  1.00  0.00           H
ATOM   3200  CB  VAL B  82      43.300  52.860  45.700  1.00  0.00           C
ATOM   3201  HB  VAL B  82      43.850  53.150  46.610  1.00  0.00           H
ATOM   3202  CG1 VAL B  82      44.260  52.150  44.720  1.00  0.00           C
ATOM   3203 HG11 VAL B  82      45.180  52.760  44.560  1.00  0.00           H
ATOM   3204 HG12 VAL B  82      44.610  51.200  45.160  1.00  0.00           H
ATOM   3205 HG13 VAL B  82      43.700  51.980  43.780  1.00  0.00           H
ATOM   3206  CG2 VAL B  82      42.930  54.220  45.090  1.00  0.00           C
ATOM   3207 HG21 VAL B  82      42.300  54.900  45.710  1.00  0.00           H
ATOM   3208 HG22 VAL B  82      43.820  54.780  44.730  1.00  0.00           H
ATOM   3209 HG23 VAL B  82      42.460  54.060  44.100  1.00  0.00           H
ATOM   3210  C   VAL B  82      41.950  50.690  45.770  1.00  0.00           C
ATOM   3211  O   VAL B  82      41.940  49.940  46.740  1.00  0.00           O
ATOM   3212  N   GLU B  83      41.820  50.250  44.510  1.00  0.00           N
ATOM   3213  HN  GLU B  83      41.680  50.950  43.810  1.00  0.00           H
ATOM   3214  CA  GLU B  83      41.500  48.880  44.220  1.00  0.00           C
ATOM   3215  HA  GLU B  83      40.950  48.450  45.040  1.00  0.00           H
ATOM   3216  CB  GLU B  83      40.700  48.790  42.910  1.00  0.00           C
ATOM   3217  HB1 GLU B  83      40.310  47.750  42.830  1.00  0.00           H
ATOM   3218  HB2 GLU B  83      41.300  49.030  42.010  1.00  0.00           H
ATOM   3219  CG  GLU B  83      39.550  49.800  42.870  1.00  0.00           C
ATOM   3220  HG1 GLU B  83      39.900  50.850  42.770  1.00  0.00           H
ATOM   3221  HG2 GLU B  83      39.040  49.820  43.860  1.00  0.00           H
ATOM   3222  CD  GLU B  83      38.500  49.460  41.830  1.00  0.00           C
ATOM   3223  OE1 GLU B  83      38.220  50.230  40.880  1.00  0.00           O
ATOM   3224  OE2 GLU B  83      38.060  48.280  41.900  1.00  0.00           O
ATOM   3225  C   GLU B  83      42.680  47.990  44.050  1.00  0.00           C
ATOM   3226  O   GLU B  83      42.540  47.020  43.310  1.00  0.00           O
ATOM   3227  N   GLY B  84      43.860  48.290  44.620  1.00  0.00           N
ATOM   3228  HN  GLY B  84      43.900  49.100  45.200  1.00  0.00           H
ATOM   3229  CA  GLY B  84      45.020  47.450  44.680  1.00  0.00           C
ATOM   3230  HA1 GLY B  84      44.740  46.490  44.270  1.00  0.00           H
ATOM   3231  HA2 GLY B  84      45.840  47.960  44.200  1.00  0.00           H
ATOM   3232  C   GLY B  84      45.590  47.330  46.050  1.00  0.00           C
ATOM   3233  O   GLY B  84      45.120  47.980  46.980  1.00  0.00           O
ATOM   3234  N   ALA B  85      46.630  46.480  46.190  1.00  0.00           N
ATOM   3235  HN  ALA B  85      47.120  46.150  45.390  1.00  0.00           H
ATOM   3236  CA  ALA B  85      47.300  46.370  47.450  1.00  0.00           C
ATOM   3237  HA  ALA B  85      46.560  46.350  48.230  1.00  0.00           H
ATOM   3238  CB  ALA B  85      48.180  45.110  47.560  1.00  0.00           C
ATOM   3239  HB1 ALA B  85      47.490  44.270  47.350  1.00  0.00           H
ATOM   3240  HB2 ALA B  85      48.940  45.070  46.750  1.00  0.00           H
ATOM   3241  HB3 ALA B  85      48.670  45.070  48.550  1.00  0.00           H
ATOM   3242  C   ALA B  85      48.110  47.600  47.690  1.00  0.00           C
ATOM   3243  O   ALA B  85      49.310  47.680  47.430  1.00  0.00           O
ATOM   3244  N   GLY B  86      47.530  48.610  48.360  1.00  0.00           N
ATOM   3245  HN  GLY B  86      46.570  48.770  48.140  1.00  0.00           H
ATOM   3246  CA  GLY B  86      48.240  49.770  48.810  1.00  0.00           C
ATOM   3247  HA1 GLY B  86      47.830  50.030  49.780  1.00  0.00           H
ATOM   3248  HA2 GLY B  86      49.290  49.550  48.820  1.00  0.00           H
ATOM   3249  C   GLY B  86      48.010  50.960  47.950  1.00  0.00           C
ATOM   3250  O   GLY B  86      47.080  50.890  47.140  1.00  0.00           O
ATOM   3251  N   SER B  87      48.780  52.050  48.100  1.00  0.00           N
ATOM   3252  HN  SER B  87      49.460  52.010  48.830  1.00  0.00           H
ATOM   3253  CA  SER B  87      48.740  53.200  47.250  1.00  0.00           C
ATOM   3254  HA  SER B  87      47.690  53.390  47.150  1.00  0.00           H
ATOM   3255  CB  SER B  87      49.440  54.340  48.020  1.00  0.00           C
ATOM   3256  HB1 SER B  87      49.440  55.250  47.370  1.00  0.00           H
ATOM   3257  HB2 SER B  87      50.490  54.130  48.300  1.00  0.00           H
ATOM   3258  OG  SER B  87      48.770  54.610  49.240  1.00  0.00           O
ATOM   3259  HG1 SER B  87      47.910  54.970  49.010  1.00  0.00           H
ATOM   3260  C   SER B  87      49.460  52.900  45.980  1.00  0.00           C
ATOM   3261  O   SER B  87      50.580  53.350  45.730  1.00  0.00           O
ATOM   3262  N   ILE B  88      48.850  52.110  45.080  1.00  0.00           N
ATOM   3263  HN  ILE B  88      47.920  51.830  45.280  1.00  0.00           H
ATOM   3264  CA  ILE B  88      49.360  51.690  43.810  1.00  0.00           C
ATOM   3265  HA  ILE B  88      50.170  52.350  43.550  1.00  0.00           H
ATOM   3266  CB  ILE B  88      49.830  50.260  43.830  1.00  0.00           C
ATOM   3267  HB  ILE B  88      50.180  50.010  42.810  1.00  0.00           H
ATOM   3268  CG2 ILE B  88      51.060  50.250  44.750  1.00  0.00           C
ATOM   3269 HG21 ILE B  88      51.830  50.880  44.260  1.00  0.00           H
ATOM   3270 HG22 ILE B  88      50.870  50.770  45.710  1.00  0.00           H
ATOM   3271 HG23 ILE B  88      51.500  49.250  44.970  1.00  0.00           H
ATOM   3272  CG1 ILE B  88      48.800  49.200  44.240  1.00  0.00           C
ATOM   3273 HG11 ILE B  88      47.910  49.290  43.570  1.00  0.00           H
ATOM   3274 HG12 ILE B  88      48.510  49.300  45.310  1.00  0.00           H
ATOM   3275  CD  ILE B  88      49.230  47.770  43.900  1.00  0.00           C
ATOM   3276  HD1 ILE B  88      48.330  47.120  44.040  1.00  0.00           H
ATOM   3277  HD2 ILE B  88      49.460  47.540  42.840  1.00  0.00           H
ATOM   3278  HD3 ILE B  88      50.060  47.280  44.460  1.00  0.00           H
ATOM   3279  C   ILE B  88      48.360  51.770  42.710  1.00  0.00           C
ATOM   3280  O   ILE B  88      47.170  51.970  42.930  1.00  0.00           O
ATOM   3281  N   ALA B  89      48.790  51.640  41.440  1.00  0.00           N
ATOM   3282  HN  ALA B  89      49.760  51.570  41.210  1.00  0.00           H
ATOM   3283  CA  ALA B  89      47.980  51.660  40.260  1.00  0.00           C
ATOM   3284  HA  ALA B  89      46.950  51.830  40.520  1.00  0.00           H
ATOM   3285  CB  ALA B  89      48.400  52.850  39.380  1.00  0.00           C
ATOM   3286  HB1 ALA B  89      48.260  53.760  40.000  1.00  0.00           H
ATOM   3287  HB2 ALA B  89      49.500  52.880  39.210  1.00  0.00           H
ATOM   3288  HB3 ALA B  89      47.720  52.890  38.500  1.00  0.00           H
ATOM   3289  C   ALA B  89      47.980  50.380  39.490  1.00  0.00           C
ATOM   3290  O   ALA B  89      48.710  49.450  39.820  1.00  0.00           O
ATOM   3291  N   ALA B  90      47.160  50.320  38.430  1.00  0.00           N
ATOM   3292  HN  ALA B  90      46.540  51.070  38.260  1.00  0.00           H
ATOM   3293  CA  ALA B  90      47.150  49.160  37.590  1.00  0.00           C
ATOM   3294  HA  ALA B  90      47.950  48.480  37.870  1.00  0.00           H
ATOM   3295  CB  ALA B  90      45.810  48.440  37.830  1.00  0.00           C
ATOM   3296  HB1 ALA B  90      45.850  47.440  37.360  1.00  0.00           H
ATOM   3297  HB2 ALA B  90      45.690  48.110  38.880  1.00  0.00           H
ATOM   3298  HB3 ALA B  90      44.850  48.870  37.490  1.00  0.00           H
ATOM   3299  C   ALA B  90      47.300  49.520  36.150  1.00  0.00           C
ATOM   3300  O   ALA B  90      47.920  50.540  35.850  1.00  0.00           O
ATOM   3301  N   ALA B  91      46.820  48.650  35.250  1.00  0.00           N
ATOM   3302  HN  ALA B  91      46.100  48.020  35.550  1.00  0.00           H
ATOM   3303  CA  ALA B  91      47.300  48.500  33.910  1.00  0.00           C
ATOM   3304  HA  ALA B  91      47.850  49.360  33.560  1.00  0.00           H
ATOM   3305  CB  ALA B  91      48.080  47.170  33.810  1.00  0.00           C
ATOM   3306  HB1 ALA B  91      47.430  46.340  34.150  1.00  0.00           H
ATOM   3307  HB2 ALA B  91      48.450  47.020  32.780  1.00  0.00           H
ATOM   3308  HB3 ALA B  91      48.970  47.270  34.470  1.00  0.00           H
ATOM   3309  C   ALA B  91      46.120  48.330  33.020  1.00  0.00           C
ATOM   3310  O   ALA B  91      45.100  47.800  33.470  1.00  0.00           O
ATOM   3311  N   THR B  92      46.180  49.000  31.860  1.00  0.00           N
ATOM   3312  HN  THR B  92      46.940  49.550  31.520  1.00  0.00           H
ATOM   3313  CA  THR B  92      45.070  49.090  30.960  1.00  0.00           C
ATOM   3314  HA  THR B  92      44.330  48.340  31.220  1.00  0.00           H
ATOM   3315  CB  THR B  92      44.490  50.450  30.720  1.00  0.00           C
ATOM   3316  HB  THR B  92      43.740  50.520  29.900  1.00  0.00           H
ATOM   3317  OG1 THR B  92      45.510  51.410  30.560  1.00  0.00           O
ATOM   3318  HG1 THR B  92      45.070  52.270  30.540  1.00  0.00           H
ATOM   3319  CG2 THR B  92      43.660  50.870  31.950  1.00  0.00           C
ATOM   3320 HG21 THR B  92      43.450  51.960  31.930  1.00  0.00           H
ATOM   3321 HG22 THR B  92      42.680  50.350  31.810  1.00  0.00           H
ATOM   3322 HG23 THR B  92      44.210  50.670  32.890  1.00  0.00           H
ATOM   3323  C   THR B  92      45.550  48.560  29.650  1.00  0.00           C
ATOM   3324  O   THR B  92      44.800  48.680  28.690  1.00  0.00           O
ATOM   3325  N   GLY B  93      46.740  47.930  29.600  1.00  0.00           N
ATOM   3326  HN  GLY B  93      47.250  47.850  30.460  1.00  0.00           H
ATOM   3327  CA  GLY B  93      47.450  47.350  28.510  1.00  0.00           C
ATOM   3328  HA1 GLY B  93      47.840  46.370  28.740  1.00  0.00           H
ATOM   3329  HA2 GLY B  93      46.780  47.230  27.670  1.00  0.00           H
ATOM   3330  C   GLY B  93      48.600  48.110  27.940  1.00  0.00           C
ATOM   3331  O   GLY B  93      48.910  49.240  28.310  1.00  0.00           O
ATOM   3332  N   PHE B  94      49.310  47.510  26.970  1.00  0.00           N
ATOM   3333  HN  PHE B  94      49.100  46.550  26.760  1.00  0.00           H
ATOM   3334  CA  PHE B  94      50.420  48.090  26.290  1.00  0.00           C
ATOM   3335  HA  PHE B  94      51.110  48.370  27.070  1.00  0.00           H
ATOM   3336  CB  PHE B  94      51.060  47.050  25.360  1.00  0.00           C
ATOM   3337  HB1 PHE B  94      50.480  46.800  24.440  1.00  0.00           H
ATOM   3338  HB2 PHE B  94      51.180  46.130  25.980  1.00  0.00           H
ATOM   3339  CG  PHE B  94      52.460  47.430  25.050  1.00  0.00           C
ATOM   3340  CD1 PHE B  94      53.440  47.530  26.020  1.00  0.00           C
ATOM   3341  HD1 PHE B  94      53.200  47.120  27.000  1.00  0.00           H
ATOM   3342  CE1 PHE B  94      54.740  47.740  25.660  1.00  0.00           C
ATOM   3343  HE1 PHE B  94      55.540  47.680  26.390  1.00  0.00           H
ATOM   3344  CZ  PHE B  94      55.080  47.910  24.340  1.00  0.00           C
ATOM   3345  HZ  PHE B  94      56.110  48.100  24.050  1.00  0.00           H
ATOM   3346  CD2 PHE B  94      52.810  47.590  23.730  1.00  0.00           C
ATOM   3347  HD2 PHE B  94      52.070  47.480  22.940  1.00  0.00           H
ATOM   3348  CE2 PHE B  94      54.110  47.830  23.370  1.00  0.00           C
ATOM   3349  HE2 PHE B  94      54.340  48.040  22.330  1.00  0.00           H
ATOM   3350  C   PHE B  94      50.140  49.390  25.610  1.00  0.00           C
ATOM   3351  O   PHE B  94      49.080  49.670  25.040  1.00  0.00           O
ATOM   3352  N   VAL B  95      51.100  50.330  25.650  1.00  0.00           N
ATOM   3353  HN  VAL B  95      51.970  50.000  26.010  1.00  0.00           H
ATOM   3354  CA  VAL B  95      50.950  51.640  25.100  1.00  0.00           C
ATOM   3355  HA  VAL B  95      51.980  51.880  24.910  1.00  0.00           H
ATOM   3356  CB  VAL B  95      50.480  51.790  23.680  1.00  0.00           C
ATOM   3357  HB  VAL B  95      49.380  51.650  23.710  1.00  0.00           H
ATOM   3358  CG1 VAL B  95      50.750  53.180  23.090  1.00  0.00           C
ATOM   3359 HG11 VAL B  95      50.160  54.020  23.530  1.00  0.00           H
ATOM   3360 HG12 VAL B  95      51.840  53.410  23.080  1.00  0.00           H
ATOM   3361 HG13 VAL B  95      50.360  53.160  22.050  1.00  0.00           H
ATOM   3362  CG2 VAL B  95      51.110  50.740  22.750  1.00  0.00           C
ATOM   3363 HG21 VAL B  95      50.670  49.760  23.030  1.00  0.00           H
ATOM   3364 HG22 VAL B  95      50.750  50.940  21.720  1.00  0.00           H
ATOM   3365 HG23 VAL B  95      52.210  50.620  22.850  1.00  0.00           H
ATOM   3366  C   VAL B  95      50.570  52.670  26.110  1.00  0.00           C
ATOM   3367  O   VAL B  95      50.880  53.850  25.960  1.00  0.00           O
ATOM   3368  N   LYS B  96      49.980  52.220  27.230  1.00  0.00           N
ATOM   3369  HN  LYS B  96      50.070  51.230  27.300  1.00  0.00           H
ATOM   3370  CA  LYS B  96      49.260  53.000  28.180  1.00  0.00           C
ATOM   3371  HA  LYS B  96      49.290  54.000  27.780  1.00  0.00           H
ATOM   3372  CB  LYS B  96      47.780  52.600  28.090  1.00  0.00           C
ATOM   3373  HB1 LYS B  96      47.220  52.970  28.980  1.00  0.00           H
ATOM   3374  HB2 LYS B  96      47.530  51.520  28.170  1.00  0.00           H
ATOM   3375  CG  LYS B  96      47.020  53.000  26.820  1.00  0.00           C
ATOM   3376  HG1 LYS B  96      47.610  52.700  25.930  1.00  0.00           H
ATOM   3377  HG2 LYS B  96      47.020  54.100  26.720  1.00  0.00           H
ATOM   3378  CD  LYS B  96      45.620  52.470  26.520  1.00  0.00           C
ATOM   3379  HD1 LYS B  96      44.960  53.050  27.210  1.00  0.00           H
ATOM   3380  HD2 LYS B  96      45.370  52.850  25.510  1.00  0.00           H
ATOM   3381  CE  LYS B  96      45.450  50.960  26.760  1.00  0.00           C
ATOM   3382  HE1 LYS B  96      45.600  50.700  27.830  1.00  0.00           H
ATOM   3383  HE2 LYS B  96      46.250  50.430  26.200  1.00  0.00           H
ATOM   3384  NZ  LYS B  96      44.110  50.530  26.320  1.00  0.00           N
ATOM   3385  HZ1 LYS B  96      44.240  49.530  26.560  1.00  0.00           H
ATOM   3386  HZ2 LYS B  96      43.410  50.910  26.990  1.00  0.00           H
ATOM   3387  HZ3 LYS B  96      43.880  50.720  25.320  1.00  0.00           H
ATOM   3388  C   LYS B  96      49.820  52.980  29.560  1.00  0.00           C
ATOM   3389  O   LYS B  96      49.980  51.940  30.210  1.00  0.00           O
ATOM   3390  N   LYS B  97      50.210  54.180  30.020  1.00  0.00           N
ATOM   3391  HN  LYS B  97      50.200  54.990  29.430  1.00  0.00           H
ATOM   3392  CA  LYS B  97      50.860  54.440  31.270  1.00  0.00           C
ATOM   3393  HA  LYS B  97      51.450  53.560  31.510  1.00  0.00           H
ATOM   3394  CB  LYS B  97      51.800  55.650  31.350  1.00  0.00           C
ATOM   3395  HB1 LYS B  97      52.190  55.920  32.350  1.00  0.00           H
ATOM   3396  HB2 LYS B  97      51.120  56.480  31.070  1.00  0.00           H
ATOM   3397  CG  LYS B  97      52.980  55.650  30.380  1.00  0.00           C
ATOM   3398  HG1 LYS B  97      53.580  56.570  30.570  1.00  0.00           H
ATOM   3399  HG2 LYS B  97      52.600  55.680  29.340  1.00  0.00           H
ATOM   3400  CD  LYS B  97      54.030  54.550  30.570  1.00  0.00           C
ATOM   3401  HD1 LYS B  97      54.120  54.350  31.660  1.00  0.00           H
ATOM   3402  HD2 LYS B  97      53.740  53.570  30.140  1.00  0.00           H
ATOM   3403  CE  LYS B  97      55.390  54.880  29.950  1.00  0.00           C
ATOM   3404  HE1 LYS B  97      55.880  55.760  30.410  1.00  0.00           H
ATOM   3405  HE2 LYS B  97      55.240  55.230  28.900  1.00  0.00           H
ATOM   3406  NZ  LYS B  97      56.400  53.800  30.030  1.00  0.00           N
ATOM   3407  HZ1 LYS B  97      56.530  53.530  31.020  1.00  0.00           H
ATOM   3408  HZ2 LYS B  97      56.260  52.940  29.460  1.00  0.00           H
ATOM   3409  HZ3 LYS B  97      57.300  54.260  29.800  1.00  0.00           H
ATOM   3410  C   LYS B  97      49.830  54.400  32.340  1.00  0.00           C
ATOM   3411  O   LYS B  97      48.640  54.620  32.080  1.00  0.00           O
ATOM   3412  N   ASP B  98      50.180  53.960  33.560  1.00  0.00           N
ATOM   3413  HN  ASP B  98      51.110  53.610  33.640  1.00  0.00           H
ATOM   3414  CA  ASP B  98      49.430  53.520  34.700  1.00  0.00           C
ATOM   3415  HA  ASP B  98      49.350  52.460  34.500  1.00  0.00           H
ATOM   3416  CB  ASP B  98      50.250  53.580  36.000  1.00  0.00           C
ATOM   3417  HB1 ASP B  98      49.990  52.670  36.570  1.00  0.00           H
ATOM   3418  HB2 ASP B  98      49.960  54.440  36.640  1.00  0.00           H
ATOM   3419  CG  ASP B  98      51.770  53.550  35.920  1.00  0.00           C
ATOM   3420  OD1 ASP B  98      52.300  53.020  34.900  1.00  0.00           O
ATOM   3421  OD2 ASP B  98      52.360  54.060  36.910  1.00  0.00           O
ATOM   3422  C   ASP B  98      48.120  54.150  35.000  1.00  0.00           C
ATOM   3423  O   ASP B  98      48.030  55.370  35.120  1.00  0.00           O
ATOM   3424  N   GLN B  99      47.050  53.370  35.250  1.00  0.00           N
ATOM   3425  HN  GLN B  99      47.250  52.400  35.310  1.00  0.00           H
ATOM   3426  CA  GLN B  99      45.720  53.830  35.460  1.00  0.00           C
ATOM   3427  HA  GLN B  99      45.610  54.890  35.270  1.00  0.00           H
ATOM   3428  CB  GLN B  99      44.790  53.140  34.450  1.00  0.00           C
ATOM   3429  HB1 GLN B  99      44.880  52.050  34.660  1.00  0.00           H
ATOM   3430  HB2 GLN B  99      45.150  53.230  33.400  1.00  0.00           H
ATOM   3431  CG  GLN B  99      43.320  53.560  34.520  1.00  0.00           C
ATOM   3432  HG1 GLN B  99      42.890  53.140  35.450  1.00  0.00           H
ATOM   3433  HG2 GLN B  99      42.880  53.070  33.630  1.00  0.00           H
ATOM   3434  CD  GLN B  99      43.070  55.050  34.360  1.00  0.00           C
ATOM   3435  OE1 GLN B  99      43.710  55.710  33.540  1.00  0.00           O
ATOM   3436  NE2 GLN B  99      42.050  55.610  35.050  1.00  0.00           N
ATOM   3437 HE21 GLN B  99      41.680  55.150  35.860  1.00  0.00           H
ATOM   3438 HE22 GLN B  99      41.810  56.540  34.770  1.00  0.00           H
ATOM   3439  C   GLN B  99      45.290  53.490  36.850  1.00  0.00           C
ATOM   3440  O   GLN B  99      45.310  52.320  37.220  1.00  0.00           O
ATOM   3441  N   LEU B 100      44.910  54.520  37.620  1.00  0.00           N
ATOM   3442  HN  LEU B 100      44.840  55.480  37.340  1.00  0.00           H
ATOM   3443  CA  LEU B 100      44.390  54.400  38.950  1.00  0.00           C
ATOM   3444  HA  LEU B 100      44.720  53.510  39.460  1.00  0.00           H
ATOM   3445  CB  LEU B 100      44.680  55.780  39.570  1.00  0.00           C
ATOM   3446  HB1 LEU B 100      44.260  56.580  38.920  1.00  0.00           H
ATOM   3447  HB2 LEU B 100      45.770  55.990  39.550  1.00  0.00           H
ATOM   3448  CG  LEU B 100      44.170  56.010  41.000  1.00  0.00           C
ATOM   3449  HG  LEU B 100      43.060  55.930  41.060  1.00  0.00           H
ATOM   3450  CD1 LEU B 100      44.730  55.000  42.020  1.00  0.00           C
ATOM   3451 HD11 LEU B 100      44.890  55.560  42.970  1.00  0.00           H
ATOM   3452 HD12 LEU B 100      44.040  54.160  42.250  1.00  0.00           H
ATOM   3453 HD13 LEU B 100      45.730  54.600  41.750  1.00  0.00           H
ATOM   3454  CD2 LEU B 100      44.500  57.430  41.470  1.00  0.00           C
ATOM   3455 HD21 LEU B 100      44.000  57.780  42.400  1.00  0.00           H
ATOM   3456 HD22 LEU B 100      45.610  57.470  41.590  1.00  0.00           H
ATOM   3457 HD23 LEU B 100      44.220  58.140  40.660  1.00  0.00           H
ATOM   3458  C   LEU B 100      42.930  54.100  38.840  1.00  0.00           C
ATOM   3459  O   LEU B 100      42.250  54.140  37.810  1.00  0.00           O
ATOM   3460  N   GLY B 101      42.360  53.560  39.930  1.00  0.00           N
ATOM   3461  HN  GLY B 101      42.930  53.270  40.690  1.00  0.00           H
ATOM   3462  CA  GLY B 101      40.980  53.190  40.090  1.00  0.00           C
ATOM   3463  HA1 GLY B 101      40.420  53.890  39.480  1.00  0.00           H
ATOM   3464  HA2 GLY B 101      40.960  52.130  39.920  1.00  0.00           H
ATOM   3465  C   GLY B 101      40.610  53.200  41.530  1.00  0.00           C
ATOM   3466  O   GLY B 101      41.430  52.730  42.320  1.00  0.00           O
ATOM   3467  N   LYS B 102      39.500  53.820  41.950  1.00  0.00           N
ATOM   3468  HN  LYS B 102      38.850  54.250  41.330  1.00  0.00           H
ATOM   3469  CA  LYS B 102      39.300  53.890  43.370  1.00  0.00           C
ATOM   3470  HA  LYS B 102      39.850  53.110  43.870  1.00  0.00           H
ATOM   3471  CB  LYS B 102      39.640  55.200  44.090  1.00  0.00           C
ATOM   3472  HB1 LYS B 102      40.630  55.350  43.620  1.00  0.00           H
ATOM   3473  HB2 LYS B 102      39.740  55.070  45.190  1.00  0.00           H
ATOM   3474  CG  LYS B 102      38.830  56.460  43.790  1.00  0.00           C
ATOM   3475  HG1 LYS B 102      37.810  56.310  44.180  1.00  0.00           H
ATOM   3476  HG2 LYS B 102      38.760  56.650  42.700  1.00  0.00           H
ATOM   3477  CD  LYS B 102      39.410  57.750  44.380  1.00  0.00           C
ATOM   3478  HD1 LYS B 102      38.710  58.560  44.090  1.00  0.00           H
ATOM   3479  HD2 LYS B 102      39.370  57.650  45.480  1.00  0.00           H
ATOM   3480  CE  LYS B 102      40.830  58.000  43.870  1.00  0.00           C
ATOM   3481  HE1 LYS B 102      40.960  58.330  42.820  1.00  0.00           H
ATOM   3482  HE2 LYS B 102      41.570  57.180  44.010  1.00  0.00           H
ATOM   3483  NZ  LYS B 102      41.290  59.100  44.750  1.00  0.00           N
ATOM   3484  HZ1 LYS B 102      42.130  59.590  44.390  1.00  0.00           H
ATOM   3485  HZ2 LYS B 102      40.570  59.780  45.040  1.00  0.00           H
ATOM   3486  HZ3 LYS B 102      41.650  58.670  45.630  1.00  0.00           H
ATOM   3487  C   LYS B 102      37.860  53.600  43.640  1.00  0.00           C
ATOM   3488  O   LYS B 102      37.020  53.720  42.740  1.00  0.00           O
ATOM   3489  N   ASN B 103      37.520  53.260  44.890  1.00  0.00           N
ATOM   3490  HN  ASN B 103      38.140  53.190  45.680  1.00  0.00           H
ATOM   3491  CA  ASN B 103      36.200  53.000  45.360  1.00  0.00           C
ATOM   3492  HA  ASN B 103      35.650  52.640  44.500  1.00  0.00           H
ATOM   3493  CB  ASN B 103      36.180  51.880  46.410  1.00  0.00           C
ATOM   3494  HB1 ASN B 103      35.150  51.670  46.760  1.00  0.00           H
ATOM   3495  HB2 ASN B 103      36.800  52.310  47.230  1.00  0.00           H
ATOM   3496  CG  ASN B 103      36.810  50.540  46.090  1.00  0.00           C
ATOM   3497  OD1 ASN B 103      37.680  50.020  46.790  1.00  0.00           O
ATOM   3498  ND2 ASN B 103      36.290  49.850  45.040  1.00  0.00           N
ATOM   3499 HD21 ASN B 103      35.500  50.250  44.580  1.00  0.00           H
ATOM   3500 HD22 ASN B 103      36.450  48.860  45.020  1.00  0.00           H
ATOM   3501  C   ASN B 103      35.460  54.230  45.780  1.00  0.00           C
ATOM   3502  O   ASN B 103      36.060  55.210  46.210  1.00  0.00           O
ATOM   3503  N   GLU B 104      34.140  54.240  45.510  1.00  0.00           N
ATOM   3504  HN  GLU B 104      33.700  53.460  45.090  1.00  0.00           H
ATOM   3505  CA  GLU B 104      33.290  55.340  45.850  1.00  0.00           C
ATOM   3506  HA  GLU B 104      33.770  56.250  45.530  1.00  0.00           H
ATOM   3507  CB  GLU B 104      31.830  55.210  45.380  1.00  0.00           C
ATOM   3508  HB1 GLU B 104      31.210  56.100  45.600  1.00  0.00           H
ATOM   3509  HB2 GLU B 104      31.370  54.350  45.920  1.00  0.00           H
ATOM   3510  CG  GLU B 104      31.610  54.920  43.890  1.00  0.00           C
ATOM   3511  HG1 GLU B 104      30.530  54.830  43.650  1.00  0.00           H
ATOM   3512  HG2 GLU B 104      32.110  53.990  43.550  1.00  0.00           H
ATOM   3513  CD  GLU B 104      32.240  55.990  43.010  1.00  0.00           C
ATOM   3514  OE1 GLU B 104      32.000  57.200  43.260  1.00  0.00           O
ATOM   3515  OE2 GLU B 104      32.890  55.650  41.990  1.00  0.00           O
ATOM   3516  C   GLU B 104      33.270  55.640  47.310  1.00  0.00           C
ATOM   3517  O   GLU B 104      33.580  54.810  48.170  1.00  0.00           O
ATOM   3518  N   GLU B 105      32.850  56.840  47.760  1.00  0.00           N
ATOM   3519  HN  GLU B 105      32.710  57.620  47.160  1.00  0.00           H
ATOM   3520  CA  GLU B 105      32.700  57.130  49.150  1.00  0.00           C
ATOM   3521  HA  GLU B 105      33.100  56.350  49.780  1.00  0.00           H
ATOM   3522  CB  GLU B 105      33.530  58.400  49.410  1.00  0.00           C
ATOM   3523  HB1 GLU B 105      34.500  58.320  48.880  1.00  0.00           H
ATOM   3524  HB2 GLU B 105      33.770  58.400  50.490  1.00  0.00           H
ATOM   3525  CG  GLU B 105      32.870  59.730  49.030  1.00  0.00           C
ATOM   3526  HG1 GLU B 105      32.060  60.070  49.720  1.00  0.00           H
ATOM   3527  HG2 GLU B 105      32.530  59.680  47.980  1.00  0.00           H
ATOM   3528  CD  GLU B 105      33.850  60.880  49.160  1.00  0.00           C
ATOM   3529  OE1 GLU B 105      33.400  61.990  48.760  1.00  0.00           O
ATOM   3530  OE2 GLU B 105      35.040  60.730  49.550  1.00  0.00           O
ATOM   3531  C   GLU B 105      31.270  57.370  49.490  1.00  0.00           C
ATOM   3532  O   GLU B 105      30.460  57.540  48.580  1.00  0.00           O
ATOM   3533  N   GLY B 106      30.810  57.380  50.750  1.00  0.00           N
ATOM   3534  HN  GLY B 106      31.470  57.260  51.490  1.00  0.00           H
ATOM   3535  CA  GLY B 106      29.420  57.560  51.050  1.00  0.00           C
ATOM   3536  HA1 GLY B 106      28.790  56.970  50.400  1.00  0.00           H
ATOM   3537  HA2 GLY B 106      29.310  57.180  52.050  1.00  0.00           H
ATOM   3538  C   GLY B 106      28.840  58.930  51.060  1.00  0.00           C
ATOM   3539  O   GLY B 106      28.470  59.510  52.080  1.00  0.00           O
ATOM   3540  N   ALA B 107      28.800  59.530  49.860  1.00  0.00           N
ATOM   3541  HN  ALA B 107      29.420  59.050  49.240  1.00  0.00           H
ATOM   3542  CA  ALA B 107      28.140  60.740  49.480  1.00  0.00           C
ATOM   3543  HA  ALA B 107      28.510  61.570  50.070  1.00  0.00           H
ATOM   3544  CB  ALA B 107      28.640  61.110  48.080  1.00  0.00           C
ATOM   3545  HB1 ALA B 107      28.390  60.280  47.390  1.00  0.00           H
ATOM   3546  HB2 ALA B 107      28.200  62.070  47.740  1.00  0.00           H
ATOM   3547  HB3 ALA B 107      29.740  61.210  48.120  1.00  0.00           H
ATOM   3548  C   ALA B 107      26.650  60.670  49.460  1.00  0.00           C
ATOM   3549  O   ALA B 107      26.070  59.670  49.050  1.00  0.00           O
ATOM   3550  N   PRO B 108      25.950  61.720  49.770  1.00  0.00           N
ATOM   3551  CD  PRO B 108      26.540  62.960  50.260  1.00  0.00           C
ATOM   3552  HD1 PRO B 108      27.220  62.720  51.110  1.00  0.00           H
ATOM   3553  HD2 PRO B 108      26.960  63.620  49.470  1.00  0.00           H
ATOM   3554  CA  PRO B 108      24.520  61.850  49.760  1.00  0.00           C
ATOM   3555  HA  PRO B 108      24.110  61.100  50.430  1.00  0.00           H
ATOM   3556  CB  PRO B 108      24.230  63.290  50.150  1.00  0.00           C
ATOM   3557  HB1 PRO B 108      23.270  63.530  50.660  1.00  0.00           H
ATOM   3558  HB2 PRO B 108      24.140  63.900  49.220  1.00  0.00           H
ATOM   3559  CG  PRO B 108      25.450  63.810  50.930  1.00  0.00           C
ATOM   3560  HG1 PRO B 108      25.320  63.500  51.990  1.00  0.00           H
ATOM   3561  HG2 PRO B 108      25.540  64.920  50.880  1.00  0.00           H
ATOM   3562  C   PRO B 108      23.970  61.410  48.450  1.00  0.00           C
ATOM   3563  O   PRO B 108      24.620  61.570  47.420  1.00  0.00           O
ATOM   3564  N   GLN B 109      22.790  60.760  48.420  1.00  0.00           N
ATOM   3565  HN  GLN B 109      22.450  60.530  49.330  1.00  0.00           H
ATOM   3566  CA  GLN B 109      22.000  60.380  47.300  1.00  0.00           C
ATOM   3567  HA  GLN B 109      22.620  60.030  46.490  1.00  0.00           H
ATOM   3568  CB  GLN B 109      21.240  59.080  47.590  1.00  0.00           C
ATOM   3569  HB1 GLN B 109      20.370  59.300  48.250  1.00  0.00           H
ATOM   3570  HB2 GLN B 109      21.890  58.310  48.060  1.00  0.00           H
ATOM   3571  CG  GLN B 109      20.660  58.430  46.330  1.00  0.00           C
ATOM   3572  HG1 GLN B 109      21.500  58.170  45.650  1.00  0.00           H
ATOM   3573  HG2 GLN B 109      19.900  59.040  45.800  1.00  0.00           H
ATOM   3574  CD  GLN B 109      20.010  57.060  46.450  1.00  0.00           C
ATOM   3575  OE1 GLN B 109      20.780  56.120  46.240  1.00  0.00           O
ATOM   3576  NE2 GLN B 109      18.730  56.970  46.900  1.00  0.00           N
ATOM   3577 HE21 GLN B 109      18.140  57.770  46.930  1.00  0.00           H
ATOM   3578 HE22 GLN B 109      18.410  56.030  47.040  1.00  0.00           H
ATOM   3579  C   GLN B 109      21.120  61.510  46.870  1.00  0.00           C
ATOM   3580  O   GLN B 109      20.060  61.660  47.470  1.00  0.00           O
ATOM   3581  N   GLU B 110      21.510  62.380  45.930  1.00  0.00           N
ATOM   3582  HN  GLU B 110      22.420  62.320  45.510  1.00  0.00           H
ATOM   3583  CA  GLU B 110      20.600  63.420  45.580  1.00  0.00           C
ATOM   3584  HA  GLU B 110      19.600  63.080  45.820  1.00  0.00           H
ATOM   3585  CB  GLU B 110      20.960  64.780  46.190  1.00  0.00           C
ATOM   3586  HB1 GLU B 110      20.390  65.600  45.700  1.00  0.00           H
ATOM   3587  HB2 GLU B 110      22.030  64.990  45.980  1.00  0.00           H
ATOM   3588  CG  GLU B 110      20.770  64.710  47.710  1.00  0.00           C
ATOM   3589  HG1 GLU B 110      21.560  64.140  48.230  1.00  0.00           H
ATOM   3590  HG2 GLU B 110      19.810  64.260  48.050  1.00  0.00           H
ATOM   3591  CD  GLU B 110      20.760  66.100  48.320  1.00  0.00           C
ATOM   3592  OE1 GLU B 110      20.020  67.000  47.840  1.00  0.00           O
ATOM   3593  OE2 GLU B 110      21.490  66.330  49.330  1.00  0.00           O
ATOM   3594  C   GLU B 110      20.530  63.610  44.100  1.00  0.00           C
ATOM   3595  O   GLU B 110      19.490  63.500  43.460  1.00  0.00           O
ATOM   3596  N   GLY B 111      21.740  63.870  43.560  1.00  0.00           N
ATOM   3597  HN  GLY B 111      22.560  63.990  44.120  1.00  0.00           H
ATOM   3598  CA  GLY B 111      21.960  63.820  42.150  1.00  0.00           C
ATOM   3599  HA1 GLY B 111      21.530  64.730  41.760  1.00  0.00           H
ATOM   3600  HA2 GLY B 111      23.020  64.010  42.040  1.00  0.00           H
ATOM   3601  C   GLY B 111      21.580  62.640  41.330  1.00  0.00           C
ATOM   3602  O   GLY B 111      21.850  61.490  41.670  1.00  0.00           O
ATOM   3603  N   ILE B 112      20.960  62.870  40.160  1.00  0.00           N
ATOM   3604  HN  ILE B 112      20.890  63.800  39.820  1.00  0.00           H
ATOM   3605  CA  ILE B 112      20.270  61.960  39.290  1.00  0.00           C
ATOM   3606  HA  ILE B 112      20.160  60.980  39.730  1.00  0.00           H
ATOM   3607  CB  ILE B 112      18.910  62.480  38.940  1.00  0.00           C
ATOM   3608  HB  ILE B 112      19.000  63.530  38.590  1.00  0.00           H
ATOM   3609  CG2 ILE B 112      18.220  61.650  37.840  1.00  0.00           C
ATOM   3610 HG21 ILE B 112      18.790  61.820  36.900  1.00  0.00           H
ATOM   3611 HG22 ILE B 112      18.280  60.560  38.040  1.00  0.00           H
ATOM   3612 HG23 ILE B 112      17.170  61.990  37.740  1.00  0.00           H
ATOM   3613  CG1 ILE B 112      18.070  62.490  40.220  1.00  0.00           C
ATOM   3614 HG11 ILE B 112      18.720  62.950  41.000  1.00  0.00           H
ATOM   3615 HG12 ILE B 112      17.940  61.450  40.570  1.00  0.00           H
ATOM   3616  CD  ILE B 112      16.720  63.180  40.110  1.00  0.00           C
ATOM   3617  HD1 ILE B 112      16.140  63.260  41.060  1.00  0.00           H
ATOM   3618  HD2 ILE B 112      16.770  64.150  39.560  1.00  0.00           H
ATOM   3619  HD3 ILE B 112      16.140  62.490  39.460  1.00  0.00           H
ATOM   3620  C   ILE B 112      21.060  61.710  38.050  1.00  0.00           C
ATOM   3621  O   ILE B 112      21.410  62.700  37.400  1.00  0.00           O
ATOM   3622  N   LEU B 113      21.290  60.410  37.800  1.00  0.00           N
ATOM   3623  HN  LEU B 113      20.710  59.720  38.230  1.00  0.00           H
ATOM   3624  CA  LEU B 113      22.170  60.050  36.730  1.00  0.00           C
ATOM   3625  HA  LEU B 113      22.490  60.920  36.170  1.00  0.00           H
ATOM   3626  CB  LEU B 113      23.440  59.290  37.120  1.00  0.00           C
ATOM   3627  HB1 LEU B 113      24.010  58.930  36.240  1.00  0.00           H
ATOM   3628  HB2 LEU B 113      23.140  58.390  37.700  1.00  0.00           H
ATOM   3629  CG  LEU B 113      24.370  60.140  38.000  1.00  0.00           C
ATOM   3630  HG  LEU B 113      23.780  60.580  38.830  1.00  0.00           H
ATOM   3631  CD1 LEU B 113      25.450  59.160  38.480  1.00  0.00           C
ATOM   3632 HD11 LEU B 113      25.040  58.490  39.270  1.00  0.00           H
ATOM   3633 HD12 LEU B 113      25.930  58.470  37.750  1.00  0.00           H
ATOM   3634 HD13 LEU B 113      26.310  59.770  38.840  1.00  0.00           H
ATOM   3635  CD2 LEU B 113      25.110  61.240  37.200  1.00  0.00           C
ATOM   3636 HD21 LEU B 113      25.550  60.840  36.270  1.00  0.00           H
ATOM   3637 HD22 LEU B 113      24.530  62.180  37.060  1.00  0.00           H
ATOM   3638 HD23 LEU B 113      25.930  61.640  37.830  1.00  0.00           H
ATOM   3639  C   LEU B 113      21.450  59.200  35.740  1.00  0.00           C
ATOM   3640  O   LEU B 113      20.680  58.320  36.120  1.00  0.00           O
ATOM   3641  N   GLU B 114      21.740  59.460  34.450  1.00  0.00           N
ATOM   3642  HN  GLU B 114      22.330  60.230  34.250  1.00  0.00           H
ATOM   3643  CA  GLU B 114      20.870  58.960  33.430  1.00  0.00           C
ATOM   3644  HA  GLU B 114      19.950  58.730  33.940  1.00  0.00           H
ATOM   3645  CB  GLU B 114      20.580  60.030  32.350  1.00  0.00           C
ATOM   3646  HB1 GLU B 114      20.170  60.850  32.970  1.00  0.00           H
ATOM   3647  HB2 GLU B 114      19.800  59.610  31.690  1.00  0.00           H
ATOM   3648  CG  GLU B 114      21.730  60.600  31.520  1.00  0.00           C
ATOM   3649  HG1 GLU B 114      21.990  59.740  30.870  1.00  0.00           H
ATOM   3650  HG2 GLU B 114      22.650  60.820  32.100  1.00  0.00           H
ATOM   3651  CD  GLU B 114      21.460  61.820  30.670  1.00  0.00           C
ATOM   3652  OE1 GLU B 114      22.320  62.620  30.190  1.00  0.00           O
ATOM   3653  OE2 GLU B 114      20.240  62.100  30.560  1.00  0.00           O
ATOM   3654  C   GLU B 114      21.450  57.700  32.880  1.00  0.00           C
ATOM   3655  O   GLU B 114      20.920  57.020  32.000  1.00  0.00           O
ATOM   3656  N   ASP B 115      22.660  57.360  33.360  1.00  0.00           N
ATOM   3657  HN  ASP B 115      23.160  57.880  34.050  1.00  0.00           H
ATOM   3658  CA  ASP B 115      23.380  56.180  33.000  1.00  0.00           C
ATOM   3659  HA  ASP B 115      22.910  55.800  32.110  1.00  0.00           H
ATOM   3660  CB  ASP B 115      24.830  56.470  32.590  1.00  0.00           C
ATOM   3661  HB1 ASP B 115      25.360  57.100  33.320  1.00  0.00           H
ATOM   3662  HB2 ASP B 115      24.900  57.090  31.670  1.00  0.00           H
ATOM   3663  CG  ASP B 115      25.720  55.230  32.510  1.00  0.00           C
ATOM   3664  OD1 ASP B 115      25.460  54.230  31.800  1.00  0.00           O
ATOM   3665  OD2 ASP B 115      26.800  55.240  33.150  1.00  0.00           O
ATOM   3666  C   ASP B 115      23.250  55.060  33.980  1.00  0.00           C
ATOM   3667  O   ASP B 115      23.720  55.070  35.110  1.00  0.00           O
ATOM   3668  N   MET B 116      22.490  54.020  33.580  1.00  0.00           N
ATOM   3669  HN  MET B 116      22.150  54.050  32.650  1.00  0.00           H
ATOM   3670  CA  MET B 116      22.080  52.930  34.410  1.00  0.00           C
ATOM   3671  HA  MET B 116      22.000  53.310  35.420  1.00  0.00           H
ATOM   3672  CB  MET B 116      20.600  52.660  34.110  1.00  0.00           C
ATOM   3673  HB1 MET B 116      20.260  51.760  34.670  1.00  0.00           H
ATOM   3674  HB2 MET B 116      20.440  52.490  33.030  1.00  0.00           H
ATOM   3675  CG  MET B 116      19.760  53.810  34.670  1.00  0.00           C
ATOM   3676  HG1 MET B 116      20.150  54.760  34.240  1.00  0.00           H
ATOM   3677  HG2 MET B 116      19.960  53.880  35.760  1.00  0.00           H
ATOM   3678  SD  MET B 116      17.990  53.500  34.400  1.00  0.00           S
ATOM   3679  CE  MET B 116      17.640  55.280  34.500  1.00  0.00           C
ATOM   3680  HE1 MET B 116      16.570  55.570  34.410  1.00  0.00           H
ATOM   3681  HE2 MET B 116      17.820  55.620  35.540  1.00  0.00           H
ATOM   3682  HE3 MET B 116      18.290  55.860  33.810  1.00  0.00           H
ATOM   3683  C   MET B 116      22.920  51.700  34.440  1.00  0.00           C
ATOM   3684  O   MET B 116      23.330  51.260  33.370  1.00  0.00           O
ATOM   3685  N   PRO B 117      23.340  51.110  35.530  1.00  0.00           N
ATOM   3686  CD  PRO B 117      22.960  51.600  36.840  1.00  0.00           C
ATOM   3687  HD1 PRO B 117      23.280  52.660  37.020  1.00  0.00           H
ATOM   3688  HD2 PRO B 117      21.870  51.650  37.010  1.00  0.00           H
ATOM   3689  CA  PRO B 117      24.250  50.000  35.600  1.00  0.00           C
ATOM   3690  HA  PRO B 117      25.160  50.460  35.250  1.00  0.00           H
ATOM   3691  CB  PRO B 117      24.380  49.630  37.080  1.00  0.00           C
ATOM   3692  HB1 PRO B 117      25.450  49.510  37.330  1.00  0.00           H
ATOM   3693  HB2 PRO B 117      23.940  48.640  37.310  1.00  0.00           H
ATOM   3694  CG  PRO B 117      23.650  50.710  37.890  1.00  0.00           C
ATOM   3695  HG1 PRO B 117      24.330  51.310  38.530  1.00  0.00           H
ATOM   3696  HG2 PRO B 117      22.900  50.150  38.490  1.00  0.00           H
ATOM   3697  C   PRO B 117      24.020  48.810  34.740  1.00  0.00           C
ATOM   3698  O   PRO B 117      22.850  48.430  34.640  1.00  0.00           O
ATOM   3699  N   VAL B 118      25.040  48.170  34.160  1.00  0.00           N
ATOM   3700  HN  VAL B 118      26.010  48.390  34.170  1.00  0.00           H
ATOM   3701  CA  VAL B 118      24.860  47.040  33.300  1.00  0.00           C
ATOM   3702  HA  VAL B 118      24.000  47.280  32.690  1.00  0.00           H
ATOM   3703  CB  VAL B 118      25.970  46.870  32.310  1.00  0.00           C
ATOM   3704  HB  VAL B 118      26.950  46.780  32.830  1.00  0.00           H
ATOM   3705  CG1 VAL B 118      25.820  45.600  31.450  1.00  0.00           C
ATOM   3706 HG11 VAL B 118      25.620  44.650  31.990  1.00  0.00           H
ATOM   3707 HG12 VAL B 118      25.000  45.760  30.720  1.00  0.00           H
ATOM   3708 HG13 VAL B 118      26.750  45.490  30.850  1.00  0.00           H
ATOM   3709  CG2 VAL B 118      25.900  48.150  31.470  1.00  0.00           C
ATOM   3710 HG21 VAL B 118      25.020  48.280  30.810  1.00  0.00           H
ATOM   3711 HG22 VAL B 118      25.990  49.060  32.110  1.00  0.00           H
ATOM   3712 HG23 VAL B 118      26.810  48.100  30.840  1.00  0.00           H
ATOM   3713  C   VAL B 118      24.640  45.740  33.990  1.00  0.00           C
ATOM   3714  O   VAL B 118      25.470  45.340  34.800  1.00  0.00           O
ATOM   3715  N   ASP B 119      23.450  45.130  33.780  1.00  0.00           N
ATOM   3716  HN  ASP B 119      22.930  45.380  32.970  1.00  0.00           H
ATOM   3717  CA  ASP B 119      22.970  43.970  34.450  1.00  0.00           C
ATOM   3718  HA  ASP B 119      23.030  44.210  35.500  1.00  0.00           H
ATOM   3719  CB  ASP B 119      21.510  43.690  34.050  1.00  0.00           C
ATOM   3720  HB1 ASP B 119      20.860  44.540  34.320  1.00  0.00           H
ATOM   3721  HB2 ASP B 119      21.100  42.760  34.500  1.00  0.00           H
ATOM   3722  CG  ASP B 119      21.480  43.400  32.550  1.00  0.00           C
ATOM   3723  OD1 ASP B 119      21.880  44.280  31.740  1.00  0.00           O
ATOM   3724  OD2 ASP B 119      20.740  42.440  32.200  1.00  0.00           O
ATOM   3725  C   ASP B 119      23.770  42.730  34.280  1.00  0.00           C
ATOM   3726  O   ASP B 119      24.180  42.490  33.150  1.00  0.00           O
ATOM   3727  N   PRO B 120      23.970  41.890  35.260  1.00  0.00           N
ATOM   3728  CD  PRO B 120      23.510  42.100  36.620  1.00  0.00           C
ATOM   3729  HD1 PRO B 120      24.030  42.970  37.080  1.00  0.00           H
ATOM   3730  HD2 PRO B 120      22.450  42.460  36.610  1.00  0.00           H
ATOM   3731  CA  PRO B 120      24.690  40.660  35.160  1.00  0.00           C
ATOM   3732  HA  PRO B 120      25.630  40.760  34.630  1.00  0.00           H
ATOM   3733  CB  PRO B 120      24.820  40.240  36.630  1.00  0.00           C
ATOM   3734  HB1 PRO B 120      25.730  40.700  37.080  1.00  0.00           H
ATOM   3735  HB2 PRO B 120      25.030  39.160  36.740  1.00  0.00           H
ATOM   3736  CG  PRO B 120      23.610  40.780  37.400  1.00  0.00           C
ATOM   3737  HG1 PRO B 120      23.760  40.990  38.470  1.00  0.00           H
ATOM   3738  HG2 PRO B 120      22.850  39.960  37.330  1.00  0.00           H
ATOM   3739  C   PRO B 120      23.920  39.620  34.430  1.00  0.00           C
ATOM   3740  O   PRO B 120      22.690  39.660  34.420  1.00  0.00           O
ATOM   3741  N   ASP B 121      24.600  38.650  33.790  1.00  0.00           N
ATOM   3742  HN  ASP B 121      25.590  38.630  33.830  1.00  0.00           H
ATOM   3743  CA  ASP B 121      23.980  37.610  33.030  1.00  0.00           C
ATOM   3744  HA  ASP B 121      22.910  37.730  33.020  1.00  0.00           H
ATOM   3745  CB  ASP B 121      24.500  37.650  31.580  1.00  0.00           C
ATOM   3746  HB1 ASP B 121      24.360  38.650  31.110  1.00  0.00           H
ATOM   3747  HB2 ASP B 121      23.940  36.860  31.010  1.00  0.00           H
ATOM   3748  CG  ASP B 121      25.970  37.330  31.360  1.00  0.00           C
ATOM   3749  OD1 ASP B 121      26.470  37.100  30.230  1.00  0.00           O
ATOM   3750  OD2 ASP B 121      26.690  37.340  32.400  1.00  0.00           O
ATOM   3751  C   ASP B 121      24.180  36.290  33.690  1.00  0.00           C
ATOM   3752  O   ASP B 121      23.910  35.220  33.150  1.00  0.00           O
ATOM   3753  N   ASN B 122      24.670  36.300  34.940  1.00  0.00           N
ATOM   3754  HN  ASN B 122      24.770  37.180  35.400  1.00  0.00           H
ATOM   3755  CA  ASN B 122      25.250  35.180  35.610  1.00  0.00           C
ATOM   3756  HA  ASN B 122      25.580  34.440  34.880  1.00  0.00           H
ATOM   3757  CB  ASN B 122      26.570  35.690  36.230  1.00  0.00           C
ATOM   3758  HB1 ASN B 122      26.370  36.510  36.940  1.00  0.00           H
ATOM   3759  HB2 ASN B 122      27.110  36.220  35.420  1.00  0.00           H
ATOM   3760  CG  ASN B 122      27.460  34.610  36.830  1.00  0.00           C
ATOM   3761  OD1 ASN B 122      27.250  33.430  36.590  1.00  0.00           O
ATOM   3762  ND2 ASN B 122      28.540  35.040  37.540  1.00  0.00           N
ATOM   3763 HD21 ASN B 122      28.660  36.000  37.800  1.00  0.00           H
ATOM   3764 HD22 ASN B 122      29.170  34.410  38.000  1.00  0.00           H
ATOM   3765  C   ASN B 122      24.200  34.450  36.380  1.00  0.00           C
ATOM   3766  O   ASN B 122      23.110  34.940  36.650  1.00  0.00           O
ATOM   3767  N   GLU B 123      24.520  33.210  36.790  1.00  0.00           N
ATOM   3768  HN  GLU B 123      25.440  32.840  36.730  1.00  0.00           H
ATOM   3769  CA  GLU B 123      23.620  32.350  37.500  1.00  0.00           C
ATOM   3770  HA  GLU B 123      22.640  32.790  37.530  1.00  0.00           H
ATOM   3771  CB  GLU B 123      23.620  31.030  36.720  1.00  0.00           C
ATOM   3772  HB1 GLU B 123      23.080  30.210  37.250  1.00  0.00           H
ATOM   3773  HB2 GLU B 123      24.670  30.700  36.580  1.00  0.00           H
ATOM   3774  CG  GLU B 123      22.900  31.030  35.370  1.00  0.00           C
ATOM   3775  HG1 GLU B 123      23.370  31.850  34.790  1.00  0.00           H
ATOM   3776  HG2 GLU B 123      21.810  31.150  35.590  1.00  0.00           H
ATOM   3777  CD  GLU B 123      23.110  29.770  34.550  1.00  0.00           C
ATOM   3778  OE1 GLU B 123      24.250  29.670  34.020  1.00  0.00           O
ATOM   3779  OE2 GLU B 123      22.100  29.070  34.250  1.00  0.00           O
ATOM   3780  C   GLU B 123      23.990  32.210  38.940  1.00  0.00           C
ATOM   3781  O   GLU B 123      25.100  32.560  39.340  1.00  0.00           O
ATOM   3782  N   ALA B 124      23.060  31.750  39.790  1.00  0.00           N
ATOM   3783  HN  ALA B 124      22.180  31.420  39.450  1.00  0.00           H
ATOM   3784  CA  ALA B 124      23.230  31.650  41.210  1.00  0.00           C
ATOM   3785  HA  ALA B 124      23.430  32.630  41.610  1.00  0.00           H
ATOM   3786  CB  ALA B 124      21.940  31.070  41.820  1.00  0.00           C
ATOM   3787  HB1 ALA B 124      21.740  30.080  41.350  1.00  0.00           H
ATOM   3788  HB2 ALA B 124      21.820  31.120  42.920  1.00  0.00           H
ATOM   3789  HB3 ALA B 124      21.170  31.740  41.390  1.00  0.00           H
ATOM   3790  C   ALA B 124      24.370  30.790  41.630  1.00  0.00           C
ATOM   3791  O   ALA B 124      24.600  29.820  40.920  1.00  0.00           O
ATOM   3792  N   TYR B 125      25.130  31.140  42.680  1.00  0.00           N
ATOM   3793  HN  TYR B 125      24.890  32.020  43.090  1.00  0.00           H
ATOM   3794  CA  TYR B 125      26.340  30.520  43.120  1.00  0.00           C
ATOM   3795  HA  TYR B 125      27.010  30.350  42.290  1.00  0.00           H
ATOM   3796  CB  TYR B 125      27.100  31.540  43.990  1.00  0.00           C
ATOM   3797  HB1 TYR B 125      26.460  31.750  44.870  1.00  0.00           H
ATOM   3798  HB2 TYR B 125      27.320  32.490  43.460  1.00  0.00           H
ATOM   3799  CG  TYR B 125      28.350  31.020  44.610  1.00  0.00           C
ATOM   3800  CD1 TYR B 125      29.400  30.400  43.960  1.00  0.00           C
ATOM   3801  HD1 TYR B 125      29.350  30.300  42.880  1.00  0.00           H
ATOM   3802  CE1 TYR B 125      30.460  29.870  44.650  1.00  0.00           C
ATOM   3803  HE1 TYR B 125      31.240  29.380  44.090  1.00  0.00           H
ATOM   3804  CZ  TYR B 125      30.460  29.930  46.020  1.00  0.00           C
ATOM   3805  OH  TYR B 125      31.330  29.070  46.720  1.00  0.00           O
ATOM   3806  HH  TYR B 125      30.910  28.840  47.560  1.00  0.00           H
ATOM   3807  CD2 TYR B 125      28.440  31.110  45.980  1.00  0.00           C
ATOM   3808  HD2 TYR B 125      27.670  31.560  46.580  1.00  0.00           H
ATOM   3809  CE2 TYR B 125      29.400  30.460  46.720  1.00  0.00           C
ATOM   3810  HE2 TYR B 125      29.320  30.380  47.800  1.00  0.00           H
ATOM   3811  C   TYR B 125      26.100  29.250  43.850  1.00  0.00           C
ATOM   3812  O   TYR B 125      25.340  29.190  44.820  1.00  0.00           O
ATOM   3813  N   GLU B 126      26.790  28.200  43.360  1.00  0.00           N
ATOM   3814  HN  GLU B 126      27.310  28.440  42.550  1.00  0.00           H
ATOM   3815  CA  GLU B 126      27.020  26.920  43.970  1.00  0.00           C
ATOM   3816  HA  GLU B 126      26.690  27.080  44.990  1.00  0.00           H
ATOM   3817  CB  GLU B 126      26.270  25.760  43.300  1.00  0.00           C
ATOM   3818  HB1 GLU B 126      26.910  24.860  43.190  1.00  0.00           H
ATOM   3819  HB2 GLU B 126      25.990  26.020  42.260  1.00  0.00           H
ATOM   3820  CG  GLU B 126      24.960  25.410  44.010  1.00  0.00           C
ATOM   3821  HG1 GLU B 126      24.170  26.170  43.800  1.00  0.00           H
ATOM   3822  HG2 GLU B 126      25.190  25.430  45.100  1.00  0.00           H
ATOM   3823  CD  GLU B 126      24.490  24.050  43.520  1.00  0.00           C
ATOM   3824  OE1 GLU B 126      24.240  23.140  44.360  1.00  0.00           O
ATOM   3825  OE2 GLU B 126      24.340  23.910  42.280  1.00  0.00           O
ATOM   3826  C   GLU B 126      28.480  26.660  44.040  1.00  0.00           C
ATOM   3827  O   GLU B 126      29.210  26.970  43.090  1.00  0.00           O
ATOM   3828  N   MET B 127      28.950  26.080  45.160  1.00  0.00           N
ATOM   3829  HN  MET B 127      28.310  25.970  45.920  1.00  0.00           H
ATOM   3830  CA  MET B 127      30.240  25.590  45.530  1.00  0.00           C
ATOM   3831  HA  MET B 127      30.770  26.530  45.660  1.00  0.00           H
ATOM   3832  CB  MET B 127      30.190  24.930  46.920  1.00  0.00           C
ATOM   3833  HB1 MET B 127      29.510  24.050  46.900  1.00  0.00           H
ATOM   3834  HB2 MET B 127      29.770  25.650  47.650  1.00  0.00           H
ATOM   3835  CG  MET B 127      31.560  24.580  47.510  1.00  0.00           C
ATOM   3836  HG1 MET B 127      32.210  23.940  46.880  1.00  0.00           H
ATOM   3837  HG2 MET B 127      31.340  23.870  48.330  1.00  0.00           H
ATOM   3838  SD  MET B 127      32.440  25.970  48.270  1.00  0.00           S
ATOM   3839  CE  MET B 127      31.950  25.840  50.020  1.00  0.00           C
ATOM   3840  HE1 MET B 127      32.110  24.910  50.600  1.00  0.00           H
ATOM   3841  HE2 MET B 127      32.460  26.640  50.600  1.00  0.00           H
ATOM   3842  HE3 MET B 127      30.870  26.080  50.080  1.00  0.00           H
ATOM   3843  C   MET B 127      31.040  24.890  44.490  1.00  0.00           C
ATOM   3844  O   MET B 127      30.470  23.970  43.910  1.00  0.00           O
ATOM   3845  N   PRO B 128      32.280  25.130  44.170  1.00  0.00           N
ATOM   3846  CD  PRO B 128      32.940  26.410  44.320  1.00  0.00           C
ATOM   3847  HD1 PRO B 128      32.270  27.170  43.870  1.00  0.00           H
ATOM   3848  HD2 PRO B 128      33.090  26.550  45.420  1.00  0.00           H
ATOM   3849  CA  PRO B 128      33.200  24.180  43.620  1.00  0.00           C
ATOM   3850  HA  PRO B 128      32.980  24.230  42.570  1.00  0.00           H
ATOM   3851  CB  PRO B 128      34.580  24.710  44.000  1.00  0.00           C
ATOM   3852  HB1 PRO B 128      35.400  24.220  43.430  1.00  0.00           H
ATOM   3853  HB2 PRO B 128      34.760  24.570  45.090  1.00  0.00           H
ATOM   3854  CG  PRO B 128      34.360  26.210  43.760  1.00  0.00           C
ATOM   3855  HG1 PRO B 128      34.310  26.490  42.690  1.00  0.00           H
ATOM   3856  HG2 PRO B 128      35.150  26.790  44.280  1.00  0.00           H
ATOM   3857  C   PRO B 128      33.090  22.730  43.960  1.00  0.00           C
ATOM   3858  O   PRO B 128      32.890  22.330  45.110  1.00  0.00           O
ATOM   3859  N   SER B 129      33.310  21.850  42.970  1.00  0.00           N
ATOM   3860  HN  SER B 129      33.450  22.150  42.030  1.00  0.00           H
ATOM   3861  CA  SER B 129      33.670  20.490  43.260  1.00  0.00           C
ATOM   3862  HA  SER B 129      32.780  20.040  43.660  1.00  0.00           H
ATOM   3863  CB  SER B 129      33.960  19.880  41.870  1.00  0.00           C
ATOM   3864  HB1 SER B 129      34.450  18.900  42.040  1.00  0.00           H
ATOM   3865  HB2 SER B 129      34.630  20.540  41.290  1.00  0.00           H
ATOM   3866  OG  SER B 129      32.790  19.800  41.070  1.00  0.00           O
ATOM   3867  HG1 SER B 129      32.990  19.920  40.130  1.00  0.00           H
ATOM   3868  C   SER B 129      34.850  20.350  44.160  1.00  0.00           C
ATOM   3869  O   SER B 129      35.850  21.030  43.960  1.00  0.00           O
ATOM   3870  N   GLU B 130      34.650  19.520  45.210  1.00  0.00           N
ATOM   3871  HN  GLU B 130      33.800  19.030  45.360  1.00  0.00           H
ATOM   3872  CA  GLU B 130      35.750  19.150  46.040  1.00  0.00           C
ATOM   3873  HA  GLU B 130      35.260  18.410  46.650  1.00  0.00           H
ATOM   3874  CB  GLU B 130      36.910  18.570  45.200  1.00  0.00           C
ATOM   3875  HB1 GLU B 130      37.700  18.110  45.820  1.00  0.00           H
ATOM   3876  HB2 GLU B 130      37.350  19.340  44.540  1.00  0.00           H
ATOM   3877  CG  GLU B 130      36.400  17.390  44.370  1.00  0.00           C
ATOM   3878  HG1 GLU B 130      37.240  16.810  43.930  1.00  0.00           H
ATOM   3879  HG2 GLU B 130      35.760  17.710  43.530  1.00  0.00           H
ATOM   3880  CD  GLU B 130      35.570  16.410  45.190  1.00  0.00           C
ATOM   3881  OE1 GLU B 130      36.100  15.760  46.130  1.00  0.00           O
ATOM   3882  OE2 GLU B 130      34.380  16.230  44.810  1.00  0.00           O
ATOM   3883  C   GLU B 130      36.120  20.220  47.000  1.00  0.00           C
ATOM   3884  O   GLU B 130      37.130  20.230  47.690  1.00  0.00           O
ATOM   3885  N   GLU B 131      35.310  21.300  47.070  1.00  0.00           N
ATOM   3886  HN  GLU B 131      34.630  21.320  46.340  1.00  0.00           H
ATOM   3887  CA  GLU B 131      35.490  22.570  47.710  1.00  0.00           C
ATOM   3888  HA  GLU B 131      34.780  23.220  47.230  1.00  0.00           H
ATOM   3889  CB  GLU B 131      35.160  22.430  49.200  1.00  0.00           C
ATOM   3890  HB1 GLU B 131      35.420  23.410  49.680  1.00  0.00           H
ATOM   3891  HB2 GLU B 131      35.840  21.680  49.650  1.00  0.00           H
ATOM   3892  CG  GLU B 131      33.710  22.040  49.460  1.00  0.00           C
ATOM   3893  HG1 GLU B 131      33.610  20.980  49.150  1.00  0.00           H
ATOM   3894  HG2 GLU B 131      33.090  22.600  48.720  1.00  0.00           H
ATOM   3895  CD  GLU B 131      33.100  22.090  50.860  1.00  0.00           C
ATOM   3896  OE1 GLU B 131      31.890  21.790  51.010  1.00  0.00           O
ATOM   3897  OE2 GLU B 131      33.860  22.460  51.790  1.00  0.00           O
ATOM   3898  C   GLU B 131      36.760  23.300  47.490  1.00  0.00           C
ATOM   3899  O   GLU B 131      37.470  23.790  48.370  1.00  0.00           O
ATOM   3900  N   GLY B 132      37.150  23.310  46.200  1.00  0.00           N
ATOM   3901  HN  GLY B 132      36.690  22.870  45.430  1.00  0.00           H
ATOM   3902  CA  GLY B 132      38.410  23.860  45.820  1.00  0.00           C
ATOM   3903  HA1 GLY B 132      39.160  23.660  46.560  1.00  0.00           H
ATOM   3904  HA2 GLY B 132      38.650  23.370  44.890  1.00  0.00           H
ATOM   3905  C   GLY B 132      38.300  25.330  45.560  1.00  0.00           C
ATOM   3906  O   GLY B 132      38.270  25.730  44.400  1.00  0.00           O
ATOM   3907  N   TYR B 133      38.170  26.240  46.540  1.00  0.00           N
ATOM   3908  HN  TYR B 133      38.100  25.900  47.480  1.00  0.00           H
ATOM   3909  CA  TYR B 133      38.000  27.630  46.270  1.00  0.00           C
ATOM   3910  HA  TYR B 133      37.950  27.710  45.200  1.00  0.00           H
ATOM   3911  CB  TYR B 133      36.720  28.160  46.930  1.00  0.00           C
ATOM   3912  HB1 TYR B 133      35.980  27.510  46.420  1.00  0.00           H
ATOM   3913  HB2 TYR B 133      36.640  29.260  46.760  1.00  0.00           H
ATOM   3914  CG  TYR B 133      36.630  27.870  48.390  1.00  0.00           C
ATOM   3915  CD1 TYR B 133      35.930  26.760  48.800  1.00  0.00           C
ATOM   3916  HD1 TYR B 133      35.270  26.240  48.120  1.00  0.00           H
ATOM   3917  CE1 TYR B 133      35.860  26.410  50.130  1.00  0.00           C
ATOM   3918  HE1 TYR B 133      35.220  25.570  50.360  1.00  0.00           H
ATOM   3919  CZ  TYR B 133      36.440  27.200  51.090  1.00  0.00           C
ATOM   3920  OH  TYR B 133      36.310  26.810  52.440  1.00  0.00           O
ATOM   3921  HH  TYR B 133      35.770  26.010  52.430  1.00  0.00           H
ATOM   3922  CD2 TYR B 133      37.390  28.520  49.340  1.00  0.00           C
ATOM   3923  HD2 TYR B 133      38.050  29.330  49.080  1.00  0.00           H
ATOM   3924  CE2 TYR B 133      37.260  28.220  50.670  1.00  0.00           C
ATOM   3925  HE2 TYR B 133      37.890  28.710  51.400  1.00  0.00           H
ATOM   3926  C   TYR B 133      39.130  28.580  46.510  1.00  0.00           C
ATOM   3927  O   TYR B 133      39.170  29.690  45.980  1.00  0.00           O
ATOM   3928  N   GLN B 134      40.120  28.170  47.310  1.00  0.00           N
ATOM   3929  HN  GLN B 134      40.050  27.340  47.860  1.00  0.00           H
ATOM   3930  CA  GLN B 134      41.290  28.940  47.610  1.00  0.00           C
ATOM   3931  HA  GLN B 134      41.060  30.000  47.520  1.00  0.00           H
ATOM   3932  CB  GLN B 134      41.910  28.760  49.000  1.00  0.00           C
ATOM   3933  HB1 GLN B 134      42.700  29.540  48.980  1.00  0.00           H
ATOM   3934  HB2 GLN B 134      42.370  27.750  48.990  1.00  0.00           H
ATOM   3935  CG  GLN B 134      40.820  28.910  50.070  1.00  0.00           C
ATOM   3936  HG1 GLN B 134      40.110  28.060  49.980  1.00  0.00           H
ATOM   3937  HG2 GLN B 134      40.300  29.820  49.710  1.00  0.00           H
ATOM   3938  CD  GLN B 134      41.320  28.810  51.500  1.00  0.00           C
ATOM   3939  OE1 GLN B 134      41.970  27.840  51.890  1.00  0.00           O
ATOM   3940  NE2 GLN B 134      40.810  29.720  52.370  1.00  0.00           N
ATOM   3941 HE21 GLN B 134      40.250  30.440  51.950  1.00  0.00           H
ATOM   3942 HE22 GLN B 134      41.030  29.660  53.340  1.00  0.00           H
ATOM   3943  C   GLN B 134      42.370  28.630  46.620  1.00  0.00           C
ATOM   3944  O   GLN B 134      42.610  27.490  46.240  1.00  0.00           O
ATOM   3945  N   ASP B 135      43.070  29.660  46.110  1.00  0.00           N
ATOM   3946  HN  ASP B 135      42.890  30.590  46.410  1.00  0.00           H
ATOM   3947  CA  ASP B 135      43.970  29.560  45.010  1.00  0.00           C
ATOM   3948  HA  ASP B 135      43.560  28.830  44.330  1.00  0.00           H
ATOM   3949  CB  ASP B 135      43.740  30.760  44.070  1.00  0.00           C
ATOM   3950  HB1 ASP B 135      42.650  30.980  43.970  1.00  0.00           H
ATOM   3951  HB2 ASP B 135      44.120  30.500  43.060  1.00  0.00           H
ATOM   3952  CG  ASP B 135      44.360  32.040  44.580  1.00  0.00           C
ATOM   3953  OD1 ASP B 135      45.570  32.360  44.370  1.00  0.00           O
ATOM   3954  OD2 ASP B 135      43.690  32.810  45.320  1.00  0.00           O
ATOM   3955  C   ASP B 135      45.390  29.350  45.400  1.00  0.00           C
ATOM   3956  O   ASP B 135      45.730  29.590  46.560  1.00  0.00           O
ATOM   3957  N   TYR B 136      46.280  28.900  44.500  1.00  0.00           N
ATOM   3958  HN  TYR B 136      45.880  28.540  43.660  1.00  0.00           H
ATOM   3959  CA  TYR B 136      47.670  28.580  44.660  1.00  0.00           C
ATOM   3960  HA  TYR B 136      47.790  28.220  45.670  1.00  0.00           H
ATOM   3961  CB  TYR B 136      48.100  27.550  43.610  1.00  0.00           C
ATOM   3962  HB1 TYR B 136      49.200  27.430  43.480  1.00  0.00           H
ATOM   3963  HB2 TYR B 136      47.760  27.720  42.560  1.00  0.00           H
ATOM   3964  CG  TYR B 136      47.520  26.270  44.100  1.00  0.00           C
ATOM   3965  CD1 TYR B 136      46.270  25.840  43.710  1.00  0.00           C
ATOM   3966  HD1 TYR B 136      45.770  26.240  42.840  1.00  0.00           H
ATOM   3967  CE1 TYR B 136      45.680  24.690  44.170  1.00  0.00           C
ATOM   3968  HE1 TYR B 136      44.770  24.360  43.680  1.00  0.00           H
ATOM   3969  CZ  TYR B 136      46.410  23.950  45.080  1.00  0.00           C
ATOM   3970  OH  TYR B 136      45.880  22.770  45.630  1.00  0.00           O
ATOM   3971  HH  TYR B 136      44.960  22.710  45.370  1.00  0.00           H
ATOM   3972  CD2 TYR B 136      48.170  25.560  45.080  1.00  0.00           C
ATOM   3973  HD2 TYR B 136      49.140  25.790  45.500  1.00  0.00           H
ATOM   3974  CE2 TYR B 136      47.630  24.380  45.540  1.00  0.00           C
ATOM   3975  HE2 TYR B 136      48.210  23.840  46.270  1.00  0.00           H
ATOM   3976  C   TYR B 136      48.620  29.720  44.610  1.00  0.00           C
ATOM   3977  O   TYR B 136      48.860  30.410  43.620  1.00  0.00           O
ATOM   3978  N   GLU B 137      49.280  29.910  45.760  1.00  0.00           N
ATOM   3979  HN  GLU B 137      49.010  29.260  46.460  1.00  0.00           H
ATOM   3980  CA  GLU B 137      50.130  30.980  46.200  1.00  0.00           C
ATOM   3981  HA  GLU B 137      50.080  31.750  45.450  1.00  0.00           H
ATOM   3982  CB  GLU B 137      49.670  31.600  47.530  1.00  0.00           C
ATOM   3983  HB1 GLU B 137      49.890  30.910  48.370  1.00  0.00           H
ATOM   3984  HB2 GLU B 137      48.570  31.490  47.520  1.00  0.00           H
ATOM   3985  CG  GLU B 137      49.890  33.080  47.890  1.00  0.00           C
ATOM   3986  HG1 GLU B 137      50.960  33.360  47.790  1.00  0.00           H
ATOM   3987  HG2 GLU B 137      49.670  33.210  48.970  1.00  0.00           H
ATOM   3988  CD  GLU B 137      49.140  34.090  47.040  1.00  0.00           C
ATOM   3989  OE1 GLU B 137      49.010  35.190  47.640  1.00  0.00           O
ATOM   3990  OE2 GLU B 137      48.680  33.840  45.890  1.00  0.00           O
ATOM   3991  C   GLU B 137      51.530  30.490  46.390  1.00  0.00           C
ATOM   3992  O   GLU B 137      51.730  29.470  47.060  1.00  0.00           O
ATOM   3993  N   PRO B 138      52.570  31.070  45.880  1.00  0.00           N
ATOM   3994  CD  PRO B 138      52.490  32.380  45.240  1.00  0.00           C
ATOM   3995  HD1 PRO B 138      51.690  32.380  44.470  1.00  0.00           H
ATOM   3996  HD2 PRO B 138      52.210  33.060  46.070  1.00  0.00           H
ATOM   3997  CA  PRO B 138      53.940  30.700  46.070  1.00  0.00           C
ATOM   3998  HA  PRO B 138      53.870  29.750  45.560  1.00  0.00           H
ATOM   3999  CB  PRO B 138      54.820  31.810  45.490  1.00  0.00           C
ATOM   4000  HB1 PRO B 138      55.780  31.480  45.040  1.00  0.00           H
ATOM   4001  HB2 PRO B 138      55.050  32.510  46.320  1.00  0.00           H
ATOM   4002  CG  PRO B 138      53.850  32.530  44.540  1.00  0.00           C
ATOM   4003  HG1 PRO B 138      53.970  32.080  43.540  1.00  0.00           H
ATOM   4004  HG2 PRO B 138      54.160  33.600  44.530  1.00  0.00           H
ATOM   4005  C   PRO B 138      54.540  30.270  47.370  1.00  0.00           C
ATOM   4006  O   PRO B 138      54.190  30.730  48.450  1.00  0.00           O
ATOM   4007  N   GLU B 139      55.350  29.200  47.290  1.00  0.00           N
ATOM   4008  HN  GLU B 139      55.730  28.920  46.410  1.00  0.00           H
ATOM   4009  CA  GLU B 139      56.070  28.600  48.380  1.00  0.00           C
ATOM   4010  HA  GLU B 139      55.350  28.470  49.180  1.00  0.00           H
ATOM   4011  CB  GLU B 139      56.780  27.290  48.010  1.00  0.00           C
ATOM   4012  HB1 GLU B 139      57.250  26.990  48.970  1.00  0.00           H
ATOM   4013  HB2 GLU B 139      57.510  27.400  47.170  1.00  0.00           H
ATOM   4014  CG  GLU B 139      55.760  26.220  47.630  1.00  0.00           C
ATOM   4015  HG1 GLU B 139      55.540  26.450  46.560  1.00  0.00           H
ATOM   4016  HG2 GLU B 139      54.840  26.280  48.240  1.00  0.00           H
ATOM   4017  CD  GLU B 139      56.300  24.800  47.810  1.00  0.00           C
ATOM   4018  OE1 GLU B 139      56.430  24.400  49.000  1.00  0.00           O
ATOM   4019  OE2 GLU B 139      56.640  24.090  46.830  1.00  0.00           O
ATOM   4020  C   GLU B 139      57.110  29.580  48.800  1.00  0.00           C
ATOM   4021  O   GLU B 139      57.530  30.480  48.080  1.00  0.00           O
ATOM   4022  N   ALA B 140      57.620  29.470  50.050  1.00  0.00           N
ATOM   4023  HN  ALA B 140      57.270  28.810  50.710  1.00  0.00           H
ATOM   4024  CA  ALA B 140      58.540  30.470  50.470  1.00  0.00           C
ATOM   4025  HA  ALA B 140      58.350  31.420  50.000  1.00  0.00           H
ATOM   4026  CB  ALA B 140      58.520  30.790  51.980  1.00  0.00           C
ATOM   4027  HB1 ALA B 140      57.500  31.070  52.320  1.00  0.00           H
ATOM   4028  HB2 ALA B 140      58.820  29.920  52.610  1.00  0.00           H
ATOM   4029  HB3 ALA B 140      59.170  31.670  52.140  1.00  0.00           H
ATOM   4030  C   ALA B 140      60.020  30.190  50.200  1.00  0.00           C
ATOM   4031  OT1 ALA B 140      60.500  29.040  50.410  1.00  0.00           O
ATOM   4032  OT2 ALA B 140      60.640  31.210  49.800  1.00  0.00           O
TER
ENDMDL
