# Supplementary material for: The Effect of SARS-COV‑2 Protein Fragments on the Dimerization of α‑Synuclein
Source: ACS Chem Neurosci. 2025 Oct 22;16(21):4279–88. doi: 10.1021/acschemneuro.5c00635 (PMC12593392; doi:10.1021/acschemneuro.5c00635)
Supplement: Supplementary file 1 [file cn5c00635_si_001.zip › aS Configurations - Supporting Information/Beta Strand Dimer/Control/b-c-1-final.pdb]

REMARK    GENERATED BY TRJCONV
TITLE     Protein in water t= 500000.00000 step= 250000000
REMARK    THIS IS A SIMULATION BOX
CRYST1   89.681   89.681   89.681  90.00  90.00  90.00 P 1           1
MODEL        1
ATOM      1  N   MET A   1      53.040  37.200  55.190  1.00  0.00           N
ATOM      2  H1  MET A   1      52.570  36.960  56.080  1.00  0.00           H
ATOM      3  H2  MET A   1      53.300  38.210  55.290  1.00  0.00           H
ATOM      4  H3  MET A   1      52.550  36.960  54.310  1.00  0.00           H
ATOM      5  CA  MET A   1      54.320  36.450  55.370  1.00  0.00           C
ATOM      6  HA  MET A   1      54.120  35.400  55.230  1.00  0.00           H
ATOM      7  CB  MET A   1      55.350  36.950  54.230  1.00  0.00           C
ATOM      8  HB1 MET A   1      56.370  37.140  54.630  1.00  0.00           H
ATOM      9  HB2 MET A   1      54.970  37.910  53.830  1.00  0.00           H
ATOM     10  CG  MET A   1      55.470  35.920  53.100  1.00  0.00           C
ATOM     11  HG1 MET A   1      54.480  35.650  52.680  1.00  0.00           H
ATOM     12  HG2 MET A   1      55.990  35.060  53.570  1.00  0.00           H
ATOM     13  SD  MET A   1      56.590  36.600  51.780  1.00  0.00           S
ATOM     14  CE  MET A   1      56.840  35.100  50.840  1.00  0.00           C
ATOM     15  HE1 MET A   1      56.880  35.300  49.750  1.00  0.00           H
ATOM     16  HE2 MET A   1      57.730  34.510  51.150  1.00  0.00           H
ATOM     17  HE3 MET A   1      56.040  34.340  50.930  1.00  0.00           H
ATOM     18  C   MET A   1      54.810  36.410  56.740  1.00  0.00           C
ATOM     19  O   MET A   1      54.240  37.190  57.570  1.00  0.00           O
ATOM     20  N   ASP A   2      55.670  35.450  57.090  1.00  0.00           N
ATOM     21  HN  ASP A   2      56.030  34.930  56.320  1.00  0.00           H
ATOM     22  CA  ASP A   2      56.310  35.320  58.360  1.00  0.00           C
ATOM     23  HA  ASP A   2      55.560  35.210  59.140  1.00  0.00           H
ATOM     24  CB  ASP A   2      57.230  34.100  58.420  1.00  0.00           C
ATOM     25  HB1 ASP A   2      57.850  34.050  59.340  1.00  0.00           H
ATOM     26  HB2 ASP A   2      57.940  34.130  57.560  1.00  0.00           H
ATOM     27  CG  ASP A   2      56.440  32.800  58.400  1.00  0.00           C
ATOM     28  OD1 ASP A   2      55.250  32.800  58.860  1.00  0.00           O
ATOM     29  OD2 ASP A   2      57.070  31.750  58.040  1.00  0.00           O
ATOM     30  C   ASP A   2      57.140  36.580  58.660  1.00  0.00           C
ATOM     31  O   ASP A   2      57.000  37.110  59.790  1.00  0.00           O
ATOM     32  N   VAL A   3      57.950  37.130  57.710  1.00  0.00           N
ATOM     33  HN  VAL A   3      57.910  36.510  56.930  1.00  0.00           H
ATOM     34  CA  VAL A   3      58.630  38.410  57.700  1.00  0.00           C
ATOM     35  HA  VAL A   3      59.170  38.480  58.630  1.00  0.00           H
ATOM     36  CB  VAL A   3      59.580  38.440  56.540  1.00  0.00           C
ATOM     37  HB  VAL A   3      59.030  38.260  55.600  1.00  0.00           H
ATOM     38  CG1 VAL A   3      60.280  39.810  56.520  1.00  0.00           C
ATOM     39 HG11 VAL A   3      61.100  39.770  55.770  1.00  0.00           H
ATOM     40 HG12 VAL A   3      59.570  40.590  56.190  1.00  0.00           H
ATOM     41 HG13 VAL A   3      60.700  40.060  57.510  1.00  0.00           H
ATOM     42  CG2 VAL A   3      60.590  37.400  57.040  1.00  0.00           C
ATOM     43 HG21 VAL A   3      61.540  37.380  56.460  1.00  0.00           H
ATOM     44 HG22 VAL A   3      60.960  37.490  58.080  1.00  0.00           H
ATOM     45 HG23 VAL A   3      60.190  36.370  56.930  1.00  0.00           H
ATOM     46  C   VAL A   3      57.620  39.530  57.700  1.00  0.00           C
ATOM     47  O   VAL A   3      56.630  39.520  56.960  1.00  0.00           O
ATOM     48  N   PHE A   4      57.820  40.500  58.630  1.00  0.00           N
ATOM     49  HN  PHE A   4      58.650  40.460  59.170  1.00  0.00           H
ATOM     50  CA  PHE A   4      56.840  41.580  58.840  1.00  0.00           C
ATOM     51  HA  PHE A   4      55.880  41.090  58.880  1.00  0.00           H
ATOM     52  CB  PHE A   4      57.130  42.230  60.290  1.00  0.00           C
ATOM     53  HB1 PHE A   4      58.130  42.680  60.400  1.00  0.00           H
ATOM     54  HB2 PHE A   4      56.890  41.460  61.060  1.00  0.00           H
ATOM     55  CG  PHE A   4      56.160  43.400  60.620  1.00  0.00           C
ATOM     56  CD1 PHE A   4      54.750  43.190  60.400  1.00  0.00           C
ATOM     57  HD1 PHE A   4      54.350  42.220  60.160  1.00  0.00           H
ATOM     58  CE1 PHE A   4      53.860  44.210  60.580  1.00  0.00           C
ATOM     59  HE1 PHE A   4      52.810  44.000  60.440  1.00  0.00           H
ATOM     60  CZ  PHE A   4      54.270  45.500  60.840  1.00  0.00           C
ATOM     61  HZ  PHE A   4      53.510  46.260  60.960  1.00  0.00           H
ATOM     62  CD2 PHE A   4      56.620  44.690  61.010  1.00  0.00           C
ATOM     63  HD2 PHE A   4      57.650  44.780  61.310  1.00  0.00           H
ATOM     64  CE2 PHE A   4      55.610  45.780  61.080  1.00  0.00           C
ATOM     65  HE2 PHE A   4      55.870  46.760  61.480  1.00  0.00           H
ATOM     66  C   PHE A   4      56.750  42.680  57.770  1.00  0.00           C
ATOM     67  O   PHE A   4      57.760  43.310  57.430  1.00  0.00           O
ATOM     68  N   MET A   5      55.630  42.950  57.140  1.00  0.00           N
ATOM     69  HN  MET A   5      54.780  42.430  57.210  1.00  0.00           H
ATOM     70  CA  MET A   5      55.530  44.030  56.080  1.00  0.00           C
ATOM     71  HA  MET A   5      56.490  44.190  55.600  1.00  0.00           H
ATOM     72  CB  MET A   5      54.500  43.730  54.960  1.00  0.00           C
ATOM     73  HB1 MET A   5      54.330  44.700  54.460  1.00  0.00           H
ATOM     74  HB2 MET A   5      53.580  43.480  55.520  1.00  0.00           H
ATOM     75  CG  MET A   5      54.850  42.560  54.080  1.00  0.00           C
ATOM     76  HG1 MET A   5      54.030  42.350  53.350  1.00  0.00           H
ATOM     77  HG2 MET A   5      54.940  41.670  54.750  1.00  0.00           H
ATOM     78  SD  MET A   5      56.280  42.760  53.050  1.00  0.00           S
ATOM     79  CE  MET A   5      56.260  41.050  52.400  1.00  0.00           C
ATOM     80  HE1 MET A   5      56.920  41.000  51.500  1.00  0.00           H
ATOM     81  HE2 MET A   5      56.900  40.420  53.050  1.00  0.00           H
ATOM     82  HE3 MET A   5      55.180  40.820  52.330  1.00  0.00           H
ATOM     83  C   MET A   5      55.230  45.330  56.790  1.00  0.00           C
ATOM     84  O   MET A   5      54.140  45.420  57.280  1.00  0.00           O
ATOM     85  N   LYS A   6      56.140  46.300  57.000  1.00  0.00           N
ATOM     86  HN  LYS A   6      57.000  46.160  56.520  1.00  0.00           H
ATOM     87  CA  LYS A   6      55.900  47.560  57.650  1.00  0.00           C
ATOM     88  HA  LYS A   6      55.440  47.320  58.600  1.00  0.00           H
ATOM     89  CB  LYS A   6      57.260  48.270  57.920  1.00  0.00           C
ATOM     90  HB1 LYS A   6      57.060  49.280  58.330  1.00  0.00           H
ATOM     91  HB2 LYS A   6      57.940  48.320  57.040  1.00  0.00           H
ATOM     92  CG  LYS A   6      58.090  47.610  59.020  1.00  0.00           C
ATOM     93  HG1 LYS A   6      57.880  46.520  58.970  1.00  0.00           H
ATOM     94  HG2 LYS A   6      57.800  48.030  60.010  1.00  0.00           H
ATOM     95  CD  LYS A   6      59.560  47.810  58.820  1.00  0.00           C
ATOM     96  HD1 LYS A   6      60.120  47.200  59.560  1.00  0.00           H
ATOM     97  HD2 LYS A   6      59.830  47.500  57.790  1.00  0.00           H
ATOM     98  CE  LYS A   6      59.880  49.270  59.180  1.00  0.00           C
ATOM     99  HE1 LYS A   6      59.620  49.580  60.220  1.00  0.00           H
ATOM    100  HE2 LYS A   6      59.350  50.010  58.550  1.00  0.00           H
ATOM    101  NZ  LYS A   6      61.280  49.640  58.840  1.00  0.00           N
ATOM    102  HZ1 LYS A   6      61.960  49.420  59.590  1.00  0.00           H
ATOM    103  HZ2 LYS A   6      61.520  49.140  57.950  1.00  0.00           H
ATOM    104  HZ3 LYS A   6      61.390  50.630  58.540  1.00  0.00           H
ATOM    105  C   LYS A   6      54.860  48.500  57.060  1.00  0.00           C
ATOM    106  O   LYS A   6      54.660  48.560  55.890  1.00  0.00           O
ATOM    107  N   GLY A   7      54.120  49.260  57.900  1.00  0.00           N
ATOM    108  HN  GLY A   7      54.310  49.380  58.870  1.00  0.00           H
ATOM    109  CA  GLY A   7      53.000  50.030  57.380  1.00  0.00           C
ATOM    110  HA1 GLY A   7      52.360  50.390  58.170  1.00  0.00           H
ATOM    111  HA2 GLY A   7      53.420  50.860  56.830  1.00  0.00           H
ATOM    112  C   GLY A   7      52.030  49.340  56.530  1.00  0.00           C
ATOM    113  O   GLY A   7      51.730  48.140  56.800  1.00  0.00           O
ATOM    114  N   LEU A   8      51.440  49.930  55.540  1.00  0.00           N
ATOM    115  HN  LEU A   8      51.750  50.840  55.290  1.00  0.00           H
ATOM    116  CA  LEU A   8      50.300  49.420  54.830  1.00  0.00           C
ATOM    117  HA  LEU A   8      50.010  48.470  55.270  1.00  0.00           H
ATOM    118  CB  LEU A   8      49.020  50.330  55.020  1.00  0.00           C
ATOM    119  HB1 LEU A   8      48.090  50.010  54.510  1.00  0.00           H
ATOM    120  HB2 LEU A   8      49.280  51.290  54.540  1.00  0.00           H
ATOM    121  CG  LEU A   8      48.700  50.590  56.530  1.00  0.00           C
ATOM    122  HG  LEU A   8      49.650  51.000  56.920  1.00  0.00           H
ATOM    123  CD1 LEU A   8      47.560  51.520  56.690  1.00  0.00           C
ATOM    124 HD11 LEU A   8      46.610  51.150  56.250  1.00  0.00           H
ATOM    125 HD12 LEU A   8      47.470  51.820  57.750  1.00  0.00           H
ATOM    126 HD13 LEU A   8      47.920  52.440  56.190  1.00  0.00           H
ATOM    127  CD2 LEU A   8      48.270  49.270  57.310  1.00  0.00           C
ATOM    128 HD21 LEU A   8      49.060  48.480  57.270  1.00  0.00           H
ATOM    129 HD22 LEU A   8      48.030  49.570  58.350  1.00  0.00           H
ATOM    130 HD23 LEU A   8      47.320  48.790  57.000  1.00  0.00           H
ATOM    131  C   LEU A   8      50.610  49.200  53.400  1.00  0.00           C
ATOM    132  O   LEU A   8      49.700  48.840  52.700  1.00  0.00           O
ATOM    133  N   SER A   9      51.730  49.500  52.870  1.00  0.00           N
ATOM    134  HN  SER A   9      52.540  49.720  53.410  1.00  0.00           H
ATOM    135  CA  SER A   9      51.850  49.570  51.360  1.00  0.00           C
ATOM    136  HA  SER A   9      51.030  50.090  50.880  1.00  0.00           H
ATOM    137  CB  SER A   9      53.030  50.400  50.900  1.00  0.00           C
ATOM    138  HB1 SER A   9      53.050  50.520  49.800  1.00  0.00           H
ATOM    139  HB2 SER A   9      53.990  49.890  51.110  1.00  0.00           H
ATOM    140  OG  SER A   9      52.900  51.690  51.540  1.00  0.00           O
ATOM    141  HG1 SER A   9      53.300  52.340  50.960  1.00  0.00           H
ATOM    142  C   SER A   9      51.960  48.220  50.620  1.00  0.00           C
ATOM    143  O   SER A   9      51.610  48.060  49.500  1.00  0.00           O
ATOM    144  N   LYS A  10      52.460  47.210  51.280  1.00  0.00           N
ATOM    145  HN  LYS A  10      52.790  47.360  52.210  1.00  0.00           H
ATOM    146  CA  LYS A  10      52.420  45.850  50.730  1.00  0.00           C
ATOM    147  HA  LYS A  10      52.080  45.740  49.710  1.00  0.00           H
ATOM    148  CB  LYS A  10      53.800  45.250  50.830  1.00  0.00           C
ATOM    149  HB1 LYS A  10      53.780  44.140  50.780  1.00  0.00           H
ATOM    150  HB2 LYS A  10      54.370  45.550  51.740  1.00  0.00           H
ATOM    151  CG  LYS A  10      54.710  45.820  49.610  1.00  0.00           C
ATOM    152  HG1 LYS A  10      54.630  46.920  49.490  1.00  0.00           H
ATOM    153  HG2 LYS A  10      54.220  45.360  48.720  1.00  0.00           H
ATOM    154  CD  LYS A  10      56.190  45.350  49.880  1.00  0.00           C
ATOM    155  HD1 LYS A  10      56.560  45.960  50.740  1.00  0.00           H
ATOM    156  HD2 LYS A  10      56.170  44.290  50.210  1.00  0.00           H
ATOM    157  CE  LYS A  10      57.060  45.520  48.690  1.00  0.00           C
ATOM    158  HE1 LYS A  10      58.150  45.350  48.840  1.00  0.00           H
ATOM    159  HE2 LYS A  10      57.110  46.580  48.360  1.00  0.00           H
ATOM    160  NZ  LYS A  10      56.670  44.750  47.500  1.00  0.00           N
ATOM    161  HZ1 LYS A  10      55.650  44.660  47.360  1.00  0.00           H
ATOM    162  HZ2 LYS A  10      57.040  45.120  46.600  1.00  0.00           H
ATOM    163  HZ3 LYS A  10      57.140  43.830  47.490  1.00  0.00           H
ATOM    164  C   LYS A  10      51.550  44.960  51.600  1.00  0.00           C
ATOM    165  O   LYS A  10      51.130  43.900  51.110  1.00  0.00           O
ATOM    166  N   ALA A  11      51.330  45.400  52.930  1.00  0.00           N
ATOM    167  HN  ALA A  11      51.830  46.200  53.250  1.00  0.00           H
ATOM    168  CA  ALA A  11      50.650  44.720  54.010  1.00  0.00           C
ATOM    169  HA  ALA A  11      51.330  43.900  54.180  1.00  0.00           H
ATOM    170  CB  ALA A  11      50.760  45.600  55.230  1.00  0.00           C
ATOM    171  HB1 ALA A  11      50.680  45.060  56.200  1.00  0.00           H
ATOM    172  HB2 ALA A  11      51.790  46.010  55.160  1.00  0.00           H
ATOM    173  HB3 ALA A  11      50.120  46.510  55.160  1.00  0.00           H
ATOM    174  C   ALA A  11      49.230  44.460  53.710  1.00  0.00           C
ATOM    175  O   ALA A  11      48.610  45.230  53.010  1.00  0.00           O
ATOM    176  N   LYS A  12      48.640  43.380  54.210  1.00  0.00           N
ATOM    177  HN  LYS A  12      49.230  42.770  54.740  1.00  0.00           H
ATOM    178  CA  LYS A  12      47.260  43.110  53.830  1.00  0.00           C
ATOM    179  HA  LYS A  12      46.680  44.020  53.900  1.00  0.00           H
ATOM    180  CB  LYS A  12      47.210  42.500  52.370  1.00  0.00           C
ATOM    181  HB1 LYS A  12      47.520  43.270  51.630  1.00  0.00           H
ATOM    182  HB2 LYS A  12      46.180  42.140  52.130  1.00  0.00           H
ATOM    183  CG  LYS A  12      48.080  41.270  52.110  1.00  0.00           C
ATOM    184  HG1 LYS A  12      49.140  41.550  52.280  1.00  0.00           H
ATOM    185  HG2 LYS A  12      47.980  41.090  51.020  1.00  0.00           H
ATOM    186  CD  LYS A  12      47.770  40.010  52.900  1.00  0.00           C
ATOM    187  HD1 LYS A  12      48.130  40.200  53.930  1.00  0.00           H
ATOM    188  HD2 LYS A  12      46.660  39.980  52.930  1.00  0.00           H
ATOM    189  CE  LYS A  12      48.230  38.700  52.320  1.00  0.00           C
ATOM    190  HE1 LYS A  12      49.320  38.540  52.440  1.00  0.00           H
ATOM    191  HE2 LYS A  12      48.100  38.730  51.210  1.00  0.00           H
ATOM    192  NZ  LYS A  12      47.490  37.580  52.870  1.00  0.00           N
ATOM    193  HZ1 LYS A  12      47.650  37.400  53.880  1.00  0.00           H
ATOM    194  HZ2 LYS A  12      46.490  37.650  52.600  1.00  0.00           H
ATOM    195  HZ3 LYS A  12      47.790  36.730  52.350  1.00  0.00           H
ATOM    196  C   LYS A  12      46.510  42.220  54.750  1.00  0.00           C
ATOM    197  O   LYS A  12      45.350  41.870  54.540  1.00  0.00           O
ATOM    198  N   GLU A  13      47.150  41.770  55.860  1.00  0.00           N
ATOM    199  HN  GLU A  13      47.990  42.240  56.110  1.00  0.00           H
ATOM    200  CA  GLU A  13      46.630  40.980  56.940  1.00  0.00           C
ATOM    201  HA  GLU A  13      45.550  40.950  56.870  1.00  0.00           H
ATOM    202  CB  GLU A  13      47.050  39.490  57.080  1.00  0.00           C
ATOM    203  HB1 GLU A  13      46.820  39.170  58.120  1.00  0.00           H
ATOM    204  HB2 GLU A  13      48.160  39.450  57.050  1.00  0.00           H
ATOM    205  CG  GLU A  13      46.300  38.650  56.000  1.00  0.00           C
ATOM    206  HG1 GLU A  13      46.430  39.120  55.000  1.00  0.00           H
ATOM    207  HG2 GLU A  13      45.210  38.740  56.200  1.00  0.00           H
ATOM    208  CD  GLU A  13      46.660  37.210  56.190  1.00  0.00           C
ATOM    209  OE1 GLU A  13      47.330  36.620  55.310  1.00  0.00           O
ATOM    210  OE2 GLU A  13      46.240  36.620  57.180  1.00  0.00           O
ATOM    211  C   GLU A  13      47.100  41.730  58.130  1.00  0.00           C
ATOM    212  O   GLU A  13      48.100  42.420  58.140  1.00  0.00           O
ATOM    213  N   GLY A  14      46.400  41.700  59.260  1.00  0.00           N
ATOM    214  HN  GLY A  14      45.610  41.100  59.360  1.00  0.00           H
ATOM    215  CA  GLY A  14      46.770  42.400  60.490  1.00  0.00           C
ATOM    216  HA1 GLY A  14      47.060  43.400  60.200  1.00  0.00           H
ATOM    217  HA2 GLY A  14      45.870  42.540  61.070  1.00  0.00           H
ATOM    218  C   GLY A  14      47.940  41.880  61.150  1.00  0.00           C
ATOM    219  O   GLY A  14      48.540  40.910  60.670  1.00  0.00           O
ATOM    220  N   VAL A  15      48.290  42.410  62.320  1.00  0.00           N
ATOM    221  HN  VAL A  15      47.760  43.180  62.660  1.00  0.00           H
ATOM    222  CA  VAL A  15      49.410  41.860  63.050  1.00  0.00           C
ATOM    223  HA  VAL A  15      49.920  41.040  62.560  1.00  0.00           H
ATOM    224  CB  VAL A  15      50.460  42.910  63.480  1.00  0.00           C
ATOM    225  HB  VAL A  15      50.140  43.320  64.460  1.00  0.00           H
ATOM    226  CG1 VAL A  15      51.800  42.270  63.730  1.00  0.00           C
ATOM    227 HG11 VAL A  15      52.090  41.570  62.920  1.00  0.00           H
ATOM    228 HG12 VAL A  15      52.570  43.070  63.810  1.00  0.00           H
ATOM    229 HG13 VAL A  15      51.840  41.600  64.610  1.00  0.00           H
ATOM    230  CG2 VAL A  15      50.540  44.060  62.490  1.00  0.00           C
ATOM    231 HG21 VAL A  15      51.430  44.690  62.730  1.00  0.00           H
ATOM    232 HG22 VAL A  15      50.650  43.540  61.510  1.00  0.00           H
ATOM    233 HG23 VAL A  15      49.640  44.710  62.450  1.00  0.00           H
ATOM    234  C   VAL A  15      48.750  41.230  64.340  1.00  0.00           C
ATOM    235  O   VAL A  15      47.980  41.890  65.110  1.00  0.00           O
ATOM    236  N   VAL A  16      49.050  39.970  64.630  1.00  0.00           N
ATOM    237  HN  VAL A  16      49.600  39.360  64.080  1.00  0.00           H
ATOM    238  CA  VAL A  16      48.490  39.270  65.760  1.00  0.00           C
ATOM    239  HA  VAL A  16      47.460  39.540  65.920  1.00  0.00           H
ATOM    240  CB  VAL A  16      48.590  37.780  65.530  1.00  0.00           C
ATOM    241  HB  VAL A  16      49.640  37.410  65.470  1.00  0.00           H
ATOM    242  CG1 VAL A  16      47.900  37.050  66.750  1.00  0.00           C
ATOM    243 HG11 VAL A  16      48.580  37.030  67.630  1.00  0.00           H
ATOM    244 HG12 VAL A  16      46.920  37.490  67.040  1.00  0.00           H
ATOM    245 HG13 VAL A  16      47.770  35.990  66.430  1.00  0.00           H
ATOM    246  CG2 VAL A  16      47.770  37.390  64.270  1.00  0.00           C
ATOM    247 HG21 VAL A  16      47.620  36.290  64.180  1.00  0.00           H
ATOM    248 HG22 VAL A  16      46.790  37.910  64.330  1.00  0.00           H
ATOM    249 HG23 VAL A  16      48.400  37.690  63.410  1.00  0.00           H
ATOM    250  C   VAL A  16      49.230  39.590  67.010  1.00  0.00           C
ATOM    251  O   VAL A  16      50.320  39.100  67.380  1.00  0.00           O
ATOM    252  N   ALA A  17      48.680  40.480  67.750  1.00  0.00           N
ATOM    253  HN  ALA A  17      48.020  41.050  67.270  1.00  0.00           H
ATOM    254  CA  ALA A  17      49.100  40.880  69.010  1.00  0.00           C
ATOM    255  HA  ALA A  17      50.090  41.280  68.870  1.00  0.00           H
ATOM    256  CB  ALA A  17      48.110  41.920  69.580  1.00  0.00           C
ATOM    257  HB1 ALA A  17      48.140  42.680  68.770  1.00  0.00           H
ATOM    258  HB2 ALA A  17      47.140  41.400  69.720  1.00  0.00           H
ATOM    259  HB3 ALA A  17      48.450  42.380  70.520  1.00  0.00           H
ATOM    260  C   ALA A  17      49.070  39.850  70.080  1.00  0.00           C
ATOM    261  O   ALA A  17      48.210  38.980  70.150  1.00  0.00           O
ATOM    262  N   ALA A  18      50.030  40.010  70.980  1.00  0.00           N
ATOM    263  HN  ALA A  18      50.610  40.820  71.040  1.00  0.00           H
ATOM    264  CA  ALA A  18      50.240  39.070  72.050  1.00  0.00           C
ATOM    265  HA  ALA A  18      49.550  38.230  72.010  1.00  0.00           H
ATOM    266  CB  ALA A  18      51.610  38.540  71.910  1.00  0.00           C
ATOM    267  HB1 ALA A  18      51.530  37.840  71.040  1.00  0.00           H
ATOM    268  HB2 ALA A  18      52.330  39.330  71.630  1.00  0.00           H
ATOM    269  HB3 ALA A  18      51.920  37.950  72.800  1.00  0.00           H
ATOM    270  C   ALA A  18      49.910  39.750  73.390  1.00  0.00           C
ATOM    271  O   ALA A  18      50.100  39.340  74.550  1.00  0.00           O
ATOM    272  N   ALA A  19      49.400  40.980  73.240  1.00  0.00           N
ATOM    273  HN  ALA A  19      49.030  41.340  72.390  1.00  0.00           H
ATOM    274  CA  ALA A  19      49.280  41.930  74.400  1.00  0.00           C
ATOM    275  HA  ALA A  19      49.190  41.330  75.290  1.00  0.00           H
ATOM    276  CB  ALA A  19      50.520  42.740  74.550  1.00  0.00           C
ATOM    277  HB1 ALA A  19      50.540  43.230  75.550  1.00  0.00           H
ATOM    278  HB2 ALA A  19      51.330  41.980  74.510  1.00  0.00           H
ATOM    279  HB3 ALA A  19      50.640  43.430  73.690  1.00  0.00           H
ATOM    280  C   ALA A  19      48.090  42.850  74.360  1.00  0.00           C
ATOM    281  O   ALA A  19      47.580  43.170  73.300  1.00  0.00           O
ATOM    282  N   GLU A  20      47.640  43.310  75.510  1.00  0.00           N
ATOM    283  HN  GLU A  20      48.130  42.960  76.310  1.00  0.00           H
ATOM    284  CA  GLU A  20      46.570  44.220  75.670  1.00  0.00           C
ATOM    285  HA  GLU A  20      45.730  44.100  74.990  1.00  0.00           H
ATOM    286  CB  GLU A  20      46.140  44.210  77.180  1.00  0.00           C
ATOM    287  HB1 GLU A  20      45.390  45.010  77.330  1.00  0.00           H
ATOM    288  HB2 GLU A  20      47.050  44.470  77.760  1.00  0.00           H
ATOM    289  CG  GLU A  20      45.600  42.910  77.670  1.00  0.00           C
ATOM    290  HG1 GLU A  20      46.260  42.060  77.370  1.00  0.00           H
ATOM    291  HG2 GLU A  20      44.590  42.650  77.290  1.00  0.00           H
ATOM    292  CD  GLU A  20      45.370  42.810  79.190  1.00  0.00           C
ATOM    293  OE1 GLU A  20      44.270  43.310  79.670  1.00  0.00           O
ATOM    294  OE2 GLU A  20      46.270  42.380  79.950  1.00  0.00           O
ATOM    295  C   GLU A  20      47.030  45.580  75.380  1.00  0.00           C
ATOM    296  O   GLU A  20      46.280  46.450  74.990  1.00  0.00           O
ATOM    297  N   LYS A  21      48.330  45.830  75.700  1.00  0.00           N
ATOM    298  HN  LYS A  21      48.810  45.020  76.030  1.00  0.00           H
ATOM    299  CA  LYS A  21      49.100  47.060  75.370  1.00  0.00           C
ATOM    300  HA  LYS A  21      48.700  47.870  75.960  1.00  0.00           H
ATOM    301  CB  LYS A  21      50.590  46.820  75.760  1.00  0.00           C
ATOM    302  HB1 LYS A  21      51.200  47.750  75.690  1.00  0.00           H
ATOM    303  HB2 LYS A  21      50.940  46.120  74.970  1.00  0.00           H
ATOM    304  CG  LYS A  21      50.960  46.250  77.180  1.00  0.00           C
ATOM    305  HG1 LYS A  21      50.500  45.260  77.350  1.00  0.00           H
ATOM    306  HG2 LYS A  21      50.620  46.870  78.040  1.00  0.00           H
ATOM    307  CD  LYS A  21      52.470  46.000  77.300  1.00  0.00           C
ATOM    308  HD1 LYS A  21      52.550  45.250  78.110  1.00  0.00           H
ATOM    309  HD2 LYS A  21      52.770  45.510  76.340  1.00  0.00           H
ATOM    310  CE  LYS A  21      53.350  47.200  77.420  1.00  0.00           C
ATOM    311  HE1 LYS A  21      53.140  47.740  78.370  1.00  0.00           H
ATOM    312  HE2 LYS A  21      53.370  47.780  76.480  1.00  0.00           H
ATOM    313  NZ  LYS A  21      54.780  46.870  77.560  1.00  0.00           N
ATOM    314  HZ1 LYS A  21      55.260  47.710  77.950  1.00  0.00           H
ATOM    315  HZ2 LYS A  21      54.900  46.100  78.250  1.00  0.00           H
ATOM    316  HZ3 LYS A  21      55.160  46.630  76.620  1.00  0.00           H
ATOM    317  C   LYS A  21      48.990  47.490  73.940  1.00  0.00           C
ATOM    318  O   LYS A  21      49.180  46.640  73.050  1.00  0.00           O
ATOM    319  N   THR A  22      48.640  48.730  73.660  1.00  0.00           N
ATOM    320  HN  THR A  22      48.520  49.390  74.390  1.00  0.00           H
ATOM    321  CA  THR A  22      48.350  49.130  72.300  1.00  0.00           C
ATOM    322  HA  THR A  22      48.730  48.360  71.640  1.00  0.00           H
ATOM    323  CB  THR A  22      46.820  49.350  72.210  1.00  0.00           C
ATOM    324  HB  THR A  22      46.480  50.160  72.890  1.00  0.00           H
ATOM    325  OG1 THR A  22      46.100  48.160  72.490  1.00  0.00           O
ATOM    326  HG1 THR A  22      46.410  47.950  73.380  1.00  0.00           H
ATOM    327  CG2 THR A  22      46.470  49.630  70.780  1.00  0.00           C
ATOM    328 HG21 THR A  22      46.840  48.870  70.050  1.00  0.00           H
ATOM    329 HG22 THR A  22      45.380  49.760  70.650  1.00  0.00           H
ATOM    330 HG23 THR A  22      46.990  50.590  70.550  1.00  0.00           H
ATOM    331  C   THR A  22      49.190  50.340  71.850  1.00  0.00           C
ATOM    332  O   THR A  22      49.550  51.130  72.700  1.00  0.00           O
ATOM    333  N   LYS A  23      49.580  50.420  70.560  1.00  0.00           N
ATOM    334  HN  LYS A  23      49.410  49.630  69.990  1.00  0.00           H
ATOM    335  CA  LYS A  23      50.140  51.690  70.110  1.00  0.00           C
ATOM    336  HA  LYS A  23      49.500  52.490  70.470  1.00  0.00           H
ATOM    337  CB  LYS A  23      51.600  52.060  70.610  1.00  0.00           C
ATOM    338  HB1 LYS A  23      51.530  52.350  71.670  1.00  0.00           H
ATOM    339  HB2 LYS A  23      51.860  52.940  69.980  1.00  0.00           H
ATOM    340  CG  LYS A  23      52.710  51.020  70.590  1.00  0.00           C
ATOM    341  HG1 LYS A  23      52.220  50.060  70.860  1.00  0.00           H
ATOM    342  HG2 LYS A  23      53.510  51.350  71.290  1.00  0.00           H
ATOM    343  CD  LYS A  23      53.360  50.870  69.210  1.00  0.00           C
ATOM    344  HD1 LYS A  23      52.620  50.960  68.390  1.00  0.00           H
ATOM    345  HD2 LYS A  23      53.980  51.790  69.100  1.00  0.00           H
ATOM    346  CE  LYS A  23      54.090  49.570  68.930  1.00  0.00           C
ATOM    347  HE1 LYS A  23      54.420  49.450  67.870  1.00  0.00           H
ATOM    348  HE2 LYS A  23      53.390  48.730  69.090  1.00  0.00           H
ATOM    349  NZ  LYS A  23      55.400  49.400  69.650  1.00  0.00           N
ATOM    350  HZ1 LYS A  23      55.940  50.270  69.820  1.00  0.00           H
ATOM    351  HZ2 LYS A  23      55.280  48.980  70.590  1.00  0.00           H
ATOM    352  HZ3 LYS A  23      55.960  48.810  69.000  1.00  0.00           H
ATOM    353  C   LYS A  23      50.100  51.670  68.650  1.00  0.00           C
ATOM    354  O   LYS A  23      49.830  50.620  67.990  1.00  0.00           O
ATOM    355  N   GLN A  24      50.350  52.830  68.070  1.00  0.00           N
ATOM    356  HN  GLN A  24      50.510  53.640  68.630  1.00  0.00           H
ATOM    357  CA  GLN A  24      50.390  53.090  66.630  1.00  0.00           C
ATOM    358  HA  GLN A  24      49.600  52.530  66.150  1.00  0.00           H
ATOM    359  CB  GLN A  24      49.900  54.600  66.290  1.00  0.00           C
ATOM    360  HB1 GLN A  24      50.430  55.430  66.800  1.00  0.00           H
ATOM    361  HB2 GLN A  24      48.860  54.690  66.690  1.00  0.00           H
ATOM    362  CG  GLN A  24      50.020  54.970  64.810  1.00  0.00           C
ATOM    363  HG1 GLN A  24      49.520  54.170  64.220  1.00  0.00           H
ATOM    364  HG2 GLN A  24      51.060  55.010  64.420  1.00  0.00           H
ATOM    365  CD  GLN A  24      49.350  56.280  64.520  1.00  0.00           C
ATOM    366  OE1 GLN A  24      49.960  57.160  63.960  1.00  0.00           O
ATOM    367  NE2 GLN A  24      47.960  56.400  64.660  1.00  0.00           N
ATOM    368 HE21 GLN A  24      47.460  55.570  64.900  1.00  0.00           H
ATOM    369 HE22 GLN A  24      47.580  57.320  64.540  1.00  0.00           H
ATOM    370  C   GLN A  24      51.660  52.690  65.870  1.00  0.00           C
ATOM    371  O   GLN A  24      52.740  53.170  66.260  1.00  0.00           O
ATOM    372  N   GLY A  25      51.590  51.780  64.870  1.00  0.00           N
ATOM    373  HN  GLY A  25      50.700  51.610  64.470  1.00  0.00           H
ATOM    374  CA  GLY A  25      52.670  51.270  63.970  1.00  0.00           C
ATOM    375  HA1 GLY A  25      53.250  50.580  64.570  1.00  0.00           H
ATOM    376  HA2 GLY A  25      52.290  50.750  63.100  1.00  0.00           H
ATOM    377  C   GLY A  25      53.570  52.350  63.320  1.00  0.00           C
ATOM    378  O   GLY A  25      53.100  53.500  63.140  1.00  0.00           O
ATOM    379  N   VAL A  26      54.810  51.970  62.920  1.00  0.00           N
ATOM    380  HN  VAL A  26      55.170  51.040  62.990  1.00  0.00           H
ATOM    381  CA  VAL A  26      55.760  52.930  62.300  1.00  0.00           C
ATOM    382  HA  VAL A  26      55.370  53.930  62.320  1.00  0.00           H
ATOM    383  CB  VAL A  26      57.130  52.870  62.990  1.00  0.00           C
ATOM    384  HB  VAL A  26      57.660  51.900  62.940  1.00  0.00           H
ATOM    385  CG1 VAL A  26      58.020  53.920  62.430  1.00  0.00           C
ATOM    386 HG11 VAL A  26      57.420  54.780  62.030  1.00  0.00           H
ATOM    387 HG12 VAL A  26      58.760  54.240  63.190  1.00  0.00           H
ATOM    388 HG13 VAL A  26      58.610  53.480  61.600  1.00  0.00           H
ATOM    389  CG2 VAL A  26      56.990  53.160  64.540  1.00  0.00           C
ATOM    390 HG21 VAL A  26      56.450  54.120  64.700  1.00  0.00           H
ATOM    391 HG22 VAL A  26      56.290  52.510  65.110  1.00  0.00           H
ATOM    392 HG23 VAL A  26      57.970  53.260  65.040  1.00  0.00           H
ATOM    393  C   VAL A  26      55.890  52.480  60.890  1.00  0.00           C
ATOM    394  O   VAL A  26      56.360  51.390  60.510  1.00  0.00           O
ATOM    395  N   ALA A  27      55.530  53.340  60.000  1.00  0.00           N
ATOM    396  HN  ALA A  27      55.100  54.200  60.300  1.00  0.00           H
ATOM    397  CA  ALA A  27      55.720  53.140  58.580  1.00  0.00           C
ATOM    398  HA  ALA A  27      55.310  52.180  58.310  1.00  0.00           H
ATOM    399  CB  ALA A  27      54.830  54.160  57.870  1.00  0.00           C
ATOM    400  HB1 ALA A  27      54.730  53.870  56.800  1.00  0.00           H
ATOM    401  HB2 ALA A  27      53.780  54.300  58.210  1.00  0.00           H
ATOM    402  HB3 ALA A  27      55.230  55.200  57.960  1.00  0.00           H
ATOM    403  C   ALA A  27      57.150  53.260  58.020  1.00  0.00           C
ATOM    404  O   ALA A  27      58.000  54.010  58.480  1.00  0.00           O
ATOM    405  N   GLU A  28      57.430  52.420  57.000  1.00  0.00           N
ATOM    406  HN  GLU A  28      56.650  51.870  56.720  1.00  0.00           H
ATOM    407  CA  GLU A  28      58.640  52.200  56.170  1.00  0.00           C
ATOM    408  HA  GLU A  28      59.430  51.980  56.870  1.00  0.00           H
ATOM    409  CB  GLU A  28      58.390  50.990  55.370  1.00  0.00           C
ATOM    410  HB1 GLU A  28      57.440  51.010  54.790  1.00  0.00           H
ATOM    411  HB2 GLU A  28      58.410  50.130  56.070  1.00  0.00           H
ATOM    412  CG  GLU A  28      59.310  50.710  54.200  1.00  0.00           C
ATOM    413  HG1 GLU A  28      60.350  50.820  54.570  1.00  0.00           H
ATOM    414  HG2 GLU A  28      59.220  51.540  53.470  1.00  0.00           H
ATOM    415  CD  GLU A  28      59.150  49.350  53.650  1.00  0.00           C
ATOM    416  OE1 GLU A  28      58.340  49.190  52.720  1.00  0.00           O
ATOM    417  OE2 GLU A  28      59.750  48.360  54.150  1.00  0.00           O
ATOM    418  C   GLU A  28      59.030  53.370  55.360  1.00  0.00           C
ATOM    419  O   GLU A  28      58.220  54.030  54.820  1.00  0.00           O
ATOM    420  N   ALA A  29      60.340  53.700  55.270  1.00  0.00           N
ATOM    421  HN  ALA A  29      61.040  53.170  55.740  1.00  0.00           H
ATOM    422  CA  ALA A  29      60.900  54.940  54.820  1.00  0.00           C
ATOM    423  HA  ALA A  29      60.330  55.700  55.340  1.00  0.00           H
ATOM    424  CB  ALA A  29      62.390  54.960  55.080  1.00  0.00           C
ATOM    425  HB1 ALA A  29      62.870  55.950  54.890  1.00  0.00           H
ATOM    426  HB2 ALA A  29      62.660  54.670  56.120  1.00  0.00           H
ATOM    427  HB3 ALA A  29      62.920  54.250  54.420  1.00  0.00           H
ATOM    428  C   ALA A  29      60.550  55.200  53.380  1.00  0.00           C
ATOM    429  O   ALA A  29      60.050  56.230  53.060  1.00  0.00           O
ATOM    430  N   ALA A  30      60.580  54.140  52.590  1.00  0.00           N
ATOM    431  HN  ALA A  30      61.020  53.330  52.960  1.00  0.00           H
ATOM    432  CA  ALA A  30      60.220  54.110  51.170  1.00  0.00           C
ATOM    433  HA  ALA A  30      60.910  54.610  50.510  1.00  0.00           H
ATOM    434  CB  ALA A  30      60.220  52.680  50.760  1.00  0.00           C
ATOM    435  HB1 ALA A  30      59.630  52.040  51.450  1.00  0.00           H
ATOM    436  HB2 ALA A  30      59.890  52.540  49.710  1.00  0.00           H
ATOM    437  HB3 ALA A  30      61.190  52.140  50.830  1.00  0.00           H
ATOM    438  C   ALA A  30      58.840  54.660  50.770  1.00  0.00           C
ATOM    439  O   ALA A  30      58.750  55.330  49.750  1.00  0.00           O
ATOM    440  N   GLY A  31      57.810  54.320  51.580  1.00  0.00           N
ATOM    441  HN  GLY A  31      58.060  53.830  52.410  1.00  0.00           H
ATOM    442  CA  GLY A  31      56.370  54.390  51.330  1.00  0.00           C
ATOM    443  HA1 GLY A  31      56.160  54.630  50.300  1.00  0.00           H
ATOM    444  HA2 GLY A  31      55.910  53.470  51.660  1.00  0.00           H
ATOM    445  C   GLY A  31      55.890  55.670  51.940  1.00  0.00           C
ATOM    446  O   GLY A  31      54.810  56.120  51.510  1.00  0.00           O
ATOM    447  N   LYS A  32      56.670  56.140  52.940  1.00  0.00           N
ATOM    448  HN  LYS A  32      57.500  55.640  53.190  1.00  0.00           H
ATOM    449  CA  LYS A  32      56.530  57.510  53.440  1.00  0.00           C
ATOM    450  HA  LYS A  32      55.530  57.670  53.800  1.00  0.00           H
ATOM    451  CB  LYS A  32      57.240  57.700  54.820  1.00  0.00           C
ATOM    452  HB1 LYS A  32      57.310  58.770  55.110  1.00  0.00           H
ATOM    453  HB2 LYS A  32      58.310  57.420  54.700  1.00  0.00           H
ATOM    454  CG  LYS A  32      56.680  56.930  56.010  1.00  0.00           C
ATOM    455  HG1 LYS A  32      56.550  55.870  55.710  1.00  0.00           H
ATOM    456  HG2 LYS A  32      55.690  57.330  56.310  1.00  0.00           H
ATOM    457  CD  LYS A  32      57.560  56.950  57.250  1.00  0.00           C
ATOM    458  HD1 LYS A  32      57.010  56.390  58.030  1.00  0.00           H
ATOM    459  HD2 LYS A  32      58.500  56.400  57.070  1.00  0.00           H
ATOM    460  CE  LYS A  32      58.060  58.290  57.780  1.00  0.00           C
ATOM    461  HE1 LYS A  32      58.770  58.730  57.040  1.00  0.00           H
ATOM    462  HE2 LYS A  32      58.470  58.130  58.800  1.00  0.00           H
ATOM    463  NZ  LYS A  32      56.900  59.290  57.960  1.00  0.00           N
ATOM    464  HZ1 LYS A  32      56.490  59.370  57.010  1.00  0.00           H
ATOM    465  HZ2 LYS A  32      56.200  58.830  58.570  1.00  0.00           H
ATOM    466  HZ3 LYS A  32      57.150  60.120  58.530  1.00  0.00           H
ATOM    467  C   LYS A  32      56.880  58.660  52.450  1.00  0.00           C
ATOM    468  O   LYS A  32      57.730  58.610  51.480  1.00  0.00           O
ATOM    469  N   THR A  33      56.190  59.780  52.640  1.00  0.00           N
ATOM    470  HN  THR A  33      55.530  59.910  53.370  1.00  0.00           H
ATOM    471  CA  THR A  33      56.530  61.090  52.010  1.00  0.00           C
ATOM    472  HA  THR A  33      57.240  61.050  51.200  1.00  0.00           H
ATOM    473  CB  THR A  33      55.320  61.880  51.460  1.00  0.00           C
ATOM    474  HB  THR A  33      54.910  61.260  50.640  1.00  0.00           H
ATOM    475  OG1 THR A  33      55.730  63.230  51.120  1.00  0.00           O
ATOM    476  HG1 THR A  33      55.280  63.410  50.290  1.00  0.00           H
ATOM    477  CG2 THR A  33      54.230  61.950  52.510  1.00  0.00           C
ATOM    478 HG21 THR A  33      54.580  62.540  53.380  1.00  0.00           H
ATOM    479 HG22 THR A  33      53.390  62.550  52.110  1.00  0.00           H
ATOM    480 HG23 THR A  33      53.750  60.980  52.740  1.00  0.00           H
ATOM    481  C   THR A  33      57.270  61.900  52.990  1.00  0.00           C
ATOM    482  O   THR A  33      57.050  61.930  54.230  1.00  0.00           O
ATOM    483  N   LYS A  34      58.350  62.600  52.630  1.00  0.00           N
ATOM    484  HN  LYS A  34      58.590  62.700  51.670  1.00  0.00           H
ATOM    485  CA  LYS A  34      59.210  63.390  53.470  1.00  0.00           C
ATOM    486  HA  LYS A  34      58.900  63.270  54.500  1.00  0.00           H
ATOM    487  CB  LYS A  34      60.700  62.980  53.290  1.00  0.00           C
ATOM    488  HB1 LYS A  34      61.360  63.520  54.000  1.00  0.00           H
ATOM    489  HB2 LYS A  34      61.010  63.180  52.240  1.00  0.00           H
ATOM    490  CG  LYS A  34      61.090  61.470  53.500  1.00  0.00           C
ATOM    491  HG1 LYS A  34      60.590  61.150  54.440  1.00  0.00           H
ATOM    492  HG2 LYS A  34      62.180  61.530  53.690  1.00  0.00           H
ATOM    493  CD  LYS A  34      60.730  60.450  52.350  1.00  0.00           C
ATOM    494  HD1 LYS A  34      59.630  60.290  52.420  1.00  0.00           H
ATOM    495  HD2 LYS A  34      61.030  60.820  51.340  1.00  0.00           H
ATOM    496  CE  LYS A  34      61.210  59.010  52.550  1.00  0.00           C
ATOM    497  HE1 LYS A  34      60.730  58.290  51.860  1.00  0.00           H
ATOM    498  HE2 LYS A  34      61.020  58.630  53.580  1.00  0.00           H
ATOM    499  NZ  LYS A  34      62.700  58.970  52.530  1.00  0.00           N
ATOM    500  HZ1 LYS A  34      63.190  59.630  53.150  1.00  0.00           H
ATOM    501  HZ2 LYS A  34      63.120  58.060  52.810  1.00  0.00           H
ATOM    502  HZ3 LYS A  34      63.090  59.210  51.590  1.00  0.00           H
ATOM    503  C   LYS A  34      59.120  64.880  53.000  1.00  0.00           C
ATOM    504  O   LYS A  34      59.870  65.770  53.450  1.00  0.00           O
ATOM    505  N   GLU A  35      58.230  65.150  52.010  1.00  0.00           N
ATOM    506  HN  GLU A  35      57.520  64.560  51.630  1.00  0.00           H
ATOM    507  CA  GLU A  35      58.160  66.480  51.440  1.00  0.00           C
ATOM    508  HA  GLU A  35      59.020  67.110  51.610  1.00  0.00           H
ATOM    509  CB  GLU A  35      57.920  66.270  49.900  1.00  0.00           C
ATOM    510  HB1 GLU A  35      57.780  67.230  49.360  1.00  0.00           H
ATOM    511  HB2 GLU A  35      57.000  65.670  49.710  1.00  0.00           H
ATOM    512  CG  GLU A  35      59.130  65.490  49.230  1.00  0.00           C
ATOM    513  HG1 GLU A  35      59.520  64.740  49.950  1.00  0.00           H
ATOM    514  HG2 GLU A  35      59.970  66.220  49.140  1.00  0.00           H
ATOM    515  CD  GLU A  35      58.850  64.880  47.880  1.00  0.00           C
ATOM    516  OE1 GLU A  35      59.230  63.720  47.730  1.00  0.00           O
ATOM    517  OE2 GLU A  35      58.260  65.570  47.040  1.00  0.00           O
ATOM    518  C   GLU A  35      57.060  67.270  51.960  1.00  0.00           C
ATOM    519  O   GLU A  35      56.960  68.400  51.550  1.00  0.00           O
ATOM    520  N   GLY A  36      56.270  66.780  52.920  1.00  0.00           N
ATOM    521  HN  GLY A  36      56.200  65.830  53.210  1.00  0.00           H
ATOM    522  CA  GLY A  36      55.300  67.660  53.560  1.00  0.00           C
ATOM    523  HA1 GLY A  36      54.620  68.160  52.880  1.00  0.00           H
ATOM    524  HA2 GLY A  36      54.740  67.070  54.270  1.00  0.00           H
ATOM    525  C   GLY A  36      55.860  68.690  54.440  1.00  0.00           C
ATOM    526  O   GLY A  36      55.230  69.780  54.520  1.00  0.00           O
ATOM    527  N   VAL A  37      56.970  68.380  55.190  1.00  0.00           N
ATOM    528  HN  VAL A  37      57.250  67.420  55.210  1.00  0.00           H
ATOM    529  CA  VAL A  37      57.730  69.230  56.040  1.00  0.00           C
ATOM    530  HA  VAL A  37      57.070  69.890  56.590  1.00  0.00           H
ATOM    531  CB  VAL A  37      58.440  68.370  57.080  1.00  0.00           C
ATOM    532  HB  VAL A  37      59.180  68.980  57.650  1.00  0.00           H
ATOM    533  CG1 VAL A  37      57.320  67.780  57.980  1.00  0.00           C
ATOM    534 HG11 VAL A  37      57.760  67.240  58.840  1.00  0.00           H
ATOM    535 HG12 VAL A  37      56.740  68.650  58.360  1.00  0.00           H
ATOM    536 HG13 VAL A  37      56.620  67.080  57.490  1.00  0.00           H
ATOM    537  CG2 VAL A  37      59.210  67.140  56.450  1.00  0.00           C
ATOM    538 HG21 VAL A  37      58.580  66.300  56.080  1.00  0.00           H
ATOM    539 HG22 VAL A  37      59.840  67.450  55.580  1.00  0.00           H
ATOM    540 HG23 VAL A  37      59.950  66.730  57.170  1.00  0.00           H
ATOM    541  C   VAL A  37      58.660  70.180  55.240  1.00  0.00           C
ATOM    542  O   VAL A  37      59.200  71.190  55.730  1.00  0.00           O
ATOM    543  N   LEU A  38      58.890  69.930  53.940  1.00  0.00           N
ATOM    544  HN  LEU A  38      58.480  69.070  53.650  1.00  0.00           H
ATOM    545  CA  LEU A  38      59.640  70.720  53.020  1.00  0.00           C
ATOM    546  HA  LEU A  38      60.400  71.280  53.550  1.00  0.00           H
ATOM    547  CB  LEU A  38      60.350  69.820  51.950  1.00  0.00           C
ATOM    548  HB1 LEU A  38      60.990  70.510  51.350  1.00  0.00           H
ATOM    549  HB2 LEU A  38      59.580  69.340  51.300  1.00  0.00           H
ATOM    550  CG  LEU A  38      61.280  68.740  52.520  1.00  0.00           C
ATOM    551  HG  LEU A  38      60.590  67.940  52.870  1.00  0.00           H
ATOM    552  CD1 LEU A  38      62.070  68.170  51.300  1.00  0.00           C
ATOM    553 HD11 LEU A  38      62.760  67.320  51.510  1.00  0.00           H
ATOM    554 HD12 LEU A  38      61.360  67.640  50.620  1.00  0.00           H
ATOM    555 HD13 LEU A  38      62.660  68.980  50.840  1.00  0.00           H
ATOM    556  CD2 LEU A  38      62.220  69.320  53.590  1.00  0.00           C
ATOM    557 HD21 LEU A  38      62.900  68.690  54.220  1.00  0.00           H
ATOM    558 HD22 LEU A  38      62.850  70.110  53.120  1.00  0.00           H
ATOM    559 HD23 LEU A  38      61.630  69.820  54.390  1.00  0.00           H
ATOM    560  C   LEU A  38      58.600  71.610  52.240  1.00  0.00           C
ATOM    561  O   LEU A  38      58.970  72.510  51.480  1.00  0.00           O
ATOM    562  N   TYR A  39      57.330  71.410  52.470  1.00  0.00           N
ATOM    563  HN  TYR A  39      57.020  70.540  52.840  1.00  0.00           H
ATOM    564  CA  TYR A  39      56.160  72.210  52.080  1.00  0.00           C
ATOM    565  HA  TYR A  39      55.360  71.650  52.540  1.00  0.00           H
ATOM    566  CB  TYR A  39      56.050  73.560  52.830  1.00  0.00           C
ATOM    567  HB1 TYR A  39      57.000  74.110  52.680  1.00  0.00           H
ATOM    568  HB2 TYR A  39      55.940  73.440  53.920  1.00  0.00           H
ATOM    569  CG  TYR A  39      54.870  74.400  52.370  1.00  0.00           C
ATOM    570  CD1 TYR A  39      54.930  75.580  51.640  1.00  0.00           C
ATOM    571  HD1 TYR A  39      55.870  76.070  51.450  1.00  0.00           H
ATOM    572  CE1 TYR A  39      53.810  76.270  51.210  1.00  0.00           C
ATOM    573  HE1 TYR A  39      53.810  77.160  50.590  1.00  0.00           H
ATOM    574  CZ  TYR A  39      52.550  75.680  51.500  1.00  0.00           C
ATOM    575  OH  TYR A  39      51.370  76.250  50.990  1.00  0.00           O
ATOM    576  HH  TYR A  39      51.420  76.530  50.070  1.00  0.00           H
ATOM    577  CD2 TYR A  39      53.620  73.790  52.620  1.00  0.00           C
ATOM    578  HD2 TYR A  39      53.560  72.890  53.210  1.00  0.00           H
ATOM    579  CE2 TYR A  39      52.480  74.480  52.120  1.00  0.00           C
ATOM    580  HE2 TYR A  39      51.550  73.960  52.300  1.00  0.00           H
ATOM    581  C   TYR A  39      55.860  72.160  50.570  1.00  0.00           C
ATOM    582  O   TYR A  39      56.460  72.890  49.790  1.00  0.00           O
ATOM    583  N   VAL A  40      54.970  71.310  50.100  1.00  0.00           N
ATOM    584  HN  VAL A  40      54.530  70.630  50.680  1.00  0.00           H
ATOM    585  CA  VAL A  40      54.550  71.060  48.730  1.00  0.00           C
ATOM    586  HA  VAL A  40      55.000  71.790  48.070  1.00  0.00           H
ATOM    587  CB  VAL A  40      55.030  69.750  48.240  1.00  0.00           C
ATOM    588  HB  VAL A  40      54.810  69.640  47.160  1.00  0.00           H
ATOM    589  CG1 VAL A  40      56.580  69.690  48.470  1.00  0.00           C
ATOM    590 HG11 VAL A  40      56.930  68.690  48.130  1.00  0.00           H
ATOM    591 HG12 VAL A  40      57.190  70.420  47.910  1.00  0.00           H
ATOM    592 HG13 VAL A  40      56.740  69.800  49.560  1.00  0.00           H
ATOM    593  CG2 VAL A  40      54.390  68.520  49.050  1.00  0.00           C
ATOM    594 HG21 VAL A  40      53.280  68.470  48.980  1.00  0.00           H
ATOM    595 HG22 VAL A  40      54.720  67.630  48.480  1.00  0.00           H
ATOM    596 HG23 VAL A  40      54.740  68.450  50.110  1.00  0.00           H
ATOM    597  C   VAL A  40      53.040  71.230  48.410  1.00  0.00           C
ATOM    598  O   VAL A  40      52.610  71.300  47.270  1.00  0.00           O
ATOM    599  N   GLY A  41      52.240  71.360  49.440  1.00  0.00           N
ATOM    600  HN  GLY A  41      52.620  71.560  50.340  1.00  0.00           H
ATOM    601  CA  GLY A  41      50.800  71.560  49.300  1.00  0.00           C
ATOM    602  HA1 GLY A  41      50.500  72.480  48.820  1.00  0.00           H
ATOM    603  HA2 GLY A  41      50.380  70.700  48.810  1.00  0.00           H
ATOM    604  C   GLY A  41      50.230  71.570  50.650  1.00  0.00           C
ATOM    605  O   GLY A  41      50.970  71.290  51.640  1.00  0.00           O
ATOM    606  N   SER A  42      48.960  71.840  50.910  1.00  0.00           N
ATOM    607  HN  SER A  42      48.410  72.040  50.100  1.00  0.00           H
ATOM    608  CA  SER A  42      48.460  71.960  52.250  1.00  0.00           C
ATOM    609  HA  SER A  42      49.260  71.990  52.970  1.00  0.00           H
ATOM    610  CB  SER A  42      47.600  73.230  52.350  1.00  0.00           C
ATOM    611  HB1 SER A  42      48.190  74.150  52.180  1.00  0.00           H
ATOM    612  HB2 SER A  42      47.150  73.340  53.360  1.00  0.00           H
ATOM    613  OG  SER A  42      46.570  73.230  51.330  1.00  0.00           O
ATOM    614  HG1 SER A  42      45.890  72.600  51.570  1.00  0.00           H
ATOM    615  C   SER A  42      47.650  70.740  52.790  1.00  0.00           C
ATOM    616  O   SER A  42      47.230  70.820  53.950  1.00  0.00           O
ATOM    617  N   LYS A  43      47.420  69.720  51.920  1.00  0.00           N
ATOM    618  HN  LYS A  43      47.600  69.790  50.940  1.00  0.00           H
ATOM    619  CA  LYS A  43      46.770  68.520  52.490  1.00  0.00           C
ATOM    620  HA  LYS A  43      47.040  68.340  53.520  1.00  0.00           H
ATOM    621  CB  LYS A  43      45.210  68.690  52.350  1.00  0.00           C
ATOM    622  HB1 LYS A  43      44.860  69.530  52.970  1.00  0.00           H
ATOM    623  HB2 LYS A  43      44.860  67.790  52.910  1.00  0.00           H
ATOM    624  CG  LYS A  43      44.490  68.700  50.940  1.00  0.00           C
ATOM    625  HG1 LYS A  43      43.380  68.680  51.070  1.00  0.00           H
ATOM    626  HG2 LYS A  43      44.730  67.780  50.360  1.00  0.00           H
ATOM    627  CD  LYS A  43      44.760  70.040  50.120  1.00  0.00           C
ATOM    628  HD1 LYS A  43      44.950  70.780  50.930  1.00  0.00           H
ATOM    629  HD2 LYS A  43      45.720  69.890  49.570  1.00  0.00           H
ATOM    630  CE  LYS A  43      43.640  70.590  49.310  1.00  0.00           C
ATOM    631  HE1 LYS A  43      44.080  71.550  48.990  1.00  0.00           H
ATOM    632  HE2 LYS A  43      42.720  70.710  49.920  1.00  0.00           H
ATOM    633  NZ  LYS A  43      43.350  69.790  48.090  1.00  0.00           N
ATOM    634  HZ1 LYS A  43      42.450  70.040  47.630  1.00  0.00           H
ATOM    635  HZ2 LYS A  43      44.100  69.890  47.370  1.00  0.00           H
ATOM    636  HZ3 LYS A  43      43.270  68.780  48.330  1.00  0.00           H
ATOM    637  C   LYS A  43      47.260  67.300  51.740  1.00  0.00           C
ATOM    638  O   LYS A  43      47.980  67.380  50.740  1.00  0.00           O
ATOM    639  N   THR A  44      46.840  66.160  52.200  1.00  0.00           N
ATOM    640  HN  THR A  44      46.360  66.080  53.070  1.00  0.00           H
ATOM    641  CA  THR A  44      47.110  64.900  51.560  1.00  0.00           C
ATOM    642  HA  THR A  44      48.010  65.030  50.980  1.00  0.00           H
ATOM    643  CB  THR A  44      47.360  63.710  52.570  1.00  0.00           C
ATOM    644  HB  THR A  44      47.460  62.740  52.040  1.00  0.00           H
ATOM    645  OG1 THR A  44      46.330  63.610  53.560  1.00  0.00           O
ATOM    646  HG1 THR A  44      46.060  62.690  53.580  1.00  0.00           H
ATOM    647  CG2 THR A  44      48.660  64.020  53.330  1.00  0.00           C
ATOM    648 HG21 THR A  44      49.140  63.230  53.940  1.00  0.00           H
ATOM    649 HG22 THR A  44      49.500  64.380  52.700  1.00  0.00           H
ATOM    650 HG23 THR A  44      48.390  64.820  54.060  1.00  0.00           H
ATOM    651  C   THR A  44      46.020  64.410  50.630  1.00  0.00           C
ATOM    652  O   THR A  44      44.850  64.840  50.660  1.00  0.00           O
ATOM    653  N   LYS A  45      46.450  63.450  49.750  1.00  0.00           N
ATOM    654  HN  LYS A  45      47.390  63.100  49.720  1.00  0.00           H
ATOM    655  CA  LYS A  45      45.580  62.820  48.870  1.00  0.00           C
ATOM    656  HA  LYS A  45      45.000  63.580  48.380  1.00  0.00           H
ATOM    657  CB  LYS A  45      46.400  61.970  47.780  1.00  0.00           C
ATOM    658  HB1 LYS A  45      45.640  61.220  47.490  1.00  0.00           H
ATOM    659  HB2 LYS A  45      47.210  61.370  48.250  1.00  0.00           H
ATOM    660  CG  LYS A  45      46.910  62.740  46.600  1.00  0.00           C
ATOM    661  HG1 LYS A  45      47.380  63.730  46.810  1.00  0.00           H
ATOM    662  HG2 LYS A  45      46.160  62.910  45.810  1.00  0.00           H
ATOM    663  CD  LYS A  45      48.060  61.920  45.920  1.00  0.00           C
ATOM    664  HD1 LYS A  45      48.890  62.000  46.650  1.00  0.00           H
ATOM    665  HD2 LYS A  45      47.710  60.870  45.800  1.00  0.00           H
ATOM    666  CE  LYS A  45      48.600  62.620  44.660  1.00  0.00           C
ATOM    667  HE1 LYS A  45      49.010  63.610  44.960  1.00  0.00           H
ATOM    668  HE2 LYS A  45      47.790  62.820  43.930  1.00  0.00           H
ATOM    669  NZ  LYS A  45      49.680  61.910  44.080  1.00  0.00           N
ATOM    670  HZ1 LYS A  45      50.290  62.550  43.530  1.00  0.00           H
ATOM    671  HZ2 LYS A  45      50.340  61.510  44.770  1.00  0.00           H
ATOM    672  HZ3 LYS A  45      49.350  61.140  43.470  1.00  0.00           H
ATOM    673  C   LYS A  45      44.630  61.880  49.630  1.00  0.00           C
ATOM    674  O   LYS A  45      44.950  61.300  50.680  1.00  0.00           O
ATOM    675  N   GLU A  46      43.400  61.680  49.120  1.00  0.00           N
ATOM    676  HN  GLU A  46      43.020  62.230  48.370  1.00  0.00           H
ATOM    677  CA  GLU A  46      42.460  60.640  49.720  1.00  0.00           C
ATOM    678  HA  GLU A  46      42.360  60.630  50.790  1.00  0.00           H
ATOM    679  CB  GLU A  46      41.040  60.890  49.190  1.00  0.00           C
ATOM    680  HB1 GLU A  46      40.390  60.150  49.700  1.00  0.00           H
ATOM    681  HB2 GLU A  46      41.030  60.660  48.100  1.00  0.00           H
ATOM    682  CG  GLU A  46      40.460  62.270  49.480  1.00  0.00           C
ATOM    683  HG1 GLU A  46      41.120  63.030  49.010  1.00  0.00           H
ATOM    684  HG2 GLU A  46      40.490  62.400  50.580  1.00  0.00           H
ATOM    685  CD  GLU A  46      39.030  62.520  49.060  1.00  0.00           C
ATOM    686  OE1 GLU A  46      38.580  63.630  49.340  1.00  0.00           O
ATOM    687  OE2 GLU A  46      38.470  61.670  48.370  1.00  0.00           O
ATOM    688  C   GLU A  46      42.900  59.140  49.410  1.00  0.00           C
ATOM    689  O   GLU A  46      42.970  58.290  50.280  1.00  0.00           O
ATOM    690  N   GLY A  47      43.390  58.980  48.160  1.00  0.00           N
ATOM    691  HN  GLY A  47      43.270  59.770  47.560  1.00  0.00           H
ATOM    692  CA  GLY A  47      44.290  57.930  47.750  1.00  0.00           C
ATOM    693  HA1 GLY A  47      44.840  58.420  46.960  1.00  0.00           H
ATOM    694  HA2 GLY A  47      45.000  57.700  48.530  1.00  0.00           H
ATOM    695  C   GLY A  47      43.610  56.670  47.240  1.00  0.00           C
ATOM    696  O   GLY A  47      42.470  56.410  47.620  1.00  0.00           O
ATOM    697  N   VAL A  48      44.320  55.890  46.440  1.00  0.00           N
ATOM    698  HN  VAL A  48      45.220  56.120  46.090  1.00  0.00           H
ATOM    699  CA  VAL A  48      43.770  54.750  45.720  1.00  0.00           C
ATOM    700  HA  VAL A  48      42.760  54.560  46.060  1.00  0.00           H
ATOM    701  CB  VAL A  48      43.770  54.870  44.270  1.00  0.00           C
ATOM    702  HB  VAL A  48      44.800  54.710  43.880  1.00  0.00           H
ATOM    703  CG1 VAL A  48      42.790  53.850  43.590  1.00  0.00           C
ATOM    704 HG11 VAL A  48      41.770  53.910  44.040  1.00  0.00           H
ATOM    705 HG12 VAL A  48      42.810  53.890  42.480  1.00  0.00           H
ATOM    706 HG13 VAL A  48      43.180  52.840  43.860  1.00  0.00           H
ATOM    707  CG2 VAL A  48      43.300  56.210  43.800  1.00  0.00           C
ATOM    708 HG21 VAL A  48      44.120  56.940  43.930  1.00  0.00           H
ATOM    709 HG22 VAL A  48      43.070  56.130  42.710  1.00  0.00           H
ATOM    710 HG23 VAL A  48      42.430  56.520  44.410  1.00  0.00           H
ATOM    711  C   VAL A  48      44.560  53.570  46.230  1.00  0.00           C
ATOM    712  O   VAL A  48      44.030  52.530  46.530  1.00  0.00           O
ATOM    713  N   VAL A  49      45.850  53.850  46.420  1.00  0.00           N
ATOM    714  HN  VAL A  49      46.180  54.770  46.230  1.00  0.00           H
ATOM    715  CA  VAL A  49      46.830  52.920  47.070  1.00  0.00           C
ATOM    716  HA  VAL A  49      46.330  52.080  47.530  1.00  0.00           H
ATOM    717  CB  VAL A  49      47.840  52.400  46.070  1.00  0.00           C
ATOM    718  HB  VAL A  49      48.490  51.680  46.620  1.00  0.00           H
ATOM    719  CG1 VAL A  49      47.200  51.480  44.980  1.00  0.00           C
ATOM    720 HG11 VAL A  49      46.420  50.820  45.430  1.00  0.00           H
ATOM    721 HG12 VAL A  49      46.770  52.070  44.150  1.00  0.00           H
ATOM    722 HG13 VAL A  49      47.880  50.760  44.490  1.00  0.00           H
ATOM    723  CG2 VAL A  49      48.720  53.420  45.420  1.00  0.00           C
ATOM    724 HG21 VAL A  49      48.120  54.000  44.690  1.00  0.00           H
ATOM    725 HG22 VAL A  49      49.280  54.140  46.050  1.00  0.00           H
ATOM    726 HG23 VAL A  49      49.560  52.900  44.900  1.00  0.00           H
ATOM    727  C   VAL A  49      47.530  53.640  48.190  1.00  0.00           C
ATOM    728  O   VAL A  49      47.640  54.910  48.310  1.00  0.00           O
ATOM    729  N   HIS A  50      48.050  52.920  49.210  1.00  0.00           N
ATOM    730  HN  HIS A  50      48.030  51.930  49.100  1.00  0.00           H
ATOM    731  CA  HIS A  50      48.570  53.520  50.400  1.00  0.00           C
ATOM    732  HA  HIS A  50      47.910  54.320  50.700  1.00  0.00           H
ATOM    733  CB  HIS A  50      48.540  52.400  51.520  1.00  0.00           C
ATOM    734  HB1 HIS A  50      49.170  52.590  52.410  1.00  0.00           H
ATOM    735  HB2 HIS A  50      49.050  51.520  51.060  1.00  0.00           H
ATOM    736  ND1 HIS A  50      46.440  52.760  52.860  1.00  0.00           N
ATOM    737  CG  HIS A  50      47.160  52.000  51.940  1.00  0.00           C
ATOM    738  CE1 HIS A  50      45.400  51.990  53.150  1.00  0.00           C
ATOM    739  HE1 HIS A  50      44.700  52.240  53.950  1.00  0.00           H
ATOM    740  NE2 HIS A  50      45.370  50.830  52.590  1.00  0.00           N
ATOM    741  HE2 HIS A  50      44.720  50.070  52.630  1.00  0.00           H
ATOM    742  CD2 HIS A  50      46.550  50.810  51.800  1.00  0.00           C
ATOM    743  HD2 HIS A  50      46.900  50.000  51.180  1.00  0.00           H
ATOM    744  C   HIS A  50      49.930  54.100  50.330  1.00  0.00           C
ATOM    745  O   HIS A  50      50.840  53.540  49.690  1.00  0.00           O
ATOM    746  N   GLY A  51      50.120  55.240  51.040  1.00  0.00           N
ATOM    747  HN  GLY A  51      49.360  55.650  51.530  1.00  0.00           H
ATOM    748  CA  GLY A  51      51.390  56.000  50.950  1.00  0.00           C
ATOM    749  HA1 GLY A  51      51.360  56.860  51.600  1.00  0.00           H
ATOM    750  HA2 GLY A  51      52.210  55.320  51.070  1.00  0.00           H
ATOM    751  C   GLY A  51      51.660  56.560  49.560  1.00  0.00           C
ATOM    752  O   GLY A  51      50.800  56.770  48.700  1.00  0.00           O
ATOM    753  N   VAL A  52      52.980  56.830  49.300  1.00  0.00           N
ATOM    754  HN  VAL A  52      53.640  56.700  50.030  1.00  0.00           H
ATOM    755  CA  VAL A  52      53.580  57.080  47.970  1.00  0.00           C
ATOM    756  HA  VAL A  52      53.260  58.000  47.510  1.00  0.00           H
ATOM    757  CB  VAL A  52      54.990  57.470  48.130  1.00  0.00           C
ATOM    758  HB  VAL A  52      55.500  56.710  48.760  1.00  0.00           H
ATOM    759  CG1 VAL A  52      55.610  57.590  46.760  1.00  0.00           C
ATOM    760 HG11 VAL A  52      55.750  56.560  46.390  1.00  0.00           H
ATOM    761 HG12 VAL A  52      55.000  58.260  46.120  1.00  0.00           H
ATOM    762 HG13 VAL A  52      56.610  58.030  46.930  1.00  0.00           H
ATOM    763  CG2 VAL A  52      55.020  58.920  48.810  1.00  0.00           C
ATOM    764 HG21 VAL A  52      54.280  59.570  48.300  1.00  0.00           H
ATOM    765 HG22 VAL A  52      54.670  58.900  49.860  1.00  0.00           H
ATOM    766 HG23 VAL A  52      56.030  59.370  48.770  1.00  0.00           H
ATOM    767  C   VAL A  52      53.420  55.870  47.020  1.00  0.00           C
ATOM    768  O   VAL A  52      53.940  54.790  47.150  1.00  0.00           O
ATOM    769  N   ALA A  53      52.640  56.060  45.950  1.00  0.00           N
ATOM    770  HN  ALA A  53      52.300  56.980  45.760  1.00  0.00           H
ATOM    771  CA  ALA A  53      52.160  55.170  45.040  1.00  0.00           C
ATOM    772  HA  ALA A  53      51.450  54.510  45.520  1.00  0.00           H
ATOM    773  CB  ALA A  53      51.530  56.140  44.010  1.00  0.00           C
ATOM    774  HB1 ALA A  53      51.180  55.510  43.170  1.00  0.00           H
ATOM    775  HB2 ALA A  53      50.610  56.650  44.360  1.00  0.00           H
ATOM    776  HB3 ALA A  53      52.270  56.880  43.640  1.00  0.00           H
ATOM    777  C   ALA A  53      53.180  54.300  44.270  1.00  0.00           C
ATOM    778  O   ALA A  53      52.970  53.140  44.010  1.00  0.00           O
ATOM    779  N   THR A  54      54.390  54.860  43.970  1.00  0.00           N
ATOM    780  HN  THR A  54      54.580  55.800  44.250  1.00  0.00           H
ATOM    781  CA  THR A  54      55.440  54.220  43.190  1.00  0.00           C
ATOM    782  HA  THR A  54      55.120  53.950  42.190  1.00  0.00           H
ATOM    783  CB  THR A  54      56.710  55.180  43.060  1.00  0.00           C
ATOM    784  HB  THR A  54      57.690  54.670  42.930  1.00  0.00           H
ATOM    785  OG1 THR A  54      56.890  56.040  44.190  1.00  0.00           O
ATOM    786  HG1 THR A  54      57.770  56.410  44.100  1.00  0.00           H
ATOM    787  CG2 THR A  54      56.420  55.980  41.850  1.00  0.00           C
ATOM    788 HG21 THR A  54      56.050  55.350  41.020  1.00  0.00           H
ATOM    789 HG22 THR A  54      55.600  56.680  42.120  1.00  0.00           H
ATOM    790 HG23 THR A  54      57.330  56.570  41.600  1.00  0.00           H
ATOM    791  C   THR A  54      56.010  52.990  43.920  1.00  0.00           C
ATOM    792  O   THR A  54      56.510  52.040  43.270  1.00  0.00           O
ATOM    793  N   VAL A  55      56.000  52.800  45.360  1.00  0.00           N
ATOM    794  HN  VAL A  55      55.590  53.500  45.950  1.00  0.00           H
ATOM    795  CA  VAL A  55      56.340  51.610  46.030  1.00  0.00           C
ATOM    796  HA  VAL A  55      56.640  50.970  45.220  1.00  0.00           H
ATOM    797  CB  VAL A  55      57.580  51.860  46.960  1.00  0.00           C
ATOM    798  HB  VAL A  55      58.020  50.860  47.180  1.00  0.00           H
ATOM    799  CG1 VAL A  55      58.720  52.570  46.200  1.00  0.00           C
ATOM    800 HG11 VAL A  55      59.660  52.370  46.750  1.00  0.00           H
ATOM    801 HG12 VAL A  55      58.970  52.020  45.270  1.00  0.00           H
ATOM    802 HG13 VAL A  55      58.550  53.660  46.060  1.00  0.00           H
ATOM    803  CG2 VAL A  55      57.230  52.570  48.260  1.00  0.00           C
ATOM    804 HG21 VAL A  55      56.490  51.920  48.780  1.00  0.00           H
ATOM    805 HG22 VAL A  55      58.060  52.720  48.970  1.00  0.00           H
ATOM    806 HG23 VAL A  55      56.660  53.530  48.240  1.00  0.00           H
ATOM    807  C   VAL A  55      55.210  50.740  46.680  1.00  0.00           C
ATOM    808  O   VAL A  55      55.470  49.780  47.370  1.00  0.00           O
ATOM    809  N   ALA A  56      53.940  51.190  46.480  1.00  0.00           N
ATOM    810  HN  ALA A  56      53.820  52.010  45.930  1.00  0.00           H
ATOM    811  CA  ALA A  56      52.720  50.570  46.920  1.00  0.00           C
ATOM    812  HA  ALA A  56      53.080  49.920  47.700  1.00  0.00           H
ATOM    813  CB  ALA A  56      51.580  51.570  47.300  1.00  0.00           C
ATOM    814  HB1 ALA A  56      51.900  52.430  47.930  1.00  0.00           H
ATOM    815  HB2 ALA A  56      51.130  52.100  46.430  1.00  0.00           H
ATOM    816  HB3 ALA A  56      50.810  51.120  47.950  1.00  0.00           H
ATOM    817  C   ALA A  56      52.100  49.520  46.010  1.00  0.00           C
ATOM    818  O   ALA A  56      51.830  49.750  44.840  1.00  0.00           O
ATOM    819  N   GLU A  57      51.870  48.300  46.570  1.00  0.00           N
ATOM    820  HN  GLU A  57      52.190  48.170  47.500  1.00  0.00           H
ATOM    821  CA  GLU A  57      51.220  47.180  45.860  1.00  0.00           C
ATOM    822  HA  GLU A  57      51.210  47.340  44.790  1.00  0.00           H
ATOM    823  CB  GLU A  57      51.980  45.940  46.200  1.00  0.00           C
ATOM    824  HB1 GLU A  57      51.370  45.170  45.690  1.00  0.00           H
ATOM    825  HB2 GLU A  57      51.980  45.660  47.280  1.00  0.00           H
ATOM    826  CG  GLU A  57      53.430  45.840  45.690  1.00  0.00           C
ATOM    827  HG1 GLU A  57      54.120  46.490  46.270  1.00  0.00           H
ATOM    828  HG2 GLU A  57      53.280  46.250  44.670  1.00  0.00           H
ATOM    829  CD  GLU A  57      54.020  44.410  45.720  1.00  0.00           C
ATOM    830  OE1 GLU A  57      54.280  43.850  46.780  1.00  0.00           O
ATOM    831  OE2 GLU A  57      54.310  43.980  44.580  1.00  0.00           O
ATOM    832  C   GLU A  57      49.720  47.150  46.210  1.00  0.00           C
ATOM    833  O   GLU A  57      48.880  46.680  45.460  1.00  0.00           O
ATOM    834  N   LYS A  58      49.240  47.740  47.360  1.00  0.00           N
ATOM    835  HN  LYS A  58      49.900  48.110  48.020  1.00  0.00           H
ATOM    836  CA  LYS A  58      47.970  47.540  47.910  1.00  0.00           C
ATOM    837  HA  LYS A  58      47.540  46.700  47.370  1.00  0.00           H
ATOM    838  CB  LYS A  58      48.190  47.050  49.390  1.00  0.00           C
ATOM    839  HB1 LYS A  58      47.590  47.610  50.140  1.00  0.00           H
ATOM    840  HB2 LYS A  58      49.220  47.330  49.680  1.00  0.00           H
ATOM    841  CG  LYS A  58      47.870  45.590  49.650  1.00  0.00           C
ATOM    842  HG1 LYS A  58      46.770  45.500  49.640  1.00  0.00           H
ATOM    843  HG2 LYS A  58      48.210  45.410  50.690  1.00  0.00           H
ATOM    844  CD  LYS A  58      48.680  44.610  48.740  1.00  0.00           C
ATOM    845  HD1 LYS A  58      48.070  44.610  47.810  1.00  0.00           H
ATOM    846  HD2 LYS A  58      49.730  44.890  48.520  1.00  0.00           H
ATOM    847  CE  LYS A  58      48.680  43.200  49.290  1.00  0.00           C
ATOM    848  HE1 LYS A  58      47.620  42.880  49.370  1.00  0.00           H
ATOM    849  HE2 LYS A  58      49.100  43.030  50.310  1.00  0.00           H
ATOM    850  NZ  LYS A  58      49.320  42.280  48.360  1.00  0.00           N
ATOM    851  HZ1 LYS A  58      48.770  42.040  47.510  1.00  0.00           H
ATOM    852  HZ2 LYS A  58      50.160  42.760  47.970  1.00  0.00           H
ATOM    853  HZ3 LYS A  58      49.690  41.400  48.750  1.00  0.00           H
ATOM    854  C   LYS A  58      47.080  48.740  47.740  1.00  0.00           C
ATOM    855  O   LYS A  58      47.540  49.850  48.060  1.00  0.00           O
ATOM    856  N   THR A  59      45.810  48.580  47.340  1.00  0.00           N
ATOM    857  HN  THR A  59      45.500  47.630  47.380  1.00  0.00           H
ATOM    858  CA  THR A  59      44.710  49.600  47.220  1.00  0.00           C
ATOM    859  HA  THR A  59      45.220  50.460  46.830  1.00  0.00           H
ATOM    860  CB  THR A  59      43.580  49.260  46.310  1.00  0.00           C
ATOM    861  HB  THR A  59      42.700  49.890  46.550  1.00  0.00           H
ATOM    862  OG1 THR A  59      43.160  47.890  46.460  1.00  0.00           O
ATOM    863  HG1 THR A  59      42.280  47.910  46.850  1.00  0.00           H
ATOM    864  CG2 THR A  59      44.180  49.500  44.870  1.00  0.00           C
ATOM    865 HG21 THR A  59      44.660  50.490  44.750  1.00  0.00           H
ATOM    866 HG22 THR A  59      44.930  48.690  44.730  1.00  0.00           H
ATOM    867 HG23 THR A  59      43.480  49.360  44.020  1.00  0.00           H
ATOM    868  C   THR A  59      44.120  49.780  48.630  1.00  0.00           C
ATOM    869  O   THR A  59      44.060  48.900  49.520  1.00  0.00           O
ATOM    870  N   LYS A  60      43.520  51.010  48.800  1.00  0.00           N
ATOM    871  HN  LYS A  60      43.690  51.670  48.060  1.00  0.00           H
ATOM    872  CA  LYS A  60      42.640  51.350  49.900  1.00  0.00           C
ATOM    873  HA  LYS A  60      43.120  50.960  50.790  1.00  0.00           H
ATOM    874  CB  LYS A  60      42.450  52.910  50.170  1.00  0.00           C
ATOM    875  HB1 LYS A  60      42.020  53.220  51.150  1.00  0.00           H
ATOM    876  HB2 LYS A  60      41.840  53.400  49.390  1.00  0.00           H
ATOM    877  CG  LYS A  60      43.870  53.580  50.230  1.00  0.00           C
ATOM    878  HG1 LYS A  60      44.410  53.510  49.270  1.00  0.00           H
ATOM    879  HG2 LYS A  60      44.570  53.000  50.870  1.00  0.00           H
ATOM    880  CD  LYS A  60      44.020  55.050  50.690  1.00  0.00           C
ATOM    881  HD1 LYS A  60      45.120  55.160  50.700  1.00  0.00           H
ATOM    882  HD2 LYS A  60      43.700  55.750  49.890  1.00  0.00           H
ATOM    883  CE  LYS A  60      43.400  55.330  52.010  1.00  0.00           C
ATOM    884  HE1 LYS A  60      43.840  54.760  52.850  1.00  0.00           H
ATOM    885  HE2 LYS A  60      42.320  55.110  51.890  1.00  0.00           H
ATOM    886  NZ  LYS A  60      43.540  56.720  52.440  1.00  0.00           N
ATOM    887  HZ1 LYS A  60      42.700  56.940  53.010  1.00  0.00           H
ATOM    888  HZ2 LYS A  60      44.390  56.820  53.020  1.00  0.00           H
ATOM    889  HZ3 LYS A  60      43.510  57.350  51.610  1.00  0.00           H
ATOM    890  C   LYS A  60      41.300  50.670  49.910  1.00  0.00           C
ATOM    891  O   LYS A  60      40.640  50.340  48.940  1.00  0.00           O
ATOM    892  N   GLU A  61      40.740  50.380  51.130  1.00  0.00           N
ATOM    893  HN  GLU A  61      41.350  50.680  51.860  1.00  0.00           H
ATOM    894  CA  GLU A  61      39.470  49.690  51.240  1.00  0.00           C
ATOM    895  HA  GLU A  61      39.580  48.870  50.540  1.00  0.00           H
ATOM    896  CB  GLU A  61      39.320  49.130  52.670  1.00  0.00           C
ATOM    897  HB1 GLU A  61      38.330  48.630  52.670  1.00  0.00           H
ATOM    898  HB2 GLU A  61      39.450  49.910  53.440  1.00  0.00           H
ATOM    899  CG  GLU A  61      40.410  48.120  52.910  1.00  0.00           C
ATOM    900  HG1 GLU A  61      41.420  48.580  52.890  1.00  0.00           H
ATOM    901  HG2 GLU A  61      40.360  47.360  52.100  1.00  0.00           H
ATOM    902  CD  GLU A  61      40.180  47.370  54.230  1.00  0.00           C
ATOM    903  OE1 GLU A  61      39.150  46.620  54.300  1.00  0.00           O
ATOM    904  OE2 GLU A  61      41.080  47.450  55.160  1.00  0.00           O
ATOM    905  C   GLU A  61      38.280  50.470  50.760  1.00  0.00           C
ATOM    906  O   GLU A  61      38.300  51.720  50.840  1.00  0.00           O
ATOM    907  N   GLN A  62      37.200  49.850  50.260  1.00  0.00           N
ATOM    908  HN  GLN A  62      37.260  48.880  50.020  1.00  0.00           H
ATOM    909  CA  GLN A  62      35.970  50.480  49.820  1.00  0.00           C
ATOM    910  HA  GLN A  62      35.240  49.700  49.620  1.00  0.00           H
ATOM    911  CB  GLN A  62      35.240  51.200  51.030  1.00  0.00           C
ATOM    912  HB1 GLN A  62      34.480  51.900  50.610  1.00  0.00           H
ATOM    913  HB2 GLN A  62      36.010  51.810  51.540  1.00  0.00           H
ATOM    914  CG  GLN A  62      34.480  50.280  52.050  1.00  0.00           C
ATOM    915  HG1 GLN A  62      33.930  49.550  51.420  1.00  0.00           H
ATOM    916  HG2 GLN A  62      33.840  50.830  52.760  1.00  0.00           H
ATOM    917  CD  GLN A  62      35.390  49.290  52.870  1.00  0.00           C
ATOM    918  OE1 GLN A  62      35.490  48.120  52.590  1.00  0.00           O
ATOM    919  NE2 GLN A  62      35.910  49.820  54.010  1.00  0.00           N
ATOM    920 HE21 GLN A  62      36.060  50.800  54.160  1.00  0.00           H
ATOM    921 HE22 GLN A  62      36.390  49.170  54.610  1.00  0.00           H
ATOM    922  C   GLN A  62      36.070  51.350  48.550  1.00  0.00           C
ATOM    923  O   GLN A  62      35.150  51.980  48.110  1.00  0.00           O
ATOM    924  N   VAL A  63      37.280  51.470  47.940  1.00  0.00           N
ATOM    925  HN  VAL A  63      38.120  51.040  48.270  1.00  0.00           H
ATOM    926  CA  VAL A  63      37.390  52.160  46.700  1.00  0.00           C
ATOM    927  HA  VAL A  63      36.920  53.120  46.860  1.00  0.00           H
ATOM    928  CB  VAL A  63      38.900  52.240  46.320  1.00  0.00           C
ATOM    929  HB  VAL A  63      39.320  51.260  46.020  1.00  0.00           H
ATOM    930  CG1 VAL A  63      38.920  53.200  45.060  1.00  0.00           C
ATOM    931 HG11 VAL A  63      38.370  52.840  44.160  1.00  0.00           H
ATOM    932 HG12 VAL A  63      38.550  54.180  45.430  1.00  0.00           H
ATOM    933 HG13 VAL A  63      40.000  53.250  44.820  1.00  0.00           H
ATOM    934  CG2 VAL A  63      39.630  52.990  47.470  1.00  0.00           C
ATOM    935 HG21 VAL A  63      39.320  54.050  47.450  1.00  0.00           H
ATOM    936 HG22 VAL A  63      39.300  52.680  48.480  1.00  0.00           H
ATOM    937 HG23 VAL A  63      40.740  53.060  47.390  1.00  0.00           H
ATOM    938  C   VAL A  63      36.590  51.580  45.570  1.00  0.00           C
ATOM    939  O   VAL A  63      36.810  50.470  45.160  1.00  0.00           O
ATOM    940  N   THR A  64      35.720  52.310  44.930  1.00  0.00           N
ATOM    941  HN  THR A  64      35.600  53.290  45.050  1.00  0.00           H
ATOM    942  CA  THR A  64      35.100  51.870  43.650  1.00  0.00           C
ATOM    943  HA  THR A  64      35.180  50.800  43.530  1.00  0.00           H
ATOM    944  CB  THR A  64      33.590  52.110  43.780  1.00  0.00           C
ATOM    945  HB  THR A  64      33.120  51.990  42.780  1.00  0.00           H
ATOM    946  OG1 THR A  64      33.210  53.340  44.490  1.00  0.00           O
ATOM    947  HG1 THR A  64      32.320  53.380  44.820  1.00  0.00           H
ATOM    948  CG2 THR A  64      32.980  51.050  44.690  1.00  0.00           C
ATOM    949 HG21 THR A  64      33.260  50.030  44.370  1.00  0.00           H
ATOM    950 HG22 THR A  64      33.260  51.200  45.750  1.00  0.00           H
ATOM    951 HG23 THR A  64      31.870  51.100  44.640  1.00  0.00           H
ATOM    952  C   THR A  64      35.540  52.660  42.490  1.00  0.00           C
ATOM    953  O   THR A  64      35.930  53.830  42.500  1.00  0.00           O
ATOM    954  N   ASN A  65      35.370  52.060  41.310  1.00  0.00           N
ATOM    955  HN  ASN A  65      35.180  51.090  41.260  1.00  0.00           H
ATOM    956  CA  ASN A  65      35.490  52.760  40.050  1.00  0.00           C
ATOM    957  HA  ASN A  65      36.030  53.690  40.180  1.00  0.00           H
ATOM    958  CB  ASN A  65      36.130  51.870  38.970  1.00  0.00           C
ATOM    959  HB1 ASN A  65      37.200  51.670  39.200  1.00  0.00           H
ATOM    960  HB2 ASN A  65      36.170  52.390  37.990  1.00  0.00           H
ATOM    961  CG  ASN A  65      35.380  50.550  38.600  1.00  0.00           C
ATOM    962  OD1 ASN A  65      34.150  50.530  38.520  1.00  0.00           O
ATOM    963  ND2 ASN A  65      36.180  49.470  38.420  1.00  0.00           N
ATOM    964 HD21 ASN A  65      35.770  48.560  38.440  1.00  0.00           H
ATOM    965 HD22 ASN A  65      37.030  49.520  38.950  1.00  0.00           H
ATOM    966  C   ASN A  65      34.120  53.310  39.670  1.00  0.00           C
ATOM    967  O   ASN A  65      33.060  52.940  40.200  1.00  0.00           O
ATOM    968  N   VAL A  66      34.140  54.210  38.680  1.00  0.00           N
ATOM    969  HN  VAL A  66      34.980  54.610  38.310  1.00  0.00           H
ATOM    970  CA  VAL A  66      33.080  54.890  38.010  1.00  0.00           C
ATOM    971  HA  VAL A  66      32.630  55.640  38.650  1.00  0.00           H
ATOM    972  CB  VAL A  66      33.630  55.730  36.920  1.00  0.00           C
ATOM    973  HB  VAL A  66      32.910  56.160  36.190  1.00  0.00           H
ATOM    974  CG1 VAL A  66      34.380  56.970  37.590  1.00  0.00           C
ATOM    975 HG11 VAL A  66      33.620  57.700  37.960  1.00  0.00           H
ATOM    976 HG12 VAL A  66      34.920  56.570  38.480  1.00  0.00           H
ATOM    977 HG13 VAL A  66      35.060  57.470  36.880  1.00  0.00           H
ATOM    978  CG2 VAL A  66      34.530  54.920  35.890  1.00  0.00           C
ATOM    979 HG21 VAL A  66      34.030  53.960  35.640  1.00  0.00           H
ATOM    980 HG22 VAL A  66      34.730  55.500  34.970  1.00  0.00           H
ATOM    981 HG23 VAL A  66      35.480  54.650  36.390  1.00  0.00           H
ATOM    982  C   VAL A  66      31.930  54.030  37.470  1.00  0.00           C
ATOM    983  O   VAL A  66      30.830  54.530  37.180  1.00  0.00           O
ATOM    984  N   GLY A  67      32.160  52.720  37.330  1.00  0.00           N
ATOM    985  HN  GLY A  67      33.060  52.460  37.680  1.00  0.00           H
ATOM    986  CA  GLY A  67      31.210  51.670  36.740  1.00  0.00           C
ATOM    987  HA1 GLY A  67      30.430  52.200  36.220  1.00  0.00           H
ATOM    988  HA2 GLY A  67      31.770  50.950  36.160  1.00  0.00           H
ATOM    989  C   GLY A  67      30.350  50.970  37.810  1.00  0.00           C
ATOM    990  O   GLY A  67      29.410  50.230  37.500  1.00  0.00           O
ATOM    991  N   GLY A  68      30.730  51.190  39.060  1.00  0.00           N
ATOM    992  HN  GLY A  68      31.450  51.880  39.100  1.00  0.00           H
ATOM    993  CA  GLY A  68      30.040  50.680  40.230  1.00  0.00           C
ATOM    994  HA1 GLY A  68      30.210  51.400  41.020  1.00  0.00           H
ATOM    995  HA2 GLY A  68      28.980  50.480  40.100  1.00  0.00           H
ATOM    996  C   GLY A  68      30.540  49.360  40.780  1.00  0.00           C
ATOM    997  O   GLY A  68      29.700  48.510  41.150  1.00  0.00           O
ATOM    998  N   ALA A  69      31.870  49.130  40.810  1.00  0.00           N
ATOM    999  HN  ALA A  69      32.530  49.770  40.410  1.00  0.00           H
ATOM   1000  CA  ALA A  69      32.470  47.950  41.400  1.00  0.00           C
ATOM   1001  HA  ALA A  69      31.890  47.580  42.230  1.00  0.00           H
ATOM   1002  CB  ALA A  69      32.730  46.800  40.370  1.00  0.00           C
ATOM   1003  HB1 ALA A  69      33.560  47.000  39.660  1.00  0.00           H
ATOM   1004  HB2 ALA A  69      32.950  45.880  40.960  1.00  0.00           H
ATOM   1005  HB3 ALA A  69      31.870  46.640  39.680  1.00  0.00           H
ATOM   1006  C   ALA A  69      33.790  48.300  42.080  1.00  0.00           C
ATOM   1007  O   ALA A  69      34.540  49.180  41.810  1.00  0.00           O
ATOM   1008  N   VAL A  70      34.140  47.420  43.020  1.00  0.00           N
ATOM   1009  HN  VAL A  70      33.390  46.880  43.390  1.00  0.00           H
ATOM   1010  CA  VAL A  70      35.360  47.500  43.820  1.00  0.00           C
ATOM   1011  HA  VAL A  70      35.220  48.440  44.310  1.00  0.00           H
ATOM   1012  CB  VAL A  70      35.370  46.310  44.740  1.00  0.00           C
ATOM   1013  HB  VAL A  70      34.380  46.220  45.230  1.00  0.00           H
ATOM   1014  CG1 VAL A  70      35.790  45.020  44.040  1.00  0.00           C
ATOM   1015 HG11 VAL A  70      36.880  44.890  43.870  1.00  0.00           H
ATOM   1016 HG12 VAL A  70      35.500  44.110  44.590  1.00  0.00           H
ATOM   1017 HG13 VAL A  70      35.230  44.890  43.090  1.00  0.00           H
ATOM   1018  CG2 VAL A  70      36.330  46.520  45.880  1.00  0.00           C
ATOM   1019 HG21 VAL A  70      36.010  47.410  46.470  1.00  0.00           H
ATOM   1020 HG22 VAL A  70      36.310  45.670  46.600  1.00  0.00           H
ATOM   1021 HG23 VAL A  70      37.390  46.720  45.640  1.00  0.00           H
ATOM   1022  C   VAL A  70      36.660  47.590  42.970  1.00  0.00           C
ATOM   1023  O   VAL A  70      36.920  47.040  41.890  1.00  0.00           O
ATOM   1024  N   VAL A  71      37.680  48.330  43.420  1.00  0.00           N
ATOM   1025  HN  VAL A  71      37.600  48.820  44.290  1.00  0.00           H
ATOM   1026  CA  VAL A  71      39.050  48.460  42.880  1.00  0.00           C
ATOM   1027  HA  VAL A  71      39.090  47.910  41.950  1.00  0.00           H
ATOM   1028  CB  VAL A  71      39.560  49.930  42.630  1.00  0.00           C
ATOM   1029  HB  VAL A  71      39.470  50.530  43.560  1.00  0.00           H
ATOM   1030  CG1 VAL A  71      41.070  49.940  42.180  1.00  0.00           C
ATOM   1031 HG11 VAL A  71      41.740  49.500  42.950  1.00  0.00           H
ATOM   1032 HG12 VAL A  71      41.330  49.520  41.190  1.00  0.00           H
ATOM   1033 HG13 VAL A  71      41.450  50.970  42.020  1.00  0.00           H
ATOM   1034  CG2 VAL A  71      38.600  50.700  41.750  1.00  0.00           C
ATOM   1035 HG21 VAL A  71      38.980  51.700  41.450  1.00  0.00           H
ATOM   1036 HG22 VAL A  71      38.410  50.030  40.880  1.00  0.00           H
ATOM   1037 HG23 VAL A  71      37.640  50.980  42.230  1.00  0.00           H
ATOM   1038  C   VAL A  71      39.960  47.600  43.810  1.00  0.00           C
ATOM   1039  O   VAL A  71      39.940  47.740  45.000  1.00  0.00           O
ATOM   1040  N   THR A  72      40.740  46.660  43.300  1.00  0.00           N
ATOM   1041  HN  THR A  72      40.730  46.390  42.340  1.00  0.00           H
ATOM   1042  CA  THR A  72      41.630  45.760  44.070  1.00  0.00           C
ATOM   1043  HA  THR A  72      41.890  46.160  45.040  1.00  0.00           H
ATOM   1044  CB  THR A  72      41.160  44.330  44.230  1.00  0.00           C
ATOM   1045  HB  THR A  72      41.130  43.730  43.300  1.00  0.00           H
ATOM   1046  OG1 THR A  72      39.900  44.240  44.890  1.00  0.00           O
ATOM   1047  HG1 THR A  72      39.580  45.120  45.140  1.00  0.00           H
ATOM   1048  CG2 THR A  72      42.170  43.530  45.090  1.00  0.00           C
ATOM   1049 HG21 THR A  72      41.890  42.490  45.380  1.00  0.00           H
ATOM   1050 HG22 THR A  72      43.030  43.300  44.420  1.00  0.00           H
ATOM   1051 HG23 THR A  72      42.590  44.150  45.910  1.00  0.00           H
ATOM   1052  C   THR A  72      43.030  45.570  43.460  1.00  0.00           C
ATOM   1053  O   THR A  72      43.180  45.020  42.340  1.00  0.00           O
ATOM   1054  N   GLY A  73      44.100  46.060  44.180  1.00  0.00           N
ATOM   1055  HN  GLY A  73      43.970  46.510  45.060  1.00  0.00           H
ATOM   1056  CA  GLY A  73      45.470  46.040  43.710  1.00  0.00           C
ATOM   1057  HA1 GLY A  73      46.100  46.340  44.530  1.00  0.00           H
ATOM   1058  HA2 GLY A  73      45.680  45.040  43.350  1.00  0.00           H
ATOM   1059  C   GLY A  73      45.770  46.940  42.560  1.00  0.00           C
ATOM   1060  O   GLY A  73      44.900  47.650  42.020  1.00  0.00           O
ATOM   1061  N   VAL A  74      47.070  46.960  42.230  1.00  0.00           N
ATOM   1062  HN  VAL A  74      47.770  46.430  42.710  1.00  0.00           H
ATOM   1063  CA  VAL A  74      47.560  47.650  41.080  1.00  0.00           C
ATOM   1064  HA  VAL A  74      47.250  48.680  41.140  1.00  0.00           H
ATOM   1065  CB  VAL A  74      49.070  47.660  41.070  1.00  0.00           C
ATOM   1066  HB  VAL A  74      49.480  46.680  41.380  1.00  0.00           H
ATOM   1067  CG1 VAL A  74      49.810  47.990  39.820  1.00  0.00           C
ATOM   1068 HG11 VAL A  74      49.530  47.340  38.960  1.00  0.00           H
ATOM   1069 HG12 VAL A  74      49.730  49.050  39.490  1.00  0.00           H
ATOM   1070 HG13 VAL A  74      50.880  47.780  39.980  1.00  0.00           H
ATOM   1071  CG2 VAL A  74      49.440  48.810  42.060  1.00  0.00           C
ATOM   1072 HG21 VAL A  74      49.070  48.710  43.110  1.00  0.00           H
ATOM   1073 HG22 VAL A  74      50.510  49.070  42.200  1.00  0.00           H
ATOM   1074 HG23 VAL A  74      49.010  49.780  41.750  1.00  0.00           H
ATOM   1075  C   VAL A  74      47.000  47.100  39.690  1.00  0.00           C
ATOM   1076  O   VAL A  74      46.770  45.900  39.510  1.00  0.00           O
ATOM   1077  N   THR A  75      46.820  48.080  38.790  1.00  0.00           N
ATOM   1078  HN  THR A  75      46.930  49.040  39.050  1.00  0.00           H
ATOM   1079  CA  THR A  75      46.240  47.920  37.380  1.00  0.00           C
ATOM   1080  HA  THR A  75      45.180  47.820  37.570  1.00  0.00           H
ATOM   1081  CB  THR A  75      46.240  49.130  36.480  1.00  0.00           C
ATOM   1082  HB  THR A  75      45.960  50.060  37.020  1.00  0.00           H
ATOM   1083  OG1 THR A  75      45.340  49.130  35.370  1.00  0.00           O
ATOM   1084  HG1 THR A  75      45.170  50.050  35.170  1.00  0.00           H
ATOM   1085  CG2 THR A  75      47.640  49.440  35.840  1.00  0.00           C
ATOM   1086 HG21 THR A  75      48.440  49.610  36.600  1.00  0.00           H
ATOM   1087 HG22 THR A  75      47.990  48.590  35.230  1.00  0.00           H
ATOM   1088 HG23 THR A  75      47.590  50.360  35.220  1.00  0.00           H
ATOM   1089  C   THR A  75      46.690  46.710  36.590  1.00  0.00           C
ATOM   1090  O   THR A  75      47.840  46.350  36.550  1.00  0.00           O
ATOM   1091  N   ALA A  76      45.810  46.160  35.760  1.00  0.00           N
ATOM   1092  HN  ALA A  76      44.860  46.410  35.600  1.00  0.00           H
ATOM   1093  CA  ALA A  76      46.100  45.060  34.840  1.00  0.00           C
ATOM   1094  HA  ALA A  76      46.670  44.300  35.350  1.00  0.00           H
ATOM   1095  CB  ALA A  76      44.700  44.440  34.610  1.00  0.00           C
ATOM   1096  HB1 ALA A  76      44.350  44.060  35.600  1.00  0.00           H
ATOM   1097  HB2 ALA A  76      43.950  45.150  34.210  1.00  0.00           H
ATOM   1098  HB3 ALA A  76      44.720  43.560  33.940  1.00  0.00           H
ATOM   1099  C   ALA A  76      46.830  45.500  33.600  1.00  0.00           C
ATOM   1100  O   ALA A  76      47.350  44.680  32.890  1.00  0.00           O
ATOM   1101  N   VAL A  77      46.980  46.820  33.250  1.00  0.00           N
ATOM   1102  HN  VAL A  77      46.680  47.550  33.860  1.00  0.00           H
ATOM   1103  CA  VAL A  77      47.420  47.280  31.920  1.00  0.00           C
ATOM   1104  HA  VAL A  77      47.280  46.510  31.170  1.00  0.00           H
ATOM   1105  CB  VAL A  77      46.690  48.520  31.430  1.00  0.00           C
ATOM   1106  HB  VAL A  77      45.620  48.230  31.510  1.00  0.00           H
ATOM   1107  CG1 VAL A  77      46.910  49.800  32.350  1.00  0.00           C
ATOM   1108 HG11 VAL A  77      46.040  50.480  32.200  1.00  0.00           H
ATOM   1109 HG12 VAL A  77      46.880  49.610  33.440  1.00  0.00           H
ATOM   1110 HG13 VAL A  77      47.770  50.430  32.020  1.00  0.00           H
ATOM   1111  CG2 VAL A  77      46.790  48.840  29.960  1.00  0.00           C
ATOM   1112 HG21 VAL A  77      46.020  49.590  29.690  1.00  0.00           H
ATOM   1113 HG22 VAL A  77      47.800  49.250  29.750  1.00  0.00           H
ATOM   1114 HG23 VAL A  77      46.650  47.970  29.280  1.00  0.00           H
ATOM   1115  C   VAL A  77      48.910  47.490  31.960  1.00  0.00           C
ATOM   1116  O   VAL A  77      49.640  47.510  31.020  1.00  0.00           O
ATOM   1117  N   ALA A  78      49.460  47.480  33.230  1.00  0.00           N
ATOM   1118  HN  ALA A  78      48.880  47.560  34.040  1.00  0.00           H
ATOM   1119  CA  ALA A  78      50.870  47.530  33.650  1.00  0.00           C
ATOM   1120  HA  ALA A  78      51.440  48.090  32.920  1.00  0.00           H
ATOM   1121  CB  ALA A  78      50.850  48.200  35.050  1.00  0.00           C
ATOM   1122  HB1 ALA A  78      50.320  47.500  35.740  1.00  0.00           H
ATOM   1123  HB2 ALA A  78      51.840  48.480  35.450  1.00  0.00           H
ATOM   1124  HB3 ALA A  78      50.350  49.180  34.910  1.00  0.00           H
ATOM   1125  C   ALA A  78      51.610  46.210  33.770  1.00  0.00           C
ATOM   1126  O   ALA A  78      52.830  46.100  33.790  1.00  0.00           O
ATOM   1127  N   GLN A  79      50.840  45.090  33.770  1.00  0.00           N
ATOM   1128  HN  GLN A  79      49.860  45.230  33.710  1.00  0.00           H
ATOM   1129  CA  GLN A  79      51.310  43.680  33.830  1.00  0.00           C
ATOM   1130  HA  GLN A  79      52.040  43.610  34.620  1.00  0.00           H
ATOM   1131  CB  GLN A  79      50.110  42.680  34.120  1.00  0.00           C
ATOM   1132  HB1 GLN A  79      50.550  41.660  34.130  1.00  0.00           H
ATOM   1133  HB2 GLN A  79      49.330  42.730  33.330  1.00  0.00           H
ATOM   1134  CG  GLN A  79      49.410  42.970  35.470  1.00  0.00           C
ATOM   1135  HG1 GLN A  79      48.780  42.080  35.710  1.00  0.00           H
ATOM   1136  HG2 GLN A  79      48.760  43.860  35.370  1.00  0.00           H
ATOM   1137  CD  GLN A  79      50.400  43.250  36.590  1.00  0.00           C
ATOM   1138  OE1 GLN A  79      51.420  42.550  36.600  1.00  0.00           O
ATOM   1139  NE2 GLN A  79      50.150  44.230  37.480  1.00  0.00           N
ATOM   1140 HE21 GLN A  79      49.310  44.760  37.400  1.00  0.00           H
ATOM   1141 HE22 GLN A  79      50.670  44.270  38.330  1.00  0.00           H
ATOM   1142  C   GLN A  79      52.030  43.330  32.540  1.00  0.00           C
ATOM   1143  O   GLN A  79      51.690  43.710  31.450  1.00  0.00           O
ATOM   1144  N   LYS A  80      53.080  42.540  32.730  1.00  0.00           N
ATOM   1145  HN  LYS A  80      53.410  42.390  33.670  1.00  0.00           H
ATOM   1146  CA  LYS A  80      53.680  41.780  31.590  1.00  0.00           C
ATOM   1147  HA  LYS A  80      53.910  42.480  30.810  1.00  0.00           H
ATOM   1148  CB  LYS A  80      54.980  41.130  32.070  1.00  0.00           C
ATOM   1149  HB1 LYS A  80      55.630  40.620  31.320  1.00  0.00           H
ATOM   1150  HB2 LYS A  80      54.650  40.400  32.830  1.00  0.00           H
ATOM   1151  CG  LYS A  80      56.000  42.100  32.610  1.00  0.00           C
ATOM   1152  HG1 LYS A  80      55.670  42.610  33.550  1.00  0.00           H
ATOM   1153  HG2 LYS A  80      56.220  42.940  31.910  1.00  0.00           H
ATOM   1154  CD  LYS A  80      57.340  41.400  32.680  1.00  0.00           C
ATOM   1155  HD1 LYS A  80      57.170  40.470  33.260  1.00  0.00           H
ATOM   1156  HD2 LYS A  80      57.790  41.110  31.700  1.00  0.00           H
ATOM   1157  CE  LYS A  80      58.470  42.250  33.320  1.00  0.00           C
ATOM   1158  HE1 LYS A  80      58.590  43.200  32.760  1.00  0.00           H
ATOM   1159  HE2 LYS A  80      59.470  41.770  33.270  1.00  0.00           H
ATOM   1160  NZ  LYS A  80      58.200  42.620  34.700  1.00  0.00           N
ATOM   1161  HZ1 LYS A  80      57.500  41.950  35.080  1.00  0.00           H
ATOM   1162  HZ2 LYS A  80      59.070  42.500  35.260  1.00  0.00           H
ATOM   1163  HZ3 LYS A  80      57.830  43.580  34.830  1.00  0.00           H
ATOM   1164  C   LYS A  80      52.650  40.730  30.980  1.00  0.00           C
ATOM   1165  O   LYS A  80      51.620  40.340  31.610  1.00  0.00           O
ATOM   1166  N   THR A  81      52.820  40.260  29.760  1.00  0.00           N
ATOM   1167  HN  THR A  81      53.640  40.550  29.290  1.00  0.00           H
ATOM   1168  CA  THR A  81      51.850  39.530  29.030  1.00  0.00           C
ATOM   1169  HA  THR A  81      50.900  40.020  29.180  1.00  0.00           H
ATOM   1170  CB  THR A  81      52.270  39.430  27.540  1.00  0.00           C
ATOM   1171  HB  THR A  81      51.610  38.790  26.910  1.00  0.00           H
ATOM   1172  OG1 THR A  81      53.670  39.120  27.410  1.00  0.00           O
ATOM   1173  HG1 THR A  81      54.210  39.910  27.540  1.00  0.00           H
ATOM   1174  CG2 THR A  81      52.190  40.820  26.990  1.00  0.00           C
ATOM   1175 HG21 THR A  81      51.140  41.190  27.060  1.00  0.00           H
ATOM   1176 HG22 THR A  81      52.810  41.600  27.480  1.00  0.00           H
ATOM   1177 HG23 THR A  81      52.290  40.900  25.880  1.00  0.00           H
ATOM   1178  C   THR A  81      51.820  38.090  29.580  1.00  0.00           C
ATOM   1179  O   THR A  81      50.730  37.520  29.690  1.00  0.00           O
ATOM   1180  N   VAL A  82      53.000  37.520  29.910  1.00  0.00           N
ATOM   1181  HN  VAL A  82      53.840  38.040  29.780  1.00  0.00           H
ATOM   1182  CA  VAL A  82      53.290  36.280  30.620  1.00  0.00           C
ATOM   1183  HA  VAL A  82      52.840  35.530  29.980  1.00  0.00           H
ATOM   1184  CB  VAL A  82      54.800  36.140  30.760  1.00  0.00           C
ATOM   1185  HB  VAL A  82      55.260  35.140  30.900  1.00  0.00           H
ATOM   1186  CG1 VAL A  82      55.540  36.530  29.450  1.00  0.00           C
ATOM   1187 HG11 VAL A  82      55.400  37.550  29.020  1.00  0.00           H
ATOM   1188 HG12 VAL A  82      56.630  36.520  29.610  1.00  0.00           H
ATOM   1189 HG13 VAL A  82      55.180  35.850  28.650  1.00  0.00           H
ATOM   1190  CG2 VAL A  82      55.410  37.260  31.650  1.00  0.00           C
ATOM   1191 HG21 VAL A  82      56.490  37.420  31.420  1.00  0.00           H
ATOM   1192 HG22 VAL A  82      54.870  38.210  31.450  1.00  0.00           H
ATOM   1193 HG23 VAL A  82      55.310  37.010  32.720  1.00  0.00           H
ATOM   1194  C   VAL A  82      52.590  36.070  31.960  1.00  0.00           C
ATOM   1195  O   VAL A  82      51.760  36.820  32.430  1.00  0.00           O
ATOM   1196  N   GLU A  83      52.770  34.920  32.530  1.00  0.00           N
ATOM   1197  HN  GLU A  83      53.360  34.240  32.100  1.00  0.00           H
ATOM   1198  CA  GLU A  83      52.200  34.430  33.770  1.00  0.00           C
ATOM   1199  HA  GLU A  83      51.130  34.510  33.650  1.00  0.00           H
ATOM   1200  CB  GLU A  83      52.620  32.970  33.990  1.00  0.00           C
ATOM   1201  HB1 GLU A  83      52.230  32.530  34.930  1.00  0.00           H
ATOM   1202  HB2 GLU A  83      53.730  33.020  34.120  1.00  0.00           H
ATOM   1203  CG  GLU A  83      52.140  32.050  32.830  1.00  0.00           C
ATOM   1204  HG1 GLU A  83      52.510  32.430  31.860  1.00  0.00           H
ATOM   1205  HG2 GLU A  83      51.030  32.100  32.830  1.00  0.00           H
ATOM   1206  CD  GLU A  83      52.590  30.590  33.020  1.00  0.00           C
ATOM   1207  OE1 GLU A  83      52.040  29.710  32.270  1.00  0.00           O
ATOM   1208  OE2 GLU A  83      53.380  30.330  34.000  1.00  0.00           O
ATOM   1209  C   GLU A  83      52.420  35.230  35.060  1.00  0.00           C
ATOM   1210  O   GLU A  83      53.450  35.870  35.320  1.00  0.00           O
ATOM   1211  N   GLY A  84      51.430  35.280  35.950  1.00  0.00           N
ATOM   1212  HN  GLY A  84      50.560  34.820  35.760  1.00  0.00           H
ATOM   1213  CA  GLY A  84      51.370  35.900  37.250  1.00  0.00           C
ATOM   1214  HA1 GLY A  84      50.460  35.750  37.810  1.00  0.00           H
ATOM   1215  HA2 GLY A  84      52.210  35.470  37.770  1.00  0.00           H
ATOM   1216  C   GLY A  84      51.670  37.440  37.220  1.00  0.00           C
ATOM   1217  O   GLY A  84      51.580  38.080  36.130  1.00  0.00           O
ATOM   1218  N   ALA A  85      52.020  38.060  38.370  1.00  0.00           N
ATOM   1219  HN  ALA A  85      52.180  37.590  39.240  1.00  0.00           H
ATOM   1220  CA  ALA A  85      52.340  39.480  38.410  1.00  0.00           C
ATOM   1221  HA  ALA A  85      52.400  39.830  37.390  1.00  0.00           H
ATOM   1222  CB  ALA A  85      51.160  40.350  39.020  1.00  0.00           C
ATOM   1223  HB1 ALA A  85      50.320  40.090  38.350  1.00  0.00           H
ATOM   1224  HB2 ALA A  85      50.860  40.010  40.040  1.00  0.00           H
ATOM   1225  HB3 ALA A  85      51.560  41.380  39.080  1.00  0.00           H
ATOM   1226  C   ALA A  85      53.560  39.700  39.140  1.00  0.00           C
ATOM   1227  O   ALA A  85      53.950  38.870  39.970  1.00  0.00           O
ATOM   1228  N   GLY A  86      54.230  40.740  38.800  1.00  0.00           N
ATOM   1229  HN  GLY A  86      53.810  41.300  38.090  1.00  0.00           H
ATOM   1230  CA  GLY A  86      55.490  41.240  39.270  1.00  0.00           C
ATOM   1231  HA1 GLY A  86      56.230  40.470  39.150  1.00  0.00           H
ATOM   1232  HA2 GLY A  86      55.720  42.120  38.700  1.00  0.00           H
ATOM   1233  C   GLY A  86      55.480  41.720  40.710  1.00  0.00           C
ATOM   1234  O   GLY A  86      54.510  41.860  41.380  1.00  0.00           O
ATOM   1235  N   SER A  87      56.620  42.040  41.120  1.00  0.00           N
ATOM   1236  HN  SER A  87      57.450  41.920  40.580  1.00  0.00           H
ATOM   1237  CA  SER A  87      56.770  42.580  42.540  1.00  0.00           C
ATOM   1238  HA  SER A  87      55.850  42.450  43.100  1.00  0.00           H
ATOM   1239  CB  SER A  87      58.000  42.010  43.180  1.00  0.00           C
ATOM   1240  HB1 SER A  87      58.910  42.650  43.160  1.00  0.00           H
ATOM   1241  HB2 SER A  87      58.210  41.080  42.610  1.00  0.00           H
ATOM   1242  OG  SER A  87      57.700  41.710  44.510  1.00  0.00           O
ATOM   1243  HG1 SER A  87      56.950  41.130  44.630  1.00  0.00           H
ATOM   1244  C   SER A  87      57.000  44.060  42.390  1.00  0.00           C
ATOM   1245  O   SER A  87      57.780  44.380  41.510  1.00  0.00           O
ATOM   1246  N   ILE A  88      56.280  45.000  43.060  1.00  0.00           N
ATOM   1247  HN  ILE A  88      55.520  44.710  43.630  1.00  0.00           H
ATOM   1248  CA  ILE A  88      56.570  46.450  42.800  1.00  0.00           C
ATOM   1249  HA  ILE A  88      57.220  46.580  41.940  1.00  0.00           H
ATOM   1250  CB  ILE A  88      55.300  47.340  42.760  1.00  0.00           C
ATOM   1251  HB  ILE A  88      54.860  47.470  43.770  1.00  0.00           H
ATOM   1252  CG2 ILE A  88      55.840  48.730  42.340  1.00  0.00           C
ATOM   1253 HG21 ILE A  88      56.490  48.750  41.440  1.00  0.00           H
ATOM   1254 HG22 ILE A  88      55.030  49.370  41.940  1.00  0.00           H
ATOM   1255 HG23 ILE A  88      56.320  49.270  43.190  1.00  0.00           H
ATOM   1256  CG1 ILE A  88      54.160  46.770  41.840  1.00  0.00           C
ATOM   1257 HG11 ILE A  88      54.060  45.730  42.190  1.00  0.00           H
ATOM   1258 HG12 ILE A  88      54.420  46.750  40.760  1.00  0.00           H
ATOM   1259  CD  ILE A  88      52.890  47.570  42.020  1.00  0.00           C
ATOM   1260  HD1 ILE A  88      52.070  47.130  41.400  1.00  0.00           H
ATOM   1261  HD2 ILE A  88      52.500  47.490  43.060  1.00  0.00           H
ATOM   1262  HD3 ILE A  88      52.960  48.610  41.650  1.00  0.00           H
ATOM   1263  C   ILE A  88      57.440  46.820  44.070  1.00  0.00           C
ATOM   1264  O   ILE A  88      57.030  46.600  45.220  1.00  0.00           O
ATOM   1265  N   ALA A  89      58.680  47.220  43.820  1.00  0.00           N
ATOM   1266  HN  ALA A  89      59.020  47.130  42.890  1.00  0.00           H
ATOM   1267  CA  ALA A  89      59.650  47.330  44.850  1.00  0.00           C
ATOM   1268  HA  ALA A  89      60.590  47.550  44.370  1.00  0.00           H
ATOM   1269  CB  ALA A  89      59.310  48.530  45.800  1.00  0.00           C
ATOM   1270  HB1 ALA A  89      60.270  48.840  46.270  1.00  0.00           H
ATOM   1271  HB2 ALA A  89      58.970  49.460  45.290  1.00  0.00           H
ATOM   1272  HB3 ALA A  89      58.590  48.210  46.590  1.00  0.00           H
ATOM   1273  C   ALA A  89      60.030  46.080  45.640  1.00  0.00           C
ATOM   1274  O   ALA A  89      59.230  45.180  46.010  1.00  0.00           O
ATOM   1275  N   ALA A  90      61.320  45.980  46.070  1.00  0.00           N
ATOM   1276  HN  ALA A  90      62.010  46.680  45.960  1.00  0.00           H
ATOM   1277  CA  ALA A  90      61.940  44.790  46.660  1.00  0.00           C
ATOM   1278  HA  ALA A  90      61.180  44.270  47.220  1.00  0.00           H
ATOM   1279  CB  ALA A  90      62.350  43.840  45.490  1.00  0.00           C
ATOM   1280  HB1 ALA A  90      61.420  43.770  44.890  1.00  0.00           H
ATOM   1281  HB2 ALA A  90      63.120  44.190  44.760  1.00  0.00           H
ATOM   1282  HB3 ALA A  90      62.660  42.830  45.850  1.00  0.00           H
ATOM   1283  C   ALA A  90      63.120  45.310  47.500  1.00  0.00           C
ATOM   1284  O   ALA A  90      63.630  46.410  47.300  1.00  0.00           O
ATOM   1285  N   ALA A  91      63.600  44.460  48.400  1.00  0.00           N
ATOM   1286  HN  ALA A  91      63.290  43.520  48.490  1.00  0.00           H
ATOM   1287  CA  ALA A  91      64.450  44.780  49.460  1.00  0.00           C
ATOM   1288  HA  ALA A  91      64.790  45.800  49.420  1.00  0.00           H
ATOM   1289  CB  ALA A  91      63.770  44.500  50.700  1.00  0.00           C
ATOM   1290  HB1 ALA A  91      63.480  43.430  50.750  1.00  0.00           H
ATOM   1291  HB2 ALA A  91      64.460  44.670  51.560  1.00  0.00           H
ATOM   1292  HB3 ALA A  91      62.780  44.990  50.830  1.00  0.00           H
ATOM   1293  C   ALA A  91      65.680  43.860  49.380  1.00  0.00           C
ATOM   1294  O   ALA A  91      65.500  42.650  49.120  1.00  0.00           O
ATOM   1295  N   THR A  92      66.960  44.260  49.590  1.00  0.00           N
ATOM   1296  HN  THR A  92      67.240  45.210  49.670  1.00  0.00           H
ATOM   1297  CA  THR A  92      68.230  43.480  49.760  1.00  0.00           C
ATOM   1298  HA  THR A  92      68.440  43.090  48.780  1.00  0.00           H
ATOM   1299  CB  THR A  92      69.500  44.170  50.070  1.00  0.00           C
ATOM   1300  HB  THR A  92      70.380  43.500  50.180  1.00  0.00           H
ATOM   1301  OG1 THR A  92      69.440  44.900  51.270  1.00  0.00           O
ATOM   1302  HG1 THR A  92      70.330  45.210  51.460  1.00  0.00           H
ATOM   1303  CG2 THR A  92      69.790  45.090  48.900  1.00  0.00           C
ATOM   1304 HG21 THR A  92      70.730  45.640  49.130  1.00  0.00           H
ATOM   1305 HG22 THR A  92      69.960  44.390  48.060  1.00  0.00           H
ATOM   1306 HG23 THR A  92      68.880  45.690  48.700  1.00  0.00           H
ATOM   1307  C   THR A  92      68.170  42.210  50.520  1.00  0.00           C
ATOM   1308  O   THR A  92      68.380  41.170  50.010  1.00  0.00           O
ATOM   1309  N   GLY A  93      67.890  42.260  51.810  1.00  0.00           N
ATOM   1310  HN  GLY A  93      67.610  43.170  52.120  1.00  0.00           H
ATOM   1311  CA  GLY A  93      68.090  41.330  52.900  1.00  0.00           C
ATOM   1312  HA1 GLY A  93      69.040  40.830  52.820  1.00  0.00           H
ATOM   1313  HA2 GLY A  93      68.170  41.850  53.850  1.00  0.00           H
ATOM   1314  C   GLY A  93      67.030  40.310  53.140  1.00  0.00           C
ATOM   1315  O   GLY A  93      67.030  39.620  54.190  1.00  0.00           O
ATOM   1316  N   PHE A  94      66.140  40.160  52.220  1.00  0.00           N
ATOM   1317  HN  PHE A  94      66.180  40.780  51.450  1.00  0.00           H
ATOM   1318  CA  PHE A  94      64.940  39.270  52.230  1.00  0.00           C
ATOM   1319  HA  PHE A  94      65.180  38.410  52.830  1.00  0.00           H
ATOM   1320  CB  PHE A  94      63.770  39.950  52.950  1.00  0.00           C
ATOM   1321  HB1 PHE A  94      63.500  40.910  52.460  1.00  0.00           H
ATOM   1322  HB2 PHE A  94      64.110  40.100  54.000  1.00  0.00           H
ATOM   1323  CG  PHE A  94      62.490  39.150  52.910  1.00  0.00           C
ATOM   1324  CD1 PHE A  94      61.300  39.490  52.160  1.00  0.00           C
ATOM   1325  HD1 PHE A  94      61.180  40.470  51.700  1.00  0.00           H
ATOM   1326  CE1 PHE A  94      60.250  38.570  52.110  1.00  0.00           C
ATOM   1327  HE1 PHE A  94      59.380  38.790  51.520  1.00  0.00           H
ATOM   1328  CZ  PHE A  94      60.350  37.370  52.840  1.00  0.00           C
ATOM   1329  HZ  PHE A  94      59.480  36.720  52.840  1.00  0.00           H
ATOM   1330  CD2 PHE A  94      62.540  37.950  53.690  1.00  0.00           C
ATOM   1331  HD2 PHE A  94      63.420  37.770  54.290  1.00  0.00           H
ATOM   1332  CE2 PHE A  94      61.490  37.060  53.620  1.00  0.00           C
ATOM   1333  HE2 PHE A  94      61.480  36.110  54.130  1.00  0.00           H
ATOM   1334  C   PHE A  94      64.560  38.790  50.820  1.00  0.00           C
ATOM   1335  O   PHE A  94      64.920  39.440  49.870  1.00  0.00           O
ATOM   1336  N   VAL A  95      63.930  37.630  50.760  1.00  0.00           N
ATOM   1337  HN  VAL A  95      63.530  37.180  51.560  1.00  0.00           H
ATOM   1338  CA  VAL A  95      63.670  36.950  49.510  1.00  0.00           C
ATOM   1339  HA  VAL A  95      64.590  36.470  49.220  1.00  0.00           H
ATOM   1340  CB  VAL A  95      62.560  35.880  49.750  1.00  0.00           C
ATOM   1341  HB  VAL A  95      61.720  36.260  50.380  1.00  0.00           H
ATOM   1342  CG1 VAL A  95      61.840  35.350  48.500  1.00  0.00           C
ATOM   1343 HG11 VAL A  95      61.120  34.540  48.730  1.00  0.00           H
ATOM   1344 HG12 VAL A  95      61.150  36.090  48.040  1.00  0.00           H
ATOM   1345 HG13 VAL A  95      62.620  34.990  47.790  1.00  0.00           H
ATOM   1346  CG2 VAL A  95      63.280  34.670  50.440  1.00  0.00           C
ATOM   1347 HG21 VAL A  95      64.190  34.370  49.890  1.00  0.00           H
ATOM   1348 HG22 VAL A  95      63.680  34.840  51.460  1.00  0.00           H
ATOM   1349 HG23 VAL A  95      62.550  33.840  50.590  1.00  0.00           H
ATOM   1350  C   VAL A  95      63.120  37.950  48.390  1.00  0.00           C
ATOM   1351  O   VAL A  95      62.040  38.600  48.550  1.00  0.00           O
ATOM   1352  N   LYS A  96      63.880  38.120  47.330  1.00  0.00           N
ATOM   1353  HN  LYS A  96      64.740  37.620  47.290  1.00  0.00           H
ATOM   1354  CA  LYS A  96      63.490  38.980  46.210  1.00  0.00           C
ATOM   1355  HA  LYS A  96      62.970  39.870  46.540  1.00  0.00           H
ATOM   1356  CB  LYS A  96      64.810  39.460  45.560  1.00  0.00           C
ATOM   1357  HB1 LYS A  96      64.660  40.130  44.680  1.00  0.00           H
ATOM   1358  HB2 LYS A  96      65.420  38.630  45.150  1.00  0.00           H
ATOM   1359  CG  LYS A  96      65.580  40.290  46.640  1.00  0.00           C
ATOM   1360  HG1 LYS A  96      65.870  39.580  47.440  1.00  0.00           H
ATOM   1361  HG2 LYS A  96      64.910  41.020  47.140  1.00  0.00           H
ATOM   1362  CD  LYS A  96      66.900  40.960  46.120  1.00  0.00           C
ATOM   1363  HD1 LYS A  96      66.610  41.590  45.250  1.00  0.00           H
ATOM   1364  HD2 LYS A  96      67.240  41.710  46.870  1.00  0.00           H
ATOM   1365  CE  LYS A  96      68.060  40.030  45.740  1.00  0.00           C
ATOM   1366  HE1 LYS A  96      67.790  39.630  44.740  1.00  0.00           H
ATOM   1367  HE2 LYS A  96      68.140  39.290  46.560  1.00  0.00           H
ATOM   1368  NZ  LYS A  96      69.240  40.790  45.460  1.00  0.00           N
ATOM   1369  HZ1 LYS A  96      69.520  41.360  46.290  1.00  0.00           H
ATOM   1370  HZ2 LYS A  96      70.100  40.220  45.320  1.00  0.00           H
ATOM   1371  HZ3 LYS A  96      69.150  41.490  44.690  1.00  0.00           H
ATOM   1372  C   LYS A  96      62.620  38.300  45.220  1.00  0.00           C
ATOM   1373  O   LYS A  96      62.770  37.160  44.840  1.00  0.00           O
ATOM   1374  N   LYS A  97      61.670  39.100  44.700  1.00  0.00           N
ATOM   1375  HN  LYS A  97      61.690  40.090  44.870  1.00  0.00           H
ATOM   1376  CA  LYS A  97      60.870  38.730  43.580  1.00  0.00           C
ATOM   1377  HA  LYS A  97      61.290  37.820  43.180  1.00  0.00           H
ATOM   1378  CB  LYS A  97      59.390  38.570  43.940  1.00  0.00           C
ATOM   1379  HB1 LYS A  97      58.820  38.360  43.020  1.00  0.00           H
ATOM   1380  HB2 LYS A  97      59.010  39.590  44.190  1.00  0.00           H
ATOM   1381  CG  LYS A  97      59.000  37.640  45.070  1.00  0.00           C
ATOM   1382  HG1 LYS A  97      57.910  37.820  45.170  1.00  0.00           H
ATOM   1383  HG2 LYS A  97      59.550  38.000  45.970  1.00  0.00           H
ATOM   1384  CD  LYS A  97      59.250  36.190  44.720  1.00  0.00           C
ATOM   1385  HD1 LYS A  97      58.780  35.910  43.760  1.00  0.00           H
ATOM   1386  HD2 LYS A  97      60.350  36.010  44.630  1.00  0.00           H
ATOM   1387  CE  LYS A  97      58.950  35.260  45.890  1.00  0.00           C
ATOM   1388  HE1 LYS A  97      59.390  35.640  46.840  1.00  0.00           H
ATOM   1389  HE2 LYS A  97      59.230  34.220  45.600  1.00  0.00           H
ATOM   1390  NZ  LYS A  97      57.490  35.330  46.190  1.00  0.00           N
ATOM   1391  HZ1 LYS A  97      57.370  36.120  46.860  1.00  0.00           H
ATOM   1392  HZ2 LYS A  97      56.880  35.400  45.350  1.00  0.00           H
ATOM   1393  HZ3 LYS A  97      57.200  34.490  46.710  1.00  0.00           H
ATOM   1394  C   LYS A  97      61.000  39.670  42.500  1.00  0.00           C
ATOM   1395  O   LYS A  97      61.070  40.860  42.690  1.00  0.00           O
ATOM   1396  N   ASP A  98      61.240  39.180  41.260  1.00  0.00           N
ATOM   1397  HN  ASP A  98      61.170  38.210  41.060  1.00  0.00           H
ATOM   1398  CA  ASP A  98      61.290  40.060  40.120  1.00  0.00           C
ATOM   1399  HA  ASP A  98      62.230  40.580  40.260  1.00  0.00           H
ATOM   1400  CB  ASP A  98      61.450  39.280  38.770  1.00  0.00           C
ATOM   1401  HB1 ASP A  98      61.380  40.050  37.970  1.00  0.00           H
ATOM   1402  HB2 ASP A  98      60.630  38.550  38.610  1.00  0.00           H
ATOM   1403  CG  ASP A  98      62.740  38.560  38.680  1.00  0.00           C
ATOM   1404  OD1 ASP A  98      63.510  38.350  39.650  1.00  0.00           O
ATOM   1405  OD2 ASP A  98      62.980  38.170  37.520  1.00  0.00           O
ATOM   1406  C   ASP A  98      60.200  41.170  39.960  1.00  0.00           C
ATOM   1407  O   ASP A  98      58.990  40.950  39.980  1.00  0.00           O
ATOM   1408  N   GLN A  99      60.750  42.340  39.750  1.00  0.00           N
ATOM   1409  HN  GLN A  99      61.740  42.480  39.830  1.00  0.00           H
ATOM   1410  CA  GLN A  99      60.070  43.590  39.380  1.00  0.00           C
ATOM   1411  HA  GLN A  99      59.700  43.940  40.330  1.00  0.00           H
ATOM   1412  CB  GLN A  99      61.190  44.610  38.830  1.00  0.00           C
ATOM   1413  HB1 GLN A  99      60.750  45.400  38.190  1.00  0.00           H
ATOM   1414  HB2 GLN A  99      61.920  43.960  38.290  1.00  0.00           H
ATOM   1415  CG  GLN A  99      61.820  45.420  40.010  1.00  0.00           C
ATOM   1416  HG1 GLN A  99      62.140  46.440  39.700  1.00  0.00           H
ATOM   1417  HG2 GLN A  99      62.730  44.950  40.430  1.00  0.00           H
ATOM   1418  CD  GLN A  99      60.900  45.620  41.280  1.00  0.00           C
ATOM   1419  OE1 GLN A  99      60.110  46.580  41.320  1.00  0.00           O
ATOM   1420  NE2 GLN A  99      61.030  44.790  42.360  1.00  0.00           N
ATOM   1421 HE21 GLN A  99      61.730  44.080  42.270  1.00  0.00           H
ATOM   1422 HE22 GLN A  99      60.260  44.600  42.970  1.00  0.00           H
ATOM   1423  C   GLN A  99      58.840  43.620  38.450  1.00  0.00           C
ATOM   1424  O   GLN A  99      58.820  42.950  37.460  1.00  0.00           O
ATOM   1425  N   LEU A 100      57.780  44.480  38.740  1.00  0.00           N
ATOM   1426  HN  LEU A 100      57.610  44.950  39.610  1.00  0.00           H
ATOM   1427  CA  LEU A 100      56.760  44.800  37.760  1.00  0.00           C
ATOM   1428  HA  LEU A 100      56.340  43.810  37.620  1.00  0.00           H
ATOM   1429  CB  LEU A 100      55.660  45.680  38.370  1.00  0.00           C
ATOM   1430  HB1 LEU A 100      55.980  46.650  38.810  1.00  0.00           H
ATOM   1431  HB2 LEU A 100      55.200  45.230  39.270  1.00  0.00           H
ATOM   1432  CG  LEU A 100      54.420  46.090  37.460  1.00  0.00           C
ATOM   1433  HG  LEU A 100      54.910  46.660  36.640  1.00  0.00           H
ATOM   1434  CD1 LEU A 100      53.610  44.970  36.800  1.00  0.00           C
ATOM   1435 HD11 LEU A 100      54.310  44.300  36.270  1.00  0.00           H
ATOM   1436 HD12 LEU A 100      53.050  44.480  37.620  1.00  0.00           H
ATOM   1437 HD13 LEU A 100      52.810  45.350  36.130  1.00  0.00           H
ATOM   1438  CD2 LEU A 100      53.440  47.030  38.230  1.00  0.00           C
ATOM   1439 HD21 LEU A 100      53.980  47.810  38.810  1.00  0.00           H
ATOM   1440 HD22 LEU A 100      52.950  47.610  37.410  1.00  0.00           H
ATOM   1441 HD23 LEU A 100      52.740  46.420  38.830  1.00  0.00           H
ATOM   1442  C   LEU A 100      57.260  45.440  36.480  1.00  0.00           C
ATOM   1443  O   LEU A 100      56.860  45.030  35.380  1.00  0.00           O
ATOM   1444  N   GLY A 101      58.070  46.500  36.510  1.00  0.00           N
ATOM   1445  HN  GLY A 101      58.110  46.920  37.420  1.00  0.00           H
ATOM   1446  CA  GLY A 101      58.820  47.070  35.380  1.00  0.00           C
ATOM   1447  HA1 GLY A 101      58.070  47.460  34.710  1.00  0.00           H
ATOM   1448  HA2 GLY A 101      59.500  47.800  35.810  1.00  0.00           H
ATOM   1449  C   GLY A 101      59.660  46.070  34.550  1.00  0.00           C
ATOM   1450  O   GLY A 101      59.960  44.950  34.980  1.00  0.00           O
ATOM   1451  N   LYS A 102      60.070  46.450  33.350  1.00  0.00           N
ATOM   1452  HN  LYS A 102      59.840  47.380  33.070  1.00  0.00           H
ATOM   1453  CA  LYS A 102      60.750  45.610  32.370  1.00  0.00           C
ATOM   1454  HA  LYS A 102      60.610  44.570  32.630  1.00  0.00           H
ATOM   1455  CB  LYS A 102      60.130  45.900  30.990  1.00  0.00           C
ATOM   1456  HB1 LYS A 102      60.670  45.310  30.220  1.00  0.00           H
ATOM   1457  HB2 LYS A 102      60.160  46.970  30.700  1.00  0.00           H
ATOM   1458  CG  LYS A 102      58.610  45.520  30.820  1.00  0.00           C
ATOM   1459  HG1 LYS A 102      58.110  45.850  31.750  1.00  0.00           H
ATOM   1460  HG2 LYS A 102      58.480  44.420  30.720  1.00  0.00           H
ATOM   1461  CD  LYS A 102      57.870  46.220  29.720  1.00  0.00           C
ATOM   1462  HD1 LYS A 102      56.810  45.890  29.830  1.00  0.00           H
ATOM   1463  HD2 LYS A 102      57.950  47.310  29.910  1.00  0.00           H
ATOM   1464  CE  LYS A 102      58.260  45.730  28.340  1.00  0.00           C
ATOM   1465  HE1 LYS A 102      58.230  44.620  28.250  1.00  0.00           H
ATOM   1466  HE2 LYS A 102      59.250  46.130  28.040  1.00  0.00           H
ATOM   1467  NZ  LYS A 102      57.310  46.460  27.340  1.00  0.00           N
ATOM   1468  HZ1 LYS A 102      57.560  47.450  27.540  1.00  0.00           H
ATOM   1469  HZ2 LYS A 102      57.470  46.250  26.340  1.00  0.00           H
ATOM   1470  HZ3 LYS A 102      56.320  46.230  27.550  1.00  0.00           H
ATOM   1471  C   LYS A 102      62.260  45.960  32.500  1.00  0.00           C
ATOM   1472  O   LYS A 102      62.630  47.120  32.450  1.00  0.00           O
ATOM   1473  N   ASN A 103      63.130  44.960  32.690  1.00  0.00           N
ATOM   1474  HN  ASN A 103      62.920  43.980  32.690  1.00  0.00           H
ATOM   1475  CA  ASN A 103      64.620  45.190  32.870  1.00  0.00           C
ATOM   1476  HA  ASN A 103      64.710  45.880  33.700  1.00  0.00           H
ATOM   1477  CB  ASN A 103      65.150  43.740  33.290  1.00  0.00           C
ATOM   1478  HB1 ASN A 103      64.780  43.040  32.510  1.00  0.00           H
ATOM   1479  HB2 ASN A 103      64.730  43.540  34.300  1.00  0.00           H
ATOM   1480  CG  ASN A 103      66.690  43.560  33.360  1.00  0.00           C
ATOM   1481  OD1 ASN A 103      67.290  44.410  34.020  1.00  0.00           O
ATOM   1482  ND2 ASN A 103      67.270  42.690  32.600  1.00  0.00           N
ATOM   1483 HD21 ASN A 103      66.740  42.220  31.900  1.00  0.00           H
ATOM   1484 HD22 ASN A 103      68.270  42.590  32.570  1.00  0.00           H
ATOM   1485  C   ASN A 103      65.400  45.780  31.700  1.00  0.00           C
ATOM   1486  O   ASN A 103      65.440  45.170  30.610  1.00  0.00           O
ATOM   1487  N   GLU A 104      66.190  46.870  31.990  1.00  0.00           N
ATOM   1488  HN  GLU A 104      66.270  47.200  32.930  1.00  0.00           H
ATOM   1489  CA  GLU A 104      67.300  47.280  31.120  1.00  0.00           C
ATOM   1490  HA  GLU A 104      66.850  47.280  30.140  1.00  0.00           H
ATOM   1491  CB  GLU A 104      67.770  48.640  31.580  1.00  0.00           C
ATOM   1492  HB1 GLU A 104      68.670  48.920  30.980  1.00  0.00           H
ATOM   1493  HB2 GLU A 104      68.150  48.580  32.620  1.00  0.00           H
ATOM   1494  CG  GLU A 104      66.670  49.650  31.400  1.00  0.00           C
ATOM   1495  HG1 GLU A 104      65.870  49.470  32.150  1.00  0.00           H
ATOM   1496  HG2 GLU A 104      66.260  49.580  30.370  1.00  0.00           H
ATOM   1497  CD  GLU A 104      67.110  51.070  31.640  1.00  0.00           C
ATOM   1498  OE1 GLU A 104      66.670  51.660  32.700  1.00  0.00           O
ATOM   1499  OE2 GLU A 104      68.050  51.490  30.920  1.00  0.00           O
ATOM   1500  C   GLU A 104      68.450  46.290  31.090  1.00  0.00           C
ATOM   1501  O   GLU A 104      69.120  45.950  32.070  1.00  0.00           O
ATOM   1502  N   GLU A 105      68.660  45.800  29.860  1.00  0.00           N
ATOM   1503  HN  GLU A 105      68.040  45.930  29.090  1.00  0.00           H
ATOM   1504  CA  GLU A 105      69.800  44.930  29.500  1.00  0.00           C
ATOM   1505  HA  GLU A 105      69.870  44.090  30.170  1.00  0.00           H
ATOM   1506  CB  GLU A 105      69.580  44.290  28.100  1.00  0.00           C
ATOM   1507  HB1 GLU A 105      70.330  43.510  27.880  1.00  0.00           H
ATOM   1508  HB2 GLU A 105      69.750  45.100  27.360  1.00  0.00           H
ATOM   1509  CG  GLU A 105      68.170  43.620  27.750  1.00  0.00           C
ATOM   1510  HG1 GLU A 105      67.500  44.500  27.850  1.00  0.00           H
ATOM   1511  HG2 GLU A 105      67.920  42.730  28.370  1.00  0.00           H
ATOM   1512  CD  GLU A 105      68.050  43.230  26.290  1.00  0.00           C
ATOM   1513  OE1 GLU A 105      67.180  43.850  25.570  1.00  0.00           O
ATOM   1514  OE2 GLU A 105      68.850  42.390  25.830  1.00  0.00           O
ATOM   1515  C   GLU A 105      71.150  45.510  29.620  1.00  0.00           C
ATOM   1516  O   GLU A 105      71.440  46.580  29.130  1.00  0.00           O
ATOM   1517  N   GLY A 106      72.010  44.860  30.390  1.00  0.00           N
ATOM   1518  HN  GLY A 106      71.650  44.050  30.850  1.00  0.00           H
ATOM   1519  CA  GLY A 106      73.420  45.270  30.690  1.00  0.00           C
ATOM   1520  HA1 GLY A 106      73.810  44.330  31.050  1.00  0.00           H
ATOM   1521  HA2 GLY A 106      73.850  45.570  29.740  1.00  0.00           H
ATOM   1522  C   GLY A 106      73.530  46.380  31.760  1.00  0.00           C
ATOM   1523  O   GLY A 106      74.490  47.210  31.720  1.00  0.00           O
ATOM   1524  N   ALA A 107      72.570  46.440  32.670  1.00  0.00           N
ATOM   1525  HN  ALA A 107      71.800  45.800  32.690  1.00  0.00           H
ATOM   1526  CA  ALA A 107      72.490  47.300  33.810  1.00  0.00           C
ATOM   1527  HA  ALA A 107      73.510  47.450  34.160  1.00  0.00           H
ATOM   1528  CB  ALA A 107      71.830  48.660  33.450  1.00  0.00           C
ATOM   1529  HB1 ALA A 107      70.730  48.650  33.290  1.00  0.00           H
ATOM   1530  HB2 ALA A 107      72.040  49.400  34.240  1.00  0.00           H
ATOM   1531  HB3 ALA A 107      72.250  48.960  32.460  1.00  0.00           H
ATOM   1532  C   ALA A 107      71.520  46.540  34.760  1.00  0.00           C
ATOM   1533  O   ALA A 107      70.790  45.650  34.370  1.00  0.00           O
ATOM   1534  N   PRO A 108      71.570  46.920  36.080  1.00  0.00           N
ATOM   1535  CD  PRO A 108      72.570  47.870  36.570  1.00  0.00           C
ATOM   1536  HD1 PRO A 108      73.570  47.440  36.350  1.00  0.00           H
ATOM   1537  HD2 PRO A 108      72.500  48.890  36.150  1.00  0.00           H
ATOM   1538  CA  PRO A 108      71.010  46.120  37.190  1.00  0.00           C
ATOM   1539  HA  PRO A 108      70.830  45.100  36.880  1.00  0.00           H
ATOM   1540  CB  PRO A 108      71.830  46.470  38.410  1.00  0.00           C
ATOM   1541  HB1 PRO A 108      72.660  45.730  38.490  1.00  0.00           H
ATOM   1542  HB2 PRO A 108      71.410  46.670  39.420  1.00  0.00           H
ATOM   1543  CG  PRO A 108      72.420  47.830  38.070  1.00  0.00           C
ATOM   1544  HG1 PRO A 108      73.360  48.170  38.550  1.00  0.00           H
ATOM   1545  HG2 PRO A 108      71.600  48.530  38.330  1.00  0.00           H
ATOM   1546  C   PRO A 108      69.590  46.640  37.180  1.00  0.00           C
ATOM   1547  O   PRO A 108      69.230  47.560  36.390  1.00  0.00           O
ATOM   1548  N   GLN A 109      68.660  46.200  38.060  1.00  0.00           N
ATOM   1549  HN  GLN A 109      68.900  45.430  38.640  1.00  0.00           H
ATOM   1550  CA  GLN A 109      67.310  46.590  38.130  1.00  0.00           C
ATOM   1551  HA  GLN A 109      66.900  46.850  37.160  1.00  0.00           H
ATOM   1552  CB  GLN A 109      66.440  45.400  38.620  1.00  0.00           C
ATOM   1553  HB1 GLN A 109      65.380  45.720  38.770  1.00  0.00           H
ATOM   1554  HB2 GLN A 109      66.850  45.080  39.600  1.00  0.00           H
ATOM   1555  CG  GLN A 109      66.350  44.180  37.630  1.00  0.00           C
ATOM   1556  HG1 GLN A 109      66.150  44.580  36.620  1.00  0.00           H
ATOM   1557  HG2 GLN A 109      65.520  43.520  37.950  1.00  0.00           H
ATOM   1558  CD  GLN A 109      67.590  43.320  37.730  1.00  0.00           C
ATOM   1559  OE1 GLN A 109      67.930  42.780  38.810  1.00  0.00           O
ATOM   1560  NE2 GLN A 109      68.350  43.240  36.570  1.00  0.00           N
ATOM   1561 HE21 GLN A 109      68.000  43.630  35.720  1.00  0.00           H
ATOM   1562 HE22 GLN A 109      69.250  42.810  36.650  1.00  0.00           H
ATOM   1563  C   GLN A 109      67.040  47.750  39.050  1.00  0.00           C
ATOM   1564  O   GLN A 109      67.410  47.730  40.240  1.00  0.00           O
ATOM   1565  N   GLU A 110      66.470  48.800  38.510  1.00  0.00           N
ATOM   1566  HN  GLU A 110      66.190  48.840  37.550  1.00  0.00           H
ATOM   1567  CA  GLU A 110      65.850  49.840  39.310  1.00  0.00           C
ATOM   1568  HA  GLU A 110      66.570  49.950  40.110  1.00  0.00           H
ATOM   1569  CB  GLU A 110      65.830  51.170  38.520  1.00  0.00           C
ATOM   1570  HB1 GLU A 110      65.230  51.850  39.160  1.00  0.00           H
ATOM   1571  HB2 GLU A 110      65.200  50.960  37.620  1.00  0.00           H
ATOM   1572  CG  GLU A 110      67.250  51.820  38.340  1.00  0.00           C
ATOM   1573  HG1 GLU A 110      67.800  51.130  37.680  1.00  0.00           H
ATOM   1574  HG2 GLU A 110      67.840  51.930  39.280  1.00  0.00           H
ATOM   1575  CD  GLU A 110      67.210  53.140  37.670  1.00  0.00           C
ATOM   1576  OE1 GLU A 110      67.070  53.240  36.420  1.00  0.00           O
ATOM   1577  OE2 GLU A 110      67.270  54.170  38.430  1.00  0.00           O
ATOM   1578  C   GLU A 110      64.550  49.400  39.970  1.00  0.00           C
ATOM   1579  O   GLU A 110      63.750  48.620  39.450  1.00  0.00           O
ATOM   1580  N   GLY A 111      64.320  49.900  41.190  1.00  0.00           N
ATOM   1581  HN  GLY A 111      64.910  50.630  41.530  1.00  0.00           H
ATOM   1582  CA  GLY A 111      63.350  49.450  42.160  1.00  0.00           C
ATOM   1583  HA1 GLY A 111      62.790  50.260  42.600  1.00  0.00           H
ATOM   1584  HA2 GLY A 111      62.660  48.800  41.640  1.00  0.00           H
ATOM   1585  C   GLY A 111      63.890  48.570  43.210  1.00  0.00           C
ATOM   1586  O   GLY A 111      63.090  48.040  43.980  1.00  0.00           O
ATOM   1587  N   ILE A 112      65.210  48.270  43.270  1.00  0.00           N
ATOM   1588  HN  ILE A 112      65.860  48.810  42.740  1.00  0.00           H
ATOM   1589  CA  ILE A 112      65.740  47.400  44.280  1.00  0.00           C
ATOM   1590  HA  ILE A 112      65.010  46.660  44.580  1.00  0.00           H
ATOM   1591  CB  ILE A 112      66.970  46.710  43.870  1.00  0.00           C
ATOM   1592  HB  ILE A 112      67.710  47.440  43.470  1.00  0.00           H
ATOM   1593  CG2 ILE A 112      67.610  46.100  45.110  1.00  0.00           C
ATOM   1594 HG21 ILE A 112      68.130  46.890  45.700  1.00  0.00           H
ATOM   1595 HG22 ILE A 112      66.880  45.640  45.810  1.00  0.00           H
ATOM   1596 HG23 ILE A 112      68.340  45.320  44.820  1.00  0.00           H
ATOM   1597  CG1 ILE A 112      66.700  45.590  42.800  1.00  0.00           C
ATOM   1598 HG11 ILE A 112      67.650  45.080  42.520  1.00  0.00           H
ATOM   1599 HG12 ILE A 112      66.390  46.160  41.900  1.00  0.00           H
ATOM   1600  CD  ILE A 112      65.710  44.460  43.190  1.00  0.00           C
ATOM   1601  HD1 ILE A 112      64.670  44.840  43.150  1.00  0.00           H
ATOM   1602  HD2 ILE A 112      65.870  43.540  42.580  1.00  0.00           H
ATOM   1603  HD3 ILE A 112      65.910  44.180  44.240  1.00  0.00           H
ATOM   1604  C   ILE A 112      66.100  48.390  45.340  1.00  0.00           C
ATOM   1605  O   ILE A 112      66.730  49.440  45.060  1.00  0.00           O
ATOM   1606  N   LEU A 113      65.700  48.150  46.560  1.00  0.00           N
ATOM   1607  HN  LEU A 113      65.150  47.380  46.870  1.00  0.00           H
ATOM   1608  CA  LEU A 113      65.920  49.080  47.690  1.00  0.00           C
ATOM   1609  HA  LEU A 113      66.600  49.880  47.430  1.00  0.00           H
ATOM   1610  CB  LEU A 113      64.620  49.650  48.310  1.00  0.00           C
ATOM   1611  HB1 LEU A 113      64.700  50.590  48.900  1.00  0.00           H
ATOM   1612  HB2 LEU A 113      64.290  48.990  49.140  1.00  0.00           H
ATOM   1613  CG  LEU A 113      63.400  49.880  47.370  1.00  0.00           C
ATOM   1614  HG  LEU A 113      63.130  48.900  46.910  1.00  0.00           H
ATOM   1615  CD1 LEU A 113      62.240  50.410  48.230  1.00  0.00           C
ATOM   1616 HD11 LEU A 113      61.280  50.340  47.660  1.00  0.00           H
ATOM   1617 HD12 LEU A 113      61.970  49.820  49.130  1.00  0.00           H
ATOM   1618 HD13 LEU A 113      62.510  51.420  48.610  1.00  0.00           H
ATOM   1619  CD2 LEU A 113      63.760  50.860  46.240  1.00  0.00           C
ATOM   1620 HD21 LEU A 113      63.690  51.920  46.570  1.00  0.00           H
ATOM   1621 HD22 LEU A 113      64.840  50.650  46.090  1.00  0.00           H
ATOM   1622 HD23 LEU A 113      63.300  50.630  45.260  1.00  0.00           H
ATOM   1623  C   LEU A 113      66.680  48.200  48.710  1.00  0.00           C
ATOM   1624  O   LEU A 113      66.690  47.000  48.670  1.00  0.00           O
ATOM   1625  N   GLU A 114      67.280  48.860  49.640  1.00  0.00           N
ATOM   1626  HN  GLU A 114      67.250  49.850  49.510  1.00  0.00           H
ATOM   1627  CA  GLU A 114      68.110  48.280  50.740  1.00  0.00           C
ATOM   1628  HA  GLU A 114      68.230  47.240  50.460  1.00  0.00           H
ATOM   1629  CB  GLU A 114      69.490  48.780  50.930  1.00  0.00           C
ATOM   1630  HB1 GLU A 114      69.990  48.180  51.720  1.00  0.00           H
ATOM   1631  HB2 GLU A 114      69.340  49.810  51.330  1.00  0.00           H
ATOM   1632  CG  GLU A 114      70.500  48.700  49.720  1.00  0.00           C
ATOM   1633  HG1 GLU A 114      70.080  49.430  48.990  1.00  0.00           H
ATOM   1634  HG2 GLU A 114      70.520  47.680  49.280  1.00  0.00           H
ATOM   1635  CD  GLU A 114      71.920  49.140  50.010  1.00  0.00           C
ATOM   1636  OE1 GLU A 114      72.740  48.290  49.910  1.00  0.00           O
ATOM   1637  OE2 GLU A 114      72.060  50.270  50.450  1.00  0.00           O
ATOM   1638  C   GLU A 114      67.320  48.250  52.060  1.00  0.00           C
ATOM   1639  O   GLU A 114      66.860  49.300  52.540  1.00  0.00           O
ATOM   1640  N   ASP A 115      67.160  47.100  52.710  1.00  0.00           N
ATOM   1641  HN  ASP A 115      67.450  46.210  52.350  1.00  0.00           H
ATOM   1642  CA  ASP A 115      66.430  47.070  53.980  1.00  0.00           C
ATOM   1643  HA  ASP A 115      66.940  47.790  54.610  1.00  0.00           H
ATOM   1644  CB  ASP A 115      64.910  47.400  53.850  1.00  0.00           C
ATOM   1645  HB1 ASP A 115      64.440  46.790  53.050  1.00  0.00           H
ATOM   1646  HB2 ASP A 115      65.010  48.470  53.560  1.00  0.00           H
ATOM   1647  CG  ASP A 115      64.100  47.300  55.100  1.00  0.00           C
ATOM   1648  OD1 ASP A 115      64.500  47.750  56.210  1.00  0.00           O
ATOM   1649  OD2 ASP A 115      62.950  46.860  54.980  1.00  0.00           O
ATOM   1650  C   ASP A 115      66.610  45.670  54.620  1.00  0.00           C
ATOM   1651  O   ASP A 115      67.140  44.770  53.970  1.00  0.00           O
ATOM   1652  N   MET A 116      66.380  45.620  55.900  1.00  0.00           N
ATOM   1653  HN  MET A 116      66.070  46.480  56.300  1.00  0.00           H
ATOM   1654  CA  MET A 116      66.840  44.460  56.630  1.00  0.00           C
ATOM   1655  HA  MET A 116      67.110  43.620  56.000  1.00  0.00           H
ATOM   1656  CB  MET A 116      68.020  44.860  57.520  1.00  0.00           C
ATOM   1657  HB1 MET A 116      68.220  44.030  58.240  1.00  0.00           H
ATOM   1658  HB2 MET A 116      67.760  45.710  58.180  1.00  0.00           H
ATOM   1659  CG  MET A 116      69.290  45.330  56.840  1.00  0.00           C
ATOM   1660  HG1 MET A 116      70.000  45.520  57.670  1.00  0.00           H
ATOM   1661  HG2 MET A 116      69.150  46.370  56.500  1.00  0.00           H
ATOM   1662  SD  MET A 116      70.000  44.160  55.590  1.00  0.00           S
ATOM   1663  CE  MET A 116      70.780  43.040  56.840  1.00  0.00           C
ATOM   1664  HE1 MET A 116      71.450  43.660  57.470  1.00  0.00           H
ATOM   1665  HE2 MET A 116      70.030  42.570  57.510  1.00  0.00           H
ATOM   1666  HE3 MET A 116      71.330  42.180  56.410  1.00  0.00           H
ATOM   1667  C   MET A 116      65.650  44.110  57.540  1.00  0.00           C
ATOM   1668  O   MET A 116      65.230  44.980  58.260  1.00  0.00           O
ATOM   1669  N   PRO A 117      65.010  42.990  57.600  1.00  0.00           N
ATOM   1670  CD  PRO A 117      65.150  41.870  56.570  1.00  0.00           C
ATOM   1671  HD1 PRO A 117      65.270  42.310  55.550  1.00  0.00           H
ATOM   1672  HD2 PRO A 117      66.050  41.250  56.780  1.00  0.00           H
ATOM   1673  CA  PRO A 117      63.760  42.850  58.320  1.00  0.00           C
ATOM   1674  HA  PRO A 117      63.020  43.510  57.890  1.00  0.00           H
ATOM   1675  CB  PRO A 117      63.560  41.320  58.070  1.00  0.00           C
ATOM   1676  HB1 PRO A 117      62.490  41.070  58.260  1.00  0.00           H
ATOM   1677  HB2 PRO A 117      64.180  40.760  58.800  1.00  0.00           H
ATOM   1678  CG  PRO A 117      63.940  41.030  56.590  1.00  0.00           C
ATOM   1679  HG1 PRO A 117      63.210  41.430  55.860  1.00  0.00           H
ATOM   1680  HG2 PRO A 117      64.230  39.970  56.430  1.00  0.00           H
ATOM   1681  C   PRO A 117      63.780  43.170  59.860  1.00  0.00           C
ATOM   1682  O   PRO A 117      64.780  43.070  60.470  1.00  0.00           O
ATOM   1683  N   VAL A 118      62.580  43.400  60.390  1.00  0.00           N
ATOM   1684  HN  VAL A 118      61.830  43.390  59.740  1.00  0.00           H
ATOM   1685  CA  VAL A 118      62.370  43.490  61.780  1.00  0.00           C
ATOM   1686  HA  VAL A 118      63.270  43.170  62.280  1.00  0.00           H
ATOM   1687  CB  VAL A 118      62.240  44.880  62.330  1.00  0.00           C
ATOM   1688  HB  VAL A 118      62.000  44.780  63.410  1.00  0.00           H
ATOM   1689  CG1 VAL A 118      63.590  45.630  62.190  1.00  0.00           C
ATOM   1690 HG11 VAL A 118      63.970  45.690  61.150  1.00  0.00           H
ATOM   1691 HG12 VAL A 118      63.350  46.680  62.450  1.00  0.00           H
ATOM   1692 HG13 VAL A 118      64.310  45.270  62.960  1.00  0.00           H
ATOM   1693  CG2 VAL A 118      61.240  45.640  61.510  1.00  0.00           C
ATOM   1694 HG21 VAL A 118      61.630  45.640  60.470  1.00  0.00           H
ATOM   1695 HG22 VAL A 118      60.330  45.000  61.530  1.00  0.00           H
ATOM   1696 HG23 VAL A 118      61.120  46.640  61.990  1.00  0.00           H
ATOM   1697  C   VAL A 118      61.300  42.580  62.290  1.00  0.00           C
ATOM   1698  O   VAL A 118      60.430  42.090  61.560  1.00  0.00           O
ATOM   1699  N   ASP A 119      61.300  42.280  63.630  1.00  0.00           N
ATOM   1700  HN  ASP A 119      61.950  42.710  64.250  1.00  0.00           H
ATOM   1701  CA  ASP A 119      60.360  41.320  64.240  1.00  0.00           C
ATOM   1702  HA  ASP A 119      60.070  40.520  63.570  1.00  0.00           H
ATOM   1703  CB  ASP A 119      60.930  40.630  65.500  1.00  0.00           C
ATOM   1704  HB1 ASP A 119      60.120  40.030  65.970  1.00  0.00           H
ATOM   1705  HB2 ASP A 119      61.260  41.340  66.290  1.00  0.00           H
ATOM   1706  CG  ASP A 119      62.060  39.740  65.220  1.00  0.00           C
ATOM   1707  OD1 ASP A 119      62.090  38.970  64.210  1.00  0.00           O
ATOM   1708  OD2 ASP A 119      63.040  39.710  66.020  1.00  0.00           O
ATOM   1709  C   ASP A 119      59.040  42.020  64.580  1.00  0.00           C
ATOM   1710  O   ASP A 119      59.170  43.160  65.030  1.00  0.00           O
ATOM   1711  N   PRO A 120      57.780  41.470  64.440  1.00  0.00           N
ATOM   1712  CD  PRO A 120      57.520  40.030  64.030  1.00  0.00           C
ATOM   1713  HD1 PRO A 120      58.180  39.770  63.170  1.00  0.00           H
ATOM   1714  HD2 PRO A 120      57.700  39.390  64.920  1.00  0.00           H
ATOM   1715  CA  PRO A 120      56.510  42.070  64.870  1.00  0.00           C
ATOM   1716  HA  PRO A 120      56.310  42.960  64.300  1.00  0.00           H
ATOM   1717  CB  PRO A 120      55.420  41.000  64.500  1.00  0.00           C
ATOM   1718  HB1 PRO A 120      54.600  41.470  63.930  1.00  0.00           H
ATOM   1719  HB2 PRO A 120      55.000  40.490  65.400  1.00  0.00           H
ATOM   1720  CG  PRO A 120      56.120  39.990  63.600  1.00  0.00           C
ATOM   1721  HG1 PRO A 120      56.190  40.300  62.530  1.00  0.00           H
ATOM   1722  HG2 PRO A 120      55.630  39.000  63.670  1.00  0.00           H
ATOM   1723  C   PRO A 120      56.520  42.490  66.320  1.00  0.00           C
ATOM   1724  O   PRO A 120      57.310  42.020  67.030  1.00  0.00           O
ATOM   1725  N   ASP A 121      55.690  43.380  66.860  1.00  0.00           N
ATOM   1726  HN  ASP A 121      54.950  43.680  66.260  1.00  0.00           H
ATOM   1727  CA  ASP A 121      55.760  43.870  68.170  1.00  0.00           C
ATOM   1728  HA  ASP A 121      56.690  43.640  68.680  1.00  0.00           H
ATOM   1729  CB  ASP A 121      55.330  45.410  68.350  1.00  0.00           C
ATOM   1730  HB1 ASP A 121      55.180  45.590  69.430  1.00  0.00           H
ATOM   1731  HB2 ASP A 121      54.360  45.580  67.820  1.00  0.00           H
ATOM   1732  CG  ASP A 121      56.370  46.360  67.850  1.00  0.00           C
ATOM   1733  OD1 ASP A 121      55.980  47.530  67.800  1.00  0.00           O
ATOM   1734  OD2 ASP A 121      57.550  45.960  67.610  1.00  0.00           O
ATOM   1735  C   ASP A 121      54.650  43.140  68.950  1.00  0.00           C
ATOM   1736  O   ASP A 121      53.660  42.680  68.440  1.00  0.00           O
ATOM   1737  N   ASN A 122      54.800  42.980  70.320  1.00  0.00           N
ATOM   1738  HN  ASN A 122      55.710  43.260  70.640  1.00  0.00           H
ATOM   1739  CA  ASN A 122      53.820  42.300  71.170  1.00  0.00           C
ATOM   1740  HA  ASN A 122      53.580  41.420  70.580  1.00  0.00           H
ATOM   1741  CB  ASN A 122      54.360  41.840  72.510  1.00  0.00           C
ATOM   1742  HB1 ASN A 122      53.550  41.290  73.040  1.00  0.00           H
ATOM   1743  HB2 ASN A 122      54.680  42.760  73.040  1.00  0.00           H
ATOM   1744  CG  ASN A 122      55.500  40.780  72.420  1.00  0.00           C
ATOM   1745  OD1 ASN A 122      55.830  40.320  71.340  1.00  0.00           O
ATOM   1746  ND2 ASN A 122      55.970  40.290  73.590  1.00  0.00           N
ATOM   1747 HD21 ASN A 122      55.620  40.520  74.490  1.00  0.00           H
ATOM   1748 HD22 ASN A 122      56.830  39.790  73.480  1.00  0.00           H
ATOM   1749  C   ASN A 122      52.530  43.130  71.240  1.00  0.00           C
ATOM   1750  O   ASN A 122      51.400  42.660  71.200  1.00  0.00           O
ATOM   1751  N   GLU A 123      52.760  44.480  71.270  1.00  0.00           N
ATOM   1752  HN  GLU A 123      53.710  44.750  71.280  1.00  0.00           H
ATOM   1753  CA  GLU A 123      51.770  45.560  71.360  1.00  0.00           C
ATOM   1754  HA  GLU A 123      51.220  45.420  72.270  1.00  0.00           H
ATOM   1755  CB  GLU A 123      52.400  46.970  71.430  1.00  0.00           C
ATOM   1756  HB1 GLU A 123      51.780  47.760  70.950  1.00  0.00           H
ATOM   1757  HB2 GLU A 123      53.240  46.880  70.700  1.00  0.00           H
ATOM   1758  CG  GLU A 123      52.820  47.390  72.860  1.00  0.00           C
ATOM   1759  HG1 GLU A 123      53.120  46.520  73.490  1.00  0.00           H
ATOM   1760  HG2 GLU A 123      51.970  47.830  73.430  1.00  0.00           H
ATOM   1761  CD  GLU A 123      53.870  48.520  72.860  1.00  0.00           C
ATOM   1762  OE1 GLU A 123      53.700  49.540  73.560  1.00  0.00           O
ATOM   1763  OE2 GLU A 123      54.900  48.350  72.080  1.00  0.00           O
ATOM   1764  C   GLU A 123      50.760  45.570  70.220  1.00  0.00           C
ATOM   1765  O   GLU A 123      51.200  45.650  69.040  1.00  0.00           O
ATOM   1766  N   ALA A 124      49.390  45.510  70.480  1.00  0.00           N
ATOM   1767  HN  ALA A 124      49.110  45.780  71.400  1.00  0.00           H
ATOM   1768  CA  ALA A 124      48.420  45.540  69.380  1.00  0.00           C
ATOM   1769  HA  ALA A 124      48.530  44.610  68.840  1.00  0.00           H
ATOM   1770  CB  ALA A 124      46.980  45.370  70.040  1.00  0.00           C
ATOM   1771  HB1 ALA A 124      46.750  46.240  70.690  1.00  0.00           H
ATOM   1772  HB2 ALA A 124      46.150  45.530  69.320  1.00  0.00           H
ATOM   1773  HB3 ALA A 124      46.800  44.420  70.590  1.00  0.00           H
ATOM   1774  C   ALA A 124      48.490  46.620  68.450  1.00  0.00           C
ATOM   1775  O   ALA A 124      48.940  47.720  68.800  1.00  0.00           O
ATOM   1776  N   TYR A 125      48.160  46.320  67.190  1.00  0.00           N
ATOM   1777  HN  TYR A 125      47.740  45.440  66.960  1.00  0.00           H
ATOM   1778  CA  TYR A 125      48.610  47.110  66.110  1.00  0.00           C
ATOM   1779  HA  TYR A 125      49.450  47.710  66.420  1.00  0.00           H
ATOM   1780  CB  TYR A 125      49.130  46.100  65.000  1.00  0.00           C
ATOM   1781  HB1 TYR A 125      48.310  45.430  64.670  1.00  0.00           H
ATOM   1782  HB2 TYR A 125      49.910  45.380  65.340  1.00  0.00           H
ATOM   1783  CG  TYR A 125      49.660  46.910  63.850  1.00  0.00           C
ATOM   1784  CD1 TYR A 125      51.010  47.350  63.920  1.00  0.00           C
ATOM   1785  HD1 TYR A 125      51.460  47.180  64.890  1.00  0.00           H
ATOM   1786  CE1 TYR A 125      51.670  48.070  62.860  1.00  0.00           C
ATOM   1787  HE1 TYR A 125      52.710  48.370  62.910  1.00  0.00           H
ATOM   1788  CZ  TYR A 125      50.840  48.340  61.720  1.00  0.00           C
ATOM   1789  OH  TYR A 125      51.420  49.020  60.640  1.00  0.00           O
ATOM   1790  HH  TYR A 125      52.300  49.340  60.860  1.00  0.00           H
ATOM   1791  CD2 TYR A 125      48.930  47.280  62.700  1.00  0.00           C
ATOM   1792  HD2 TYR A 125      47.940  46.870  62.610  1.00  0.00           H
ATOM   1793  CE2 TYR A 125      49.520  48.000  61.650  1.00  0.00           C
ATOM   1794  HE2 TYR A 125      48.950  48.200  60.750  1.00  0.00           H
ATOM   1795  C   TYR A 125      47.560  48.190  65.670  1.00  0.00           C
ATOM   1796  O   TYR A 125      46.480  47.940  65.290  1.00  0.00           O
ATOM   1797  N   GLU A 126      47.980  49.450  65.770  1.00  0.00           N
ATOM   1798  HN  GLU A 126      48.760  49.720  66.320  1.00  0.00           H
ATOM   1799  CA  GLU A 126      47.170  50.510  65.240  1.00  0.00           C
ATOM   1800  HA  GLU A 126      46.200  50.210  64.890  1.00  0.00           H
ATOM   1801  CB  GLU A 126      46.800  51.560  66.310  1.00  0.00           C
ATOM   1802  HB1 GLU A 126      45.990  52.130  65.810  1.00  0.00           H
ATOM   1803  HB2 GLU A 126      47.670  52.170  66.630  1.00  0.00           H
ATOM   1804  CG  GLU A 126      46.130  50.990  67.560  1.00  0.00           C
ATOM   1805  HG1 GLU A 126      46.950  50.580  68.180  1.00  0.00           H
ATOM   1806  HG2 GLU A 126      45.420  50.180  67.280  1.00  0.00           H
ATOM   1807  CD  GLU A 126      45.520  52.070  68.440  1.00  0.00           C
ATOM   1808  OE1 GLU A 126      46.220  53.120  68.780  1.00  0.00           O
ATOM   1809  OE2 GLU A 126      44.330  51.980  68.800  1.00  0.00           O
ATOM   1810  C   GLU A 126      47.870  51.120  64.010  1.00  0.00           C
ATOM   1811  O   GLU A 126      49.080  51.190  63.890  1.00  0.00           O
ATOM   1812  N   MET A 127      47.060  51.480  62.970  1.00  0.00           N
ATOM   1813  HN  MET A 127      46.070  51.480  62.840  1.00  0.00           H
ATOM   1814  CA  MET A 127      47.520  51.920  61.680  1.00  0.00           C
ATOM   1815  HA  MET A 127      48.010  51.070  61.230  1.00  0.00           H
ATOM   1816  CB  MET A 127      46.350  52.280  60.640  1.00  0.00           C
ATOM   1817  HB1 MET A 127      46.800  52.370  59.630  1.00  0.00           H
ATOM   1818  HB2 MET A 127      46.020  53.320  60.870  1.00  0.00           H
ATOM   1819  CG  MET A 127      45.260  51.190  60.420  1.00  0.00           C
ATOM   1820  HG1 MET A 127      44.590  51.560  59.620  1.00  0.00           H
ATOM   1821  HG2 MET A 127      44.650  51.090  61.340  1.00  0.00           H
ATOM   1822  SD  MET A 127      45.820  49.510  59.910  1.00  0.00           S
ATOM   1823  CE  MET A 127      44.250  48.960  59.360  1.00  0.00           C
ATOM   1824  HE1 MET A 127      44.370  47.930  58.960  1.00  0.00           H
ATOM   1825  HE2 MET A 127      43.520  49.050  60.190  1.00  0.00           H
ATOM   1826  HE3 MET A 127      43.860  49.470  58.450  1.00  0.00           H
ATOM   1827  C   MET A 127      48.360  53.260  61.800  1.00  0.00           C
ATOM   1828  O   MET A 127      47.880  54.200  62.500  1.00  0.00           O
ATOM   1829  N   PRO A 128      49.490  53.410  61.060  1.00  0.00           N
ATOM   1830  CD  PRO A 128      50.090  52.280  60.510  1.00  0.00           C
ATOM   1831  HD1 PRO A 128      50.230  51.460  61.250  1.00  0.00           H
ATOM   1832  HD2 PRO A 128      49.380  51.880  59.750  1.00  0.00           H
ATOM   1833  CA  PRO A 128      50.080  54.660  60.680  1.00  0.00           C
ATOM   1834  HA  PRO A 128      50.720  55.090  61.440  1.00  0.00           H
ATOM   1835  CB  PRO A 128      50.830  54.280  59.390  1.00  0.00           C
ATOM   1836  HB1 PRO A 128      51.630  55.010  59.140  1.00  0.00           H
ATOM   1837  HB2 PRO A 128      50.200  54.290  58.470  1.00  0.00           H
ATOM   1838  CG  PRO A 128      51.330  52.830  59.750  1.00  0.00           C
ATOM   1839  HG1 PRO A 128      52.100  52.990  60.540  1.00  0.00           H
ATOM   1840  HG2 PRO A 128      51.770  52.220  58.940  1.00  0.00           H
ATOM   1841  C   PRO A 128      49.080  55.800  60.410  1.00  0.00           C
ATOM   1842  O   PRO A 128      48.230  55.640  59.500  1.00  0.00           O
ATOM   1843  N   SER A 129      49.160  57.020  61.100  1.00  0.00           N
ATOM   1844  HN  SER A 129      49.840  57.140  61.820  1.00  0.00           H
ATOM   1845  CA  SER A 129      48.550  58.290  60.660  1.00  0.00           C
ATOM   1846  HA  SER A 129      47.490  58.160  60.490  1.00  0.00           H
ATOM   1847  CB  SER A 129      48.780  59.430  61.630  1.00  0.00           C
ATOM   1848  HB1 SER A 129      49.860  59.630  61.760  1.00  0.00           H
ATOM   1849  HB2 SER A 129      48.480  59.110  62.650  1.00  0.00           H
ATOM   1850  OG  SER A 129      48.020  60.600  61.300  1.00  0.00           O
ATOM   1851  HG1 SER A 129      48.080  61.240  62.010  1.00  0.00           H
ATOM   1852  C   SER A 129      48.980  58.690  59.230  1.00  0.00           C
ATOM   1853  O   SER A 129      50.140  58.590  58.850  1.00  0.00           O
ATOM   1854  N   GLU A 130      48.070  59.140  58.400  1.00  0.00           N
ATOM   1855  HN  GLU A 130      47.130  59.280  58.710  1.00  0.00           H
ATOM   1856  CA  GLU A 130      48.320  59.350  57.030  1.00  0.00           C
ATOM   1857  HA  GLU A 130      48.840  58.500  56.620  1.00  0.00           H
ATOM   1858  CB  GLU A 130      47.020  59.380  56.240  1.00  0.00           C
ATOM   1859  HB1 GLU A 130      47.150  59.870  55.250  1.00  0.00           H
ATOM   1860  HB2 GLU A 130      46.210  59.950  56.750  1.00  0.00           H
ATOM   1861  CG  GLU A 130      46.530  57.920  55.870  1.00  0.00           C
ATOM   1862  HG1 GLU A 130      46.150  57.330  56.730  1.00  0.00           H
ATOM   1863  HG2 GLU A 130      47.500  57.440  55.630  1.00  0.00           H
ATOM   1864  CD  GLU A 130      45.590  57.840  54.660  1.00  0.00           C
ATOM   1865  OE1 GLU A 130      45.710  56.960  53.850  1.00  0.00           O
ATOM   1866  OE2 GLU A 130      44.650  58.660  54.670  1.00  0.00           O
ATOM   1867  C   GLU A 130      49.210  60.540  56.730  1.00  0.00           C
ATOM   1868  O   GLU A 130      49.920  60.590  55.740  1.00  0.00           O
ATOM   1869  N   GLU A 131      49.300  61.530  57.620  1.00  0.00           N
ATOM   1870  HN  GLU A 131      48.850  61.570  58.510  1.00  0.00           H
ATOM   1871  CA  GLU A 131      50.140  62.680  57.400  1.00  0.00           C
ATOM   1872  HA  GLU A 131      50.090  63.050  56.390  1.00  0.00           H
ATOM   1873  CB  GLU A 131      49.720  63.830  58.270  1.00  0.00           C
ATOM   1874  HB1 GLU A 131      50.420  64.690  58.290  1.00  0.00           H
ATOM   1875  HB2 GLU A 131      49.530  63.420  59.290  1.00  0.00           H
ATOM   1876  CG  GLU A 131      48.440  64.450  57.810  1.00  0.00           C
ATOM   1877  HG1 GLU A 131      47.690  63.640  57.690  1.00  0.00           H
ATOM   1878  HG2 GLU A 131      48.530  64.950  56.820  1.00  0.00           H
ATOM   1879  CD  GLU A 131      47.870  65.490  58.760  1.00  0.00           C
ATOM   1880  OE1 GLU A 131      48.470  66.570  58.870  1.00  0.00           O
ATOM   1881  OE2 GLU A 131      46.780  65.310  59.350  1.00  0.00           O
ATOM   1882  C   GLU A 131      51.600  62.190  57.760  1.00  0.00           C
ATOM   1883  O   GLU A 131      51.890  61.710  58.920  1.00  0.00           O
ATOM   1884  N   GLY A 132      52.540  62.330  56.850  1.00  0.00           N
ATOM   1885  HN  GLY A 132      52.300  62.800  56.000  1.00  0.00           H
ATOM   1886  CA  GLY A 132      53.910  62.000  56.950  1.00  0.00           C
ATOM   1887  HA1 GLY A 132      54.500  62.820  56.570  1.00  0.00           H
ATOM   1888  HA2 GLY A 132      54.220  61.700  57.940  1.00  0.00           H
ATOM   1889  C   GLY A 132      54.090  60.770  56.160  1.00  0.00           C
ATOM   1890  O   GLY A 132      55.220  60.230  56.070  1.00  0.00           O
ATOM   1891  N   TYR A 133      52.990  60.210  55.640  1.00  0.00           N
ATOM   1892  HN  TYR A 133      52.130  60.490  56.060  1.00  0.00           H
ATOM   1893  CA  TYR A 133      53.020  58.880  54.950  1.00  0.00           C
ATOM   1894  HA  TYR A 133      54.000  58.440  54.860  1.00  0.00           H
ATOM   1895  CB  TYR A 133      52.360  57.840  55.960  1.00  0.00           C
ATOM   1896  HB1 TYR A 133      51.390  58.230  56.330  1.00  0.00           H
ATOM   1897  HB2 TYR A 133      52.980  57.830  56.880  1.00  0.00           H
ATOM   1898  CG  TYR A 133      52.130  56.410  55.530  1.00  0.00           C
ATOM   1899  CD1 TYR A 133      51.010  55.680  55.910  1.00  0.00           C
ATOM   1900  HD1 TYR A 133      50.200  56.080  56.500  1.00  0.00           H
ATOM   1901  CE1 TYR A 133      50.830  54.330  55.460  1.00  0.00           C
ATOM   1902  HE1 TYR A 133      49.920  53.840  55.770  1.00  0.00           H
ATOM   1903  CZ  TYR A 133      51.720  53.860  54.540  1.00  0.00           C
ATOM   1904  OH  TYR A 133      51.420  52.600  53.910  1.00  0.00           O
ATOM   1905  HH  TYR A 133      52.120  52.390  53.290  1.00  0.00           H
ATOM   1906  CD2 TYR A 133      53.060  55.840  54.600  1.00  0.00           C
ATOM   1907  HD2 TYR A 133      53.890  56.420  54.220  1.00  0.00           H
ATOM   1908  CE2 TYR A 133      52.900  54.520  54.140  1.00  0.00           C
ATOM   1909  HE2 TYR A 133      53.450  54.130  53.300  1.00  0.00           H
ATOM   1910  C   TYR A 133      52.320  58.860  53.630  1.00  0.00           C
ATOM   1911  O   TYR A 133      52.880  58.440  52.660  1.00  0.00           O
ATOM   1912  N   GLN A 134      51.070  59.280  53.550  1.00  0.00           N
ATOM   1913  HN  GLN A 134      50.660  59.700  54.360  1.00  0.00           H
ATOM   1914  CA  GLN A 134      50.330  59.510  52.320  1.00  0.00           C
ATOM   1915  HA  GLN A 134      50.580  58.640  51.730  1.00  0.00           H
ATOM   1916  CB  GLN A 134      48.780  59.460  52.610  1.00  0.00           C
ATOM   1917  HB1 GLN A 134      48.500  60.070  53.500  1.00  0.00           H
ATOM   1918  HB2 GLN A 134      48.520  58.440  52.950  1.00  0.00           H
ATOM   1919  CG  GLN A 134      47.890  59.690  51.480  1.00  0.00           C
ATOM   1920  HG1 GLN A 134      47.730  60.730  51.120  1.00  0.00           H
ATOM   1921  HG2 GLN A 134      46.870  59.420  51.810  1.00  0.00           H
ATOM   1922  CD  GLN A 134      48.130  58.790  50.220  1.00  0.00           C
ATOM   1923  OE1 GLN A 134      48.730  59.250  49.220  1.00  0.00           O
ATOM   1924  NE2 GLN A 134      47.710  57.530  50.350  1.00  0.00           N
ATOM   1925 HE21 GLN A 134      47.560  57.310  51.310  1.00  0.00           H
ATOM   1926 HE22 GLN A 134      47.890  56.970  49.530  1.00  0.00           H
ATOM   1927  C   GLN A 134      50.750  60.790  51.650  1.00  0.00           C
ATOM   1928  O   GLN A 134      51.000  61.830  52.300  1.00  0.00           O
ATOM   1929  N   ASP A 135      50.890  60.710  50.290  1.00  0.00           N
ATOM   1930  HN  ASP A 135      50.690  59.830  49.870  1.00  0.00           H
ATOM   1931  CA  ASP A 135      51.300  61.730  49.430  1.00  0.00           C
ATOM   1932  HA  ASP A 135      52.330  61.950  49.660  1.00  0.00           H
ATOM   1933  CB  ASP A 135      51.400  61.030  47.990  1.00  0.00           C
ATOM   1934  HB1 ASP A 135      50.380  60.760  47.650  1.00  0.00           H
ATOM   1935  HB2 ASP A 135      52.110  60.180  48.030  1.00  0.00           H
ATOM   1936  CG  ASP A 135      51.930  61.860  46.890  1.00  0.00           C
ATOM   1937  OD1 ASP A 135      51.810  61.420  45.720  1.00  0.00           O
ATOM   1938  OD2 ASP A 135      52.610  62.860  47.160  1.00  0.00           O
ATOM   1939  C   ASP A 135      50.390  63.000  49.480  1.00  0.00           C
ATOM   1940  O   ASP A 135      49.160  62.880  49.580  1.00  0.00           O
ATOM   1941  N   TYR A 136      50.980  64.220  49.400  1.00  0.00           N
ATOM   1942  HN  TYR A 136      51.980  64.200  49.410  1.00  0.00           H
ATOM   1943  CA  TYR A 136      50.340  65.490  49.170  1.00  0.00           C
ATOM   1944  HA  TYR A 136      49.520  65.470  49.870  1.00  0.00           H
ATOM   1945  CB  TYR A 136      51.270  66.710  49.410  1.00  0.00           C
ATOM   1946  HB1 TYR A 136      50.810  67.710  49.230  1.00  0.00           H
ATOM   1947  HB2 TYR A 136      52.190  66.720  48.790  1.00  0.00           H
ATOM   1948  CG  TYR A 136      51.740  66.610  50.850  1.00  0.00           C
ATOM   1949  CD1 TYR A 136      52.730  65.750  51.390  1.00  0.00           C
ATOM   1950  HD1 TYR A 136      53.330  65.140  50.730  1.00  0.00           H
ATOM   1951  CE1 TYR A 136      52.890  65.640  52.720  1.00  0.00           C
ATOM   1952  HE1 TYR A 136      53.660  64.970  53.070  1.00  0.00           H
ATOM   1953  CZ  TYR A 136      52.140  66.360  53.620  1.00  0.00           C
ATOM   1954  OH  TYR A 136      52.260  66.110  55.050  1.00  0.00           O
ATOM   1955  HH  TYR A 136      51.440  66.400  55.460  1.00  0.00           H
ATOM   1956  CD2 TYR A 136      51.000  67.440  51.760  1.00  0.00           C
ATOM   1957  HD2 TYR A 136      50.210  68.050  51.350  1.00  0.00           H
ATOM   1958  CE2 TYR A 136      51.180  67.260  53.140  1.00  0.00           C
ATOM   1959  HE2 TYR A 136      50.520  67.770  53.820  1.00  0.00           H
ATOM   1960  C   TYR A 136      49.540  65.660  47.850  1.00  0.00           C
ATOM   1961  O   TYR A 136      49.830  65.020  46.840  1.00  0.00           O
ATOM   1962  N   GLU A 137      48.550  66.580  47.870  1.00  0.00           N
ATOM   1963  HN  GLU A 137      48.320  66.970  48.760  1.00  0.00           H
ATOM   1964  CA  GLU A 137      47.940  67.070  46.670  1.00  0.00           C
ATOM   1965  HA  GLU A 137      47.970  66.260  45.960  1.00  0.00           H
ATOM   1966  CB  GLU A 137      46.470  67.390  46.960  1.00  0.00           C
ATOM   1967  HB1 GLU A 137      46.000  67.570  45.960  1.00  0.00           H
ATOM   1968  HB2 GLU A 137      46.270  68.250  47.640  1.00  0.00           H
ATOM   1969  CG  GLU A 137      45.650  66.150  47.520  1.00  0.00           C
ATOM   1970  HG1 GLU A 137      45.950  65.990  48.570  1.00  0.00           H
ATOM   1971  HG2 GLU A 137      45.850  65.220  46.950  1.00  0.00           H
ATOM   1972  CD  GLU A 137      44.140  66.440  47.430  1.00  0.00           C
ATOM   1973  OE1 GLU A 137      43.410  65.950  46.560  1.00  0.00           O
ATOM   1974  OE2 GLU A 137      43.650  67.220  48.300  1.00  0.00           O
ATOM   1975  C   GLU A 137      48.590  68.390  46.170  1.00  0.00           C
ATOM   1976  O   GLU A 137      48.690  69.340  46.980  1.00  0.00           O
ATOM   1977  N   PRO A 138      48.810  68.500  44.910  1.00  0.00           N
ATOM   1978  CD  PRO A 138      49.080  67.390  44.070  1.00  0.00           C
ATOM   1979  HD1 PRO A 138      49.580  66.560  44.610  1.00  0.00           H
ATOM   1980  HD2 PRO A 138      48.110  67.040  43.650  1.00  0.00           H
ATOM   1981  CA  PRO A 138      49.290  69.720  44.330  1.00  0.00           C
ATOM   1982  HA  PRO A 138      50.210  69.920  44.860  1.00  0.00           H
ATOM   1983  CB  PRO A 138      49.560  69.350  42.930  1.00  0.00           C
ATOM   1984  HB1 PRO A 138      50.250  70.070  42.420  1.00  0.00           H
ATOM   1985  HB2 PRO A 138      48.620  69.420  42.340  1.00  0.00           H
ATOM   1986  CG  PRO A 138      50.030  67.940  42.990  1.00  0.00           C
ATOM   1987  HG1 PRO A 138      51.120  67.810  43.190  1.00  0.00           H
ATOM   1988  HG2 PRO A 138      49.800  67.440  42.030  1.00  0.00           H
ATOM   1989  C   PRO A 138      48.390  70.990  44.580  1.00  0.00           C
ATOM   1990  O   PRO A 138      47.160  70.890  44.790  1.00  0.00           O
ATOM   1991  N   GLU A 139      48.910  72.200  44.610  1.00  0.00           N
ATOM   1992  HN  GLU A 139      49.890  72.210  44.390  1.00  0.00           H
ATOM   1993  CA  GLU A 139      48.300  73.450  44.880  1.00  0.00           C
ATOM   1994  HA  GLU A 139      47.770  73.290  45.810  1.00  0.00           H
ATOM   1995  CB  GLU A 139      49.370  74.630  45.000  1.00  0.00           C
ATOM   1996  HB1 GLU A 139      48.980  75.630  45.280  1.00  0.00           H
ATOM   1997  HB2 GLU A 139      49.990  74.780  44.090  1.00  0.00           H
ATOM   1998  CG  GLU A 139      50.370  74.310  46.160  1.00  0.00           C
ATOM   1999  HG1 GLU A 139      50.380  73.200  46.270  1.00  0.00           H
ATOM   2000  HG2 GLU A 139      49.990  74.820  47.070  1.00  0.00           H
ATOM   2001  CD  GLU A 139      51.900  74.730  45.920  1.00  0.00           C
ATOM   2002  OE1 GLU A 139      52.230  75.840  46.320  1.00  0.00           O
ATOM   2003  OE2 GLU A 139      52.570  74.050  45.080  1.00  0.00           O
ATOM   2004  C   GLU A 139      47.120  74.000  43.990  1.00  0.00           C
ATOM   2005  O   GLU A 139      47.010  73.740  42.780  1.00  0.00           O
ATOM   2006  N   ALA A 140      46.190  74.710  44.560  1.00  0.00           N
ATOM   2007  HN  ALA A 140      46.340  75.020  45.500  1.00  0.00           H
ATOM   2008  CA  ALA A 140      45.020  75.300  43.840  1.00  0.00           C
ATOM   2009  HA  ALA A 140      45.330  75.700  42.890  1.00  0.00           H
ATOM   2010  CB  ALA A 140      43.960  74.210  43.790  1.00  0.00           C
ATOM   2011  HB1 ALA A 140      44.420  73.330  43.300  1.00  0.00           H
ATOM   2012  HB2 ALA A 140      43.770  73.990  44.870  1.00  0.00           H
ATOM   2013  HB3 ALA A 140      43.060  74.500  43.200  1.00  0.00           H
ATOM   2014  C   ALA A 140      44.450  76.460  44.710  1.00  0.00           C
ATOM   2015  OT1 ALA A 140      44.380  77.580  44.210  1.00  0.00           O
ATOM   2016  OT2 ALA A 140      44.130  76.350  45.980  1.00  0.00           O
ATOM   2017  N   MET B   1      19.940  64.880  22.910  1.00  0.00           N
ATOM   2018  H1  MET B   1      19.460  65.200  23.770  1.00  0.00           H
ATOM   2019  H2  MET B   1      19.540  65.420  22.120  1.00  0.00           H
ATOM   2020  H3  MET B   1      19.750  63.900  22.610  1.00  0.00           H
ATOM   2021  CA  MET B   1      21.420  65.130  22.880  1.00  0.00           C
ATOM   2022  HA  MET B   1      21.770  64.780  21.920  1.00  0.00           H
ATOM   2023  CB  MET B   1      21.800  66.670  22.900  1.00  0.00           C
ATOM   2024  HB1 MET B   1      21.940  67.010  23.950  1.00  0.00           H
ATOM   2025  HB2 MET B   1      21.000  67.310  22.470  1.00  0.00           H
ATOM   2026  CG  MET B   1      23.100  66.930  22.090  1.00  0.00           C
ATOM   2027  HG1 MET B   1      23.940  66.280  22.410  1.00  0.00           H
ATOM   2028  HG2 MET B   1      23.370  67.970  22.380  1.00  0.00           H
ATOM   2029  SD  MET B   1      22.870  66.920  20.240  1.00  0.00           S
ATOM   2030  CE  MET B   1      24.580  67.550  19.910  1.00  0.00           C
ATOM   2031  HE1 MET B   1      24.630  68.550  20.370  1.00  0.00           H
ATOM   2032  HE2 MET B   1      25.290  66.760  20.240  1.00  0.00           H
ATOM   2033  HE3 MET B   1      24.640  67.710  18.810  1.00  0.00           H
ATOM   2034  C   MET B   1      22.220  64.470  23.960  1.00  0.00           C
ATOM   2035  O   MET B   1      21.890  64.590  25.150  1.00  0.00           O
ATOM   2036  N   ASP B   2      23.270  63.700  23.570  1.00  0.00           N
ATOM   2037  HN  ASP B   2      23.600  63.670  22.630  1.00  0.00           H
ATOM   2038  CA  ASP B   2      24.040  62.930  24.510  1.00  0.00           C
ATOM   2039  HA  ASP B   2      23.400  62.540  25.290  1.00  0.00           H
ATOM   2040  CB  ASP B   2      24.780  61.740  23.810  1.00  0.00           C
ATOM   2041  HB1 ASP B   2      25.370  61.200  24.580  1.00  0.00           H
ATOM   2042  HB2 ASP B   2      25.360  62.050  22.920  1.00  0.00           H
ATOM   2043  CG  ASP B   2      23.760  60.810  23.220  1.00  0.00           C
ATOM   2044  OD1 ASP B   2      22.550  60.910  23.490  1.00  0.00           O
ATOM   2045  OD2 ASP B   2      24.200  59.990  22.400  1.00  0.00           O
ATOM   2046  C   ASP B   2      25.090  63.910  25.020  1.00  0.00           C
ATOM   2047  O   ASP B   2      25.990  64.360  24.270  1.00  0.00           O
ATOM   2048  N   VAL B   3      25.010  64.210  26.290  1.00  0.00           N
ATOM   2049  HN  VAL B   3      24.190  64.060  26.830  1.00  0.00           H
ATOM   2050  CA  VAL B   3      26.030  64.930  27.010  1.00  0.00           C
ATOM   2051  HA  VAL B   3      26.370  65.670  26.290  1.00  0.00           H
ATOM   2052  CB  VAL B   3      25.360  65.690  28.150  1.00  0.00           C
ATOM   2053  HB  VAL B   3      24.630  66.440  27.760  1.00  0.00           H
ATOM   2054  CG1 VAL B   3      24.620  64.730  29.100  1.00  0.00           C
ATOM   2055 HG11 VAL B   3      25.360  64.530  29.900  1.00  0.00           H
ATOM   2056 HG12 VAL B   3      23.870  65.260  29.710  1.00  0.00           H
ATOM   2057 HG13 VAL B   3      24.120  63.820  28.690  1.00  0.00           H
ATOM   2058  CG2 VAL B   3      26.420  66.510  29.000  1.00  0.00           C
ATOM   2059 HG21 VAL B   3      27.060  65.910  29.700  1.00  0.00           H
ATOM   2060 HG22 VAL B   3      27.100  67.170  28.420  1.00  0.00           H
ATOM   2061 HG23 VAL B   3      25.820  67.170  29.660  1.00  0.00           H
ATOM   2062  C   VAL B   3      27.280  64.200  27.410  1.00  0.00           C
ATOM   2063  O   VAL B   3      27.230  63.000  27.670  1.00  0.00           O
ATOM   2064  N   PHE B   4      28.490  64.820  27.420  1.00  0.00           N
ATOM   2065  HN  PHE B   4      28.470  65.750  27.080  1.00  0.00           H
ATOM   2066  CA  PHE B   4      29.690  64.320  28.050  1.00  0.00           C
ATOM   2067  HA  PHE B   4      30.070  63.620  27.320  1.00  0.00           H
ATOM   2068  CB  PHE B   4      30.790  65.440  28.090  1.00  0.00           C
ATOM   2069  HB1 PHE B   4      30.350  66.210  28.750  1.00  0.00           H
ATOM   2070  HB2 PHE B   4      30.710  65.810  27.050  1.00  0.00           H
ATOM   2071  CG  PHE B   4      32.210  65.180  28.490  1.00  0.00           C
ATOM   2072  CD1 PHE B   4      32.850  64.010  28.120  1.00  0.00           C
ATOM   2073  HD1 PHE B   4      32.370  63.400  27.370  1.00  0.00           H
ATOM   2074  CE1 PHE B   4      34.010  63.590  28.640  1.00  0.00           C
ATOM   2075  HE1 PHE B   4      34.420  62.640  28.340  1.00  0.00           H
ATOM   2076  CZ  PHE B   4      34.660  64.420  29.610  1.00  0.00           C
ATOM   2077  HZ  PHE B   4      35.620  64.120  30.010  1.00  0.00           H
ATOM   2078  CD2 PHE B   4      32.880  66.060  29.360  1.00  0.00           C
ATOM   2079  HD2 PHE B   4      32.420  67.010  29.600  1.00  0.00           H
ATOM   2080  CE2 PHE B   4      34.090  65.650  29.980  1.00  0.00           C
ATOM   2081  HE2 PHE B   4      34.560  66.310  30.700  1.00  0.00           H
ATOM   2082  C   PHE B   4      29.570  63.590  29.440  1.00  0.00           C
ATOM   2083  O   PHE B   4      28.790  63.980  30.300  1.00  0.00           O
ATOM   2084  N   MET B   5      30.310  62.490  29.700  1.00  0.00           N
ATOM   2085  HN  MET B   5      31.020  62.190  29.070  1.00  0.00           H
ATOM   2086  CA  MET B   5      30.380  61.840  31.060  1.00  0.00           C
ATOM   2087  HA  MET B   5      30.380  62.650  31.770  1.00  0.00           H
ATOM   2088  CB  MET B   5      29.180  60.890  31.450  1.00  0.00           C
ATOM   2089  HB1 MET B   5      28.270  61.520  31.510  1.00  0.00           H
ATOM   2090  HB2 MET B   5      29.430  60.570  32.490  1.00  0.00           H
ATOM   2091  CG  MET B   5      28.910  59.800  30.510  1.00  0.00           C
ATOM   2092  HG1 MET B   5      28.340  60.120  29.610  1.00  0.00           H
ATOM   2093  HG2 MET B   5      28.290  59.100  31.090  1.00  0.00           H
ATOM   2094  SD  MET B   5      30.420  58.870  29.900  1.00  0.00           S
ATOM   2095  CE  MET B   5      29.570  57.270  29.620  1.00  0.00           C
ATOM   2096  HE1 MET B   5      29.340  56.850  30.620  1.00  0.00           H
ATOM   2097  HE2 MET B   5      28.620  57.360  29.050  1.00  0.00           H
ATOM   2098  HE3 MET B   5      30.310  56.630  29.110  1.00  0.00           H
ATOM   2099  C   MET B   5      31.740  61.280  31.310  1.00  0.00           C
ATOM   2100  O   MET B   5      32.650  61.100  30.460  1.00  0.00           O
ATOM   2101  N   LYS B   6      32.020  61.100  32.600  1.00  0.00           N
ATOM   2102  HN  LYS B   6      31.270  61.280  33.240  1.00  0.00           H
ATOM   2103  CA  LYS B   6      33.210  60.490  33.160  1.00  0.00           C
ATOM   2104  HA  LYS B   6      33.970  60.560  32.390  1.00  0.00           H
ATOM   2105  CB  LYS B   6      33.570  61.220  34.430  1.00  0.00           C
ATOM   2106  HB1 LYS B   6      34.460  60.750  34.910  1.00  0.00           H
ATOM   2107  HB2 LYS B   6      32.740  61.000  35.140  1.00  0.00           H
ATOM   2108  CG  LYS B   6      33.940  62.780  34.310  1.00  0.00           C
ATOM   2109  HG1 LYS B   6      34.120  63.130  35.350  1.00  0.00           H
ATOM   2110  HG2 LYS B   6      33.000  63.280  34.010  1.00  0.00           H
ATOM   2111  CD  LYS B   6      35.010  63.160  33.320  1.00  0.00           C
ATOM   2112  HD1 LYS B   6      34.880  62.830  32.270  1.00  0.00           H
ATOM   2113  HD2 LYS B   6      35.030  64.270  33.230  1.00  0.00           H
ATOM   2114  CE  LYS B   6      36.420  62.610  33.630  1.00  0.00           C
ATOM   2115  HE1 LYS B   6      37.180  62.860  32.860  1.00  0.00           H
ATOM   2116  HE2 LYS B   6      36.380  61.500  33.640  1.00  0.00           H
ATOM   2117  NZ  LYS B   6      36.900  63.190  34.900  1.00  0.00           N
ATOM   2118  HZ1 LYS B   6      37.730  62.630  35.180  1.00  0.00           H
ATOM   2119  HZ2 LYS B   6      37.000  64.220  34.850  1.00  0.00           H
ATOM   2120  HZ3 LYS B   6      36.240  62.940  35.660  1.00  0.00           H
ATOM   2121  C   LYS B   6      32.980  59.060  33.380  1.00  0.00           C
ATOM   2122  O   LYS B   6      33.780  58.340  34.020  1.00  0.00           O
ATOM   2123  N   GLY B   7      31.890  58.480  32.810  1.00  0.00           N
ATOM   2124  HN  GLY B   7      31.210  59.140  32.510  1.00  0.00           H
ATOM   2125  CA  GLY B   7      31.520  57.030  32.840  1.00  0.00           C
ATOM   2126  HA1 GLY B   7      31.740  56.630  33.820  1.00  0.00           H
ATOM   2127  HA2 GLY B   7      30.520  56.800  32.490  1.00  0.00           H
ATOM   2128  C   GLY B   7      32.480  56.220  31.990  1.00  0.00           C
ATOM   2129  O   GLY B   7      33.360  56.730  31.340  1.00  0.00           O
ATOM   2130  N   LEU B   8      32.130  54.890  31.940  1.00  0.00           N
ATOM   2131  HN  LEU B   8      31.310  54.530  32.370  1.00  0.00           H
ATOM   2132  CA  LEU B   8      32.850  54.000  31.080  1.00  0.00           C
ATOM   2133  HA  LEU B   8      33.820  54.440  30.910  1.00  0.00           H
ATOM   2134  CB  LEU B   8      32.930  52.580  31.640  1.00  0.00           C
ATOM   2135  HB1 LEU B   8      33.240  51.910  30.820  1.00  0.00           H
ATOM   2136  HB2 LEU B   8      31.920  52.290  32.010  1.00  0.00           H
ATOM   2137  CG  LEU B   8      33.900  52.430  32.810  1.00  0.00           C
ATOM   2138  HG  LEU B   8      33.620  53.250  33.510  1.00  0.00           H
ATOM   2139  CD1 LEU B   8      33.680  51.180  33.630  1.00  0.00           C
ATOM   2140 HD11 LEU B   8      34.280  51.080  34.560  1.00  0.00           H
ATOM   2141 HD12 LEU B   8      32.600  51.100  33.850  1.00  0.00           H
ATOM   2142 HD13 LEU B   8      33.830  50.280  32.990  1.00  0.00           H
ATOM   2143  CD2 LEU B   8      35.370  52.610  32.450  1.00  0.00           C
ATOM   2144 HD21 LEU B   8      35.530  53.530  31.840  1.00  0.00           H
ATOM   2145 HD22 LEU B   8      36.020  52.710  33.340  1.00  0.00           H
ATOM   2146 HD23 LEU B   8      35.610  51.780  31.740  1.00  0.00           H
ATOM   2147  C   LEU B   8      32.160  53.970  29.700  1.00  0.00           C
ATOM   2148  O   LEU B   8      30.990  53.620  29.650  1.00  0.00           O
ATOM   2149  N   SER B   9      32.910  54.260  28.620  1.00  0.00           N
ATOM   2150  HN  SER B   9      33.900  54.380  28.740  1.00  0.00           H
ATOM   2151  CA  SER B   9      32.380  54.170  27.260  1.00  0.00           C
ATOM   2152  HA  SER B   9      31.460  54.730  27.340  1.00  0.00           H
ATOM   2153  CB  SER B   9      33.320  54.820  26.150  1.00  0.00           C
ATOM   2154  HB1 SER B   9      34.350  54.420  26.180  1.00  0.00           H
ATOM   2155  HB2 SER B   9      33.260  55.900  26.400  1.00  0.00           H
ATOM   2156  OG  SER B   9      32.750  54.730  24.820  1.00  0.00           O
ATOM   2157  HG1 SER B   9      32.610  55.610  24.480  1.00  0.00           H
ATOM   2158  C   SER B   9      32.040  52.730  26.960  1.00  0.00           C
ATOM   2159  O   SER B   9      32.650  51.760  27.520  1.00  0.00           O
ATOM   2160  N   LYS B  10      31.050  52.470  26.160  1.00  0.00           N
ATOM   2161  HN  LYS B  10      30.560  53.250  25.790  1.00  0.00           H
ATOM   2162  CA  LYS B  10      30.530  51.120  25.970  1.00  0.00           C
ATOM   2163  HA  LYS B  10      30.810  50.470  26.790  1.00  0.00           H
ATOM   2164  CB  LYS B  10      28.990  51.100  25.910  1.00  0.00           C
ATOM   2165  HB1 LYS B  10      28.690  51.980  25.300  1.00  0.00           H
ATOM   2166  HB2 LYS B  10      28.630  51.460  26.910  1.00  0.00           H
ATOM   2167  CG  LYS B  10      28.210  49.900  25.300  1.00  0.00           C
ATOM   2168  HG1 LYS B  10      28.550  49.780  24.260  1.00  0.00           H
ATOM   2169  HG2 LYS B  10      27.120  50.120  25.260  1.00  0.00           H
ATOM   2170  CD  LYS B  10      28.280  48.640  26.190  1.00  0.00           C
ATOM   2171  HD1 LYS B  10      29.360  48.420  26.360  1.00  0.00           H
ATOM   2172  HD2 LYS B  10      27.950  48.790  27.240  1.00  0.00           H
ATOM   2173  CE  LYS B  10      27.330  47.510  25.670  1.00  0.00           C
ATOM   2174  HE1 LYS B  10      27.560  46.540  26.150  1.00  0.00           H
ATOM   2175  HE2 LYS B  10      27.450  47.450  24.570  1.00  0.00           H
ATOM   2176  NZ  LYS B  10      25.990  47.760  26.120  1.00  0.00           N
ATOM   2177  HZ1 LYS B  10      25.370  48.110  25.370  1.00  0.00           H
ATOM   2178  HZ2 LYS B  10      25.430  47.000  26.560  1.00  0.00           H
ATOM   2179  HZ3 LYS B  10      26.070  48.580  26.750  1.00  0.00           H
ATOM   2180  C   LYS B  10      31.130  50.420  24.760  1.00  0.00           C
ATOM   2181  O   LYS B  10      31.320  50.980  23.720  1.00  0.00           O
ATOM   2182  N   ALA B  11      31.470  49.160  24.950  1.00  0.00           N
ATOM   2183  HN  ALA B  11      31.360  48.890  25.910  1.00  0.00           H
ATOM   2184  CA  ALA B  11      32.010  48.170  23.990  1.00  0.00           C
ATOM   2185  HA  ALA B  11      32.880  48.660  23.580  1.00  0.00           H
ATOM   2186  CB  ALA B  11      32.480  46.990  24.910  1.00  0.00           C
ATOM   2187  HB1 ALA B  11      32.990  46.150  24.390  1.00  0.00           H
ATOM   2188  HB2 ALA B  11      33.050  47.410  25.770  1.00  0.00           H
ATOM   2189  HB3 ALA B  11      31.550  46.550  25.330  1.00  0.00           H
ATOM   2190  C   ALA B  11      31.080  47.760  22.840  1.00  0.00           C
ATOM   2191  O   ALA B  11      29.860  47.720  23.010  1.00  0.00           O
ATOM   2192  N   LYS B  12      31.710  47.340  21.730  1.00  0.00           N
ATOM   2193  HN  LYS B  12      32.700  47.340  21.640  1.00  0.00           H
ATOM   2194  CA  LYS B  12      30.960  46.990  20.510  1.00  0.00           C
ATOM   2195  HA  LYS B  12      29.890  46.990  20.660  1.00  0.00           H
ATOM   2196  CB  LYS B  12      31.530  48.050  19.500  1.00  0.00           C
ATOM   2197  HB1 LYS B  12      32.580  47.790  19.260  1.00  0.00           H
ATOM   2198  HB2 LYS B  12      31.410  49.030  20.000  1.00  0.00           H
ATOM   2199  CG  LYS B  12      30.770  48.170  18.230  1.00  0.00           C
ATOM   2200  HG1 LYS B  12      29.680  48.220  18.440  1.00  0.00           H
ATOM   2201  HG2 LYS B  12      30.920  47.150  17.800  1.00  0.00           H
ATOM   2202  CD  LYS B  12      31.240  49.290  17.320  1.00  0.00           C
ATOM   2203  HD1 LYS B  12      30.360  49.630  16.740  1.00  0.00           H
ATOM   2204  HD2 LYS B  12      31.470  50.170  17.950  1.00  0.00           H
ATOM   2205  CE  LYS B  12      32.350  48.800  16.330  1.00  0.00           C
ATOM   2206  HE1 LYS B  12      32.070  47.820  15.880  1.00  0.00           H
ATOM   2207  HE2 LYS B  12      33.200  48.680  17.030  1.00  0.00           H
ATOM   2208  NZ  LYS B  12      32.590  49.740  15.220  1.00  0.00           N
ATOM   2209  HZ1 LYS B  12      33.040  49.280  14.400  1.00  0.00           H
ATOM   2210  HZ2 LYS B  12      31.630  50.080  14.990  1.00  0.00           H
ATOM   2211  HZ3 LYS B  12      33.190  50.490  15.630  1.00  0.00           H
ATOM   2212  C   LYS B  12      31.410  45.650  19.940  1.00  0.00           C
ATOM   2213  O   LYS B  12      30.890  45.100  19.010  1.00  0.00           O
ATOM   2214  N   GLU B  13      32.390  45.000  20.560  1.00  0.00           N
ATOM   2215  HN  GLU B  13      32.880  45.420  21.320  1.00  0.00           H
ATOM   2216  CA  GLU B  13      32.970  43.850  19.880  1.00  0.00           C
ATOM   2217  HA  GLU B  13      32.840  43.870  18.810  1.00  0.00           H
ATOM   2218  CB  GLU B  13      34.470  44.000  20.150  1.00  0.00           C
ATOM   2219  HB1 GLU B  13      34.750  43.900  21.220  1.00  0.00           H
ATOM   2220  HB2 GLU B  13      34.820  45.010  19.850  1.00  0.00           H
ATOM   2221  CG  GLU B  13      35.440  42.890  19.560  1.00  0.00           C
ATOM   2222  HG1 GLU B  13      35.540  43.330  18.550  1.00  0.00           H
ATOM   2223  HG2 GLU B  13      34.920  41.910  19.540  1.00  0.00           H
ATOM   2224  CD  GLU B  13      36.800  42.730  20.200  1.00  0.00           C
ATOM   2225  OE1 GLU B  13      37.440  43.760  20.380  1.00  0.00           O
ATOM   2226  OE2 GLU B  13      37.260  41.540  20.290  1.00  0.00           O
ATOM   2227  C   GLU B  13      32.360  42.480  20.240  1.00  0.00           C
ATOM   2228  O   GLU B  13      32.100  42.120  21.370  1.00  0.00           O
ATOM   2229  N   GLY B  14      32.100  41.520  19.290  1.00  0.00           N
ATOM   2230  HN  GLY B  14      32.290  41.710  18.330  1.00  0.00           H
ATOM   2231  CA  GLY B  14      31.500  40.300  19.500  1.00  0.00           C
ATOM   2232  HA1 GLY B  14      31.520  39.720  18.590  1.00  0.00           H
ATOM   2233  HA2 GLY B  14      31.910  39.940  20.430  1.00  0.00           H
ATOM   2234  C   GLY B  14      30.030  40.460  19.630  1.00  0.00           C
ATOM   2235  O   GLY B  14      29.520  41.550  19.840  1.00  0.00           O
ATOM   2236  N   VAL B  15      29.310  39.350  19.380  1.00  0.00           N
ATOM   2237  HN  VAL B  15      29.810  38.510  19.190  1.00  0.00           H
ATOM   2238  CA  VAL B  15      27.840  39.330  19.130  1.00  0.00           C
ATOM   2239  HA  VAL B  15      27.430  40.290  19.430  1.00  0.00           H
ATOM   2240  CB  VAL B  15      27.640  39.090  17.590  1.00  0.00           C
ATOM   2241  HB  VAL B  15      28.030  38.070  17.360  1.00  0.00           H
ATOM   2242  CG1 VAL B  15      26.170  39.260  17.280  1.00  0.00           C
ATOM   2243 HG11 VAL B  15      25.870  38.850  16.290  1.00  0.00           H
ATOM   2244 HG12 VAL B  15      25.470  38.800  18.000  1.00  0.00           H
ATOM   2245 HG13 VAL B  15      25.770  40.290  17.180  1.00  0.00           H
ATOM   2246  CG2 VAL B  15      28.470  40.170  16.790  1.00  0.00           C
ATOM   2247 HG21 VAL B  15      28.350  41.130  17.330  1.00  0.00           H
ATOM   2248 HG22 VAL B  15      29.550  39.920  16.870  1.00  0.00           H
ATOM   2249 HG23 VAL B  15      28.250  40.320  15.710  1.00  0.00           H
ATOM   2250  C   VAL B  15      27.290  38.150  19.960  1.00  0.00           C
ATOM   2251  O   VAL B  15      27.600  37.010  19.670  1.00  0.00           O
ATOM   2252  N   VAL B  16      26.400  38.330  20.900  1.00  0.00           N
ATOM   2253  HN  VAL B  16      26.240  39.260  21.210  1.00  0.00           H
ATOM   2254  CA  VAL B  16      25.810  37.310  21.710  1.00  0.00           C
ATOM   2255  HA  VAL B  16      26.570  36.570  21.870  1.00  0.00           H
ATOM   2256  CB  VAL B  16      25.360  37.860  23.050  1.00  0.00           C
ATOM   2257  HB  VAL B  16      24.560  38.620  22.940  1.00  0.00           H
ATOM   2258  CG1 VAL B  16      24.870  36.780  24.030  1.00  0.00           C
ATOM   2259 HG11 VAL B  16      24.110  37.210  24.720  1.00  0.00           H
ATOM   2260 HG12 VAL B  16      24.540  35.900  23.450  1.00  0.00           H
ATOM   2261 HG13 VAL B  16      25.730  36.460  24.670  1.00  0.00           H
ATOM   2262  CG2 VAL B  16      26.470  38.690  23.760  1.00  0.00           C
ATOM   2263 HG21 VAL B  16      26.850  39.480  23.080  1.00  0.00           H
ATOM   2264 HG22 VAL B  16      26.120  39.040  24.760  1.00  0.00           H
ATOM   2265 HG23 VAL B  16      27.330  38.010  23.930  1.00  0.00           H
ATOM   2266  C   VAL B  16      24.600  36.660  20.990  1.00  0.00           C
ATOM   2267  O   VAL B  16      23.630  37.300  20.560  1.00  0.00           O
ATOM   2268  N   ALA B  17      24.650  35.400  20.840  1.00  0.00           N
ATOM   2269  HN  ALA B  17      25.470  34.910  21.150  1.00  0.00           H
ATOM   2270  CA  ALA B  17      23.650  34.560  20.200  1.00  0.00           C
ATOM   2271  HA  ALA B  17      23.500  34.880  19.180  1.00  0.00           H
ATOM   2272  CB  ALA B  17      24.100  33.050  20.080  1.00  0.00           C
ATOM   2273  HB1 ALA B  17      25.060  33.070  19.510  1.00  0.00           H
ATOM   2274  HB2 ALA B  17      24.280  32.630  21.100  1.00  0.00           H
ATOM   2275  HB3 ALA B  17      23.330  32.390  19.640  1.00  0.00           H
ATOM   2276  C   ALA B  17      22.230  34.460  20.830  1.00  0.00           C
ATOM   2277  O   ALA B  17      22.000  34.590  22.030  1.00  0.00           O
ATOM   2278  N   ALA B  18      21.180  34.260  19.970  1.00  0.00           N
ATOM   2279  HN  ALA B  18      21.220  34.240  18.970  1.00  0.00           H
ATOM   2280  CA  ALA B  18      19.830  33.870  20.430  1.00  0.00           C
ATOM   2281  HA  ALA B  18      19.680  34.290  21.420  1.00  0.00           H
ATOM   2282  CB  ALA B  18      18.790  34.380  19.410  1.00  0.00           C
ATOM   2283  HB1 ALA B  18      17.790  34.020  19.730  1.00  0.00           H
ATOM   2284  HB2 ALA B  18      18.730  35.490  19.320  1.00  0.00           H
ATOM   2285  HB3 ALA B  18      18.870  33.870  18.430  1.00  0.00           H
ATOM   2286  C   ALA B  18      19.730  32.380  20.580  1.00  0.00           C
ATOM   2287  O   ALA B  18      20.270  31.660  19.760  1.00  0.00           O
ATOM   2288  N   ALA B  19      19.070  31.870  21.650  1.00  0.00           N
ATOM   2289  HN  ALA B  19      18.570  32.460  22.260  1.00  0.00           H
ATOM   2290  CA  ALA B  19      19.030  30.500  22.050  1.00  0.00           C
ATOM   2291  HA  ALA B  19      20.070  30.210  21.960  1.00  0.00           H
ATOM   2292  CB  ALA B  19      18.380  30.290  23.530  1.00  0.00           C
ATOM   2293  HB1 ALA B  19      17.290  30.470  23.540  1.00  0.00           H
ATOM   2294  HB2 ALA B  19      18.500  29.220  23.830  1.00  0.00           H
ATOM   2295  HB3 ALA B  19      18.760  31.020  24.280  1.00  0.00           H
ATOM   2296  C   ALA B  19      18.280  29.540  21.100  1.00  0.00           C
ATOM   2297  O   ALA B  19      17.290  29.860  20.450  1.00  0.00           O
ATOM   2298  N   GLU B  20      18.800  28.300  21.010  1.00  0.00           N
ATOM   2299  HN  GLU B  20      19.440  27.980  21.700  1.00  0.00           H
ATOM   2300  CA  GLU B  20      18.350  27.430  19.990  1.00  0.00           C
ATOM   2301  HA  GLU B  20      17.480  27.810  19.490  1.00  0.00           H
ATOM   2302  CB  GLU B  20      19.600  27.360  19.020  1.00  0.00           C
ATOM   2303  HB1 GLU B  20      20.480  26.830  19.460  1.00  0.00           H
ATOM   2304  HB2 GLU B  20      20.000  28.360  18.760  1.00  0.00           H
ATOM   2305  CG  GLU B  20      19.290  26.860  17.680  1.00  0.00           C
ATOM   2306  HG1 GLU B  20      18.450  27.450  17.250  1.00  0.00           H
ATOM   2307  HG2 GLU B  20      18.980  25.800  17.830  1.00  0.00           H
ATOM   2308  CD  GLU B  20      20.370  26.760  16.650  1.00  0.00           C
ATOM   2309  OE1 GLU B  20      20.720  27.810  16.090  1.00  0.00           O
ATOM   2310  OE2 GLU B  20      21.030  25.690  16.520  1.00  0.00           O
ATOM   2311  C   GLU B  20      17.960  26.100  20.650  1.00  0.00           C
ATOM   2312  O   GLU B  20      18.230  26.010  21.860  1.00  0.00           O
ATOM   2313  N   LYS B  21      17.300  25.130  19.980  1.00  0.00           N
ATOM   2314  HN  LYS B  21      16.840  25.220  19.100  1.00  0.00           H
ATOM   2315  CA  LYS B  21      17.090  23.790  20.510  1.00  0.00           C
ATOM   2316  HA  LYS B  21      16.330  24.110  21.220  1.00  0.00           H
ATOM   2317  CB  LYS B  21      16.310  22.850  19.520  1.00  0.00           C
ATOM   2318  HB1 LYS B  21      15.350  23.400  19.430  1.00  0.00           H
ATOM   2319  HB2 LYS B  21      16.050  21.880  20.000  1.00  0.00           H
ATOM   2320  CG  LYS B  21      16.880  22.570  18.100  1.00  0.00           C
ATOM   2321  HG1 LYS B  21      17.820  22.050  18.400  1.00  0.00           H
ATOM   2322  HG2 LYS B  21      17.120  23.570  17.690  1.00  0.00           H
ATOM   2323  CD  LYS B  21      15.970  22.030  17.040  1.00  0.00           C
ATOM   2324  HD1 LYS B  21      15.510  21.100  17.430  1.00  0.00           H
ATOM   2325  HD2 LYS B  21      15.200  22.800  16.830  1.00  0.00           H
ATOM   2326  CE  LYS B  21      16.740  21.760  15.750  1.00  0.00           C
ATOM   2327  HE1 LYS B  21      17.290  22.600  15.290  1.00  0.00           H
ATOM   2328  HE2 LYS B  21      16.050  21.440  14.940  1.00  0.00           H
ATOM   2329  NZ  LYS B  21      17.720  20.670  15.910  1.00  0.00           N
ATOM   2330  HZ1 LYS B  21      17.330  19.720  16.050  1.00  0.00           H
ATOM   2331  HZ2 LYS B  21      18.170  20.590  14.970  1.00  0.00           H
ATOM   2332  HZ3 LYS B  21      18.340  20.850  16.730  1.00  0.00           H
ATOM   2333  C   LYS B  21      18.350  23.110  21.160  1.00  0.00           C
ATOM   2334  O   LYS B  21      19.490  23.400  20.860  1.00  0.00           O
ATOM   2335  N   THR B  22      18.010  22.110  21.980  1.00  0.00           N
ATOM   2336  HN  THR B  22      17.080  21.760  21.930  1.00  0.00           H
ATOM   2337  CA  THR B  22      18.990  21.140  22.540  1.00  0.00           C
ATOM   2338  HA  THR B  22      19.670  21.780  23.070  1.00  0.00           H
ATOM   2339  CB  THR B  22      18.340  20.180  23.490  1.00  0.00           C
ATOM   2340  HB  THR B  22      17.680  20.840  24.090  1.00  0.00           H
ATOM   2341  OG1 THR B  22      19.260  19.450  24.270  1.00  0.00           O
ATOM   2342  HG1 THR B  22      18.760  19.300  25.070  1.00  0.00           H
ATOM   2343  CG2 THR B  22      17.430  19.120  22.860  1.00  0.00           C
ATOM   2344 HG21 THR B  22      17.020  18.510  23.690  1.00  0.00           H
ATOM   2345 HG22 THR B  22      16.670  19.550  22.170  1.00  0.00           H
ATOM   2346 HG23 THR B  22      18.070  18.440  22.250  1.00  0.00           H
ATOM   2347  C   THR B  22      19.890  20.450  21.530  1.00  0.00           C
ATOM   2348  O   THR B  22      19.510  19.890  20.470  1.00  0.00           O
ATOM   2349  N   LYS B  23      21.220  20.390  21.890  1.00  0.00           N
ATOM   2350  HN  LYS B  23      21.690  20.700  22.720  1.00  0.00           H
ATOM   2351  CA  LYS B  23      22.220  19.820  21.010  1.00  0.00           C
ATOM   2352  HA  LYS B  23      21.770  19.570  20.060  1.00  0.00           H
ATOM   2353  CB  LYS B  23      23.310  20.870  20.700  1.00  0.00           C
ATOM   2354  HB1 LYS B  23      24.150  20.360  20.180  1.00  0.00           H
ATOM   2355  HB2 LYS B  23      23.750  21.280  21.630  1.00  0.00           H
ATOM   2356  CG  LYS B  23      22.780  21.990  19.800  1.00  0.00           C
ATOM   2357  HG1 LYS B  23      21.830  22.400  20.200  1.00  0.00           H
ATOM   2358  HG2 LYS B  23      22.620  21.580  18.780  1.00  0.00           H
ATOM   2359  CD  LYS B  23      23.730  23.200  19.690  1.00  0.00           C
ATOM   2360  HD1 LYS B  23      24.040  23.440  20.730  1.00  0.00           H
ATOM   2361  HD2 LYS B  23      24.560  22.850  19.040  1.00  0.00           H
ATOM   2362  CE  LYS B  23      23.120  24.440  18.990  1.00  0.00           C
ATOM   2363  HE1 LYS B  23      22.110  24.420  19.450  1.00  0.00           H
ATOM   2364  HE2 LYS B  23      23.020  24.280  17.890  1.00  0.00           H
ATOM   2365  NZ  LYS B  23      23.830  25.690  19.370  1.00  0.00           N
ATOM   2366  HZ1 LYS B  23      23.650  26.540  18.800  1.00  0.00           H
ATOM   2367  HZ2 LYS B  23      23.520  25.950  20.330  1.00  0.00           H
ATOM   2368  HZ3 LYS B  23      24.840  25.480  19.230  1.00  0.00           H
ATOM   2369  C   LYS B  23      22.980  18.620  21.540  1.00  0.00           C
ATOM   2370  O   LYS B  23      23.490  18.750  22.670  1.00  0.00           O
ATOM   2371  N   GLN B  24      23.260  17.540  20.750  1.00  0.00           N
ATOM   2372  HN  GLN B  24      22.970  17.510  19.790  1.00  0.00           H
ATOM   2373  CA  GLN B  24      24.050  16.400  21.300  1.00  0.00           C
ATOM   2374  HA  GLN B  24      24.220  16.500  22.360  1.00  0.00           H
ATOM   2375  CB  GLN B  24      23.340  14.960  21.280  1.00  0.00           C
ATOM   2376  HB1 GLN B  24      22.400  15.030  21.870  1.00  0.00           H
ATOM   2377  HB2 GLN B  24      24.040  14.340  21.890  1.00  0.00           H
ATOM   2378  CG  GLN B  24      22.900  14.420  19.860  1.00  0.00           C
ATOM   2379  HG1 GLN B  24      23.770  14.310  19.180  1.00  0.00           H
ATOM   2380  HG2 GLN B  24      22.280  15.240  19.450  1.00  0.00           H
ATOM   2381  CD  GLN B  24      22.080  13.140  19.790  1.00  0.00           C
ATOM   2382  OE1 GLN B  24      22.430  12.110  19.130  1.00  0.00           O
ATOM   2383  NE2 GLN B  24      20.930  13.100  20.480  1.00  0.00           N
ATOM   2384 HE21 GLN B  24      20.610  12.160  20.610  1.00  0.00           H
ATOM   2385 HE22 GLN B  24      20.830  13.950  21.010  1.00  0.00           H
ATOM   2386  C   GLN B  24      25.390  16.330  20.600  1.00  0.00           C
ATOM   2387  O   GLN B  24      25.610  16.750  19.460  1.00  0.00           O
ATOM   2388  N   GLY B  25      26.370  15.660  21.320  1.00  0.00           N
ATOM   2389  HN  GLY B  25      26.090  15.380  22.230  1.00  0.00           H
ATOM   2390  CA  GLY B  25      27.820  15.530  20.860  1.00  0.00           C
ATOM   2391  HA1 GLY B  25      28.170  14.700  21.450  1.00  0.00           H
ATOM   2392  HA2 GLY B  25      27.710  15.420  19.790  1.00  0.00           H
ATOM   2393  C   GLY B  25      28.650  16.760  21.210  1.00  0.00           C
ATOM   2394  O   GLY B  25      29.860  16.800  20.830  1.00  0.00           O
ATOM   2395  N   VAL B  26      28.000  17.770  21.750  1.00  0.00           N
ATOM   2396  HN  VAL B  26      27.030  17.720  21.960  1.00  0.00           H
ATOM   2397  CA  VAL B  26      28.620  18.930  22.460  1.00  0.00           C
ATOM   2398  HA  VAL B  26      29.210  19.420  21.690  1.00  0.00           H
ATOM   2399  CB  VAL B  26      27.580  19.970  22.970  1.00  0.00           C
ATOM   2400  HB  VAL B  26      28.110  20.850  23.380  1.00  0.00           H
ATOM   2401  CG1 VAL B  26      26.740  20.340  21.690  1.00  0.00           C
ATOM   2402 HG11 VAL B  26      26.100  21.230  21.870  1.00  0.00           H
ATOM   2403 HG12 VAL B  26      27.410  20.700  20.870  1.00  0.00           H
ATOM   2404 HG13 VAL B  26      26.170  19.420  21.450  1.00  0.00           H
ATOM   2405  CG2 VAL B  26      26.680  19.370  24.060  1.00  0.00           C
ATOM   2406 HG21 VAL B  26      25.980  20.100  24.500  1.00  0.00           H
ATOM   2407 HG22 VAL B  26      26.040  18.560  23.650  1.00  0.00           H
ATOM   2408 HG23 VAL B  26      27.280  18.970  24.900  1.00  0.00           H
ATOM   2409  C   VAL B  26      29.530  18.500  23.610  1.00  0.00           C
ATOM   2410  O   VAL B  26      29.360  17.430  24.180  1.00  0.00           O
ATOM   2411  N   ALA B  27      30.630  19.190  23.850  1.00  0.00           N
ATOM   2412  HN  ALA B  27      30.890  20.020  23.370  1.00  0.00           H
ATOM   2413  CA  ALA B  27      31.680  18.840  24.770  1.00  0.00           C
ATOM   2414  HA  ALA B  27      31.740  17.810  25.090  1.00  0.00           H
ATOM   2415  CB  ALA B  27      32.970  19.110  24.090  1.00  0.00           C
ATOM   2416  HB1 ALA B  27      33.200  18.420  23.250  1.00  0.00           H
ATOM   2417  HB2 ALA B  27      32.870  20.040  23.480  1.00  0.00           H
ATOM   2418  HB3 ALA B  27      33.830  19.320  24.760  1.00  0.00           H
ATOM   2419  C   ALA B  27      31.410  19.640  26.000  1.00  0.00           C
ATOM   2420  O   ALA B  27      31.220  20.860  25.910  1.00  0.00           O
ATOM   2421  N   GLU B  28      31.490  19.000  27.200  1.00  0.00           N
ATOM   2422  HN  GLU B  28      31.660  18.020  27.230  1.00  0.00           H
ATOM   2423  CA  GLU B  28      31.380  19.840  28.410  1.00  0.00           C
ATOM   2424  HA  GLU B  28      30.420  20.300  28.260  1.00  0.00           H
ATOM   2425  CB  GLU B  28      31.240  18.890  29.670  1.00  0.00           C
ATOM   2426  HB1 GLU B  28      31.710  19.310  30.580  1.00  0.00           H
ATOM   2427  HB2 GLU B  28      31.930  18.080  29.350  1.00  0.00           H
ATOM   2428  CG  GLU B  28      29.800  18.200  30.050  1.00  0.00           C
ATOM   2429  HG1 GLU B  28      29.210  17.880  29.170  1.00  0.00           H
ATOM   2430  HG2 GLU B  28      29.120  18.820  30.670  1.00  0.00           H
ATOM   2431  CD  GLU B  28      29.990  16.980  30.930  1.00  0.00           C
ATOM   2432  OE1 GLU B  28      29.340  15.920  30.600  1.00  0.00           O
ATOM   2433  OE2 GLU B  28      30.680  16.990  31.970  1.00  0.00           O
ATOM   2434  C   GLU B  28      32.450  20.910  28.630  1.00  0.00           C
ATOM   2435  O   GLU B  28      33.650  20.760  28.330  1.00  0.00           O
ATOM   2436  N   ALA B  29      32.060  22.050  29.240  1.00  0.00           N
ATOM   2437  HN  ALA B  29      31.060  22.050  29.320  1.00  0.00           H
ATOM   2438  CA  ALA B  29      32.860  23.150  29.610  1.00  0.00           C
ATOM   2439  HA  ALA B  29      33.430  23.580  28.790  1.00  0.00           H
ATOM   2440  CB  ALA B  29      31.860  24.340  29.990  1.00  0.00           C
ATOM   2441  HB1 ALA B  29      31.060  24.100  30.740  1.00  0.00           H
ATOM   2442  HB2 ALA B  29      32.440  25.220  30.340  1.00  0.00           H
ATOM   2443  HB3 ALA B  29      31.330  24.600  29.050  1.00  0.00           H
ATOM   2444  C   ALA B  29      33.720  22.880  30.770  1.00  0.00           C
ATOM   2445  O   ALA B  29      33.360  22.030  31.600  1.00  0.00           O
ATOM   2446  N   ALA B  30      34.860  23.510  30.940  1.00  0.00           N
ATOM   2447  HN  ALA B  30      35.080  24.180  30.230  1.00  0.00           H
ATOM   2448  CA  ALA B  30      35.750  23.320  32.070  1.00  0.00           C
ATOM   2449  HA  ALA B  30      35.300  22.610  32.750  1.00  0.00           H
ATOM   2450  CB  ALA B  30      37.160  22.810  31.630  1.00  0.00           C
ATOM   2451  HB1 ALA B  30      37.540  23.590  30.930  1.00  0.00           H
ATOM   2452  HB2 ALA B  30      37.830  22.780  32.520  1.00  0.00           H
ATOM   2453  HB3 ALA B  30      37.090  21.820  31.130  1.00  0.00           H
ATOM   2454  C   ALA B  30      35.770  24.720  32.850  1.00  0.00           C
ATOM   2455  O   ALA B  30      36.070  25.820  32.370  1.00  0.00           O
ATOM   2456  N   GLY B  31      35.390  24.650  34.160  1.00  0.00           N
ATOM   2457  HN  GLY B  31      35.110  23.780  34.550  1.00  0.00           H
ATOM   2458  CA  GLY B  31      35.340  25.810  35.080  1.00  0.00           C
ATOM   2459  HA1 GLY B  31      35.510  25.470  36.090  1.00  0.00           H
ATOM   2460  HA2 GLY B  31      36.010  26.620  34.800  1.00  0.00           H
ATOM   2461  C   GLY B  31      33.920  26.370  35.180  1.00  0.00           C
ATOM   2462  O   GLY B  31      33.620  27.260  35.970  1.00  0.00           O
ATOM   2463  N   LYS B  32      32.970  25.810  34.360  1.00  0.00           N
ATOM   2464  HN  LYS B  32      33.180  25.070  33.720  1.00  0.00           H
ATOM   2465  CA  LYS B  32      31.550  26.200  34.470  1.00  0.00           C
ATOM   2466  HA  LYS B  32      31.480  26.850  35.330  1.00  0.00           H
ATOM   2467  CB  LYS B  32      30.980  26.900  33.130  1.00  0.00           C
ATOM   2468  HB1 LYS B  32      29.890  27.110  33.110  1.00  0.00           H
ATOM   2469  HB2 LYS B  32      31.110  26.210  32.270  1.00  0.00           H
ATOM   2470  CG  LYS B  32      31.610  28.230  32.720  1.00  0.00           C
ATOM   2471  HG1 LYS B  32      30.960  28.630  31.900  1.00  0.00           H
ATOM   2472  HG2 LYS B  32      32.680  28.050  32.470  1.00  0.00           H
ATOM   2473  CD  LYS B  32      31.650  29.350  33.780  1.00  0.00           C
ATOM   2474  HD1 LYS B  32      32.120  29.020  34.730  1.00  0.00           H
ATOM   2475  HD2 LYS B  32      32.220  30.200  33.350  1.00  0.00           H
ATOM   2476  CE  LYS B  32      30.170  29.700  34.120  1.00  0.00           C
ATOM   2477  HE1 LYS B  32      29.590  28.840  34.500  1.00  0.00           H
ATOM   2478  HE2 LYS B  32      29.690  29.930  33.150  1.00  0.00           H
ATOM   2479  NZ  LYS B  32      30.150  30.870  34.990  1.00  0.00           N
ATOM   2480  HZ1 LYS B  32      30.860  30.750  35.740  1.00  0.00           H
ATOM   2481  HZ2 LYS B  32      30.460  31.770  34.560  1.00  0.00           H
ATOM   2482  HZ3 LYS B  32      29.170  31.020  35.310  1.00  0.00           H
ATOM   2483  C   LYS B  32      30.790  24.950  34.890  1.00  0.00           C
ATOM   2484  O   LYS B  32      31.020  23.810  34.460  1.00  0.00           O
ATOM   2485  N   THR B  33      29.800  25.090  35.820  1.00  0.00           N
ATOM   2486  HN  THR B  33      29.670  25.980  36.250  1.00  0.00           H
ATOM   2487  CA  THR B  33      29.160  23.870  36.370  1.00  0.00           C
ATOM   2488  HA  THR B  33      29.130  23.190  35.530  1.00  0.00           H
ATOM   2489  CB  THR B  33      29.870  23.310  37.630  1.00  0.00           C
ATOM   2490  HB  THR B  33      30.900  23.020  37.320  1.00  0.00           H
ATOM   2491  OG1 THR B  33      29.280  22.050  38.030  1.00  0.00           O
ATOM   2492  HG1 THR B  33      29.460  21.510  37.260  1.00  0.00           H
ATOM   2493  CG2 THR B  33      29.950  24.290  38.790  1.00  0.00           C
ATOM   2494 HG21 THR B  33      28.910  24.480  39.120  1.00  0.00           H
ATOM   2495 HG22 THR B  33      30.520  23.860  39.640  1.00  0.00           H
ATOM   2496 HG23 THR B  33      30.450  25.280  38.670  1.00  0.00           H
ATOM   2497  C   THR B  33      27.710  24.160  36.760  1.00  0.00           C
ATOM   2498  O   THR B  33      27.310  25.200  37.280  1.00  0.00           O
ATOM   2499  N   LYS B  34      26.880  23.230  36.420  1.00  0.00           N
ATOM   2500  HN  LYS B  34      27.240  22.450  35.920  1.00  0.00           H
ATOM   2501  CA  LYS B  34      25.460  23.340  36.620  1.00  0.00           C
ATOM   2502  HA  LYS B  34      25.210  24.170  37.260  1.00  0.00           H
ATOM   2503  CB  LYS B  34      24.930  23.380  35.170  1.00  0.00           C
ATOM   2504  HB1 LYS B  34      23.830  23.490  35.270  1.00  0.00           H
ATOM   2505  HB2 LYS B  34      25.200  22.440  34.650  1.00  0.00           H
ATOM   2506  CG  LYS B  34      25.260  24.650  34.360  1.00  0.00           C
ATOM   2507  HG1 LYS B  34      24.900  24.550  33.310  1.00  0.00           H
ATOM   2508  HG2 LYS B  34      26.320  25.000  34.360  1.00  0.00           H
ATOM   2509  CD  LYS B  34      24.620  25.920  34.920  1.00  0.00           C
ATOM   2510  HD1 LYS B  34      23.570  25.640  35.140  1.00  0.00           H
ATOM   2511  HD2 LYS B  34      25.070  26.200  35.890  1.00  0.00           H
ATOM   2512  CE  LYS B  34      24.510  27.080  33.910  1.00  0.00           C
ATOM   2513  HE1 LYS B  34      23.990  27.890  34.450  1.00  0.00           H
ATOM   2514  HE2 LYS B  34      23.890  26.690  33.070  1.00  0.00           H
ATOM   2515  NZ  LYS B  34      25.860  27.510  33.420  1.00  0.00           N
ATOM   2516  HZ1 LYS B  34      26.270  28.070  34.190  1.00  0.00           H
ATOM   2517  HZ2 LYS B  34      26.490  26.750  33.090  1.00  0.00           H
ATOM   2518  HZ3 LYS B  34      25.640  28.110  32.600  1.00  0.00           H
ATOM   2519  C   LYS B  34      24.990  22.080  37.330  1.00  0.00           C
ATOM   2520  O   LYS B  34      23.810  21.920  37.670  1.00  0.00           O
ATOM   2521  N   GLU B  35      25.910  21.230  37.700  1.00  0.00           N
ATOM   2522  HN  GLU B  35      26.860  21.410  37.480  1.00  0.00           H
ATOM   2523  CA  GLU B  35      25.680  19.810  37.940  1.00  0.00           C
ATOM   2524  HA  GLU B  35      24.910  19.380  37.320  1.00  0.00           H
ATOM   2525  CB  GLU B  35      26.920  18.910  37.650  1.00  0.00           C
ATOM   2526  HB1 GLU B  35      26.740  17.910  38.090  1.00  0.00           H
ATOM   2527  HB2 GLU B  35      27.760  19.150  38.330  1.00  0.00           H
ATOM   2528  CG  GLU B  35      27.470  18.830  36.220  1.00  0.00           C
ATOM   2529  HG1 GLU B  35      26.700  18.520  35.490  1.00  0.00           H
ATOM   2530  HG2 GLU B  35      28.270  18.070  36.160  1.00  0.00           H
ATOM   2531  CD  GLU B  35      28.130  20.080  35.750  1.00  0.00           C
ATOM   2532  OE1 GLU B  35      29.310  20.300  36.180  1.00  0.00           O
ATOM   2533  OE2 GLU B  35      27.500  20.870  34.980  1.00  0.00           O
ATOM   2534  C   GLU B  35      25.290  19.540  39.440  1.00  0.00           C
ATOM   2535  O   GLU B  35      24.380  18.730  39.750  1.00  0.00           O
ATOM   2536  N   GLY B  36      25.830  20.300  40.430  1.00  0.00           N
ATOM   2537  HN  GLY B  36      26.510  20.960  40.110  1.00  0.00           H
ATOM   2538  CA  GLY B  36      25.600  20.150  41.890  1.00  0.00           C
ATOM   2539  HA1 GLY B  36      25.570  19.110  42.160  1.00  0.00           H
ATOM   2540  HA2 GLY B  36      26.390  20.700  42.380  1.00  0.00           H
ATOM   2541  C   GLY B  36      24.370  20.930  42.300  1.00  0.00           C
ATOM   2542  O   GLY B  36      23.650  21.450  41.450  1.00  0.00           O
ATOM   2543  N   VAL B  37      24.050  20.900  43.550  1.00  0.00           N
ATOM   2544  HN  VAL B  37      24.590  20.450  44.260  1.00  0.00           H
ATOM   2545  CA  VAL B  37      22.820  21.530  44.020  1.00  0.00           C
ATOM   2546  HA  VAL B  37      22.430  22.210  43.280  1.00  0.00           H
ATOM   2547  CB  VAL B  37      21.870  20.430  44.400  1.00  0.00           C
ATOM   2548  HB  VAL B  37      22.360  19.700  45.070  1.00  0.00           H
ATOM   2549  CG1 VAL B  37      20.580  20.900  45.100  1.00  0.00           C
ATOM   2550 HG11 VAL B  37      20.790  21.490  46.020  1.00  0.00           H
ATOM   2551 HG12 VAL B  37      19.960  21.520  44.410  1.00  0.00           H
ATOM   2552 HG13 VAL B  37      19.990  20.000  45.390  1.00  0.00           H
ATOM   2553  CG2 VAL B  37      21.580  19.610  43.130  1.00  0.00           C
ATOM   2554 HG21 VAL B  37      22.400  18.850  43.130  1.00  0.00           H
ATOM   2555 HG22 VAL B  37      20.700  18.930  43.120  1.00  0.00           H
ATOM   2556 HG23 VAL B  37      21.680  20.140  42.160  1.00  0.00           H
ATOM   2557  C   VAL B  37      23.130  22.510  45.140  1.00  0.00           C
ATOM   2558  O   VAL B  37      23.800  22.150  46.130  1.00  0.00           O
ATOM   2559  N   LEU B  38      22.780  23.750  44.850  1.00  0.00           N
ATOM   2560  HN  LEU B  38      22.320  24.030  44.020  1.00  0.00           H
ATOM   2561  CA  LEU B  38      22.980  24.800  45.890  1.00  0.00           C
ATOM   2562  HA  LEU B  38      24.010  24.740  46.190  1.00  0.00           H
ATOM   2563  CB  LEU B  38      22.710  26.260  45.520  1.00  0.00           C
ATOM   2564  HB1 LEU B  38      22.890  26.910  46.400  1.00  0.00           H
ATOM   2565  HB2 LEU B  38      21.630  26.410  45.290  1.00  0.00           H
ATOM   2566  CG  LEU B  38      23.510  26.800  44.390  1.00  0.00           C
ATOM   2567  HG  LEU B  38      23.470  26.110  43.520  1.00  0.00           H
ATOM   2568  CD1 LEU B  38      22.790  28.040  43.840  1.00  0.00           C
ATOM   2569 HD11 LEU B  38      21.770  27.860  43.440  1.00  0.00           H
ATOM   2570 HD12 LEU B  38      22.750  28.820  44.630  1.00  0.00           H
ATOM   2571 HD13 LEU B  38      23.350  28.550  43.020  1.00  0.00           H
ATOM   2572  CD2 LEU B  38      24.980  27.190  44.750  1.00  0.00           C
ATOM   2573 HD21 LEU B  38      25.420  27.780  43.920  1.00  0.00           H
ATOM   2574 HD22 LEU B  38      25.020  27.820  45.660  1.00  0.00           H
ATOM   2575 HD23 LEU B  38      25.640  26.310  44.880  1.00  0.00           H
ATOM   2576  C   LEU B  38      22.240  24.530  47.220  1.00  0.00           C
ATOM   2577  O   LEU B  38      21.090  24.660  47.330  1.00  0.00           O
ATOM   2578  N   TYR B  39      22.990  24.330  48.320  1.00  0.00           N
ATOM   2579  HN  TYR B  39      23.970  24.260  48.170  1.00  0.00           H
ATOM   2580  CA  TYR B  39      22.560  24.170  49.670  1.00  0.00           C
ATOM   2581  HA  TYR B  39      21.500  24.050  49.810  1.00  0.00           H
ATOM   2582  CB  TYR B  39      23.300  22.990  50.350  1.00  0.00           C
ATOM   2583  HB1 TYR B  39      22.970  22.750  51.380  1.00  0.00           H
ATOM   2584  HB2 TYR B  39      24.380  23.260  50.340  1.00  0.00           H
ATOM   2585  CG  TYR B  39      23.240  21.660  49.530  1.00  0.00           C
ATOM   2586  CD1 TYR B  39      22.140  21.140  48.800  1.00  0.00           C
ATOM   2587  HD1 TYR B  39      21.190  21.640  48.720  1.00  0.00           H
ATOM   2588  CE1 TYR B  39      22.290  20.000  48.040  1.00  0.00           C
ATOM   2589  HE1 TYR B  39      21.450  19.620  47.500  1.00  0.00           H
ATOM   2590  CZ  TYR B  39      23.550  19.320  48.040  1.00  0.00           C
ATOM   2591  OH  TYR B  39      23.720  18.160  47.280  1.00  0.00           O
ATOM   2592  HH  TYR B  39      24.620  17.840  47.230  1.00  0.00           H
ATOM   2593  CD2 TYR B  39      24.430  20.930  49.540  1.00  0.00           C
ATOM   2594  HD2 TYR B  39      25.230  21.260  50.190  1.00  0.00           H
ATOM   2595  CE2 TYR B  39      24.610  19.790  48.820  1.00  0.00           C
ATOM   2596  HE2 TYR B  39      25.580  19.310  48.850  1.00  0.00           H
ATOM   2597  C   TYR B  39      22.760  25.390  50.480  1.00  0.00           C
ATOM   2598  O   TYR B  39      22.630  25.320  51.720  1.00  0.00           O
ATOM   2599  N   VAL B  40      23.100  26.510  49.830  1.00  0.00           N
ATOM   2600  HN  VAL B  40      23.060  26.570  48.840  1.00  0.00           H
ATOM   2601  CA  VAL B  40      23.320  27.760  50.480  1.00  0.00           C
ATOM   2602  HA  VAL B  40      22.670  27.840  51.340  1.00  0.00           H
ATOM   2603  CB  VAL B  40      24.790  28.010  51.000  1.00  0.00           C
ATOM   2604  HB  VAL B  40      25.170  27.250  51.720  1.00  0.00           H
ATOM   2605  CG1 VAL B  40      25.700  28.120  49.840  1.00  0.00           C
ATOM   2606 HG11 VAL B  40      25.610  27.250  49.160  1.00  0.00           H
ATOM   2607 HG12 VAL B  40      25.610  29.050  49.230  1.00  0.00           H
ATOM   2608 HG13 VAL B  40      26.770  28.090  50.140  1.00  0.00           H
ATOM   2609  CG2 VAL B  40      24.980  29.380  51.710  1.00  0.00           C
ATOM   2610 HG21 VAL B  40      24.300  29.490  52.580  1.00  0.00           H
ATOM   2611 HG22 VAL B  40      26.040  29.520  52.050  1.00  0.00           H
ATOM   2612 HG23 VAL B  40      24.740  30.140  50.940  1.00  0.00           H
ATOM   2613  C   VAL B  40      22.800  28.810  49.460  1.00  0.00           C
ATOM   2614  O   VAL B  40      22.970  28.640  48.250  1.00  0.00           O
ATOM   2615  N   GLY B  41      22.090  29.890  49.930  1.00  0.00           N
ATOM   2616  HN  GLY B  41      21.670  29.790  50.830  1.00  0.00           H
ATOM   2617  CA  GLY B  41      21.490  30.850  49.000  1.00  0.00           C
ATOM   2618  HA1 GLY B  41      20.930  30.220  48.330  1.00  0.00           H
ATOM   2619  HA2 GLY B  41      20.970  31.570  49.620  1.00  0.00           H
ATOM   2620  C   GLY B  41      22.440  31.770  48.180  1.00  0.00           C
ATOM   2621  O   GLY B  41      22.950  32.810  48.710  1.00  0.00           O
ATOM   2622  N   SER B  42      22.650  31.480  46.880  1.00  0.00           N
ATOM   2623  HN  SER B  42      22.350  30.630  46.450  1.00  0.00           H
ATOM   2624  CA  SER B  42      23.590  32.350  46.140  1.00  0.00           C
ATOM   2625  HA  SER B  42      24.550  32.280  46.630  1.00  0.00           H
ATOM   2626  CB  SER B  42      23.800  31.850  44.730  1.00  0.00           C
ATOM   2627  HB1 SER B  42      24.290  30.860  44.830  1.00  0.00           H
ATOM   2628  HB2 SER B  42      24.500  32.430  44.090  1.00  0.00           H
ATOM   2629  OG  SER B  42      22.570  31.710  44.040  1.00  0.00           O
ATOM   2630  HG1 SER B  42      22.730  31.440  43.140  1.00  0.00           H
ATOM   2631  C   SER B  42      23.130  33.810  46.050  1.00  0.00           C
ATOM   2632  O   SER B  42      21.930  34.110  45.890  1.00  0.00           O
ATOM   2633  N   LYS B  43      24.080  34.810  46.050  1.00  0.00           N
ATOM   2634  HN  LYS B  43      25.040  34.570  46.200  1.00  0.00           H
ATOM   2635  CA  LYS B  43      23.760  36.130  45.670  1.00  0.00           C
ATOM   2636  HA  LYS B  43      22.800  36.410  46.080  1.00  0.00           H
ATOM   2637  CB  LYS B  43      24.800  37.160  46.330  1.00  0.00           C
ATOM   2638  HB1 LYS B  43      24.920  37.050  47.430  1.00  0.00           H
ATOM   2639  HB2 LYS B  43      24.300  38.140  46.230  1.00  0.00           H
ATOM   2640  CG  LYS B  43      26.120  37.110  45.690  1.00  0.00           C
ATOM   2641  HG1 LYS B  43      26.050  37.330  44.610  1.00  0.00           H
ATOM   2642  HG2 LYS B  43      26.580  36.100  45.830  1.00  0.00           H
ATOM   2643  CD  LYS B  43      27.100  38.090  46.260  1.00  0.00           C
ATOM   2644  HD1 LYS B  43      27.980  38.180  45.600  1.00  0.00           H
ATOM   2645  HD2 LYS B  43      26.770  39.140  46.130  1.00  0.00           H
ATOM   2646  CE  LYS B  43      27.610  37.790  47.680  1.00  0.00           C
ATOM   2647  HE1 LYS B  43      26.810  37.670  48.430  1.00  0.00           H
ATOM   2648  HE2 LYS B  43      28.270  38.680  47.800  1.00  0.00           H
ATOM   2649  NZ  LYS B  43      28.370  36.540  47.770  1.00  0.00           N
ATOM   2650  HZ1 LYS B  43      27.670  35.780  47.880  1.00  0.00           H
ATOM   2651  HZ2 LYS B  43      28.950  36.320  46.940  1.00  0.00           H
ATOM   2652  HZ3 LYS B  43      28.870  36.370  48.660  1.00  0.00           H
ATOM   2653  C   LYS B  43      23.710  36.330  44.100  1.00  0.00           C
ATOM   2654  O   LYS B  43      24.270  35.550  43.410  1.00  0.00           O
ATOM   2655  N   THR B  44      23.010  37.350  43.610  1.00  0.00           N
ATOM   2656  HN  THR B  44      22.450  37.930  44.200  1.00  0.00           H
ATOM   2657  CA  THR B  44      23.140  37.830  42.170  1.00  0.00           C
ATOM   2658  HA  THR B  44      23.170  36.950  41.560  1.00  0.00           H
ATOM   2659  CB  THR B  44      21.970  38.820  41.780  1.00  0.00           C
ATOM   2660  HB  THR B  44      22.340  39.660  41.150  1.00  0.00           H
ATOM   2661  OG1 THR B  44      21.540  39.600  42.850  1.00  0.00           O
ATOM   2662  HG1 THR B  44      21.480  40.520  42.560  1.00  0.00           H
ATOM   2663  CG2 THR B  44      20.680  38.080  41.200  1.00  0.00           C
ATOM   2664 HG21 THR B  44      19.870  38.830  41.020  1.00  0.00           H
ATOM   2665 HG22 THR B  44      20.790  37.540  40.240  1.00  0.00           H
ATOM   2666 HG23 THR B  44      20.260  37.470  42.030  1.00  0.00           H
ATOM   2667  C   THR B  44      24.510  38.570  41.920  1.00  0.00           C
ATOM   2668  O   THR B  44      25.220  38.910  42.860  1.00  0.00           O
ATOM   2669  N   LYS B  45      24.790  38.820  40.630  1.00  0.00           N
ATOM   2670  HN  LYS B  45      24.150  38.720  39.880  1.00  0.00           H
ATOM   2671  CA  LYS B  45      26.020  39.430  40.240  1.00  0.00           C
ATOM   2672  HA  LYS B  45      26.760  39.130  40.960  1.00  0.00           H
ATOM   2673  CB  LYS B  45      26.570  38.880  38.910  1.00  0.00           C
ATOM   2674  HB1 LYS B  45      27.560  39.340  38.680  1.00  0.00           H
ATOM   2675  HB2 LYS B  45      25.880  39.130  38.070  1.00  0.00           H
ATOM   2676  CG  LYS B  45      26.670  37.340  38.830  1.00  0.00           C
ATOM   2677  HG1 LYS B  45      27.170  37.170  37.860  1.00  0.00           H
ATOM   2678  HG2 LYS B  45      25.670  36.840  38.830  1.00  0.00           H
ATOM   2679  CD  LYS B  45      27.490  36.820  40.080  1.00  0.00           C
ATOM   2680  HD1 LYS B  45      28.260  37.580  40.340  1.00  0.00           H
ATOM   2681  HD2 LYS B  45      26.830  36.670  40.960  1.00  0.00           H
ATOM   2682  CE  LYS B  45      28.110  35.460  39.730  1.00  0.00           C
ATOM   2683  HE1 LYS B  45      28.840  35.600  38.900  1.00  0.00           H
ATOM   2684  HE2 LYS B  45      27.400  34.740  39.270  1.00  0.00           H
ATOM   2685  NZ  LYS B  45      28.850  34.810  40.830  1.00  0.00           N
ATOM   2686  HZ1 LYS B  45      29.240  33.880  40.550  1.00  0.00           H
ATOM   2687  HZ2 LYS B  45      29.630  35.380  41.220  1.00  0.00           H
ATOM   2688  HZ3 LYS B  45      28.170  34.740  41.620  1.00  0.00           H
ATOM   2689  C   LYS B  45      25.840  40.960  40.270  1.00  0.00           C
ATOM   2690  O   LYS B  45      26.590  41.680  39.620  1.00  0.00           O
ATOM   2691  N   GLU B  46      24.880  41.530  41.030  1.00  0.00           N
ATOM   2692  HN  GLU B  46      24.150  40.980  41.450  1.00  0.00           H
ATOM   2693  CA  GLU B  46      24.670  42.930  41.240  1.00  0.00           C
ATOM   2694  HA  GLU B  46      24.380  43.380  40.300  1.00  0.00           H
ATOM   2695  CB  GLU B  46      23.490  43.080  42.210  1.00  0.00           C
ATOM   2696  HB1 GLU B  46      23.390  44.130  42.570  1.00  0.00           H
ATOM   2697  HB2 GLU B  46      23.670  42.520  43.150  1.00  0.00           H
ATOM   2698  CG  GLU B  46      22.190  42.800  41.470  1.00  0.00           C
ATOM   2699  HG1 GLU B  46      22.160  41.790  41.020  1.00  0.00           H
ATOM   2700  HG2 GLU B  46      22.100  43.590  40.690  1.00  0.00           H
ATOM   2701  CD  GLU B  46      21.020  43.050  42.380  1.00  0.00           C
ATOM   2702  OE1 GLU B  46      20.390  42.140  42.890  1.00  0.00           O
ATOM   2703  OE2 GLU B  46      20.700  44.300  42.560  1.00  0.00           O
ATOM   2704  C   GLU B  46      25.850  43.670  41.870  1.00  0.00           C
ATOM   2705  O   GLU B  46      26.470  43.280  42.810  1.00  0.00           O
ATOM   2706  N   GLY B  47      26.160  44.860  41.300  1.00  0.00           N
ATOM   2707  HN  GLY B  47      25.660  45.130  40.480  1.00  0.00           H
ATOM   2708  CA  GLY B  47      27.170  45.900  41.660  1.00  0.00           C
ATOM   2709  HA1 GLY B  47      28.040  45.360  42.020  1.00  0.00           H
ATOM   2710  HA2 GLY B  47      27.520  46.520  40.850  1.00  0.00           H
ATOM   2711  C   GLY B  47      26.810  46.710  42.890  1.00  0.00           C
ATOM   2712  O   GLY B  47      25.930  46.370  43.700  1.00  0.00           O
ATOM   2713  N   VAL B  48      27.500  47.860  42.950  1.00  0.00           N
ATOM   2714  HN  VAL B  48      28.180  47.980  42.230  1.00  0.00           H
ATOM   2715  CA  VAL B  48      27.410  48.920  44.000  1.00  0.00           C
ATOM   2716  HA  VAL B  48      27.200  48.430  44.940  1.00  0.00           H
ATOM   2717  CB  VAL B  48      28.790  49.620  44.130  1.00  0.00           C
ATOM   2718  HB  VAL B  48      29.120  49.970  43.120  1.00  0.00           H
ATOM   2719  CG1 VAL B  48      28.690  50.780  45.200  1.00  0.00           C
ATOM   2720 HG11 VAL B  48      29.660  51.300  45.320  1.00  0.00           H
ATOM   2721 HG12 VAL B  48      28.000  51.580  44.830  1.00  0.00           H
ATOM   2722 HG13 VAL B  48      28.280  50.460  46.180  1.00  0.00           H
ATOM   2723  CG2 VAL B  48      29.830  48.560  44.620  1.00  0.00           C
ATOM   2724 HG21 VAL B  48      30.850  48.910  44.860  1.00  0.00           H
ATOM   2725 HG22 VAL B  48      29.360  48.160  45.550  1.00  0.00           H
ATOM   2726 HG23 VAL B  48      29.780  47.590  44.070  1.00  0.00           H
ATOM   2727  C   VAL B  48      26.300  49.840  43.450  1.00  0.00           C
ATOM   2728  O   VAL B  48      25.870  50.770  44.180  1.00  0.00           O
ATOM   2729  N   VAL B  49      25.790  49.630  42.260  1.00  0.00           N
ATOM   2730  HN  VAL B  49      26.140  48.870  41.720  1.00  0.00           H
ATOM   2731  CA  VAL B  49      24.750  50.360  41.590  1.00  0.00           C
ATOM   2732  HA  VAL B  49      24.310  51.060  42.290  1.00  0.00           H
ATOM   2733  CB  VAL B  49      25.220  51.210  40.470  1.00  0.00           C
ATOM   2734  HB  VAL B  49      25.940  51.920  40.910  1.00  0.00           H
ATOM   2735  CG1 VAL B  49      25.820  50.350  39.330  1.00  0.00           C
ATOM   2736 HG11 VAL B  49      25.040  49.930  38.660  1.00  0.00           H
ATOM   2737 HG12 VAL B  49      26.330  51.020  38.610  1.00  0.00           H
ATOM   2738 HG13 VAL B  49      26.550  49.630  39.750  1.00  0.00           H
ATOM   2739  CG2 VAL B  49      24.030  52.110  39.940  1.00  0.00           C
ATOM   2740 HG21 VAL B  49      24.420  52.920  39.300  1.00  0.00           H
ATOM   2741 HG22 VAL B  49      23.170  51.630  39.420  1.00  0.00           H
ATOM   2742 HG23 VAL B  49      23.560  52.570  40.840  1.00  0.00           H
ATOM   2743  C   VAL B  49      23.630  49.390  41.150  1.00  0.00           C
ATOM   2744  O   VAL B  49      23.910  48.380  40.590  1.00  0.00           O
ATOM   2745  N   HIS B  50      22.350  49.760  41.270  1.00  0.00           N
ATOM   2746  HN  HIS B  50      22.200  50.660  41.660  1.00  0.00           H
ATOM   2747  CA  HIS B  50      21.140  49.030  40.860  1.00  0.00           C
ATOM   2748  HA  HIS B  50      21.270  47.970  41.030  1.00  0.00           H
ATOM   2749  CB  HIS B  50      19.870  49.600  41.620  1.00  0.00           C
ATOM   2750  HB1 HIS B  50      18.910  49.520  41.060  1.00  0.00           H
ATOM   2751  HB2 HIS B  50      20.100  50.680  41.710  1.00  0.00           H
ATOM   2752  ND1 HIS B  50      18.890  47.850  43.090  1.00  0.00           N
ATOM   2753  CG  HIS B  50      19.560  49.060  42.960  1.00  0.00           C
ATOM   2754  CE1 HIS B  50      18.720  47.640  44.430  1.00  0.00           C
ATOM   2755  HE1 HIS B  50      18.340  46.680  44.790  1.00  0.00           H
ATOM   2756  NE2 HIS B  50      19.090  48.750  45.080  1.00  0.00           N
ATOM   2757  HE2 HIS B  50      19.130  48.850  46.070  1.00  0.00           H
ATOM   2758  CD2 HIS B  50      19.680  49.630  44.210  1.00  0.00           C
ATOM   2759  HD2 HIS B  50      20.100  50.610  44.400  1.00  0.00           H
ATOM   2760  C   HIS B  50      20.910  49.060  39.350  1.00  0.00           C
ATOM   2761  O   HIS B  50      20.790  50.130  38.740  1.00  0.00           O
ATOM   2762  N   GLY B  51      20.580  47.830  38.790  1.00  0.00           N
ATOM   2763  HN  GLY B  51      20.420  47.000  39.330  1.00  0.00           H
ATOM   2764  CA  GLY B  51      20.420  47.530  37.400  1.00  0.00           C
ATOM   2765  HA1 GLY B  51      19.950  46.560  37.340  1.00  0.00           H
ATOM   2766  HA2 GLY B  51      19.850  48.300  36.900  1.00  0.00           H
ATOM   2767  C   GLY B  51      21.750  47.430  36.630  1.00  0.00           C
ATOM   2768  O   GLY B  51      22.780  47.300  37.170  1.00  0.00           O
ATOM   2769  N   VAL B  52      21.590  47.340  35.330  1.00  0.00           N
ATOM   2770  HN  VAL B  52      20.680  47.430  34.940  1.00  0.00           H
ATOM   2771  CA  VAL B  52      22.600  47.020  34.400  1.00  0.00           C
ATOM   2772  HA  VAL B  52      23.560  47.130  34.880  1.00  0.00           H
ATOM   2773  CB  VAL B  52      22.510  45.640  33.660  1.00  0.00           C
ATOM   2774  HB  VAL B  52      23.470  45.430  33.130  1.00  0.00           H
ATOM   2775  CG1 VAL B  52      22.260  44.490  34.690  1.00  0.00           C
ATOM   2776 HG11 VAL B  52      22.960  44.670  35.540  1.00  0.00           H
ATOM   2777 HG12 VAL B  52      21.240  44.710  35.070  1.00  0.00           H
ATOM   2778 HG13 VAL B  52      22.390  43.510  34.190  1.00  0.00           H
ATOM   2779  CG2 VAL B  52      21.400  45.540  32.540  1.00  0.00           C
ATOM   2780 HG21 VAL B  52      20.460  45.870  33.030  1.00  0.00           H
ATOM   2781 HG22 VAL B  52      21.570  46.100  31.590  1.00  0.00           H
ATOM   2782 HG23 VAL B  52      21.330  44.460  32.320  1.00  0.00           H
ATOM   2783  C   VAL B  52      22.590  48.150  33.370  1.00  0.00           C
ATOM   2784  O   VAL B  52      21.640  48.920  33.230  1.00  0.00           O
ATOM   2785  N   ALA B  53      23.720  48.300  32.620  1.00  0.00           N
ATOM   2786  HN  ALA B  53      24.390  47.580  32.810  1.00  0.00           H
ATOM   2787  CA  ALA B  53      23.910  49.220  31.490  1.00  0.00           C
ATOM   2788  HA  ALA B  53      24.960  49.400  31.280  1.00  0.00           H
ATOM   2789  CB  ALA B  53      23.390  48.510  30.230  1.00  0.00           C
ATOM   2790  HB1 ALA B  53      22.330  48.200  30.280  1.00  0.00           H
ATOM   2791  HB2 ALA B  53      23.590  49.080  29.300  1.00  0.00           H
ATOM   2792  HB3 ALA B  53      24.030  47.600  30.110  1.00  0.00           H
ATOM   2793  C   ALA B  53      23.400  50.650  31.730  1.00  0.00           C
ATOM   2794  O   ALA B  53      23.700  51.280  32.730  1.00  0.00           O
ATOM   2795  N   THR B  54      22.550  51.190  30.780  1.00  0.00           N
ATOM   2796  HN  THR B  54      22.200  50.610  30.050  1.00  0.00           H
ATOM   2797  CA  THR B  54      22.000  52.520  30.780  1.00  0.00           C
ATOM   2798  HA  THR B  54      22.690  53.260  31.180  1.00  0.00           H
ATOM   2799  CB  THR B  54      21.680  53.070  29.390  1.00  0.00           C
ATOM   2800  HB  THR B  54      20.940  53.890  29.490  1.00  0.00           H
ATOM   2801  OG1 THR B  54      21.110  52.080  28.570  1.00  0.00           O
ATOM   2802  HG1 THR B  54      21.030  52.440  27.680  1.00  0.00           H
ATOM   2803  CG2 THR B  54      23.000  53.520  28.820  1.00  0.00           C
ATOM   2804 HG21 THR B  54      23.400  54.250  29.550  1.00  0.00           H
ATOM   2805 HG22 THR B  54      23.700  52.660  28.750  1.00  0.00           H
ATOM   2806 HG23 THR B  54      22.960  54.010  27.830  1.00  0.00           H
ATOM   2807  C   THR B  54      20.790  52.470  31.660  1.00  0.00           C
ATOM   2808  O   THR B  54      20.050  53.460  31.790  1.00  0.00           O
ATOM   2809  N   VAL B  55      20.350  51.350  32.250  1.00  0.00           N
ATOM   2810  HN  VAL B  55      20.830  50.480  32.230  1.00  0.00           H
ATOM   2811  CA  VAL B  55      19.230  51.190  33.140  1.00  0.00           C
ATOM   2812  HA  VAL B  55      18.420  51.840  32.840  1.00  0.00           H
ATOM   2813  CB  VAL B  55      18.690  49.730  33.210  1.00  0.00           C
ATOM   2814  HB  VAL B  55      19.320  49.020  33.790  1.00  0.00           H
ATOM   2815  CG1 VAL B  55      17.220  49.580  33.680  1.00  0.00           C
ATOM   2816 HG11 VAL B  55      16.560  50.280  33.150  1.00  0.00           H
ATOM   2817 HG12 VAL B  55      17.070  48.510  33.420  1.00  0.00           H
ATOM   2818 HG13 VAL B  55      17.250  49.680  34.790  1.00  0.00           H
ATOM   2819  CG2 VAL B  55      18.630  49.250  31.770  1.00  0.00           C
ATOM   2820 HG21 VAL B  55      18.240  48.210  31.750  1.00  0.00           H
ATOM   2821 HG22 VAL B  55      18.030  49.930  31.140  1.00  0.00           H
ATOM   2822 HG23 VAL B  55      19.590  49.130  31.220  1.00  0.00           H
ATOM   2823  C   VAL B  55      19.660  51.490  34.520  1.00  0.00           C
ATOM   2824  O   VAL B  55      18.970  51.940  35.460  1.00  0.00           O
ATOM   2825  N   ALA B  56      20.970  51.290  34.810  1.00  0.00           N
ATOM   2826  HN  ALA B  56      21.580  50.860  34.150  1.00  0.00           H
ATOM   2827  CA  ALA B  56      21.630  51.620  36.020  1.00  0.00           C
ATOM   2828  HA  ALA B  56      21.170  50.950  36.720  1.00  0.00           H
ATOM   2829  CB  ALA B  56      23.110  51.320  35.890  1.00  0.00           C
ATOM   2830  HB1 ALA B  56      23.730  51.400  36.810  1.00  0.00           H
ATOM   2831  HB2 ALA B  56      23.290  50.260  35.600  1.00  0.00           H
ATOM   2832  HB3 ALA B  56      23.520  52.040  35.160  1.00  0.00           H
ATOM   2833  C   ALA B  56      21.360  53.050  36.570  1.00  0.00           C
ATOM   2834  O   ALA B  56      21.460  54.080  35.880  1.00  0.00           O
ATOM   2835  N   GLU B  57      21.030  53.110  37.900  1.00  0.00           N
ATOM   2836  HN  GLU B  57      20.850  52.240  38.360  1.00  0.00           H
ATOM   2837  CA  GLU B  57      21.000  54.320  38.710  1.00  0.00           C
ATOM   2838  HA  GLU B  57      21.960  54.800  38.540  1.00  0.00           H
ATOM   2839  CB  GLU B  57      19.840  55.250  38.370  1.00  0.00           C
ATOM   2840  HB1 GLU B  57      19.890  55.540  37.300  1.00  0.00           H
ATOM   2841  HB2 GLU B  57      20.000  56.220  38.900  1.00  0.00           H
ATOM   2842  CG  GLU B  57      18.340  54.780  38.600  1.00  0.00           C
ATOM   2843  HG1 GLU B  57      18.180  54.030  39.410  1.00  0.00           H
ATOM   2844  HG2 GLU B  57      18.070  54.260  37.660  1.00  0.00           H
ATOM   2845  CD  GLU B  57      17.340  55.890  38.890  1.00  0.00           C
ATOM   2846  OE1 GLU B  57      17.120  56.830  38.060  1.00  0.00           O
ATOM   2847  OE2 GLU B  57      16.610  55.680  39.830  1.00  0.00           O
ATOM   2848  C   GLU B  57      21.010  54.030  40.120  1.00  0.00           C
ATOM   2849  O   GLU B  57      20.830  52.900  40.540  1.00  0.00           O
ATOM   2850  N   LYS B  58      21.420  54.990  40.990  1.00  0.00           N
ATOM   2851  HN  LYS B  58      21.790  55.800  40.560  1.00  0.00           H
ATOM   2852  CA  LYS B  58      21.370  54.890  42.440  1.00  0.00           C
ATOM   2853  HA  LYS B  58      21.570  55.880  42.830  1.00  0.00           H
ATOM   2854  CB  LYS B  58      19.960  54.610  43.030  1.00  0.00           C
ATOM   2855  HB1 LYS B  58      19.940  54.480  44.130  1.00  0.00           H
ATOM   2856  HB2 LYS B  58      19.640  53.640  42.590  1.00  0.00           H
ATOM   2857  CG  LYS B  58      18.990  55.760  42.660  1.00  0.00           C
ATOM   2858  HG1 LYS B  58      19.030  55.890  41.560  1.00  0.00           H
ATOM   2859  HG2 LYS B  58      19.410  56.720  43.030  1.00  0.00           H
ATOM   2860  CD  LYS B  58      17.560  55.650  43.100  1.00  0.00           C
ATOM   2861  HD1 LYS B  58      17.030  54.980  42.400  1.00  0.00           H
ATOM   2862  HD2 LYS B  58      17.630  55.300  44.160  1.00  0.00           H
ATOM   2863  CE  LYS B  58      16.700  56.980  43.090  1.00  0.00           C
ATOM   2864  HE1 LYS B  58      17.190  57.790  43.660  1.00  0.00           H
ATOM   2865  HE2 LYS B  58      15.670  56.830  43.470  1.00  0.00           H
ATOM   2866  NZ  LYS B  58      16.540  57.460  41.740  1.00  0.00           N
ATOM   2867  HZ1 LYS B  58      17.030  58.350  41.510  1.00  0.00           H
ATOM   2868  HZ2 LYS B  58      16.730  56.850  40.920  1.00  0.00           H
ATOM   2869  HZ3 LYS B  58      15.550  57.750  41.610  1.00  0.00           H
ATOM   2870  C   LYS B  58      22.370  54.030  43.080  1.00  0.00           C
ATOM   2871  O   LYS B  58      22.360  52.840  42.840  1.00  0.00           O
ATOM   2872  N   THR B  59      23.310  54.600  43.880  1.00  0.00           N
ATOM   2873  HN  THR B  59      23.320  55.600  43.900  1.00  0.00           H
ATOM   2874  CA  THR B  59      24.320  53.840  44.630  1.00  0.00           C
ATOM   2875  HA  THR B  59      24.790  53.160  43.940  1.00  0.00           H
ATOM   2876  CB  THR B  59      25.440  54.780  45.150  1.00  0.00           C
ATOM   2877  HB  THR B  59      25.160  55.400  46.030  1.00  0.00           H
ATOM   2878  OG1 THR B  59      25.800  55.790  44.160  1.00  0.00           O
ATOM   2879  HG1 THR B  59      25.160  56.500  44.060  1.00  0.00           H
ATOM   2880  CG2 THR B  59      26.710  54.070  45.600  1.00  0.00           C
ATOM   2881 HG21 THR B  59      26.460  53.410  46.460  1.00  0.00           H
ATOM   2882 HG22 THR B  59      27.210  53.540  44.770  1.00  0.00           H
ATOM   2883 HG23 THR B  59      27.460  54.810  45.950  1.00  0.00           H
ATOM   2884  C   THR B  59      23.610  53.030  45.740  1.00  0.00           C
ATOM   2885  O   THR B  59      22.840  53.630  46.500  1.00  0.00           O
ATOM   2886  N   LYS B  60      23.950  51.680  45.920  1.00  0.00           N
ATOM   2887  HN  LYS B  60      24.690  51.270  45.400  1.00  0.00           H
ATOM   2888  CA  LYS B  60      23.560  50.930  47.020  1.00  0.00           C
ATOM   2889  HA  LYS B  60      22.510  51.060  47.260  1.00  0.00           H
ATOM   2890  CB  LYS B  60      23.730  49.410  46.810  1.00  0.00           C
ATOM   2891  HB1 LYS B  60      23.490  48.880  47.760  1.00  0.00           H
ATOM   2892  HB2 LYS B  60      24.730  49.040  46.540  1.00  0.00           H
ATOM   2893  CG  LYS B  60      22.900  48.820  45.720  1.00  0.00           C
ATOM   2894  HG1 LYS B  60      23.400  49.020  44.750  1.00  0.00           H
ATOM   2895  HG2 LYS B  60      21.920  49.300  45.510  1.00  0.00           H
ATOM   2896  CD  LYS B  60      22.750  47.250  45.870  1.00  0.00           C
ATOM   2897  HD1 LYS B  60      23.760  46.840  46.100  1.00  0.00           H
ATOM   2898  HD2 LYS B  60      22.090  47.150  46.760  1.00  0.00           H
ATOM   2899  CE  LYS B  60      22.190  46.520  44.680  1.00  0.00           C
ATOM   2900  HE1 LYS B  60      22.610  46.780  43.680  1.00  0.00           H
ATOM   2901  HE2 LYS B  60      21.090  46.680  44.630  1.00  0.00           H
ATOM   2902  NZ  LYS B  60      22.270  45.070  44.770  1.00  0.00           N
ATOM   2903  HZ1 LYS B  60      23.260  44.750  44.800  1.00  0.00           H
ATOM   2904  HZ2 LYS B  60      21.740  44.720  45.590  1.00  0.00           H
ATOM   2905  HZ3 LYS B  60      21.770  44.670  43.950  1.00  0.00           H
ATOM   2906  C   LYS B  60      24.340  51.320  48.330  1.00  0.00           C
ATOM   2907  O   LYS B  60      25.570  50.980  48.460  1.00  0.00           O
ATOM   2908  N   GLU B  61      23.680  51.990  49.250  1.00  0.00           N
ATOM   2909  HN  GLU B  61      22.760  52.340  49.120  1.00  0.00           H
ATOM   2910  CA  GLU B  61      24.240  52.540  50.460  1.00  0.00           C
ATOM   2911  HA  GLU B  61      25.270  52.820  50.270  1.00  0.00           H
ATOM   2912  CB  GLU B  61      23.390  53.640  51.030  1.00  0.00           C
ATOM   2913  HB1 GLU B  61      23.960  54.040  51.900  1.00  0.00           H
ATOM   2914  HB2 GLU B  61      22.370  53.410  51.380  1.00  0.00           H
ATOM   2915  CG  GLU B  61      23.180  54.890  50.080  1.00  0.00           C
ATOM   2916  HG1 GLU B  61      22.860  54.530  49.080  1.00  0.00           H
ATOM   2917  HG2 GLU B  61      24.150  55.440  49.960  1.00  0.00           H
ATOM   2918  CD  GLU B  61      22.170  55.890  50.650  1.00  0.00           C
ATOM   2919  OE1 GLU B  61      21.850  55.830  51.870  1.00  0.00           O
ATOM   2920  OE2 GLU B  61      21.570  56.620  49.780  1.00  0.00           O
ATOM   2921  C   GLU B  61      24.160  51.450  51.480  1.00  0.00           C
ATOM   2922  O   GLU B  61      23.220  50.650  51.470  1.00  0.00           O
ATOM   2923  N   GLN B  62      25.200  51.420  52.350  1.00  0.00           N
ATOM   2924  HN  GLN B  62      25.860  52.170  52.290  1.00  0.00           H
ATOM   2925  CA  GLN B  62      25.480  50.480  53.420  1.00  0.00           C
ATOM   2926  HA  GLN B  62      26.330  50.910  53.950  1.00  0.00           H
ATOM   2927  CB  GLN B  62      24.380  50.330  54.550  1.00  0.00           C
ATOM   2928  HB1 GLN B  62      24.700  49.640  55.370  1.00  0.00           H
ATOM   2929  HB2 GLN B  62      23.450  49.930  54.110  1.00  0.00           H
ATOM   2930  CG  GLN B  62      24.120  51.710  55.190  1.00  0.00           C
ATOM   2931  HG1 GLN B  62      23.350  51.630  55.980  1.00  0.00           H
ATOM   2932  HG2 GLN B  62      23.870  52.440  54.380  1.00  0.00           H
ATOM   2933  CD  GLN B  62      25.450  52.190  55.760  1.00  0.00           C
ATOM   2934  OE1 GLN B  62      26.090  53.060  55.180  1.00  0.00           O
ATOM   2935  NE2 GLN B  62      25.720  51.740  56.980  1.00  0.00           N
ATOM   2936 HE21 GLN B  62      25.210  51.020  57.450  1.00  0.00           H
ATOM   2937 HE22 GLN B  62      26.390  52.230  57.530  1.00  0.00           H
ATOM   2938  C   GLN B  62      25.850  49.020  53.020  1.00  0.00           C
ATOM   2939  O   GLN B  62      25.620  48.080  53.790  1.00  0.00           O
ATOM   2940  N   VAL B  63      26.390  48.730  51.850  1.00  0.00           N
ATOM   2941  HN  VAL B  63      26.690  49.490  51.270  1.00  0.00           H
ATOM   2942  CA  VAL B  63      26.790  47.350  51.540  1.00  0.00           C
ATOM   2943  HA  VAL B  63      25.950  46.700  51.750  1.00  0.00           H
ATOM   2944  CB  VAL B  63      27.000  47.140  49.980  1.00  0.00           C
ATOM   2945  HB  VAL B  63      27.180  46.070  49.760  1.00  0.00           H
ATOM   2946  CG1 VAL B  63      25.790  47.680  49.170  1.00  0.00           C
ATOM   2947 HG11 VAL B  63      24.870  47.070  49.300  1.00  0.00           H
ATOM   2948 HG12 VAL B  63      25.360  48.660  49.480  1.00  0.00           H
ATOM   2949 HG13 VAL B  63      26.010  47.710  48.080  1.00  0.00           H
ATOM   2950  CG2 VAL B  63      28.150  48.020  49.510  1.00  0.00           C
ATOM   2951 HG21 VAL B  63      28.570  47.640  48.550  1.00  0.00           H
ATOM   2952 HG22 VAL B  63      27.850  49.060  49.260  1.00  0.00           H
ATOM   2953 HG23 VAL B  63      28.960  48.030  50.270  1.00  0.00           H
ATOM   2954  C   VAL B  63      27.940  46.690  52.360  1.00  0.00           C
ATOM   2955  O   VAL B  63      28.720  47.420  52.960  1.00  0.00           O
ATOM   2956  N   THR B  64      27.990  45.380  52.420  1.00  0.00           N
ATOM   2957  HN  THR B  64      27.250  44.900  51.950  1.00  0.00           H
ATOM   2958  CA  THR B  64      29.090  44.670  53.050  1.00  0.00           C
ATOM   2959  HA  THR B  64      29.770  45.340  53.550  1.00  0.00           H
ATOM   2960  CB  THR B  64      28.690  43.440  53.970  1.00  0.00           C
ATOM   2961  HB  THR B  64      29.550  42.850  54.350  1.00  0.00           H
ATOM   2962  OG1 THR B  64      27.810  42.440  53.360  1.00  0.00           O
ATOM   2963  HG1 THR B  64      28.310  41.640  53.490  1.00  0.00           H
ATOM   2964  CG2 THR B  64      27.940  44.060  55.190  1.00  0.00           C
ATOM   2965 HG21 THR B  64      26.980  44.430  54.750  1.00  0.00           H
ATOM   2966 HG22 THR B  64      27.770  43.250  55.930  1.00  0.00           H
ATOM   2967 HG23 THR B  64      28.390  44.970  55.640  1.00  0.00           H
ATOM   2968  C   THR B  64      30.030  44.150  51.980  1.00  0.00           C
ATOM   2969  O   THR B  64      31.110  43.670  52.270  1.00  0.00           O
ATOM   2970  N   ASN B  65      29.500  44.050  50.700  1.00  0.00           N
ATOM   2971  HN  ASN B  65      28.630  44.470  50.460  1.00  0.00           H
ATOM   2972  CA  ASN B  65      30.210  43.390  49.540  1.00  0.00           C
ATOM   2973  HA  ASN B  65      31.240  43.190  49.780  1.00  0.00           H
ATOM   2974  CB  ASN B  65      29.470  42.160  49.050  1.00  0.00           C
ATOM   2975  HB1 ASN B  65      28.390  42.270  49.250  1.00  0.00           H
ATOM   2976  HB2 ASN B  65      29.840  41.270  49.590  1.00  0.00           H
ATOM   2977  CG  ASN B  65      29.550  41.830  47.530  1.00  0.00           C
ATOM   2978  OD1 ASN B  65      30.670  41.840  46.950  1.00  0.00           O
ATOM   2979  ND2 ASN B  65      28.400  41.590  46.840  1.00  0.00           N
ATOM   2980 HD21 ASN B  65      27.630  42.060  47.280  1.00  0.00           H
ATOM   2981 HD22 ASN B  65      28.590  41.530  45.860  1.00  0.00           H
ATOM   2982  C   ASN B  65      30.110  44.560  48.530  1.00  0.00           C
ATOM   2983  O   ASN B  65      28.970  44.970  48.150  1.00  0.00           O
ATOM   2984  N   VAL B  66      31.240  45.100  48.090  1.00  0.00           N
ATOM   2985  HN  VAL B  66      32.170  44.910  48.420  1.00  0.00           H
ATOM   2986  CA  VAL B  66      31.260  46.170  47.110  1.00  0.00           C
ATOM   2987  HA  VAL B  66      30.270  46.530  46.840  1.00  0.00           H
ATOM   2988  CB  VAL B  66      32.190  47.410  47.470  1.00  0.00           C
ATOM   2989  HB  VAL B  66      32.620  47.920  46.580  1.00  0.00           H
ATOM   2990  CG1 VAL B  66      31.390  48.500  48.220  1.00  0.00           C
ATOM   2991 HG11 VAL B  66      31.110  48.010  49.180  1.00  0.00           H
ATOM   2992 HG12 VAL B  66      32.010  49.380  48.480  1.00  0.00           H
ATOM   2993 HG13 VAL B  66      30.470  48.790  47.660  1.00  0.00           H
ATOM   2994  CG2 VAL B  66      33.350  46.990  48.420  1.00  0.00           C
ATOM   2995 HG21 VAL B  66      33.960  47.870  48.720  1.00  0.00           H
ATOM   2996 HG22 VAL B  66      32.940  46.510  49.340  1.00  0.00           H
ATOM   2997 HG23 VAL B  66      34.070  46.390  47.840  1.00  0.00           H
ATOM   2998  C   VAL B  66      31.640  45.630  45.680  1.00  0.00           C
ATOM   2999  O   VAL B  66      31.790  46.360  44.700  1.00  0.00           O
ATOM   3000  N   GLY B  67      31.730  44.380  45.530  1.00  0.00           N
ATOM   3001  HN  GLY B  67      31.500  43.790  46.300  1.00  0.00           H
ATOM   3002  CA  GLY B  67      31.930  43.680  44.300  1.00  0.00           C
ATOM   3003  HA1 GLY B  67      32.810  44.160  43.890  1.00  0.00           H
ATOM   3004  HA2 GLY B  67      32.120  42.650  44.570  1.00  0.00           H
ATOM   3005  C   GLY B  67      30.830  43.710  43.290  1.00  0.00           C
ATOM   3006  O   GLY B  67      30.040  44.660  43.250  1.00  0.00           O
ATOM   3007  N   GLY B  68      30.820  42.620  42.480  1.00  0.00           N
ATOM   3008  HN  GLY B  68      31.510  41.910  42.530  1.00  0.00           H
ATOM   3009  CA  GLY B  68      29.900  42.510  41.360  1.00  0.00           C
ATOM   3010  HA1 GLY B  68      29.920  41.480  41.050  1.00  0.00           H
ATOM   3011  HA2 GLY B  68      28.910  42.790  41.670  1.00  0.00           H
ATOM   3012  C   GLY B  68      30.200  43.310  40.120  1.00  0.00           C
ATOM   3013  O   GLY B  68      31.080  44.120  40.100  1.00  0.00           O
ATOM   3014  N   ALA B  69      29.450  43.040  39.010  1.00  0.00           N
ATOM   3015  HN  ALA B  69      28.670  42.430  39.100  1.00  0.00           H
ATOM   3016  CA  ALA B  69      29.600  43.590  37.690  1.00  0.00           C
ATOM   3017  HA  ALA B  69      30.590  43.310  37.360  1.00  0.00           H
ATOM   3018  CB  ALA B  69      28.580  43.010  36.660  1.00  0.00           C
ATOM   3019  HB1 ALA B  69      28.630  43.520  35.680  1.00  0.00           H
ATOM   3020  HB2 ALA B  69      28.870  41.960  36.500  1.00  0.00           H
ATOM   3021  HB3 ALA B  69      27.570  42.980  37.130  1.00  0.00           H
ATOM   3022  C   ALA B  69      29.550  45.120  37.580  1.00  0.00           C
ATOM   3023  O   ALA B  69      28.710  45.780  38.240  1.00  0.00           O
ATOM   3024  N   VAL B  70      30.440  45.750  36.810  1.00  0.00           N
ATOM   3025  HN  VAL B  70      31.170  45.210  36.390  1.00  0.00           H
ATOM   3026  CA  VAL B  70      30.410  47.160  36.450  1.00  0.00           C
ATOM   3027  HA  VAL B  70      30.070  47.700  37.320  1.00  0.00           H
ATOM   3028  CB  VAL B  70      31.630  47.860  35.860  1.00  0.00           C
ATOM   3029  HB  VAL B  70      31.390  48.860  35.440  1.00  0.00           H
ATOM   3030  CG1 VAL B  70      32.730  48.090  36.870  1.00  0.00           C
ATOM   3031 HG11 VAL B  70      32.360  48.750  37.680  1.00  0.00           H
ATOM   3032 HG12 VAL B  70      33.110  47.140  37.320  1.00  0.00           H
ATOM   3033 HG13 VAL B  70      33.620  48.600  36.450  1.00  0.00           H
ATOM   3034  CG2 VAL B  70      32.260  47.030  34.780  1.00  0.00           C
ATOM   3035 HG21 VAL B  70      31.540  46.710  34.000  1.00  0.00           H
ATOM   3036 HG22 VAL B  70      33.210  47.370  34.330  1.00  0.00           H
ATOM   3037 HG23 VAL B  70      32.470  46.050  35.270  1.00  0.00           H
ATOM   3038  C   VAL B  70      29.360  47.380  35.360  1.00  0.00           C
ATOM   3039  O   VAL B  70      28.970  46.470  34.660  1.00  0.00           O
ATOM   3040  N   VAL B  71      28.800  48.560  35.330  1.00  0.00           N
ATOM   3041  HN  VAL B  71      29.030  49.280  35.970  1.00  0.00           H
ATOM   3042  CA  VAL B  71      27.860  49.000  34.250  1.00  0.00           C
ATOM   3043  HA  VAL B  71      27.480  48.240  33.590  1.00  0.00           H
ATOM   3044  CB  VAL B  71      26.600  49.680  34.870  1.00  0.00           C
ATOM   3045  HB  VAL B  71      25.920  49.970  34.040  1.00  0.00           H
ATOM   3046  CG1 VAL B  71      25.910  48.700  35.750  1.00  0.00           C
ATOM   3047 HG11 VAL B  71      24.900  48.970  36.120  1.00  0.00           H
ATOM   3048 HG12 VAL B  71      25.700  47.750  35.230  1.00  0.00           H
ATOM   3049 HG13 VAL B  71      26.500  48.560  36.680  1.00  0.00           H
ATOM   3050  CG2 VAL B  71      26.960  51.090  35.570  1.00  0.00           C
ATOM   3051 HG21 VAL B  71      27.620  50.880  36.440  1.00  0.00           H
ATOM   3052 HG22 VAL B  71      27.390  51.860  34.890  1.00  0.00           H
ATOM   3053 HG23 VAL B  71      26.050  51.560  35.990  1.00  0.00           H
ATOM   3054  C   VAL B  71      28.560  49.960  33.300  1.00  0.00           C
ATOM   3055  O   VAL B  71      29.450  50.710  33.730  1.00  0.00           O
ATOM   3056  N   THR B  72      28.310  49.990  31.970  1.00  0.00           N
ATOM   3057  HN  THR B  72      27.630  49.340  31.640  1.00  0.00           H
ATOM   3058  CA  THR B  72      28.950  50.860  31.030  1.00  0.00           C
ATOM   3059  HA  THR B  72      29.380  51.690  31.580  1.00  0.00           H
ATOM   3060  CB  THR B  72      29.920  50.140  30.170  1.00  0.00           C
ATOM   3061  HB  THR B  72      30.480  50.890  29.570  1.00  0.00           H
ATOM   3062  OG1 THR B  72      29.290  49.220  29.310  1.00  0.00           O
ATOM   3063  HG1 THR B  72      30.000  49.010  28.690  1.00  0.00           H
ATOM   3064  CG2 THR B  72      31.050  49.410  31.080  1.00  0.00           C
ATOM   3065 HG21 THR B  72      31.750  48.980  30.330  1.00  0.00           H
ATOM   3066 HG22 THR B  72      31.340  50.230  31.770  1.00  0.00           H
ATOM   3067 HG23 THR B  72      30.580  48.640  31.730  1.00  0.00           H
ATOM   3068  C   THR B  72      27.910  51.570  30.130  1.00  0.00           C
ATOM   3069  O   THR B  72      26.740  51.200  30.100  1.00  0.00           O
ATOM   3070  N   GLY B  73      28.380  52.730  29.520  1.00  0.00           N
ATOM   3071  HN  GLY B  73      29.290  53.120  29.610  1.00  0.00           H
ATOM   3072  CA  GLY B  73      27.590  53.690  28.720  1.00  0.00           C
ATOM   3073  HA1 GLY B  73      28.250  54.360  28.200  1.00  0.00           H
ATOM   3074  HA2 GLY B  73      26.940  53.090  28.100  1.00  0.00           H
ATOM   3075  C   GLY B  73      26.630  54.550  29.490  1.00  0.00           C
ATOM   3076  O   GLY B  73      25.590  55.050  29.000  1.00  0.00           O
ATOM   3077  N   VAL B  74      26.900  54.900  30.750  1.00  0.00           N
ATOM   3078  HN  VAL B  74      27.790  54.770  31.180  1.00  0.00           H
ATOM   3079  CA  VAL B  74      26.120  55.630  31.740  1.00  0.00           C
ATOM   3080  HA  VAL B  74      25.480  56.310  31.200  1.00  0.00           H
ATOM   3081  CB  VAL B  74      25.350  54.650  32.520  1.00  0.00           C
ATOM   3082  HB  VAL B  74      24.650  54.150  31.820  1.00  0.00           H
ATOM   3083  CG1 VAL B  74      26.200  53.510  33.050  1.00  0.00           C
ATOM   3084 HG11 VAL B  74      25.500  52.790  33.550  1.00  0.00           H
ATOM   3085 HG12 VAL B  74      26.730  52.940  32.260  1.00  0.00           H
ATOM   3086 HG13 VAL B  74      26.810  53.810  33.930  1.00  0.00           H
ATOM   3087  CG2 VAL B  74      24.480  55.280  33.660  1.00  0.00           C
ATOM   3088 HG21 VAL B  74      25.230  55.610  34.410  1.00  0.00           H
ATOM   3089 HG22 VAL B  74      24.120  56.240  33.230  1.00  0.00           H
ATOM   3090 HG23 VAL B  74      23.700  54.550  33.980  1.00  0.00           H
ATOM   3091  C   VAL B  74      27.080  56.470  32.540  1.00  0.00           C
ATOM   3092  O   VAL B  74      28.260  56.120  32.580  1.00  0.00           O
ATOM   3093  N   THR B  75      26.610  57.640  33.050  1.00  0.00           N
ATOM   3094  HN  THR B  75      25.690  57.960  32.830  1.00  0.00           H
ATOM   3095  CA  THR B  75      27.370  58.520  33.920  1.00  0.00           C
ATOM   3096  HA  THR B  75      28.190  58.830  33.280  1.00  0.00           H
ATOM   3097  CB  THR B  75      26.550  59.850  34.180  1.00  0.00           C
ATOM   3098  HB  THR B  75      26.260  60.130  33.150  1.00  0.00           H
ATOM   3099  OG1 THR B  75      27.290  60.910  34.820  1.00  0.00           O
ATOM   3100  HG1 THR B  75      26.700  61.620  34.540  1.00  0.00           H
ATOM   3101  CG2 THR B  75      25.180  59.610  34.940  1.00  0.00           C
ATOM   3102 HG21 THR B  75      24.620  60.580  34.970  1.00  0.00           H
ATOM   3103 HG22 THR B  75      24.520  58.810  34.540  1.00  0.00           H
ATOM   3104 HG23 THR B  75      25.450  59.400  36.000  1.00  0.00           H
ATOM   3105  C   THR B  75      28.060  57.900  35.200  1.00  0.00           C
ATOM   3106  O   THR B  75      27.640  56.840  35.640  1.00  0.00           O
ATOM   3107  N   ALA B  76      29.110  58.470  35.690  1.00  0.00           N
ATOM   3108  HN  ALA B  76      29.300  59.390  35.360  1.00  0.00           H
ATOM   3109  CA  ALA B  76      29.940  57.900  36.710  1.00  0.00           C
ATOM   3110  HA  ALA B  76      30.300  56.920  36.420  1.00  0.00           H
ATOM   3111  CB  ALA B  76      31.190  58.810  37.030  1.00  0.00           C
ATOM   3112  HB1 ALA B  76      30.890  59.870  37.190  1.00  0.00           H
ATOM   3113  HB2 ALA B  76      31.880  58.400  37.800  1.00  0.00           H
ATOM   3114  HB3 ALA B  76      31.870  58.820  36.160  1.00  0.00           H
ATOM   3115  C   ALA B  76      29.300  57.620  38.070  1.00  0.00           C
ATOM   3116  O   ALA B  76      28.730  58.450  38.720  1.00  0.00           O
ATOM   3117  N   VAL B  77      29.360  56.350  38.480  1.00  0.00           N
ATOM   3118  HN  VAL B  77      29.870  55.680  37.940  1.00  0.00           H
ATOM   3119  CA  VAL B  77      28.670  55.900  39.630  1.00  0.00           C
ATOM   3120  HA  VAL B  77      27.640  56.230  39.670  1.00  0.00           H
ATOM   3121  CB  VAL B  77      28.650  54.450  39.720  1.00  0.00           C
ATOM   3122  HB  VAL B  77      29.640  54.010  39.480  1.00  0.00           H
ATOM   3123  CG1 VAL B  77      28.180  53.820  41.010  1.00  0.00           C
ATOM   3124 HG11 VAL B  77      28.110  52.710  41.070  1.00  0.00           H
ATOM   3125 HG12 VAL B  77      28.850  54.030  41.870  1.00  0.00           H
ATOM   3126 HG13 VAL B  77      27.200  54.290  41.210  1.00  0.00           H
ATOM   3127  CG2 VAL B  77      27.770  53.920  38.640  1.00  0.00           C
ATOM   3128 HG21 VAL B  77      28.250  53.910  37.640  1.00  0.00           H
ATOM   3129 HG22 VAL B  77      27.520  52.850  38.760  1.00  0.00           H
ATOM   3130 HG23 VAL B  77      26.800  54.470  38.580  1.00  0.00           H
ATOM   3131  C   VAL B  77      29.340  56.460  40.900  1.00  0.00           C
ATOM   3132  O   VAL B  77      30.520  56.090  41.110  1.00  0.00           O
ATOM   3133  N   ALA B  78      28.520  57.090  41.820  1.00  0.00           N
ATOM   3134  HN  ALA B  78      27.530  57.190  41.690  1.00  0.00           H
ATOM   3135  CA  ALA B  78      28.820  57.690  43.100  1.00  0.00           C
ATOM   3136  HA  ALA B  78      27.850  58.100  43.340  1.00  0.00           H
ATOM   3137  CB  ALA B  78      29.140  56.590  44.140  1.00  0.00           C
ATOM   3138  HB1 ALA B  78      28.470  55.700  44.130  1.00  0.00           H
ATOM   3139  HB2 ALA B  78      30.110  56.180  43.780  1.00  0.00           H
ATOM   3140  HB3 ALA B  78      29.290  56.840  45.210  1.00  0.00           H
ATOM   3141  C   ALA B  78      29.910  58.880  43.190  1.00  0.00           C
ATOM   3142  O   ALA B  78      30.510  59.390  42.200  1.00  0.00           O
ATOM   3143  N   GLN B  79      29.880  59.590  44.310  1.00  0.00           N
ATOM   3144  HN  GLN B  79      29.390  59.380  45.150  1.00  0.00           H
ATOM   3145  CA  GLN B  79      30.650  60.780  44.390  1.00  0.00           C
ATOM   3146  HA  GLN B  79      30.420  61.300  43.470  1.00  0.00           H
ATOM   3147  CB  GLN B  79      30.260  61.800  45.520  1.00  0.00           C
ATOM   3148  HB1 GLN B  79      30.750  62.790  45.390  1.00  0.00           H
ATOM   3149  HB2 GLN B  79      30.500  61.470  46.550  1.00  0.00           H
ATOM   3150  CG  GLN B  79      28.700  62.110  45.380  1.00  0.00           C
ATOM   3151  HG1 GLN B  79      28.270  62.660  46.250  1.00  0.00           H
ATOM   3152  HG2 GLN B  79      28.090  61.190  45.250  1.00  0.00           H
ATOM   3153  CD  GLN B  79      28.440  63.000  44.160  1.00  0.00           C
ATOM   3154  OE1 GLN B  79      28.840  64.170  44.140  1.00  0.00           O
ATOM   3155  NE2 GLN B  79      27.850  62.370  43.050  1.00  0.00           N
ATOM   3156 HE21 GLN B  79      27.840  62.790  42.140  1.00  0.00           H
ATOM   3157 HE22 GLN B  79      27.470  61.460  43.180  1.00  0.00           H
ATOM   3158  C   GLN B  79      32.190  60.550  44.510  1.00  0.00           C
ATOM   3159  O   GLN B  79      32.600  59.860  45.470  1.00  0.00           O
ATOM   3160  N   LYS B  80      33.040  61.090  43.580  1.00  0.00           N
ATOM   3161  HN  LYS B  80      32.670  61.640  42.830  1.00  0.00           H
ATOM   3162  CA  LYS B  80      34.500  61.070  43.590  1.00  0.00           C
ATOM   3163  HA  LYS B  80      34.820  61.490  42.640  1.00  0.00           H
ATOM   3164  CB  LYS B  80      35.050  61.910  44.770  1.00  0.00           C
ATOM   3165  HB1 LYS B  80      36.140  61.710  44.780  1.00  0.00           H
ATOM   3166  HB2 LYS B  80      34.610  61.370  45.640  1.00  0.00           H
ATOM   3167  CG  LYS B  80      34.840  63.400  44.750  1.00  0.00           C
ATOM   3168  HG1 LYS B  80      33.760  63.440  44.990  1.00  0.00           H
ATOM   3169  HG2 LYS B  80      35.060  63.780  43.730  1.00  0.00           H
ATOM   3170  CD  LYS B  80      35.760  64.250  45.610  1.00  0.00           C
ATOM   3171  HD1 LYS B  80      36.630  64.600  45.020  1.00  0.00           H
ATOM   3172  HD2 LYS B  80      35.260  65.200  45.880  1.00  0.00           H
ATOM   3173  CE  LYS B  80      36.170  63.640  46.940  1.00  0.00           C
ATOM   3174  HE1 LYS B  80      36.800  62.730  46.820  1.00  0.00           H
ATOM   3175  HE2 LYS B  80      35.210  63.300  47.380  1.00  0.00           H
ATOM   3176  NZ  LYS B  80      36.800  64.610  47.870  1.00  0.00           N
ATOM   3177  HZ1 LYS B  80      36.120  65.350  48.150  1.00  0.00           H
ATOM   3178  HZ2 LYS B  80      37.350  64.240  48.670  1.00  0.00           H
ATOM   3179  HZ3 LYS B  80      37.510  65.180  47.370  1.00  0.00           H
ATOM   3180  C   LYS B  80      35.110  59.610  43.590  1.00  0.00           C
ATOM   3181  O   LYS B  80      36.170  59.320  44.180  1.00  0.00           O
ATOM   3182  N   THR B  81      34.500  58.720  42.920  1.00  0.00           N
ATOM   3183  HN  THR B  81      33.650  58.980  42.460  1.00  0.00           H
ATOM   3184  CA  THR B  81      35.060  57.410  42.480  1.00  0.00           C
ATOM   3185  HA  THR B  81      35.370  56.850  43.350  1.00  0.00           H
ATOM   3186  CB  THR B  81      33.950  56.410  41.910  1.00  0.00           C
ATOM   3187  HB  THR B  81      34.350  55.430  41.560  1.00  0.00           H
ATOM   3188  OG1 THR B  81      33.250  57.030  40.820  1.00  0.00           O
ATOM   3189  HG1 THR B  81      32.460  56.510  40.660  1.00  0.00           H
ATOM   3190  CG2 THR B  81      32.970  56.110  43.040  1.00  0.00           C
ATOM   3191 HG21 THR B  81      33.490  55.750  43.950  1.00  0.00           H
ATOM   3192 HG22 THR B  81      32.250  56.930  43.270  1.00  0.00           H
ATOM   3193 HG23 THR B  81      32.410  55.270  42.590  1.00  0.00           H
ATOM   3194  C   THR B  81      36.230  57.470  41.470  1.00  0.00           C
ATOM   3195  O   THR B  81      36.380  58.470  40.750  1.00  0.00           O
ATOM   3196  N   VAL B  82      37.000  56.400  41.410  1.00  0.00           N
ATOM   3197  HN  VAL B  82      36.780  55.650  42.030  1.00  0.00           H
ATOM   3198  CA  VAL B  82      38.120  56.210  40.530  1.00  0.00           C
ATOM   3199  HA  VAL B  82      38.660  57.150  40.530  1.00  0.00           H
ATOM   3200  CB  VAL B  82      38.990  54.990  40.990  1.00  0.00           C
ATOM   3201  HB  VAL B  82      38.250  54.190  41.240  1.00  0.00           H
ATOM   3202  CG1 VAL B  82      39.980  54.480  39.990  1.00  0.00           C
ATOM   3203 HG11 VAL B  82      40.790  53.840  40.420  1.00  0.00           H
ATOM   3204 HG12 VAL B  82      39.590  53.790  39.220  1.00  0.00           H
ATOM   3205 HG13 VAL B  82      40.460  55.340  39.490  1.00  0.00           H
ATOM   3206  CG2 VAL B  82      39.700  55.370  42.200  1.00  0.00           C
ATOM   3207 HG21 VAL B  82      40.300  54.510  42.560  1.00  0.00           H
ATOM   3208 HG22 VAL B  82      40.410  56.180  41.910  1.00  0.00           H
ATOM   3209 HG23 VAL B  82      39.170  55.730  43.100  1.00  0.00           H
ATOM   3210  C   VAL B  82      37.720  55.950  39.020  1.00  0.00           C
ATOM   3211  O   VAL B  82      36.900  55.100  38.720  1.00  0.00           O
ATOM   3212  N   GLU B  83      38.390  56.660  38.090  1.00  0.00           N
ATOM   3213  HN  GLU B  83      38.980  57.390  38.450  1.00  0.00           H
ATOM   3214  CA  GLU B  83      38.340  56.560  36.590  1.00  0.00           C
ATOM   3215  HA  GLU B  83      37.290  56.440  36.380  1.00  0.00           H
ATOM   3216  CB  GLU B  83      38.850  57.900  36.000  1.00  0.00           C
ATOM   3217  HB1 GLU B  83      38.890  57.630  34.920  1.00  0.00           H
ATOM   3218  HB2 GLU B  83      39.890  58.220  36.230  1.00  0.00           H
ATOM   3219  CG  GLU B  83      37.870  59.080  36.240  1.00  0.00           C
ATOM   3220  HG1 GLU B  83      37.730  59.280  37.320  1.00  0.00           H
ATOM   3221  HG2 GLU B  83      36.830  58.910  35.880  1.00  0.00           H
ATOM   3222  CD  GLU B  83      38.380  60.380  35.620  1.00  0.00           C
ATOM   3223  OE1 GLU B  83      38.490  60.470  34.370  1.00  0.00           O
ATOM   3224  OE2 GLU B  83      38.660  61.380  36.350  1.00  0.00           O
ATOM   3225  C   GLU B  83      38.880  55.270  36.020  1.00  0.00           C
ATOM   3226  O   GLU B  83      38.280  54.580  35.210  1.00  0.00           O
ATOM   3227  N   GLY B  84      39.950  54.850  36.540  1.00  0.00           N
ATOM   3228  HN  GLY B  84      40.430  55.330  37.270  1.00  0.00           H
ATOM   3229  CA  GLY B  84      40.680  53.680  36.120  1.00  0.00           C
ATOM   3230  HA1 GLY B  84      40.260  53.150  35.270  1.00  0.00           H
ATOM   3231  HA2 GLY B  84      41.710  53.940  35.960  1.00  0.00           H
ATOM   3232  C   GLY B  84      40.540  52.500  37.170  1.00  0.00           C
ATOM   3233  O   GLY B  84      39.490  51.870  37.320  1.00  0.00           O
ATOM   3234  N   ALA B  85      41.630  52.260  37.840  1.00  0.00           N
ATOM   3235  HN  ALA B  85      42.360  52.920  37.940  1.00  0.00           H
ATOM   3236  CA  ALA B  85      42.080  50.960  38.210  1.00  0.00           C
ATOM   3237  HA  ALA B  85      41.300  50.580  38.850  1.00  0.00           H
ATOM   3238  CB  ALA B  85      42.340  50.000  37.040  1.00  0.00           C
ATOM   3239  HB1 ALA B  85      41.480  50.240  36.380  1.00  0.00           H
ATOM   3240  HB2 ALA B  85      43.300  50.350  36.620  1.00  0.00           H
ATOM   3241  HB3 ALA B  85      42.330  48.920  37.310  1.00  0.00           H
ATOM   3242  C   ALA B  85      43.230  50.840  39.150  1.00  0.00           C
ATOM   3243  O   ALA B  85      43.730  49.730  39.300  1.00  0.00           O
ATOM   3244  N   GLY B  86      43.790  51.890  39.840  1.00  0.00           N
ATOM   3245  HN  GLY B  86      43.510  52.840  39.690  1.00  0.00           H
ATOM   3246  CA  GLY B  86      44.950  51.700  40.650  1.00  0.00           C
ATOM   3247  HA1 GLY B  86      44.960  52.490  41.390  1.00  0.00           H
ATOM   3248  HA2 GLY B  86      44.940  50.710  41.090  1.00  0.00           H
ATOM   3249  C   GLY B  86      46.160  51.790  39.780  1.00  0.00           C
ATOM   3250  O   GLY B  86      47.220  51.140  39.970  1.00  0.00           O
ATOM   3251  N   SER B  87      46.030  52.730  38.820  1.00  0.00           N
ATOM   3252  HN  SER B  87      45.290  53.390  38.780  1.00  0.00           H
ATOM   3253  CA  SER B  87      47.030  52.950  37.780  1.00  0.00           C
ATOM   3254  HA  SER B  87      47.120  52.000  37.290  1.00  0.00           H
ATOM   3255  CB  SER B  87      46.560  53.980  36.720  1.00  0.00           C
ATOM   3256  HB1 SER B  87      45.570  53.610  36.380  1.00  0.00           H
ATOM   3257  HB2 SER B  87      47.220  54.090  35.830  1.00  0.00           H
ATOM   3258  OG  SER B  87      46.290  55.230  37.300  1.00  0.00           O
ATOM   3259  HG1 SER B  87      46.110  55.790  36.540  1.00  0.00           H
ATOM   3260  C   SER B  87      48.490  53.230  38.250  1.00  0.00           C
ATOM   3261  O   SER B  87      48.710  53.920  39.260  1.00  0.00           O
ATOM   3262  N   ILE B  88      49.540  52.740  37.560  1.00  0.00           N
ATOM   3263  HN  ILE B  88      49.380  52.100  36.810  1.00  0.00           H
ATOM   3264  CA  ILE B  88      50.940  53.010  37.810  1.00  0.00           C
ATOM   3265  HA  ILE B  88      50.980  54.070  38.050  1.00  0.00           H
ATOM   3266  CB  ILE B  88      51.690  52.100  38.880  1.00  0.00           C
ATOM   3267  HB  ILE B  88      50.870  51.810  39.570  1.00  0.00           H
ATOM   3268  CG2 ILE B  88      52.200  50.730  38.360  1.00  0.00           C
ATOM   3269 HG21 ILE B  88      52.680  50.150  39.170  1.00  0.00           H
ATOM   3270 HG22 ILE B  88      51.430  50.060  37.920  1.00  0.00           H
ATOM   3271 HG23 ILE B  88      52.970  50.750  37.550  1.00  0.00           H
ATOM   3272  CG1 ILE B  88      52.670  52.880  39.700  1.00  0.00           C
ATOM   3273 HG11 ILE B  88      53.520  53.160  39.050  1.00  0.00           H
ATOM   3274 HG12 ILE B  88      53.140  52.210  40.460  1.00  0.00           H
ATOM   3275  CD  ILE B  88      52.210  54.140  40.480  1.00  0.00           C
ATOM   3276  HD1 ILE B  88      51.260  54.020  41.030  1.00  0.00           H
ATOM   3277  HD2 ILE B  88      53.000  54.440  41.200  1.00  0.00           H
ATOM   3278  HD3 ILE B  88      52.010  54.990  39.780  1.00  0.00           H
ATOM   3279  C   ILE B  88      51.530  52.920  36.370  1.00  0.00           C
ATOM   3280  O   ILE B  88      51.070  52.150  35.530  1.00  0.00           O
ATOM   3281  N   ALA B  89      52.520  53.710  36.080  1.00  0.00           N
ATOM   3282  HN  ALA B  89      53.040  54.270  36.730  1.00  0.00           H
ATOM   3283  CA  ALA B  89      53.090  53.550  34.790  1.00  0.00           C
ATOM   3284  HA  ALA B  89      52.360  53.300  34.040  1.00  0.00           H
ATOM   3285  CB  ALA B  89      53.750  54.850  34.420  1.00  0.00           C
ATOM   3286  HB1 ALA B  89      53.090  55.740  34.510  1.00  0.00           H
ATOM   3287  HB2 ALA B  89      54.570  55.060  35.150  1.00  0.00           H
ATOM   3288  HB3 ALA B  89      54.170  54.670  33.410  1.00  0.00           H
ATOM   3289  C   ALA B  89      54.130  52.480  34.900  1.00  0.00           C
ATOM   3290  O   ALA B  89      54.940  52.590  35.850  1.00  0.00           O
ATOM   3291  N   ALA B  90      54.150  51.430  34.050  1.00  0.00           N
ATOM   3292  HN  ALA B  90      53.420  51.360  33.370  1.00  0.00           H
ATOM   3293  CA  ALA B  90      55.070  50.320  34.000  1.00  0.00           C
ATOM   3294  HA  ALA B  90      55.920  50.530  34.630  1.00  0.00           H
ATOM   3295  CB  ALA B  90      54.410  49.010  34.520  1.00  0.00           C
ATOM   3296  HB1 ALA B  90      53.410  48.900  34.040  1.00  0.00           H
ATOM   3297  HB2 ALA B  90      54.970  48.090  34.250  1.00  0.00           H
ATOM   3298  HB3 ALA B  90      54.200  49.200  35.590  1.00  0.00           H
ATOM   3299  C   ALA B  90      55.500  50.130  32.550  1.00  0.00           C
ATOM   3300  O   ALA B  90      54.750  49.980  31.560  1.00  0.00           O
ATOM   3301  N   ALA B  91      56.810  50.340  32.310  1.00  0.00           N
ATOM   3302  HN  ALA B  91      57.450  50.480  33.060  1.00  0.00           H
ATOM   3303  CA  ALA B  91      57.500  50.300  31.020  1.00  0.00           C
ATOM   3304  HA  ALA B  91      57.020  49.790  30.200  1.00  0.00           H
ATOM   3305  CB  ALA B  91      57.790  51.690  30.520  1.00  0.00           C
ATOM   3306  HB1 ALA B  91      56.850  52.270  30.370  1.00  0.00           H
ATOM   3307  HB2 ALA B  91      58.550  52.150  31.190  1.00  0.00           H
ATOM   3308  HB3 ALA B  91      58.230  51.560  29.510  1.00  0.00           H
ATOM   3309  C   ALA B  91      58.800  49.570  31.300  1.00  0.00           C
ATOM   3310  O   ALA B  91      58.900  48.790  32.250  1.00  0.00           O
ATOM   3311  N   THR B  92      59.790  49.760  30.340  1.00  0.00           N
ATOM   3312  HN  THR B  92      59.550  50.150  29.450  1.00  0.00           H
ATOM   3313  CA  THR B  92      61.270  49.560  30.590  1.00  0.00           C
ATOM   3314  HA  THR B  92      61.430  48.570  30.970  1.00  0.00           H
ATOM   3315  CB  THR B  92      62.060  49.780  29.320  1.00  0.00           C
ATOM   3316  HB  THR B  92      61.630  50.690  28.840  1.00  0.00           H
ATOM   3317  OG1 THR B  92      61.990  48.670  28.440  1.00  0.00           O
ATOM   3318  HG1 THR B  92      62.700  48.500  27.820  1.00  0.00           H
ATOM   3319  CG2 THR B  92      63.540  49.960  29.560  1.00  0.00           C
ATOM   3320 HG21 THR B  92      63.900  50.740  30.260  1.00  0.00           H
ATOM   3321 HG22 THR B  92      63.920  48.980  29.920  1.00  0.00           H
ATOM   3322 HG23 THR B  92      64.050  50.200  28.600  1.00  0.00           H
ATOM   3323  C   THR B  92      61.680  50.580  31.680  1.00  0.00           C
ATOM   3324  O   THR B  92      61.340  51.750  31.690  1.00  0.00           O
ATOM   3325  N   GLY B  93      62.390  50.030  32.770  1.00  0.00           N
ATOM   3326  HN  GLY B  93      62.500  49.040  32.870  1.00  0.00           H
ATOM   3327  CA  GLY B  93      62.710  50.730  34.060  1.00  0.00           C
ATOM   3328  HA1 GLY B  93      63.400  50.040  34.520  1.00  0.00           H
ATOM   3329  HA2 GLY B  93      63.110  51.700  33.810  1.00  0.00           H
ATOM   3330  C   GLY B  93      61.580  50.840  35.020  1.00  0.00           C
ATOM   3331  O   GLY B  93      60.560  50.160  34.840  1.00  0.00           O
ATOM   3332  N   PHE B  94      61.830  51.600  36.110  1.00  0.00           N
ATOM   3333  HN  PHE B  94      62.620  52.210  36.160  1.00  0.00           H
ATOM   3334  CA  PHE B  94      61.030  51.620  37.350  1.00  0.00           C
ATOM   3335  HA  PHE B  94      60.620  50.630  37.510  1.00  0.00           H
ATOM   3336  CB  PHE B  94      61.960  51.850  38.500  1.00  0.00           C
ATOM   3337  HB1 PHE B  94      62.450  52.850  38.490  1.00  0.00           H
ATOM   3338  HB2 PHE B  94      62.830  51.170  38.610  1.00  0.00           H
ATOM   3339  CG  PHE B  94      61.290  51.820  39.800  1.00  0.00           C
ATOM   3340  CD1 PHE B  94      60.740  50.600  40.240  1.00  0.00           C
ATOM   3341  HD1 PHE B  94      60.840  49.820  39.500  1.00  0.00           H
ATOM   3342  CE1 PHE B  94      60.110  50.440  41.470  1.00  0.00           C
ATOM   3343  HE1 PHE B  94      59.830  49.450  41.780  1.00  0.00           H
ATOM   3344  CZ  PHE B  94      59.930  51.570  42.270  1.00  0.00           C
ATOM   3345  HZ  PHE B  94      59.500  51.410  43.240  1.00  0.00           H
ATOM   3346  CD2 PHE B  94      61.130  52.860  40.640  1.00  0.00           C
ATOM   3347  HD2 PHE B  94      61.630  53.790  40.410  1.00  0.00           H
ATOM   3348  CE2 PHE B  94      60.420  52.780  41.840  1.00  0.00           C
ATOM   3349  HE2 PHE B  94      60.340  53.660  42.470  1.00  0.00           H
ATOM   3350  C   PHE B  94      59.820  52.450  37.230  1.00  0.00           C
ATOM   3351  O   PHE B  94      59.700  53.170  36.250  1.00  0.00           O
ATOM   3352  N   VAL B  95      58.790  52.200  38.090  1.00  0.00           N
ATOM   3353  HN  VAL B  95      58.830  51.530  38.830  1.00  0.00           H
ATOM   3354  CA  VAL B  95      57.410  52.700  37.850  1.00  0.00           C
ATOM   3355  HA  VAL B  95      57.110  52.540  36.820  1.00  0.00           H
ATOM   3356  CB  VAL B  95      56.390  51.850  38.610  1.00  0.00           C
ATOM   3357  HB  VAL B  95      55.390  52.270  38.370  1.00  0.00           H
ATOM   3358  CG1 VAL B  95      56.340  50.310  38.230  1.00  0.00           C
ATOM   3359 HG11 VAL B  95      56.490  50.200  37.130  1.00  0.00           H
ATOM   3360 HG12 VAL B  95      57.140  49.680  38.660  1.00  0.00           H
ATOM   3361 HG13 VAL B  95      55.330  49.850  38.340  1.00  0.00           H
ATOM   3362  CG2 VAL B  95      56.600  51.890  40.170  1.00  0.00           C
ATOM   3363 HG21 VAL B  95      56.830  52.930  40.500  1.00  0.00           H
ATOM   3364 HG22 VAL B  95      55.750  51.480  40.750  1.00  0.00           H
ATOM   3365 HG23 VAL B  95      57.430  51.210  40.440  1.00  0.00           H
ATOM   3366  C   VAL B  95      57.220  54.170  38.150  1.00  0.00           C
ATOM   3367  O   VAL B  95      57.970  54.800  38.850  1.00  0.00           O
ATOM   3368  N   LYS B  96      56.210  54.810  37.610  1.00  0.00           N
ATOM   3369  HN  LYS B  96      55.510  54.270  37.130  1.00  0.00           H
ATOM   3370  CA  LYS B  96      55.930  56.220  37.920  1.00  0.00           C
ATOM   3371  HA  LYS B  96      56.310  56.600  38.850  1.00  0.00           H
ATOM   3372  CB  LYS B  96      56.460  57.090  36.800  1.00  0.00           C
ATOM   3373  HB1 LYS B  96      56.140  58.110  37.080  1.00  0.00           H
ATOM   3374  HB2 LYS B  96      55.990  56.750  35.850  1.00  0.00           H
ATOM   3375  CG  LYS B  96      58.010  57.090  36.770  1.00  0.00           C
ATOM   3376  HG1 LYS B  96      58.350  56.040  36.690  1.00  0.00           H
ATOM   3377  HG2 LYS B  96      58.340  57.480  37.750  1.00  0.00           H
ATOM   3378  CD  LYS B  96      58.650  58.030  35.680  1.00  0.00           C
ATOM   3379  HD1 LYS B  96      59.750  57.960  35.600  1.00  0.00           H
ATOM   3380  HD2 LYS B  96      58.310  57.690  34.680  1.00  0.00           H
ATOM   3381  CE  LYS B  96      58.230  59.520  35.860  1.00  0.00           C
ATOM   3382  HE1 LYS B  96      58.660  59.820  36.840  1.00  0.00           H
ATOM   3383  HE2 LYS B  96      57.150  59.730  35.920  1.00  0.00           H
ATOM   3384  NZ  LYS B  96      58.740  60.360  34.790  1.00  0.00           N
ATOM   3385  HZ1 LYS B  96      59.440  59.810  34.250  1.00  0.00           H
ATOM   3386  HZ2 LYS B  96      58.030  60.670  34.100  1.00  0.00           H
ATOM   3387  HZ3 LYS B  96      59.310  61.180  35.080  1.00  0.00           H
ATOM   3388  C   LYS B  96      54.460  56.400  38.080  1.00  0.00           C
ATOM   3389  O   LYS B  96      53.620  55.480  37.850  1.00  0.00           O
ATOM   3390  N   LYS B  97      54.120  57.520  38.770  1.00  0.00           N
ATOM   3391  HN  LYS B  97      54.850  58.180  38.960  1.00  0.00           H
ATOM   3392  CA  LYS B  97      52.710  57.930  38.960  1.00  0.00           C
ATOM   3393  HA  LYS B  97      52.200  57.140  39.500  1.00  0.00           H
ATOM   3394  CB  LYS B  97      52.600  59.230  39.890  1.00  0.00           C
ATOM   3395  HB1 LYS B  97      51.520  59.430  40.080  1.00  0.00           H
ATOM   3396  HB2 LYS B  97      53.010  60.100  39.330  1.00  0.00           H
ATOM   3397  CG  LYS B  97      53.390  59.090  41.270  1.00  0.00           C
ATOM   3398  HG1 LYS B  97      54.430  58.750  41.060  1.00  0.00           H
ATOM   3399  HG2 LYS B  97      52.910  58.220  41.760  1.00  0.00           H
ATOM   3400  CD  LYS B  97      53.300  60.230  42.240  1.00  0.00           C
ATOM   3401  HD1 LYS B  97      53.660  61.180  41.780  1.00  0.00           H
ATOM   3402  HD2 LYS B  97      52.280  60.260  42.670  1.00  0.00           H
ATOM   3403  CE  LYS B  97      54.240  59.950  43.500  1.00  0.00           C
ATOM   3404  HE1 LYS B  97      55.290  59.820  43.190  1.00  0.00           H
ATOM   3405  HE2 LYS B  97      53.950  59.040  44.080  1.00  0.00           H
ATOM   3406  NZ  LYS B  97      54.150  61.100  44.460  1.00  0.00           N
ATOM   3407  HZ1 LYS B  97      54.650  60.900  45.350  1.00  0.00           H
ATOM   3408  HZ2 LYS B  97      54.640  61.930  44.070  1.00  0.00           H
ATOM   3409  HZ3 LYS B  97      53.170  61.390  44.650  1.00  0.00           H
ATOM   3410  C   LYS B  97      52.030  58.100  37.620  1.00  0.00           C
ATOM   3411  O   LYS B  97      52.660  58.320  36.530  1.00  0.00           O
ATOM   3412  N   ASP B  98      50.710  57.950  37.540  1.00  0.00           N
ATOM   3413  HN  ASP B  98      50.160  57.870  38.370  1.00  0.00           H
ATOM   3414  CA  ASP B  98      50.000  58.020  36.250  1.00  0.00           C
ATOM   3415  HA  ASP B  98      50.440  58.750  35.600  1.00  0.00           H
ATOM   3416  CB  ASP B  98      50.060  56.560  35.680  1.00  0.00           C
ATOM   3417  HB1 ASP B  98      49.470  55.810  36.260  1.00  0.00           H
ATOM   3418  HB2 ASP B  98      51.100  56.170  35.710  1.00  0.00           H
ATOM   3419  CG  ASP B  98      49.680  56.550  34.220  1.00  0.00           C
ATOM   3420  OD1 ASP B  98      49.730  57.620  33.510  1.00  0.00           O
ATOM   3421  OD2 ASP B  98      49.620  55.430  33.610  1.00  0.00           O
ATOM   3422  C   ASP B  98      48.640  58.650  36.600  1.00  0.00           C
ATOM   3423  O   ASP B  98      48.310  59.070  37.690  1.00  0.00           O
ATOM   3424  N   GLN B  99      47.810  58.740  35.630  1.00  0.00           N
ATOM   3425  HN  GLN B  99      48.070  58.380  34.740  1.00  0.00           H
ATOM   3426  CA  GLN B  99      46.520  59.410  35.590  1.00  0.00           C
ATOM   3427  HA  GLN B  99      46.420  60.100  36.420  1.00  0.00           H
ATOM   3428  CB  GLN B  99      46.440  60.080  34.220  1.00  0.00           C
ATOM   3429  HB1 GLN B  99      45.510  60.650  34.000  1.00  0.00           H
ATOM   3430  HB2 GLN B  99      46.430  59.290  33.430  1.00  0.00           H
ATOM   3431  CG  GLN B  99      47.720  60.890  33.790  1.00  0.00           C
ATOM   3432  HG1 GLN B  99      47.650  61.420  32.820  1.00  0.00           H
ATOM   3433  HG2 GLN B  99      48.600  60.220  33.710  1.00  0.00           H
ATOM   3434  CD  GLN B  99      47.940  62.020  34.830  1.00  0.00           C
ATOM   3435  OE1 GLN B  99      48.750  61.820  35.790  1.00  0.00           O
ATOM   3436  NE2 GLN B  99      47.100  63.080  34.610  1.00  0.00           N
ATOM   3437 HE21 GLN B  99      46.960  63.700  35.380  1.00  0.00           H
ATOM   3438 HE22 GLN B  99      46.310  62.930  34.010  1.00  0.00           H
ATOM   3439  C   GLN B  99      45.390  58.420  35.740  1.00  0.00           C
ATOM   3440  O   GLN B  99      45.540  57.210  35.660  1.00  0.00           O
ATOM   3441  N   LEU B 100      44.160  59.060  35.870  1.00  0.00           N
ATOM   3442  HN  LEU B 100      44.140  60.050  35.780  1.00  0.00           H
ATOM   3443  CA  LEU B 100      42.870  58.310  36.010  1.00  0.00           C
ATOM   3444  HA  LEU B 100      42.100  59.060  35.950  1.00  0.00           H
ATOM   3445  CB  LEU B 100      42.620  57.350  34.900  1.00  0.00           C
ATOM   3446  HB1 LEU B 100      41.610  56.880  35.000  1.00  0.00           H
ATOM   3447  HB2 LEU B 100      43.300  56.470  34.980  1.00  0.00           H
ATOM   3448  CG  LEU B 100      42.800  57.830  33.470  1.00  0.00           C
ATOM   3449  HG  LEU B 100      43.840  58.060  33.150  1.00  0.00           H
ATOM   3450  CD1 LEU B 100      42.390  56.710  32.500  1.00  0.00           C
ATOM   3451 HD11 LEU B 100      43.070  55.830  32.570  1.00  0.00           H
ATOM   3452 HD12 LEU B 100      41.330  56.380  32.610  1.00  0.00           H
ATOM   3453 HD13 LEU B 100      42.260  57.200  31.510  1.00  0.00           H
ATOM   3454  CD2 LEU B 100      42.020  59.040  33.190  1.00  0.00           C
ATOM   3455 HD21 LEU B 100      42.430  59.930  33.710  1.00  0.00           H
ATOM   3456 HD22 LEU B 100      42.110  59.280  32.110  1.00  0.00           H
ATOM   3457 HD23 LEU B 100      40.940  58.890  33.440  1.00  0.00           H
ATOM   3458  C   LEU B 100      42.670  57.700  37.380  1.00  0.00           C
ATOM   3459  O   LEU B 100      42.110  56.630  37.560  1.00  0.00           O
ATOM   3460  N   GLY B 101      43.150  58.540  38.380  1.00  0.00           N
ATOM   3461  HN  GLY B 101      43.710  59.350  38.250  1.00  0.00           H
ATOM   3462  CA  GLY B 101      42.850  58.460  39.850  1.00  0.00           C
ATOM   3463  HA1 GLY B 101      43.050  57.480  40.250  1.00  0.00           H
ATOM   3464  HA2 GLY B 101      43.430  59.230  40.350  1.00  0.00           H
ATOM   3465  C   GLY B 101      41.400  58.800  40.160  1.00  0.00           C
ATOM   3466  O   GLY B 101      40.520  58.630  39.310  1.00  0.00           O
ATOM   3467  N   LYS B 102      41.060  59.210  41.370  1.00  0.00           N
ATOM   3468  HN  LYS B 102      41.660  59.330  42.160  1.00  0.00           H
ATOM   3469  CA  LYS B 102      39.740  59.660  41.730  1.00  0.00           C
ATOM   3470  HA  LYS B 102      39.100  58.830  41.440  1.00  0.00           H
ATOM   3471  CB  LYS B 102      39.650  59.940  43.230  1.00  0.00           C
ATOM   3472  HB1 LYS B 102      38.590  60.030  43.550  1.00  0.00           H
ATOM   3473  HB2 LYS B 102      40.210  60.880  43.370  1.00  0.00           H
ATOM   3474  CG  LYS B 102      40.220  58.820  44.190  1.00  0.00           C
ATOM   3475  HG1 LYS B 102      41.280  58.650  43.910  1.00  0.00           H
ATOM   3476  HG2 LYS B 102      39.680  57.910  43.840  1.00  0.00           H
ATOM   3477  CD  LYS B 102      39.940  59.000  45.680  1.00  0.00           C
ATOM   3478  HD1 LYS B 102      40.490  58.210  46.240  1.00  0.00           H
ATOM   3479  HD2 LYS B 102      40.300  60.000  45.990  1.00  0.00           H
ATOM   3480  CE  LYS B 102      38.480  59.030  46.060  1.00  0.00           C
ATOM   3481  HE1 LYS B 102      38.100  58.010  45.830  1.00  0.00           H
ATOM   3482  HE2 LYS B 102      37.930  59.830  45.510  1.00  0.00           H
ATOM   3483  NZ  LYS B 102      38.190  59.160  47.520  1.00  0.00           N
ATOM   3484  HZ1 LYS B 102      38.460  60.140  47.770  1.00  0.00           H
ATOM   3485  HZ2 LYS B 102      37.170  59.050  47.620  1.00  0.00           H
ATOM   3486  HZ3 LYS B 102      38.660  58.470  48.150  1.00  0.00           H
ATOM   3487  C   LYS B 102      39.190  60.850  40.940  1.00  0.00           C
ATOM   3488  O   LYS B 102      39.830  61.870  40.610  1.00  0.00           O
ATOM   3489  N   ASN B 103      37.870  60.730  40.680  1.00  0.00           N
ATOM   3490  HN  ASN B 103      37.340  59.940  40.970  1.00  0.00           H
ATOM   3491  CA  ASN B 103      37.140  61.640  39.820  1.00  0.00           C
ATOM   3492  HA  ASN B 103      37.700  61.970  38.950  1.00  0.00           H
ATOM   3493  CB  ASN B 103      35.850  60.920  39.340  1.00  0.00           C
ATOM   3494  HB1 ASN B 103      35.180  60.710  40.190  1.00  0.00           H
ATOM   3495  HB2 ASN B 103      36.160  59.990  38.820  1.00  0.00           H
ATOM   3496  CG  ASN B 103      35.030  61.520  38.230  1.00  0.00           C
ATOM   3497  OD1 ASN B 103      35.550  62.190  37.350  1.00  0.00           O
ATOM   3498  ND2 ASN B 103      33.680  61.420  38.360  1.00  0.00           N
ATOM   3499 HD21 ASN B 103      33.100  61.960  37.750  1.00  0.00           H
ATOM   3500 HD22 ASN B 103      33.290  61.000  39.170  1.00  0.00           H
ATOM   3501  C   ASN B 103      36.760  62.890  40.570  1.00  0.00           C
ATOM   3502  O   ASN B 103      36.530  62.880  41.760  1.00  0.00           O
ATOM   3503  N   GLU B 104      36.650  64.000  39.840  1.00  0.00           N
ATOM   3504  HN  GLU B 104      37.030  64.160  38.930  1.00  0.00           H
ATOM   3505  CA  GLU B 104      35.940  65.140  40.360  1.00  0.00           C
ATOM   3506  HA  GLU B 104      36.360  65.580  41.250  1.00  0.00           H
ATOM   3507  CB  GLU B 104      35.950  66.190  39.250  1.00  0.00           C
ATOM   3508  HB1 GLU B 104      35.310  67.080  39.400  1.00  0.00           H
ATOM   3509  HB2 GLU B 104      35.770  65.640  38.300  1.00  0.00           H
ATOM   3510  CG  GLU B 104      37.450  66.740  39.110  1.00  0.00           C
ATOM   3511  HG1 GLU B 104      38.060  65.910  38.690  1.00  0.00           H
ATOM   3512  HG2 GLU B 104      37.930  66.950  40.090  1.00  0.00           H
ATOM   3513  CD  GLU B 104      37.460  67.920  38.170  1.00  0.00           C
ATOM   3514  OE1 GLU B 104      37.180  67.840  36.940  1.00  0.00           O
ATOM   3515  OE2 GLU B 104      37.950  68.980  38.640  1.00  0.00           O
ATOM   3516  C   GLU B 104      34.440  64.950  40.700  1.00  0.00           C
ATOM   3517  O   GLU B 104      33.750  64.200  39.980  1.00  0.00           O
ATOM   3518  N   GLU B 105      33.950  65.550  41.760  1.00  0.00           N
ATOM   3519  HN  GLU B 105      34.440  66.150  42.390  1.00  0.00           H
ATOM   3520  CA  GLU B 105      32.460  65.600  42.200  1.00  0.00           C
ATOM   3521  HA  GLU B 105      32.360  64.610  42.630  1.00  0.00           H
ATOM   3522  CB  GLU B 105      32.060  66.600  43.310  1.00  0.00           C
ATOM   3523  HB1 GLU B 105      30.960  66.550  43.430  1.00  0.00           H
ATOM   3524  HB2 GLU B 105      32.320  67.610  42.940  1.00  0.00           H
ATOM   3525  CG  GLU B 105      32.780  66.400  44.660  1.00  0.00           C
ATOM   3526  HG1 GLU B 105      33.830  66.740  44.580  1.00  0.00           H
ATOM   3527  HG2 GLU B 105      32.720  65.380  45.100  1.00  0.00           H
ATOM   3528  CD  GLU B 105      32.230  67.390  45.650  1.00  0.00           C
ATOM   3529  OE1 GLU B 105      33.010  68.340  46.080  1.00  0.00           O
ATOM   3530  OE2 GLU B 105      31.050  67.290  45.980  1.00  0.00           O
ATOM   3531  C   GLU B 105      31.390  65.840  41.070  1.00  0.00           C
ATOM   3532  O   GLU B 105      31.470  66.860  40.370  1.00  0.00           O
ATOM   3533  N   GLY B 106      30.380  64.990  40.850  1.00  0.00           N
ATOM   3534  HN  GLY B 106      30.680  64.100  41.190  1.00  0.00           H
ATOM   3535  CA  GLY B 106      29.190  65.210  40.000  1.00  0.00           C
ATOM   3536  HA1 GLY B 106      28.460  64.420  40.120  1.00  0.00           H
ATOM   3537  HA2 GLY B 106      28.700  66.120  40.340  1.00  0.00           H
ATOM   3538  C   GLY B 106      29.500  65.160  38.520  1.00  0.00           C
ATOM   3539  O   GLY B 106      30.650  65.170  38.050  1.00  0.00           O
ATOM   3540  N   ALA B 107      28.460  65.050  37.640  1.00  0.00           N
ATOM   3541  HN  ALA B 107      27.530  64.930  37.980  1.00  0.00           H
ATOM   3542  CA  ALA B 107      28.640  64.810  36.190  1.00  0.00           C
ATOM   3543  HA  ALA B 107      29.400  64.040  36.170  1.00  0.00           H
ATOM   3544  CB  ALA B 107      27.360  64.120  35.600  1.00  0.00           C
ATOM   3545  HB1 ALA B 107      26.590  64.900  35.410  1.00  0.00           H
ATOM   3546  HB2 ALA B 107      27.570  63.620  34.630  1.00  0.00           H
ATOM   3547  HB3 ALA B 107      27.050  63.400  36.390  1.00  0.00           H
ATOM   3548  C   ALA B 107      29.050  65.980  35.330  1.00  0.00           C
ATOM   3549  O   ALA B 107      28.640  67.150  35.640  1.00  0.00           O
ATOM   3550  N   PRO B 108      29.880  65.940  34.270  1.00  0.00           N
ATOM   3551  CD  PRO B 108      30.690  64.850  33.910  1.00  0.00           C
ATOM   3552  HD1 PRO B 108      31.110  64.400  34.830  1.00  0.00           H
ATOM   3553  HD2 PRO B 108      30.080  64.070  33.400  1.00  0.00           H
ATOM   3554  CA  PRO B 108      30.130  67.150  33.390  1.00  0.00           C
ATOM   3555  HA  PRO B 108      30.610  67.900  34.000  1.00  0.00           H
ATOM   3556  CB  PRO B 108      31.070  66.570  32.320  1.00  0.00           C
ATOM   3557  HB1 PRO B 108      31.810  67.280  31.890  1.00  0.00           H
ATOM   3558  HB2 PRO B 108      30.480  65.940  31.620  1.00  0.00           H
ATOM   3559  CG  PRO B 108      31.750  65.470  33.020  1.00  0.00           C
ATOM   3560  HG1 PRO B 108      32.600  65.840  33.630  1.00  0.00           H
ATOM   3561  HG2 PRO B 108      32.210  64.780  32.270  1.00  0.00           H
ATOM   3562  C   PRO B 108      28.860  67.780  32.840  1.00  0.00           C
ATOM   3563  O   PRO B 108      27.870  67.060  32.680  1.00  0.00           O
ATOM   3564  N   GLN B 109      28.810  69.160  32.820  1.00  0.00           N
ATOM   3565  HN  GLN B 109      29.490  69.800  33.190  1.00  0.00           H
ATOM   3566  CA  GLN B 109      27.670  69.940  32.460  1.00  0.00           C
ATOM   3567  HA  GLN B 109      26.850  69.270  32.240  1.00  0.00           H
ATOM   3568  CB  GLN B 109      27.270  70.940  33.600  1.00  0.00           C
ATOM   3569  HB1 GLN B 109      26.450  71.600  33.220  1.00  0.00           H
ATOM   3570  HB2 GLN B 109      28.100  71.610  33.900  1.00  0.00           H
ATOM   3571  CG  GLN B 109      26.790  70.200  34.860  1.00  0.00           C
ATOM   3572  HG1 GLN B 109      26.620  70.980  35.630  1.00  0.00           H
ATOM   3573  HG2 GLN B 109      27.640  69.590  35.240  1.00  0.00           H
ATOM   3574  CD  GLN B 109      25.510  69.450  34.570  1.00  0.00           C
ATOM   3575  OE1 GLN B 109      24.450  70.000  34.730  1.00  0.00           O
ATOM   3576  NE2 GLN B 109      25.560  68.110  34.130  1.00  0.00           N
ATOM   3577 HE21 GLN B 109      26.470  67.770  33.900  1.00  0.00           H
ATOM   3578 HE22 GLN B 109      24.780  67.730  33.640  1.00  0.00           H
ATOM   3579  C   GLN B 109      27.890  70.640  31.120  1.00  0.00           C
ATOM   3580  O   GLN B 109      27.050  71.440  30.700  1.00  0.00           O
ATOM   3581  N   GLU B 110      28.900  70.360  30.310  1.00  0.00           N
ATOM   3582  HN  GLU B 110      29.500  69.620  30.600  1.00  0.00           H
ATOM   3583  CA  GLU B 110      29.020  70.860  28.960  1.00  0.00           C
ATOM   3584  HA  GLU B 110      28.020  70.980  28.570  1.00  0.00           H
ATOM   3585  CB  GLU B 110      29.910  72.140  28.860  1.00  0.00           C
ATOM   3586  HB1 GLU B 110      29.910  72.540  27.820  1.00  0.00           H
ATOM   3587  HB2 GLU B 110      30.940  71.860  29.190  1.00  0.00           H
ATOM   3588  CG  GLU B 110      29.520  73.320  29.780  1.00  0.00           C
ATOM   3589  HG1 GLU B 110      29.840  73.110  30.820  1.00  0.00           H
ATOM   3590  HG2 GLU B 110      28.430  73.390  29.580  1.00  0.00           H
ATOM   3591  CD  GLU B 110      30.150  74.670  29.540  1.00  0.00           C
ATOM   3592  OE1 GLU B 110      31.110  74.810  28.700  1.00  0.00           O
ATOM   3593  OE2 GLU B 110      29.620  75.660  30.160  1.00  0.00           O
ATOM   3594  C   GLU B 110      29.660  69.760  28.140  1.00  0.00           C
ATOM   3595  O   GLU B 110      30.360  68.990  28.730  1.00  0.00           O
ATOM   3596  N   GLY B 111      29.470  69.810  26.810  1.00  0.00           N
ATOM   3597  HN  GLY B 111      28.880  70.480  26.380  1.00  0.00           H
ATOM   3598  CA  GLY B 111      30.120  68.810  25.950  1.00  0.00           C
ATOM   3599  HA1 GLY B 111      30.550  69.310  25.090  1.00  0.00           H
ATOM   3600  HA2 GLY B 111      30.930  68.370  26.520  1.00  0.00           H
ATOM   3601  C   GLY B 111      29.250  67.720  25.520  1.00  0.00           C
ATOM   3602  O   GLY B 111      28.370  67.270  26.280  1.00  0.00           O
ATOM   3603  N   ILE B 112      29.530  67.180  24.380  1.00  0.00           N
ATOM   3604  HN  ILE B 112      30.230  67.430  23.720  1.00  0.00           H
ATOM   3605  CA  ILE B 112      28.750  66.140  23.790  1.00  0.00           C
ATOM   3606  HA  ILE B 112      27.810  65.970  24.290  1.00  0.00           H
ATOM   3607  CB  ILE B 112      28.510  66.590  22.320  1.00  0.00           C
ATOM   3608  HB  ILE B 112      29.510  66.570  21.840  1.00  0.00           H
ATOM   3609  CG2 ILE B 112      27.670  65.590  21.600  1.00  0.00           C
ATOM   3610 HG21 ILE B 112      26.680  65.580  22.120  1.00  0.00           H
ATOM   3611 HG22 ILE B 112      27.480  65.900  20.550  1.00  0.00           H
ATOM   3612 HG23 ILE B 112      28.150  64.590  21.600  1.00  0.00           H
ATOM   3613  CG1 ILE B 112      27.840  68.040  22.230  1.00  0.00           C
ATOM   3614 HG11 ILE B 112      27.570  68.320  21.190  1.00  0.00           H
ATOM   3615 HG12 ILE B 112      28.540  68.770  22.690  1.00  0.00           H
ATOM   3616  CD  ILE B 112      26.530  68.020  23.010  1.00  0.00           C
ATOM   3617  HD1 ILE B 112      25.850  67.340  22.450  1.00  0.00           H
ATOM   3618  HD2 ILE B 112      26.670  67.630  24.040  1.00  0.00           H
ATOM   3619  HD3 ILE B 112      25.900  68.930  23.050  1.00  0.00           H
ATOM   3620  C   ILE B 112      29.600  64.950  23.920  1.00  0.00           C
ATOM   3621  O   ILE B 112      30.800  64.960  23.580  1.00  0.00           O
ATOM   3622  N   LEU B 113      28.990  63.750  24.150  1.00  0.00           N
ATOM   3623  HN  LEU B 113      28.000  63.600  24.190  1.00  0.00           H
ATOM   3624  CA  LEU B 113      29.830  62.570  24.330  1.00  0.00           C
ATOM   3625  HA  LEU B 113      30.650  62.870  24.960  1.00  0.00           H
ATOM   3626  CB  LEU B 113      29.020  61.400  24.960  1.00  0.00           C
ATOM   3627  HB1 LEU B 113      28.170  61.190  24.280  1.00  0.00           H
ATOM   3628  HB2 LEU B 113      28.460  61.720  25.870  1.00  0.00           H
ATOM   3629  CG  LEU B 113      29.860  60.140  25.320  1.00  0.00           C
ATOM   3630  HG  LEU B 113      30.180  59.780  24.320  1.00  0.00           H
ATOM   3631  CD1 LEU B 113      31.020  60.460  26.260  1.00  0.00           C
ATOM   3632 HD11 LEU B 113      30.700  61.190  27.030  1.00  0.00           H
ATOM   3633 HD12 LEU B 113      31.430  59.530  26.700  1.00  0.00           H
ATOM   3634 HD13 LEU B 113      31.840  60.900  25.650  1.00  0.00           H
ATOM   3635  CD2 LEU B 113      28.780  59.210  25.960  1.00  0.00           C
ATOM   3636 HD21 LEU B 113      28.100  58.800  25.180  1.00  0.00           H
ATOM   3637 HD22 LEU B 113      29.260  58.370  26.500  1.00  0.00           H
ATOM   3638 HD23 LEU B 113      28.230  59.680  26.810  1.00  0.00           H
ATOM   3639  C   LEU B 113      30.350  62.100  22.980  1.00  0.00           C
ATOM   3640  O   LEU B 113      29.620  61.530  22.190  1.00  0.00           O
ATOM   3641  N   GLU B 114      31.680  62.260  22.740  1.00  0.00           N
ATOM   3642  HN  GLU B 114      32.230  62.770  23.390  1.00  0.00           H
ATOM   3643  CA  GLU B 114      32.300  61.880  21.470  1.00  0.00           C
ATOM   3644  HA  GLU B 114      31.580  62.180  20.720  1.00  0.00           H
ATOM   3645  CB  GLU B 114      33.590  62.710  21.310  1.00  0.00           C
ATOM   3646  HB1 GLU B 114      34.000  62.550  20.290  1.00  0.00           H
ATOM   3647  HB2 GLU B 114      34.420  62.380  21.970  1.00  0.00           H
ATOM   3648  CG  GLU B 114      33.220  64.240  21.410  1.00  0.00           C
ATOM   3649  HG1 GLU B 114      33.310  64.620  22.450  1.00  0.00           H
ATOM   3650  HG2 GLU B 114      32.170  64.390  21.090  1.00  0.00           H
ATOM   3651  CD  GLU B 114      34.220  65.040  20.670  1.00  0.00           C
ATOM   3652  OE1 GLU B 114      33.810  65.650  19.710  1.00  0.00           O
ATOM   3653  OE2 GLU B 114      35.390  65.180  21.070  1.00  0.00           O
ATOM   3654  C   GLU B 114      32.690  60.470  21.380  1.00  0.00           C
ATOM   3655  O   GLU B 114      32.900  59.830  22.410  1.00  0.00           O
ATOM   3656  N   ASP B 115      32.730  59.960  20.130  1.00  0.00           N
ATOM   3657  HN  ASP B 115      32.540  60.500  19.310  1.00  0.00           H
ATOM   3658  CA  ASP B 115      33.140  58.570  19.980  1.00  0.00           C
ATOM   3659  HA  ASP B 115      32.600  57.930  20.670  1.00  0.00           H
ATOM   3660  CB  ASP B 115      32.780  58.050  18.520  1.00  0.00           C
ATOM   3661  HB1 ASP B 115      33.310  57.100  18.270  1.00  0.00           H
ATOM   3662  HB2 ASP B 115      33.070  58.900  17.870  1.00  0.00           H
ATOM   3663  CG  ASP B 115      31.280  57.810  18.340  1.00  0.00           C
ATOM   3664  OD1 ASP B 115      30.880  57.760  17.170  1.00  0.00           O
ATOM   3665  OD2 ASP B 115      30.470  57.670  19.290  1.00  0.00           O
ATOM   3666  C   ASP B 115      34.600  58.370  20.180  1.00  0.00           C
ATOM   3667  O   ASP B 115      35.430  59.300  19.970  1.00  0.00           O
ATOM   3668  N   MET B 116      35.050  57.150  20.470  1.00  0.00           N
ATOM   3669  HN  MET B 116      34.370  56.450  20.280  1.00  0.00           H
ATOM   3670  CA  MET B 116      36.390  56.710  20.550  1.00  0.00           C
ATOM   3671  HA  MET B 116      36.740  57.380  21.320  1.00  0.00           H
ATOM   3672  CB  MET B 116      36.460  55.330  21.280  1.00  0.00           C
ATOM   3673  HB1 MET B 116      37.470  54.900  21.120  1.00  0.00           H
ATOM   3674  HB2 MET B 116      35.710  54.680  20.770  1.00  0.00           H
ATOM   3675  CG  MET B 116      36.120  55.340  22.760  1.00  0.00           C
ATOM   3676  HG1 MET B 116      36.070  54.310  23.180  1.00  0.00           H
ATOM   3677  HG2 MET B 116      35.100  55.770  22.850  1.00  0.00           H
ATOM   3678  SD  MET B 116      37.260  56.370  23.670  1.00  0.00           S
ATOM   3679  CE  MET B 116      36.440  56.500  25.260  1.00  0.00           C
ATOM   3680  HE1 MET B 116      37.200  56.810  26.010  1.00  0.00           H
ATOM   3681  HE2 MET B 116      35.620  57.240  25.260  1.00  0.00           H
ATOM   3682  HE3 MET B 116      36.120  55.480  25.550  1.00  0.00           H
ATOM   3683  C   MET B 116      37.310  56.790  19.250  1.00  0.00           C
ATOM   3684  O   MET B 116      36.740  56.650  18.210  1.00  0.00           O
ATOM   3685  N   PRO B 117      38.680  57.060  19.310  1.00  0.00           N
ATOM   3686  CD  PRO B 117      39.460  56.960  20.540  1.00  0.00           C
ATOM   3687  HD1 PRO B 117      38.930  57.400  21.410  1.00  0.00           H
ATOM   3688  HD2 PRO B 117      39.570  55.890  20.810  1.00  0.00           H
ATOM   3689  CA  PRO B 117      39.690  56.900  18.240  1.00  0.00           C
ATOM   3690  HA  PRO B 117      39.430  57.680  17.530  1.00  0.00           H
ATOM   3691  CB  PRO B 117      41.060  57.050  18.880  1.00  0.00           C
ATOM   3692  HB1 PRO B 117      41.720  57.680  18.240  1.00  0.00           H
ATOM   3693  HB2 PRO B 117      41.530  56.050  18.950  1.00  0.00           H
ATOM   3694  CG  PRO B 117      40.720  57.600  20.250  1.00  0.00           C
ATOM   3695  HG1 PRO B 117      40.780  58.700  20.060  1.00  0.00           H
ATOM   3696  HG2 PRO B 117      41.440  57.360  21.050  1.00  0.00           H
ATOM   3697  C   PRO B 117      39.580  55.700  17.390  1.00  0.00           C
ATOM   3698  O   PRO B 117      39.320  54.540  17.870  1.00  0.00           O
ATOM   3699  N   VAL B 118      39.740  55.790  16.030  1.00  0.00           N
ATOM   3700  HN  VAL B 118      40.180  56.530  15.540  1.00  0.00           H
ATOM   3701  CA  VAL B 118      39.300  54.690  15.240  1.00  0.00           C
ATOM   3702  HA  VAL B 118      38.400  54.270  15.650  1.00  0.00           H
ATOM   3703  CB  VAL B 118      38.930  55.220  13.810  1.00  0.00           C
ATOM   3704  HB  VAL B 118      39.860  55.560  13.300  1.00  0.00           H
ATOM   3705  CG1 VAL B 118      38.350  53.970  13.100  1.00  0.00           C
ATOM   3706 HG11 VAL B 118      37.610  53.500  13.780  1.00  0.00           H
ATOM   3707 HG12 VAL B 118      37.870  54.310  12.160  1.00  0.00           H
ATOM   3708 HG13 VAL B 118      39.170  53.280  12.780  1.00  0.00           H
ATOM   3709  CG2 VAL B 118      37.760  56.290  13.890  1.00  0.00           C
ATOM   3710 HG21 VAL B 118      37.080  56.050  14.740  1.00  0.00           H
ATOM   3711 HG22 VAL B 118      38.160  57.320  13.990  1.00  0.00           H
ATOM   3712 HG23 VAL B 118      37.270  56.220  12.900  1.00  0.00           H
ATOM   3713  C   VAL B 118      40.390  53.610  15.150  1.00  0.00           C
ATOM   3714  O   VAL B 118      41.490  53.730  14.580  1.00  0.00           O
ATOM   3715  N   ASP B 119      40.010  52.370  15.600  1.00  0.00           N
ATOM   3716  HN  ASP B 119      39.170  52.300  16.130  1.00  0.00           H
ATOM   3717  CA  ASP B 119      40.750  51.190  15.220  1.00  0.00           C
ATOM   3718  HA  ASP B 119      41.810  51.420  15.200  1.00  0.00           H
ATOM   3719  CB  ASP B 119      40.550  50.090  16.300  1.00  0.00           C
ATOM   3720  HB1 ASP B 119      40.790  49.040  16.020  1.00  0.00           H
ATOM   3721  HB2 ASP B 119      39.470  50.190  16.550  1.00  0.00           H
ATOM   3722  CG  ASP B 119      41.300  50.390  17.580  1.00  0.00           C
ATOM   3723  OD1 ASP B 119      41.300  49.470  18.400  1.00  0.00           O
ATOM   3724  OD2 ASP B 119      41.960  51.430  17.820  1.00  0.00           O
ATOM   3725  C   ASP B 119      40.320  50.560  13.820  1.00  0.00           C
ATOM   3726  O   ASP B 119      39.200  50.760  13.390  1.00  0.00           O
ATOM   3727  N   PRO B 120      41.130  49.810  13.090  1.00  0.00           N
ATOM   3728  CD  PRO B 120      42.510  49.540  13.470  1.00  0.00           C
ATOM   3729  HD1 PRO B 120      43.140  50.350  13.050  1.00  0.00           H
ATOM   3730  HD2 PRO B 120      42.600  49.520  14.570  1.00  0.00           H
ATOM   3731  CA  PRO B 120      40.770  48.810  12.110  1.00  0.00           C
ATOM   3732  HA  PRO B 120      40.250  49.300  11.300  1.00  0.00           H
ATOM   3733  CB  PRO B 120      41.920  47.990  11.770  1.00  0.00           C
ATOM   3734  HB1 PRO B 120      42.420  48.360  10.850  1.00  0.00           H
ATOM   3735  HB2 PRO B 120      41.760  46.900  11.600  1.00  0.00           H
ATOM   3736  CG  PRO B 120      42.820  48.150  12.980  1.00  0.00           C
ATOM   3737  HG1 PRO B 120      43.860  48.180  12.610  1.00  0.00           H
ATOM   3738  HG2 PRO B 120      42.660  47.390  13.780  1.00  0.00           H
ATOM   3739  C   PRO B 120      39.700  47.850  12.740  1.00  0.00           C
ATOM   3740  O   PRO B 120      39.820  47.450  13.880  1.00  0.00           O
ATOM   3741  N   ASP B 121      38.660  47.580  11.960  1.00  0.00           N
ATOM   3742  HN  ASP B 121      38.530  47.960  11.050  1.00  0.00           H
ATOM   3743  CA  ASP B 121      37.580  46.680  12.300  1.00  0.00           C
ATOM   3744  HA  ASP B 121      36.980  47.090  13.100  1.00  0.00           H
ATOM   3745  CB  ASP B 121      36.470  46.540  11.190  1.00  0.00           C
ATOM   3746  HB1 ASP B 121      35.560  46.000  11.540  1.00  0.00           H
ATOM   3747  HB2 ASP B 121      36.840  45.980  10.300  1.00  0.00           H
ATOM   3748  CG  ASP B 121      35.990  47.840  10.690  1.00  0.00           C
ATOM   3749  OD1 ASP B 121      35.190  47.810   9.730  1.00  0.00           O
ATOM   3750  OD2 ASP B 121      36.220  48.900  11.320  1.00  0.00           O
ATOM   3751  C   ASP B 121      38.000  45.260  12.680  1.00  0.00           C
ATOM   3752  O   ASP B 121      38.880  44.670  12.090  1.00  0.00           O
ATOM   3753  N   ASN B 122      37.430  44.730  13.760  1.00  0.00           N
ATOM   3754  HN  ASN B 122      36.750  45.360  14.110  1.00  0.00           H
ATOM   3755  CA  ASN B 122      37.490  43.360  14.280  1.00  0.00           C
ATOM   3756  HA  ASN B 122      38.400  42.890  13.950  1.00  0.00           H
ATOM   3757  CB  ASN B 122      37.510  43.310  15.810  1.00  0.00           C
ATOM   3758  HB1 ASN B 122      37.380  42.260  16.130  1.00  0.00           H
ATOM   3759  HB2 ASN B 122      36.650  43.950  16.130  1.00  0.00           H
ATOM   3760  CG  ASN B 122      38.740  43.890  16.380  1.00  0.00           C
ATOM   3761  OD1 ASN B 122      39.620  43.090  16.670  1.00  0.00           O
ATOM   3762  ND2 ASN B 122      38.780  45.230  16.560  1.00  0.00           N
ATOM   3763 HD21 ASN B 122      39.550  45.590  17.090  1.00  0.00           H
ATOM   3764 HD22 ASN B 122      37.980  45.830  16.460  1.00  0.00           H
ATOM   3765  C   ASN B 122      36.270  42.580  13.710  1.00  0.00           C
ATOM   3766  O   ASN B 122      35.180  43.190  13.520  1.00  0.00           O
ATOM   3767  N   GLU B 123      36.430  41.260  13.560  1.00  0.00           N
ATOM   3768  HN  GLU B 123      37.340  40.860  13.700  1.00  0.00           H
ATOM   3769  CA  GLU B 123      35.450  40.390  13.050  1.00  0.00           C
ATOM   3770  HA  GLU B 123      35.120  40.700  12.070  1.00  0.00           H
ATOM   3771  CB  GLU B 123      36.150  39.010  12.850  1.00  0.00           C
ATOM   3772  HB1 GLU B 123      36.730  38.790  13.760  1.00  0.00           H
ATOM   3773  HB2 GLU B 123      36.970  39.210  12.130  1.00  0.00           H
ATOM   3774  CG  GLU B 123      35.280  37.790  12.540  1.00  0.00           C
ATOM   3775  HG1 GLU B 123      34.580  37.940  11.690  1.00  0.00           H
ATOM   3776  HG2 GLU B 123      34.570  37.560  13.360  1.00  0.00           H
ATOM   3777  CD  GLU B 123      36.130  36.520  12.240  1.00  0.00           C
ATOM   3778  OE1 GLU B 123      37.370  36.560  12.240  1.00  0.00           O
ATOM   3779  OE2 GLU B 123      35.550  35.430  11.990  1.00  0.00           O
ATOM   3780  C   GLU B 123      34.180  40.240  13.870  1.00  0.00           C
ATOM   3781  O   GLU B 123      34.230  40.110  15.100  1.00  0.00           O
ATOM   3782  N   ALA B 124      32.950  40.150  13.290  1.00  0.00           N
ATOM   3783  HN  ALA B 124      32.890  40.100  12.300  1.00  0.00           H
ATOM   3784  CA  ALA B 124      31.720  40.010  14.010  1.00  0.00           C
ATOM   3785  HA  ALA B 124      31.700  40.670  14.860  1.00  0.00           H
ATOM   3786  CB  ALA B 124      30.530  40.270  13.100  1.00  0.00           C
ATOM   3787  HB1 ALA B 124      30.730  41.170  12.470  1.00  0.00           H
ATOM   3788  HB2 ALA B 124      30.480  39.470  12.330  1.00  0.00           H
ATOM   3789  HB3 ALA B 124      29.540  40.380  13.580  1.00  0.00           H
ATOM   3790  C   ALA B 124      31.590  38.580  14.560  1.00  0.00           C
ATOM   3791  O   ALA B 124      30.660  37.800  14.200  1.00  0.00           O
ATOM   3792  N   TYR B 125      32.520  38.100  15.490  1.00  0.00           N
ATOM   3793  HN  TYR B 125      33.240  38.730  15.770  1.00  0.00           H
ATOM   3794  CA  TYR B 125      32.640  36.690  15.960  1.00  0.00           C
ATOM   3795  HA  TYR B 125      32.520  36.130  15.050  1.00  0.00           H
ATOM   3796  CB  TYR B 125      34.000  36.360  16.760  1.00  0.00           C
ATOM   3797  HB1 TYR B 125      34.790  36.520  15.990  1.00  0.00           H
ATOM   3798  HB2 TYR B 125      34.040  35.320  17.140  1.00  0.00           H
ATOM   3799  CG  TYR B 125      34.310  37.250  17.890  1.00  0.00           C
ATOM   3800  CD1 TYR B 125      35.240  38.260  17.650  1.00  0.00           C
ATOM   3801  HD1 TYR B 125      35.620  38.410  16.650  1.00  0.00           H
ATOM   3802  CE1 TYR B 125      35.740  39.110  18.660  1.00  0.00           C
ATOM   3803  HE1 TYR B 125      36.440  39.900  18.450  1.00  0.00           H
ATOM   3804  CZ  TYR B 125      35.220  38.980  19.900  1.00  0.00           C
ATOM   3805  OH  TYR B 125      35.630  39.760  20.940  1.00  0.00           O
ATOM   3806  HH  TYR B 125      36.240  40.420  20.600  1.00  0.00           H
ATOM   3807  CD2 TYR B 125      33.950  36.980  19.240  1.00  0.00           C
ATOM   3808  HD2 TYR B 125      33.370  36.120  19.550  1.00  0.00           H
ATOM   3809  CE2 TYR B 125      34.340  37.950  20.180  1.00  0.00           C
ATOM   3810  HE2 TYR B 125      34.110  37.660  21.200  1.00  0.00           H
ATOM   3811  C   TYR B 125      31.430  36.400  16.960  1.00  0.00           C
ATOM   3812  O   TYR B 125      30.980  37.250  17.730  1.00  0.00           O
ATOM   3813  N   GLU B 126      30.740  35.270  16.820  1.00  0.00           N
ATOM   3814  HN  GLU B 126      30.840  34.620  16.070  1.00  0.00           H
ATOM   3815  CA  GLU B 126      29.770  34.790  17.790  1.00  0.00           C
ATOM   3816  HA  GLU B 126      28.920  35.450  17.760  1.00  0.00           H
ATOM   3817  CB  GLU B 126      29.340  33.360  17.320  1.00  0.00           C
ATOM   3818  HB1 GLU B 126      28.810  32.870  18.170  1.00  0.00           H
ATOM   3819  HB2 GLU B 126      30.200  32.750  16.970  1.00  0.00           H
ATOM   3820  CG  GLU B 126      28.410  33.420  16.050  1.00  0.00           C
ATOM   3821  HG1 GLU B 126      28.820  34.280  15.480  1.00  0.00           H
ATOM   3822  HG2 GLU B 126      27.370  33.680  16.320  1.00  0.00           H
ATOM   3823  CD  GLU B 126      28.530  32.120  15.160  1.00  0.00           C
ATOM   3824  OE1 GLU B 126      29.170  31.090  15.450  1.00  0.00           O
ATOM   3825  OE2 GLU B 126      27.930  32.230  14.030  1.00  0.00           O
ATOM   3826  C   GLU B 126      30.300  34.690  19.200  1.00  0.00           C
ATOM   3827  O   GLU B 126      31.330  34.110  19.400  1.00  0.00           O
ATOM   3828  N   MET B 127      29.450  35.110  20.150  1.00  0.00           N
ATOM   3829  HN  MET B 127      28.650  35.640  19.900  1.00  0.00           H
ATOM   3830  CA  MET B 127      29.550  34.700  21.510  1.00  0.00           C
ATOM   3831  HA  MET B 127      30.370  33.990  21.560  1.00  0.00           H
ATOM   3832  CB  MET B 127      29.650  35.940  22.510  1.00  0.00           C
ATOM   3833  HB1 MET B 127      29.800  35.530  23.530  1.00  0.00           H
ATOM   3834  HB2 MET B 127      28.660  36.440  22.420  1.00  0.00           H
ATOM   3835  CG  MET B 127      30.790  36.830  22.080  1.00  0.00           C
ATOM   3836  HG1 MET B 127      30.540  37.270  21.090  1.00  0.00           H
ATOM   3837  HG2 MET B 127      31.650  36.160  21.850  1.00  0.00           H
ATOM   3838  SD  MET B 127      31.210  38.030  23.360  1.00  0.00           S
ATOM   3839  CE  MET B 127      30.240  39.500  23.020  1.00  0.00           C
ATOM   3840  HE1 MET B 127      29.920  39.990  23.960  1.00  0.00           H
ATOM   3841  HE2 MET B 127      30.680  40.290  22.370  1.00  0.00           H
ATOM   3842  HE3 MET B 127      29.320  39.230  22.450  1.00  0.00           H
ATOM   3843  C   MET B 127      28.380  33.750  21.840  1.00  0.00           C
ATOM   3844  O   MET B 127      27.330  33.760  21.210  1.00  0.00           O
ATOM   3845  N   PRO B 128      28.560  32.870  22.840  1.00  0.00           N
ATOM   3846  CD  PRO B 128      29.770  32.620  23.610  1.00  0.00           C
ATOM   3847  HD1 PRO B 128      30.410  31.920  23.030  1.00  0.00           H
ATOM   3848  HD2 PRO B 128      30.290  33.580  23.770  1.00  0.00           H
ATOM   3849  CA  PRO B 128      27.440  32.110  23.430  1.00  0.00           C
ATOM   3850  HA  PRO B 128      26.930  31.540  22.660  1.00  0.00           H
ATOM   3851  CB  PRO B 128      28.100  31.200  24.490  1.00  0.00           C
ATOM   3852  HB1 PRO B 128      28.440  30.240  24.040  1.00  0.00           H
ATOM   3853  HB2 PRO B 128      27.440  30.940  25.340  1.00  0.00           H
ATOM   3854  CG  PRO B 128      29.260  31.990  24.950  1.00  0.00           C
ATOM   3855  HG1 PRO B 128      30.100  31.460  25.460  1.00  0.00           H
ATOM   3856  HG2 PRO B 128      28.840  32.790  25.600  1.00  0.00           H
ATOM   3857  C   PRO B 128      26.300  32.840  24.060  1.00  0.00           C
ATOM   3858  O   PRO B 128      26.440  33.970  24.440  1.00  0.00           O
ATOM   3859  N   SER B 129      25.130  32.200  24.140  1.00  0.00           N
ATOM   3860  HN  SER B 129      25.000  31.280  23.790  1.00  0.00           H
ATOM   3861  CA  SER B 129      23.840  32.820  24.610  1.00  0.00           C
ATOM   3862  HA  SER B 129      23.930  33.890  24.480  1.00  0.00           H
ATOM   3863  CB  SER B 129      22.640  32.180  23.790  1.00  0.00           C
ATOM   3864  HB1 SER B 129      22.870  32.340  22.720  1.00  0.00           H
ATOM   3865  HB2 SER B 129      21.700  32.730  24.040  1.00  0.00           H
ATOM   3866  OG  SER B 129      22.530  30.810  24.020  1.00  0.00           O
ATOM   3867  HG1 SER B 129      23.300  30.430  23.580  1.00  0.00           H
ATOM   3868  C   SER B 129      23.570  32.610  26.100  1.00  0.00           C
ATOM   3869  O   SER B 129      24.050  31.690  26.850  1.00  0.00           O
ATOM   3870  N   GLU B 130      22.850  33.550  26.580  1.00  0.00           N
ATOM   3871  HN  GLU B 130      22.500  34.290  26.010  1.00  0.00           H
ATOM   3872  CA  GLU B 130      22.520  33.680  27.980  1.00  0.00           C
ATOM   3873  HA  GLU B 130      23.500  33.700  28.440  1.00  0.00           H
ATOM   3874  CB  GLU B 130      21.880  35.020  28.310  1.00  0.00           C
ATOM   3875  HB1 GLU B 130      21.860  35.120  29.420  1.00  0.00           H
ATOM   3876  HB2 GLU B 130      20.800  35.010  28.030  1.00  0.00           H
ATOM   3877  CG  GLU B 130      22.610  36.320  27.770  1.00  0.00           C
ATOM   3878  HG1 GLU B 130      23.630  36.190  27.370  1.00  0.00           H
ATOM   3879  HG2 GLU B 130      22.560  37.150  28.510  1.00  0.00           H
ATOM   3880  CD  GLU B 130      21.710  36.780  26.600  1.00  0.00           C
ATOM   3881  OE1 GLU B 130      21.590  35.960  25.620  1.00  0.00           O
ATOM   3882  OE2 GLU B 130      21.110  37.880  26.580  1.00  0.00           O
ATOM   3883  C   GLU B 130      21.790  32.530  28.630  1.00  0.00           C
ATOM   3884  O   GLU B 130      20.810  31.940  28.130  1.00  0.00           O
ATOM   3885  N   GLU B 131      22.160  32.220  29.850  1.00  0.00           N
ATOM   3886  HN  GLU B 131      22.910  32.790  30.190  1.00  0.00           H
ATOM   3887  CA  GLU B 131      21.620  31.130  30.650  1.00  0.00           C
ATOM   3888  HA  GLU B 131      21.110  30.400  30.050  1.00  0.00           H
ATOM   3889  CB  GLU B 131      22.830  30.420  31.220  1.00  0.00           C
ATOM   3890  HB1 GLU B 131      22.490  29.690  31.990  1.00  0.00           H
ATOM   3891  HB2 GLU B 131      23.460  31.210  31.670  1.00  0.00           H
ATOM   3892  CG  GLU B 131      23.570  29.710  30.050  1.00  0.00           C
ATOM   3893  HG1 GLU B 131      23.960  30.490  29.360  1.00  0.00           H
ATOM   3894  HG2 GLU B 131      22.890  29.050  29.470  1.00  0.00           H
ATOM   3895  CD  GLU B 131      24.740  28.820  30.520  1.00  0.00           C
ATOM   3896  OE1 GLU B 131      25.550  29.220  31.420  1.00  0.00           O
ATOM   3897  OE2 GLU B 131      24.990  27.710  30.030  1.00  0.00           O
ATOM   3898  C   GLU B 131      20.770  31.620  31.750  1.00  0.00           C
ATOM   3899  O   GLU B 131      20.030  30.880  32.370  1.00  0.00           O
ATOM   3900  N   GLY B 132      20.720  32.960  32.010  1.00  0.00           N
ATOM   3901  HN  GLY B 132      21.230  33.540  31.390  1.00  0.00           H
ATOM   3902  CA  GLY B 132      19.950  33.610  33.060  1.00  0.00           C
ATOM   3903  HA1 GLY B 132      19.870  34.660  32.800  1.00  0.00           H
ATOM   3904  HA2 GLY B 132      18.990  33.120  33.060  1.00  0.00           H
ATOM   3905  C   GLY B 132      20.460  33.450  34.450  1.00  0.00           C
ATOM   3906  O   GLY B 132      19.660  33.220  35.380  1.00  0.00           O
ATOM   3907  N   TYR B 133      21.770  33.490  34.590  1.00  0.00           N
ATOM   3908  HN  TYR B 133      22.240  33.610  33.730  1.00  0.00           H
ATOM   3909  CA  TYR B 133      22.570  33.230  35.790  1.00  0.00           C
ATOM   3910  HA  TYR B 133      23.400  32.770  35.290  1.00  0.00           H
ATOM   3911  CB  TYR B 133      23.030  34.500  36.580  1.00  0.00           C
ATOM   3912  HB1 TYR B 133      22.040  34.910  36.890  1.00  0.00           H
ATOM   3913  HB2 TYR B 133      23.510  35.170  35.840  1.00  0.00           H
ATOM   3914  CG  TYR B 133      23.990  34.300  37.680  1.00  0.00           C
ATOM   3915  CD1 TYR B 133      25.170  33.580  37.550  1.00  0.00           C
ATOM   3916  HD1 TYR B 133      25.600  33.320  36.600  1.00  0.00           H
ATOM   3917  CE1 TYR B 133      25.750  32.970  38.720  1.00  0.00           C
ATOM   3918  HE1 TYR B 133      26.660  32.410  38.580  1.00  0.00           H
ATOM   3919  CZ  TYR B 133      25.220  33.150  39.990  1.00  0.00           C
ATOM   3920  OH  TYR B 133      25.970  32.670  41.020  1.00  0.00           O
ATOM   3921  HH  TYR B 133      26.840  32.450  40.660  1.00  0.00           H
ATOM   3922  CD2 TYR B 133      23.410  34.490  38.960  1.00  0.00           C
ATOM   3923  HD2 TYR B 133      22.440  34.910  39.180  1.00  0.00           H
ATOM   3924  CE2 TYR B 133      24.080  33.980  40.090  1.00  0.00           C
ATOM   3925  HE2 TYR B 133      23.520  34.130  40.990  1.00  0.00           H
ATOM   3926  C   TYR B 133      22.160  32.030  36.580  1.00  0.00           C
ATOM   3927  O   TYR B 133      21.780  32.090  37.740  1.00  0.00           O
ATOM   3928  N   GLN B 134      22.380  30.790  36.070  1.00  0.00           N
ATOM   3929  HN  GLN B 134      22.860  30.820  35.190  1.00  0.00           H
ATOM   3930  CA  GLN B 134      21.970  29.510  36.630  1.00  0.00           C
ATOM   3931  HA  GLN B 134      21.420  29.670  37.540  1.00  0.00           H
ATOM   3932  CB  GLN B 134      21.230  28.700  35.500  1.00  0.00           C
ATOM   3933  HB1 GLN B 134      21.150  27.630  35.800  1.00  0.00           H
ATOM   3934  HB2 GLN B 134      21.870  28.760  34.590  1.00  0.00           H
ATOM   3935  CG  GLN B 134      19.880  29.350  35.160  1.00  0.00           C
ATOM   3936  HG1 GLN B 134      19.330  28.710  34.440  1.00  0.00           H
ATOM   3937  HG2 GLN B 134      19.900  30.340  34.670  1.00  0.00           H
ATOM   3938  CD  GLN B 134      18.960  29.400  36.390  1.00  0.00           C
ATOM   3939  OE1 GLN B 134      18.630  28.310  36.900  1.00  0.00           O
ATOM   3940  NE2 GLN B 134      18.670  30.580  36.930  1.00  0.00           N
ATOM   3941 HE21 GLN B 134      19.050  31.460  36.640  1.00  0.00           H
ATOM   3942 HE22 GLN B 134      17.990  30.690  37.660  1.00  0.00           H
ATOM   3943  C   GLN B 134      23.220  28.740  37.150  1.00  0.00           C
ATOM   3944  O   GLN B 134      23.050  27.540  37.390  1.00  0.00           O
ATOM   3945  N   ASP B 135      24.410  29.350  37.360  1.00  0.00           N
ATOM   3946  HN  ASP B 135      24.390  30.340  37.430  1.00  0.00           H
ATOM   3947  CA  ASP B 135      25.590  28.650  37.730  1.00  0.00           C
ATOM   3948  HA  ASP B 135      25.590  27.800  37.060  1.00  0.00           H
ATOM   3949  CB  ASP B 135      26.920  29.460  37.580  1.00  0.00           C
ATOM   3950  HB1 ASP B 135      27.750  28.740  37.680  1.00  0.00           H
ATOM   3951  HB2 ASP B 135      26.990  30.150  38.450  1.00  0.00           H
ATOM   3952  CG  ASP B 135      27.020  30.110  36.200  1.00  0.00           C
ATOM   3953  OD1 ASP B 135      26.590  29.460  35.220  1.00  0.00           O
ATOM   3954  OD2 ASP B 135      27.650  31.210  36.070  1.00  0.00           O
ATOM   3955  C   ASP B 135      25.520  28.060  39.200  1.00  0.00           C
ATOM   3956  O   ASP B 135      24.900  28.690  40.070  1.00  0.00           O
ATOM   3957  N   TYR B 136      26.090  26.890  39.460  1.00  0.00           N
ATOM   3958  HN  TYR B 136      26.380  26.270  38.740  1.00  0.00           H
ATOM   3959  CA  TYR B 136      26.340  26.360  40.810  1.00  0.00           C
ATOM   3960  HA  TYR B 136      25.450  26.550  41.390  1.00  0.00           H
ATOM   3961  CB  TYR B 136      26.450  24.780  40.580  1.00  0.00           C
ATOM   3962  HB1 TYR B 136      27.110  24.420  39.770  1.00  0.00           H
ATOM   3963  HB2 TYR B 136      25.380  24.480  40.440  1.00  0.00           H
ATOM   3964  CG  TYR B 136      26.810  24.060  41.840  1.00  0.00           C
ATOM   3965  CD1 TYR B 136      25.940  24.050  42.930  1.00  0.00           C
ATOM   3966  HD1 TYR B 136      24.950  24.420  42.710  1.00  0.00           H
ATOM   3967  CE1 TYR B 136      26.280  23.520  44.130  1.00  0.00           C
ATOM   3968  HE1 TYR B 136      25.600  23.500  44.970  1.00  0.00           H
ATOM   3969  CZ  TYR B 136      27.520  23.120  44.430  1.00  0.00           C
ATOM   3970  OH  TYR B 136      27.760  22.770  45.770  1.00  0.00           O
ATOM   3971  HH  TYR B 136      28.700  22.760  45.960  1.00  0.00           H
ATOM   3972  CD2 TYR B 136      28.100  23.490  42.060  1.00  0.00           C
ATOM   3973  HD2 TYR B 136      28.820  23.410  41.260  1.00  0.00           H
ATOM   3974  CE2 TYR B 136      28.380  22.930  43.330  1.00  0.00           C
ATOM   3975  HE2 TYR B 136      29.350  22.480  43.520  1.00  0.00           H
ATOM   3976  C   TYR B 136      27.560  27.040  41.440  1.00  0.00           C
ATOM   3977  O   TYR B 136      28.730  26.600  41.400  1.00  0.00           O
ATOM   3978  N   GLU B 137      27.250  28.110  42.200  1.00  0.00           N
ATOM   3979  HN  GLU B 137      26.300  28.400  42.170  1.00  0.00           H
ATOM   3980  CA  GLU B 137      28.290  28.850  43.040  1.00  0.00           C
ATOM   3981  HA  GLU B 137      29.290  28.440  43.030  1.00  0.00           H
ATOM   3982  CB  GLU B 137      28.460  30.270  42.440  1.00  0.00           C
ATOM   3983  HB1 GLU B 137      28.880  30.900  43.250  1.00  0.00           H
ATOM   3984  HB2 GLU B 137      27.420  30.600  42.240  1.00  0.00           H
ATOM   3985  CG  GLU B 137      29.250  30.280  41.160  1.00  0.00           C
ATOM   3986  HG1 GLU B 137      28.800  29.620  40.380  1.00  0.00           H
ATOM   3987  HG2 GLU B 137      30.290  30.010  41.430  1.00  0.00           H
ATOM   3988  CD  GLU B 137      29.340  31.630  40.500  1.00  0.00           C
ATOM   3989  OE1 GLU B 137      30.440  32.220  40.560  1.00  0.00           O
ATOM   3990  OE2 GLU B 137      28.350  32.160  39.980  1.00  0.00           O
ATOM   3991  C   GLU B 137      27.860  28.940  44.560  1.00  0.00           C
ATOM   3992  O   GLU B 137      26.930  29.710  44.890  1.00  0.00           O
ATOM   3993  N   PRO B 138      28.440  28.170  45.460  1.00  0.00           N
ATOM   3994  CD  PRO B 138      29.290  27.070  45.080  1.00  0.00           C
ATOM   3995  HD1 PRO B 138      29.100  26.640  44.080  1.00  0.00           H
ATOM   3996  HD2 PRO B 138      30.270  27.610  45.100  1.00  0.00           H
ATOM   3997  CA  PRO B 138      28.370  28.410  46.840  1.00  0.00           C
ATOM   3998  HA  PRO B 138      27.330  28.450  47.110  1.00  0.00           H
ATOM   3999  CB  PRO B 138      29.080  27.180  47.460  1.00  0.00           C
ATOM   4000  HB1 PRO B 138      28.500  26.920  48.360  1.00  0.00           H
ATOM   4001  HB2 PRO B 138      30.110  27.410  47.810  1.00  0.00           H
ATOM   4002  CG  PRO B 138      29.050  26.170  46.310  1.00  0.00           C
ATOM   4003  HG1 PRO B 138      28.030  25.740  46.160  1.00  0.00           H
ATOM   4004  HG2 PRO B 138      29.830  25.370  46.350  1.00  0.00           H
ATOM   4005  C   PRO B 138      28.950  29.710  47.330  1.00  0.00           C
ATOM   4006  O   PRO B 138      29.880  30.210  46.760  1.00  0.00           O
ATOM   4007  N   GLU B 139      28.360  30.320  48.410  1.00  0.00           N
ATOM   4008  HN  GLU B 139      27.500  29.950  48.750  1.00  0.00           H
ATOM   4009  CA  GLU B 139      28.690  31.590  49.030  1.00  0.00           C
ATOM   4010  HA  GLU B 139      28.990  32.310  48.280  1.00  0.00           H
ATOM   4011  CB  GLU B 139      27.570  32.150  49.890  1.00  0.00           C
ATOM   4012  HB1 GLU B 139      27.860  33.040  50.500  1.00  0.00           H
ATOM   4013  HB2 GLU B 139      27.170  31.430  50.640  1.00  0.00           H
ATOM   4014  CG  GLU B 139      26.460  32.500  48.920  1.00  0.00           C
ATOM   4015  HG1 GLU B 139      25.460  32.580  49.410  1.00  0.00           H
ATOM   4016  HG2 GLU B 139      26.380  31.730  48.120  1.00  0.00           H
ATOM   4017  CD  GLU B 139      26.760  33.830  48.340  1.00  0.00           C
ATOM   4018  OE1 GLU B 139      27.160  33.950  47.120  1.00  0.00           O
ATOM   4019  OE2 GLU B 139      26.640  34.800  49.130  1.00  0.00           O
ATOM   4020  C   GLU B 139      29.860  31.340  49.980  1.00  0.00           C
ATOM   4021  O   GLU B 139      29.940  30.430  50.800  1.00  0.00           O
ATOM   4022  N   ALA B 140      30.800  32.270  49.780  1.00  0.00           N
ATOM   4023  HN  ALA B 140      30.620  33.100  49.260  1.00  0.00           H
ATOM   4024  CA  ALA B 140      32.200  32.160  50.190  1.00  0.00           C
ATOM   4025  HA  ALA B 140      32.360  31.550  51.060  1.00  0.00           H
ATOM   4026  CB  ALA B 140      32.940  31.570  49.050  1.00  0.00           C
ATOM   4027  HB1 ALA B 140      32.370  30.660  48.760  1.00  0.00           H
ATOM   4028  HB2 ALA B 140      32.830  31.950  48.010  1.00  0.00           H
ATOM   4029  HB3 ALA B 140      34.050  31.470  49.110  1.00  0.00           H
ATOM   4030  C   ALA B 140      32.680  33.590  50.410  1.00  0.00           C
ATOM   4031  OT1 ALA B 140      32.410  34.520  49.530  1.00  0.00           O
ATOM   4032  OT2 ALA B 140      33.500  33.840  51.340  1.00  0.00           O
TER
ENDMDL
