# Supplementary material for: The Effect of SARS-COV‑2 Protein Fragments on the Dimerization of α‑Synuclein
Source: ACS Chem Neurosci. 2025 Oct 22;16(21):4279–88. doi: 10.1021/acschemneuro.5c00635 (PMC12593392; doi:10.1021/acschemneuro.5c00635)
Supplement: Supplementary file 1 [file cn5c00635_si_001.zip › aS Configurations - Supporting Information/Beta Strand Dimer/Control/b-c-2-initial.pdb]

REMARK    GENERATED BY TRJCONV
TITLE     Protein in water t=   0.00000 step= 0
REMARK    THIS IS A SIMULATION BOX
CRYST1   89.655   89.655   89.655  90.00  90.00  90.00 P 1           1
MODEL        1
ATOM      1  N   MET A   1      74.870  31.410  52.090  1.00  0.00           N
ATOM      2  H1  MET A   1      75.590  30.720  52.410  1.00  0.00           H
ATOM      3  H2  MET A   1      75.250  32.300  51.720  1.00  0.00           H
ATOM      4  H3  MET A   1      74.200  31.610  52.860  1.00  0.00           H
ATOM      5  CA  MET A   1      74.180  30.690  50.990  1.00  0.00           C
ATOM      6  HA  MET A   1      73.620  29.850  51.390  1.00  0.00           H
ATOM      7  CB  MET A   1      73.220  31.660  50.290  1.00  0.00           C
ATOM      8  HB1 MET A   1      73.700  32.430  49.650  1.00  0.00           H
ATOM      9  HB2 MET A   1      72.760  32.340  51.040  1.00  0.00           H
ATOM     10  CG  MET A   1      72.150  31.070  49.360  1.00  0.00           C
ATOM     11  HG1 MET A   1      71.320  30.640  49.950  1.00  0.00           H
ATOM     12  HG2 MET A   1      72.600  30.270  48.730  1.00  0.00           H
ATOM     13  SD  MET A   1      71.270  32.320  48.380  1.00  0.00           S
ATOM     14  CE  MET A   1      70.060  31.070  47.870  1.00  0.00           C
ATOM     15  HE1 MET A   1      69.830  30.260  48.600  1.00  0.00           H
ATOM     16  HE2 MET A   1      69.030  31.470  47.740  1.00  0.00           H
ATOM     17  HE3 MET A   1      70.360  30.530  46.950  1.00  0.00           H
ATOM     18  C   MET A   1      75.190  30.120  50.050  1.00  0.00           C
ATOM     19  O   MET A   1      76.130  30.830  49.690  1.00  0.00           O
ATOM     20  N   ASP A   2      75.080  28.860  49.590  1.00  0.00           N
ATOM     21  HN  ASP A   2      74.290  28.320  49.860  1.00  0.00           H
ATOM     22  CA  ASP A   2      76.060  28.190  48.790  1.00  0.00           C
ATOM     23  HA  ASP A   2      76.830  28.920  48.570  1.00  0.00           H
ATOM     24  CB  ASP A   2      76.680  27.050  49.620  1.00  0.00           C
ATOM     25  HB1 ASP A   2      76.770  27.550  50.600  1.00  0.00           H
ATOM     26  HB2 ASP A   2      77.690  26.830  49.230  1.00  0.00           H
ATOM     27  CG  ASP A   2      75.940  25.720  49.800  1.00  0.00           C
ATOM     28  OD1 ASP A   2      76.540  24.620  49.750  1.00  0.00           O
ATOM     29  OD2 ASP A   2      74.730  25.790  50.120  1.00  0.00           O
ATOM     30  C   ASP A   2      75.470  27.790  47.490  1.00  0.00           C
ATOM     31  O   ASP A   2      76.210  27.780  46.500  1.00  0.00           O
ATOM     32  N   VAL A   3      74.150  27.540  47.360  1.00  0.00           N
ATOM     33  HN  VAL A   3      73.500  27.630  48.110  1.00  0.00           H
ATOM     34  CA  VAL A   3      73.590  27.010  46.160  1.00  0.00           C
ATOM     35  HA  VAL A   3      74.240  26.960  45.300  1.00  0.00           H
ATOM     36  CB  VAL A   3      73.130  25.590  46.320  1.00  0.00           C
ATOM     37  HB  VAL A   3      72.540  25.470  47.260  1.00  0.00           H
ATOM     38  CG1 VAL A   3      72.290  25.070  45.140  1.00  0.00           C
ATOM     39 HG11 VAL A   3      72.700  25.470  44.190  1.00  0.00           H
ATOM     40 HG12 VAL A   3      72.100  23.980  45.250  1.00  0.00           H
ATOM     41 HG13 VAL A   3      71.240  25.440  45.190  1.00  0.00           H
ATOM     42  CG2 VAL A   3      74.340  24.670  46.490  1.00  0.00           C
ATOM     43 HG21 VAL A   3      73.930  23.690  46.840  1.00  0.00           H
ATOM     44 HG22 VAL A   3      74.710  24.470  45.460  1.00  0.00           H
ATOM     45 HG23 VAL A   3      75.080  25.030  47.240  1.00  0.00           H
ATOM     46  C   VAL A   3      72.410  27.880  45.870  1.00  0.00           C
ATOM     47  O   VAL A   3      71.430  27.840  46.620  1.00  0.00           O
ATOM     48  N   PHE A   4      72.410  28.460  44.660  1.00  0.00           N
ATOM     49  HN  PHE A   4      73.220  28.330  44.080  1.00  0.00           H
ATOM     50  CA  PHE A   4      71.290  29.160  44.120  1.00  0.00           C
ATOM     51  HA  PHE A   4      70.500  29.290  44.840  1.00  0.00           H
ATOM     52  CB  PHE A   4      71.660  30.640  43.890  1.00  0.00           C
ATOM     53  HB1 PHE A   4      72.520  30.700  43.190  1.00  0.00           H
ATOM     54  HB2 PHE A   4      72.040  31.070  44.840  1.00  0.00           H
ATOM     55  CG  PHE A   4      70.560  31.510  43.390  1.00  0.00           C
ATOM     56  CD1 PHE A   4      69.590  31.940  44.260  1.00  0.00           C
ATOM     57  HD1 PHE A   4      69.510  31.580  45.280  1.00  0.00           H
ATOM     58  CE1 PHE A   4      68.730  32.950  43.900  1.00  0.00           C
ATOM     59  HE1 PHE A   4      67.920  33.260  44.540  1.00  0.00           H
ATOM     60  CZ  PHE A   4      68.740  33.380  42.590  1.00  0.00           C
ATOM     61  HZ  PHE A   4      67.980  34.030  42.200  1.00  0.00           H
ATOM     62  CD2 PHE A   4      70.690  32.050  42.130  1.00  0.00           C
ATOM     63  HD2 PHE A   4      71.540  31.770  41.530  1.00  0.00           H
ATOM     64  CE2 PHE A   4      69.680  32.880  41.710  1.00  0.00           C
ATOM     65  HE2 PHE A   4      69.830  33.350  40.750  1.00  0.00           H
ATOM     66  C   PHE A   4      70.640  28.550  42.930  1.00  0.00           C
ATOM     67  O   PHE A   4      71.280  27.810  42.180  1.00  0.00           O
ATOM     68  N   MET A   5      69.320  28.750  42.730  1.00  0.00           N
ATOM     69  HN  MET A   5      68.760  29.440  43.180  1.00  0.00           H
ATOM     70  CA  MET A   5      68.540  28.030  41.770  1.00  0.00           C
ATOM     71  HA  MET A   5      69.230  27.640  41.030  1.00  0.00           H
ATOM     72  CB  MET A   5      67.750  26.900  42.440  1.00  0.00           C
ATOM     73  HB1 MET A   5      67.250  26.370  41.610  1.00  0.00           H
ATOM     74  HB2 MET A   5      66.900  27.310  43.040  1.00  0.00           H
ATOM     75  CG  MET A   5      68.520  25.750  43.100  1.00  0.00           C
ATOM     76  HG1 MET A   5      69.340  26.100  43.760  1.00  0.00           H
ATOM     77  HG2 MET A   5      69.100  25.390  42.230  1.00  0.00           H
ATOM     78  SD  MET A   5      67.540  24.510  44.010  1.00  0.00           S
ATOM     79  CE  MET A   5      68.700  23.140  43.720  1.00  0.00           C
ATOM     80  HE1 MET A   5      68.910  22.890  42.660  1.00  0.00           H
ATOM     81  HE2 MET A   5      69.670  23.510  44.130  1.00  0.00           H
ATOM     82  HE3 MET A   5      68.420  22.200  44.230  1.00  0.00           H
ATOM     83  C   MET A   5      67.580  28.940  41.080  1.00  0.00           C
ATOM     84  O   MET A   5      67.190  29.930  41.680  1.00  0.00           O
ATOM     85  N   LYS A   6      67.030  28.550  39.920  1.00  0.00           N
ATOM     86  HN  LYS A   6      67.300  27.690  39.500  1.00  0.00           H
ATOM     87  CA  LYS A   6      65.980  29.290  39.290  1.00  0.00           C
ATOM     88  HA  LYS A   6      66.350  30.290  39.090  1.00  0.00           H
ATOM     89  CB  LYS A   6      65.710  28.720  37.890  1.00  0.00           C
ATOM     90  HB1 LYS A   6      64.800  29.250  37.540  1.00  0.00           H
ATOM     91  HB2 LYS A   6      65.540  27.640  38.040  1.00  0.00           H
ATOM     92  CG  LYS A   6      66.830  28.880  36.860  1.00  0.00           C
ATOM     93  HG1 LYS A   6      67.860  28.750  37.260  1.00  0.00           H
ATOM     94  HG2 LYS A   6      66.810  29.960  36.610  1.00  0.00           H
ATOM     95  CD  LYS A   6      66.640  27.850  35.740  1.00  0.00           C
ATOM     96  HD1 LYS A   6      66.690  26.800  36.100  1.00  0.00           H
ATOM     97  HD2 LYS A   6      65.700  28.010  35.170  1.00  0.00           H
ATOM     98  CE  LYS A   6      67.830  27.920  34.790  1.00  0.00           C
ATOM     99  HE1 LYS A   6      68.790  27.550  35.220  1.00  0.00           H
ATOM    100  HE2 LYS A   6      68.010  28.920  34.350  1.00  0.00           H
ATOM    101  NZ  LYS A   6      67.620  26.950  33.690  1.00  0.00           N
ATOM    102  HZ1 LYS A   6      66.730  26.930  33.150  1.00  0.00           H
ATOM    103  HZ2 LYS A   6      68.430  27.020  33.040  1.00  0.00           H
ATOM    104  HZ3 LYS A   6      67.690  25.960  33.980  1.00  0.00           H
ATOM    105  C   LYS A   6      64.700  29.310  40.060  1.00  0.00           C
ATOM    106  O   LYS A   6      64.290  28.330  40.680  1.00  0.00           O
ATOM    107  N   GLY A   7      64.070  30.490  39.980  1.00  0.00           N
ATOM    108  HN  GLY A   7      64.310  31.110  39.240  1.00  0.00           H
ATOM    109  CA  GLY A   7      62.780  30.840  40.490  1.00  0.00           C
ATOM    110  HA1 GLY A   7      62.070  30.210  39.980  1.00  0.00           H
ATOM    111  HA2 GLY A   7      62.830  30.620  41.550  1.00  0.00           H
ATOM    112  C   GLY A   7      62.210  32.210  40.380  1.00  0.00           C
ATOM    113  O   GLY A   7      62.480  32.950  39.440  1.00  0.00           O
ATOM    114  N   LEU A   8      61.190  32.460  41.230  1.00  0.00           N
ATOM    115  HN  LEU A   8      60.930  31.810  41.940  1.00  0.00           H
ATOM    116  CA  LEU A   8      60.630  33.750  41.480  1.00  0.00           C
ATOM    117  HA  LEU A   8      60.100  34.100  40.610  1.00  0.00           H
ATOM    118  CB  LEU A   8      59.500  33.570  42.510  1.00  0.00           C
ATOM    119  HB1 LEU A   8      58.970  34.470  42.890  1.00  0.00           H
ATOM    120  HB2 LEU A   8      59.900  32.950  43.330  1.00  0.00           H
ATOM    121  CG  LEU A   8      58.360  32.720  41.920  1.00  0.00           C
ATOM    122  HG  LEU A   8      58.560  32.230  40.940  1.00  0.00           H
ATOM    123  CD1 LEU A   8      57.910  31.680  42.960  1.00  0.00           C
ATOM    124 HD11 LEU A   8      56.910  31.440  42.540  1.00  0.00           H
ATOM    125 HD12 LEU A   8      58.570  30.780  43.000  1.00  0.00           H
ATOM    126 HD13 LEU A   8      57.830  32.250  43.910  1.00  0.00           H
ATOM    127  CD2 LEU A   8      57.080  33.520  41.650  1.00  0.00           C
ATOM    128 HD21 LEU A   8      56.810  33.840  42.680  1.00  0.00           H
ATOM    129 HD22 LEU A   8      57.380  34.420  41.090  1.00  0.00           H
ATOM    130 HD23 LEU A   8      56.280  32.920  41.150  1.00  0.00           H
ATOM    131  C   LEU A   8      61.610  34.700  42.060  1.00  0.00           C
ATOM    132  O   LEU A   8      62.460  34.300  42.860  1.00  0.00           O
ATOM    133  N   SER A   9      61.510  35.990  41.710  1.00  0.00           N
ATOM    134  HN  SER A   9      60.680  36.350  41.270  1.00  0.00           H
ATOM    135  CA  SER A   9      62.390  37.040  42.130  1.00  0.00           C
ATOM    136  HA  SER A   9      63.330  37.000  41.610  1.00  0.00           H
ATOM    137  CB  SER A   9      61.740  38.310  41.570  1.00  0.00           C
ATOM    138  HB1 SER A   9      60.700  38.390  41.960  1.00  0.00           H
ATOM    139  HB2 SER A   9      61.770  38.040  40.490  1.00  0.00           H
ATOM    140  OG  SER A   9      62.490  39.490  41.840  1.00  0.00           O
ATOM    141  HG1 SER A   9      62.230  40.180  41.220  1.00  0.00           H
ATOM    142  C   SER A   9      62.580  37.290  43.590  1.00  0.00           C
ATOM    143  O   SER A   9      61.660  37.210  44.400  1.00  0.00           O
ATOM    144  N   LYS A  10      63.860  37.410  44.010  1.00  0.00           N
ATOM    145  HN  LYS A  10      64.560  37.230  43.340  1.00  0.00           H
ATOM    146  CA  LYS A  10      64.330  37.620  45.350  1.00  0.00           C
ATOM    147  HA  LYS A  10      64.010  36.830  46.020  1.00  0.00           H
ATOM    148  CB  LYS A  10      65.840  37.430  45.540  1.00  0.00           C
ATOM    149  HB1 LYS A  10      66.460  38.170  45.000  1.00  0.00           H
ATOM    150  HB2 LYS A  10      66.100  36.410  45.180  1.00  0.00           H
ATOM    151  CG  LYS A  10      66.320  37.340  46.990  1.00  0.00           C
ATOM    152  HG1 LYS A  10      65.810  38.160  47.520  1.00  0.00           H
ATOM    153  HG2 LYS A  10      67.410  37.560  47.040  1.00  0.00           H
ATOM    154  CD  LYS A  10      66.030  36.000  47.670  1.00  0.00           C
ATOM    155  HD1 LYS A  10      64.950  35.770  47.540  1.00  0.00           H
ATOM    156  HD2 LYS A  10      66.650  35.290  47.080  1.00  0.00           H
ATOM    157  CE  LYS A  10      66.400  35.880  49.140  1.00  0.00           C
ATOM    158  HE1 LYS A  10      65.930  36.670  49.770  1.00  0.00           H
ATOM    159  HE2 LYS A  10      67.470  35.960  49.410  1.00  0.00           H
ATOM    160  NZ  LYS A  10      65.920  34.640  49.790  1.00  0.00           N
ATOM    161  HZ1 LYS A  10      65.990  33.770  49.230  1.00  0.00           H
ATOM    162  HZ2 LYS A  10      66.540  34.580  50.620  1.00  0.00           H
ATOM    163  HZ3 LYS A  10      64.930  34.670  50.100  1.00  0.00           H
ATOM    164  C   LYS A  10      63.810  38.900  45.910  1.00  0.00           C
ATOM    165  O   LYS A  10      64.140  39.960  45.380  1.00  0.00           O
ATOM    166  N   ALA A  11      62.930  38.910  46.920  1.00  0.00           N
ATOM    167  HN  ALA A  11      62.620  38.100  47.410  1.00  0.00           H
ATOM    168  CA  ALA A  11      62.490  40.140  47.510  1.00  0.00           C
ATOM    169  HA  ALA A  11      62.010  40.770  46.780  1.00  0.00           H
ATOM    170  CB  ALA A  11      61.350  39.840  48.510  1.00  0.00           C
ATOM    171  HB1 ALA A  11      60.500  39.260  48.090  1.00  0.00           H
ATOM    172  HB2 ALA A  11      61.810  39.320  49.380  1.00  0.00           H
ATOM    173  HB3 ALA A  11      60.850  40.720  48.950  1.00  0.00           H
ATOM    174  C   ALA A  11      63.590  40.910  48.160  1.00  0.00           C
ATOM    175  O   ALA A  11      64.410  40.350  48.880  1.00  0.00           O
ATOM    176  N   LYS A  12      63.580  42.220  47.880  1.00  0.00           N
ATOM    177  HN  LYS A  12      62.840  42.510  47.280  1.00  0.00           H
ATOM    178  CA  LYS A  12      64.590  43.110  48.380  1.00  0.00           C
ATOM    179  HA  LYS A  12      65.490  42.590  48.650  1.00  0.00           H
ATOM    180  CB  LYS A  12      65.020  44.090  47.280  1.00  0.00           C
ATOM    181  HB1 LYS A  12      65.900  44.710  47.550  1.00  0.00           H
ATOM    182  HB2 LYS A  12      64.170  44.790  47.130  1.00  0.00           H
ATOM    183  CG  LYS A  12      65.390  43.430  45.950  1.00  0.00           C
ATOM    184  HG1 LYS A  12      65.880  42.440  46.070  1.00  0.00           H
ATOM    185  HG2 LYS A  12      66.020  44.230  45.510  1.00  0.00           H
ATOM    186  CD  LYS A  12      64.270  43.330  44.910  1.00  0.00           C
ATOM    187  HD1 LYS A  12      63.570  42.610  45.400  1.00  0.00           H
ATOM    188  HD2 LYS A  12      63.700  44.280  44.950  1.00  0.00           H
ATOM    189  CE  LYS A  12      64.420  42.970  43.430  1.00  0.00           C
ATOM    190  HE1 LYS A  12      64.770  43.790  42.770  1.00  0.00           H
ATOM    191  HE2 LYS A  12      63.420  42.590  43.100  1.00  0.00           H
ATOM    192  NZ  LYS A  12      65.380  41.870  43.220  1.00  0.00           N
ATOM    193  HZ1 LYS A  12      65.320  41.680  42.200  1.00  0.00           H
ATOM    194  HZ2 LYS A  12      66.370  42.180  43.350  1.00  0.00           H
ATOM    195  HZ3 LYS A  12      65.140  41.000  43.740  1.00  0.00           H
ATOM    196  C   LYS A  12      64.110  43.880  49.570  1.00  0.00           C
ATOM    197  O   LYS A  12      64.860  44.330  50.430  1.00  0.00           O
ATOM    198  N   GLU A  13      62.780  44.090  49.550  1.00  0.00           N
ATOM    199  HN  GLU A  13      62.160  43.660  48.900  1.00  0.00           H
ATOM    200  CA  GLU A  13      62.120  44.890  50.540  1.00  0.00           C
ATOM    201  HA  GLU A  13      62.880  45.440  51.080  1.00  0.00           H
ATOM    202  CB  GLU A  13      61.290  45.960  49.810  1.00  0.00           C
ATOM    203  HB1 GLU A  13      60.620  46.400  50.570  1.00  0.00           H
ATOM    204  HB2 GLU A  13      60.720  45.420  49.020  1.00  0.00           H
ATOM    205  CG  GLU A  13      62.110  47.090  49.180  1.00  0.00           C
ATOM    206  HG1 GLU A  13      62.860  46.740  48.440  1.00  0.00           H
ATOM    207  HG2 GLU A  13      62.590  47.550  50.060  1.00  0.00           H
ATOM    208  CD  GLU A  13      61.260  48.180  48.550  1.00  0.00           C
ATOM    209  OE1 GLU A  13      61.330  48.420  47.310  1.00  0.00           O
ATOM    210  OE2 GLU A  13      60.470  48.790  49.320  1.00  0.00           O
ATOM    211  C   GLU A  13      61.260  44.100  51.460  1.00  0.00           C
ATOM    212  O   GLU A  13      60.350  43.370  51.070  1.00  0.00           O
ATOM    213  N   GLY A  14      61.520  44.180  52.770  1.00  0.00           N
ATOM    214  HN  GLY A  14      62.390  44.650  52.940  1.00  0.00           H
ATOM    215  CA  GLY A  14      60.780  43.690  53.890  1.00  0.00           C
ATOM    216  HA1 GLY A  14      60.850  44.490  54.610  1.00  0.00           H
ATOM    217  HA2 GLY A  14      59.810  43.320  53.580  1.00  0.00           H
ATOM    218  C   GLY A  14      61.450  42.500  54.490  1.00  0.00           C
ATOM    219  O   GLY A  14      61.140  41.980  55.550  1.00  0.00           O
ATOM    220  N   VAL A  15      62.420  41.930  53.750  1.00  0.00           N
ATOM    221  HN  VAL A  15      62.590  42.380  52.880  1.00  0.00           H
ATOM    222  CA  VAL A  15      63.250  40.790  54.010  1.00  0.00           C
ATOM    223  HA  VAL A  15      62.430  40.090  54.030  1.00  0.00           H
ATOM    224  CB  VAL A  15      64.070  40.320  52.840  1.00  0.00           C
ATOM    225  HB  VAL A  15      64.660  39.420  53.120  1.00  0.00           H
ATOM    226  CG1 VAL A  15      63.090  39.880  51.740  1.00  0.00           C
ATOM    227 HG11 VAL A  15      63.660  39.260  51.010  1.00  0.00           H
ATOM    228 HG12 VAL A  15      62.320  39.140  52.040  1.00  0.00           H
ATOM    229 HG13 VAL A  15      62.710  40.770  51.200  1.00  0.00           H
ATOM    230  CG2 VAL A  15      65.070  41.330  52.270  1.00  0.00           C
ATOM    231 HG21 VAL A  15      65.740  40.750  51.590  1.00  0.00           H
ATOM    232 HG22 VAL A  15      64.470  42.050  51.680  1.00  0.00           H
ATOM    233 HG23 VAL A  15      65.830  41.820  52.920  1.00  0.00           H
ATOM    234  C   VAL A  15      64.050  40.820  55.270  1.00  0.00           C
ATOM    235  O   VAL A  15      64.530  41.840  55.760  1.00  0.00           O
ATOM    236  N   VAL A  16      64.250  39.620  55.850  1.00  0.00           N
ATOM    237  HN  VAL A  16      63.960  38.790  55.380  1.00  0.00           H
ATOM    238  CA  VAL A  16      64.950  39.380  57.070  1.00  0.00           C
ATOM    239  HA  VAL A  16      64.690  40.100  57.830  1.00  0.00           H
ATOM    240  CB  VAL A  16      64.630  38.000  57.580  1.00  0.00           C
ATOM    241  HB  VAL A  16      65.190  37.740  58.500  1.00  0.00           H
ATOM    242  CG1 VAL A  16      63.150  38.080  57.990  1.00  0.00           C
ATOM    243 HG11 VAL A  16      62.830  37.280  58.680  1.00  0.00           H
ATOM    244 HG12 VAL A  16      62.900  39.060  58.460  1.00  0.00           H
ATOM    245 HG13 VAL A  16      62.550  38.010  57.060  1.00  0.00           H
ATOM    246  CG2 VAL A  16      64.890  36.960  56.470  1.00  0.00           C
ATOM    247 HG21 VAL A  16      64.190  37.020  55.610  1.00  0.00           H
ATOM    248 HG22 VAL A  16      65.940  36.840  56.150  1.00  0.00           H
ATOM    249 HG23 VAL A  16      64.730  35.970  56.940  1.00  0.00           H
ATOM    250  C   VAL A  16      66.420  39.620  56.940  1.00  0.00           C
ATOM    251  O   VAL A  16      67.160  39.760  57.910  1.00  0.00           O
ATOM    252  N   ALA A  17      66.880  39.890  55.700  1.00  0.00           N
ATOM    253  HN  ALA A  17      66.210  39.820  54.970  1.00  0.00           H
ATOM    254  CA  ALA A  17      68.220  40.250  55.370  1.00  0.00           C
ATOM    255  HA  ALA A  17      68.850  39.630  55.990  1.00  0.00           H
ATOM    256  CB  ALA A  17      68.450  40.150  53.850  1.00  0.00           C
ATOM    257  HB1 ALA A  17      69.500  39.840  53.650  1.00  0.00           H
ATOM    258  HB2 ALA A  17      67.820  39.320  53.480  1.00  0.00           H
ATOM    259  HB3 ALA A  17      68.190  41.050  53.260  1.00  0.00           H
ATOM    260  C   ALA A  17      68.570  41.660  55.720  1.00  0.00           C
ATOM    261  O   ALA A  17      69.730  42.060  55.660  1.00  0.00           O
ATOM    262  N   ALA A  18      67.550  42.440  56.110  1.00  0.00           N
ATOM    263  HN  ALA A  18      66.610  42.120  56.030  1.00  0.00           H
ATOM    264  CA  ALA A  18      67.840  43.680  56.770  1.00  0.00           C
ATOM    265  HA  ALA A  18      68.590  44.170  56.170  1.00  0.00           H
ATOM    266  CB  ALA A  18      66.580  44.560  56.700  1.00  0.00           C
ATOM    267  HB1 ALA A  18      66.370  44.820  55.640  1.00  0.00           H
ATOM    268  HB2 ALA A  18      65.690  43.950  56.950  1.00  0.00           H
ATOM    269  HB3 ALA A  18      66.530  45.480  57.320  1.00  0.00           H
ATOM    270  C   ALA A  18      68.310  43.630  58.190  1.00  0.00           C
ATOM    271  O   ALA A  18      68.100  42.690  58.950  1.00  0.00           O
ATOM    272  N   ALA A  19      69.010  44.660  58.690  1.00  0.00           N
ATOM    273  HN  ALA A  19      69.120  45.480  58.130  1.00  0.00           H
ATOM    274  CA  ALA A  19      69.450  44.850  60.040  1.00  0.00           C
ATOM    275  HA  ALA A  19      70.210  44.090  60.180  1.00  0.00           H
ATOM    276  CB  ALA A  19      70.270  46.150  60.050  1.00  0.00           C
ATOM    277  HB1 ALA A  19      69.650  46.950  59.600  1.00  0.00           H
ATOM    278  HB2 ALA A  19      70.620  46.480  61.050  1.00  0.00           H
ATOM    279  HB3 ALA A  19      71.170  45.950  59.410  1.00  0.00           H
ATOM    280  C   ALA A  19      68.440  44.830  61.130  1.00  0.00           C
ATOM    281  O   ALA A  19      67.330  45.260  60.830  1.00  0.00           O
ATOM    282  N   GLU A  20      68.880  44.400  62.330  1.00  0.00           N
ATOM    283  HN  GLU A  20      69.800  44.070  62.520  1.00  0.00           H
ATOM    284  CA  GLU A  20      67.940  44.320  63.410  1.00  0.00           C
ATOM    285  HA  GLU A  20      67.080  43.860  62.950  1.00  0.00           H
ATOM    286  CB  GLU A  20      68.590  43.500  64.540  1.00  0.00           C
ATOM    287  HB1 GLU A  20      67.900  43.610  65.410  1.00  0.00           H
ATOM    288  HB2 GLU A  20      69.560  43.940  64.850  1.00  0.00           H
ATOM    289  CG  GLU A  20      68.770  42.050  64.090  1.00  0.00           C
ATOM    290  HG1 GLU A  20      69.470  42.060  63.230  1.00  0.00           H
ATOM    291  HG2 GLU A  20      67.700  41.750  63.960  1.00  0.00           H
ATOM    292  CD  GLU A  20      69.540  41.170  65.060  1.00  0.00           C
ATOM    293  OE1 GLU A  20      69.080  40.030  65.360  1.00  0.00           O
ATOM    294  OE2 GLU A  20      70.630  41.570  65.530  1.00  0.00           O
ATOM    295  C   GLU A  20      67.450  45.600  64.010  1.00  0.00           C
ATOM    296  O   GLU A  20      66.310  45.780  64.430  1.00  0.00           O
ATOM    297  N   LYS A  21      68.270  46.660  63.950  1.00  0.00           N
ATOM    298  HN  LYS A  21      69.190  46.530  63.580  1.00  0.00           H
ATOM    299  CA  LYS A  21      67.940  48.040  64.160  1.00  0.00           C
ATOM    300  HA  LYS A  21      67.360  47.970  65.070  1.00  0.00           H
ATOM    301  CB  LYS A  21      69.190  48.910  64.290  1.00  0.00           C
ATOM    302  HB1 LYS A  21      69.760  48.690  63.370  1.00  0.00           H
ATOM    303  HB2 LYS A  21      69.770  48.470  65.130  1.00  0.00           H
ATOM    304  CG  LYS A  21      69.050  50.440  64.210  1.00  0.00           C
ATOM    305  HG1 LYS A  21      68.450  50.820  65.070  1.00  0.00           H
ATOM    306  HG2 LYS A  21      68.560  50.560  63.230  1.00  0.00           H
ATOM    307  CD  LYS A  21      70.430  51.080  64.340  1.00  0.00           C
ATOM    308  HD1 LYS A  21      70.790  50.740  65.330  1.00  0.00           H
ATOM    309  HD2 LYS A  21      70.970  50.590  63.490  1.00  0.00           H
ATOM    310  CE  LYS A  21      70.530  52.590  64.170  1.00  0.00           C
ATOM    311  HE1 LYS A  21      71.590  52.870  63.950  1.00  0.00           H
ATOM    312  HE2 LYS A  21      70.030  53.130  65.000  1.00  0.00           H
ATOM    313  NZ  LYS A  21      69.750  52.950  62.970  1.00  0.00           N
ATOM    314  HZ1 LYS A  21      70.230  53.800  62.610  1.00  0.00           H
ATOM    315  HZ2 LYS A  21      69.790  52.210  62.240  1.00  0.00           H
ATOM    316  HZ3 LYS A  21      68.800  53.350  63.120  1.00  0.00           H
ATOM    317  C   LYS A  21      66.930  48.600  63.220  1.00  0.00           C
ATOM    318  O   LYS A  21      66.960  48.450  62.000  1.00  0.00           O
ATOM    319  N   THR A  22      65.970  49.370  63.770  1.00  0.00           N
ATOM    320  HN  THR A  22      65.810  49.390  64.750  1.00  0.00           H
ATOM    321  CA  THR A  22      64.930  49.990  63.000  1.00  0.00           C
ATOM    322  HA  THR A  22      64.730  49.480  62.080  1.00  0.00           H
ATOM    323  CB  THR A  22      63.610  49.960  63.700  1.00  0.00           C
ATOM    324  HB  THR A  22      62.800  50.410  63.090  1.00  0.00           H
ATOM    325  OG1 THR A  22      63.720  50.690  64.910  1.00  0.00           O
ATOM    326  HG1 THR A  22      62.870  51.110  65.050  1.00  0.00           H
ATOM    327  CG2 THR A  22      63.000  48.570  63.990  1.00  0.00           C
ATOM    328 HG21 THR A  22      63.740  47.910  64.480  1.00  0.00           H
ATOM    329 HG22 THR A  22      62.130  48.580  64.680  1.00  0.00           H
ATOM    330 HG23 THR A  22      62.760  48.190  62.970  1.00  0.00           H
ATOM    331  C   THR A  22      65.150  51.350  62.430  1.00  0.00           C
ATOM    332  O   THR A  22      65.940  52.150  62.950  1.00  0.00           O
ATOM    333  N   LYS A  23      64.560  51.660  61.260  1.00  0.00           N
ATOM    334  HN  LYS A  23      64.160  50.890  60.770  1.00  0.00           H
ATOM    335  CA  LYS A  23      64.510  52.950  60.640  1.00  0.00           C
ATOM    336  HA  LYS A  23      64.710  53.710  61.380  1.00  0.00           H
ATOM    337  CB  LYS A  23      65.510  53.020  59.480  1.00  0.00           C
ATOM    338  HB1 LYS A  23      65.350  52.150  58.810  1.00  0.00           H
ATOM    339  HB2 LYS A  23      66.510  52.910  59.950  1.00  0.00           H
ATOM    340  CG  LYS A  23      65.560  54.290  58.630  1.00  0.00           C
ATOM    341  HG1 LYS A  23      65.940  55.120  59.260  1.00  0.00           H
ATOM    342  HG2 LYS A  23      64.560  54.650  58.280  1.00  0.00           H
ATOM    343  CD  LYS A  23      66.470  54.150  57.410  1.00  0.00           C
ATOM    344  HD1 LYS A  23      66.470  55.080  56.800  1.00  0.00           H
ATOM    345  HD2 LYS A  23      67.500  53.810  57.660  1.00  0.00           H
ATOM    346  CE  LYS A  23      66.040  53.090  56.390  1.00  0.00           C
ATOM    347  HE1 LYS A  23      64.960  53.160  56.120  1.00  0.00           H
ATOM    348  HE2 LYS A  23      66.260  52.090  56.810  1.00  0.00           H
ATOM    349  NZ  LYS A  23      66.830  53.160  55.150  1.00  0.00           N
ATOM    350  HZ1 LYS A  23      66.470  52.390  54.550  1.00  0.00           H
ATOM    351  HZ2 LYS A  23      66.680  54.060  54.650  1.00  0.00           H
ATOM    352  HZ3 LYS A  23      67.840  53.070  55.390  1.00  0.00           H
ATOM    353  C   LYS A  23      63.130  53.300  60.210  1.00  0.00           C
ATOM    354  O   LYS A  23      62.460  52.610  59.430  1.00  0.00           O
ATOM    355  N   GLN A  24      62.530  54.440  60.600  1.00  0.00           N
ATOM    356  HN  GLN A  24      62.980  54.990  61.310  1.00  0.00           H
ATOM    357  CA  GLN A  24      61.300  54.890  60.030  1.00  0.00           C
ATOM    358  HA  GLN A  24      60.690  54.000  60.060  1.00  0.00           H
ATOM    359  CB  GLN A  24      60.600  56.110  60.660  1.00  0.00           C
ATOM    360  HB1 GLN A  24      59.640  56.270  60.120  1.00  0.00           H
ATOM    361  HB2 GLN A  24      61.320  56.950  60.610  1.00  0.00           H
ATOM    362  CG  GLN A  24      60.350  55.940  62.160  1.00  0.00           C
ATOM    363  HG1 GLN A  24      61.220  55.610  62.770  1.00  0.00           H
ATOM    364  HG2 GLN A  24      59.640  55.100  62.260  1.00  0.00           H
ATOM    365  CD  GLN A  24      59.930  57.280  62.750  1.00  0.00           C
ATOM    366  OE1 GLN A  24      60.490  57.910  63.640  1.00  0.00           O
ATOM    367  NE2 GLN A  24      58.790  57.740  62.180  1.00  0.00           N
ATOM    368 HE21 GLN A  24      58.350  57.000  61.660  1.00  0.00           H
ATOM    369 HE22 GLN A  24      58.450  58.570  62.620  1.00  0.00           H
ATOM    370  C   GLN A  24      61.380  55.290  58.600  1.00  0.00           C
ATOM    371  O   GLN A  24      62.340  55.980  58.230  1.00  0.00           O
ATOM    372  N   GLY A  25      60.370  54.900  57.810  1.00  0.00           N
ATOM    373  HN  GLY A  25      59.580  54.400  58.180  1.00  0.00           H
ATOM    374  CA  GLY A  25      60.300  55.220  56.420  1.00  0.00           C
ATOM    375  HA1 GLY A  25      61.180  54.890  55.890  1.00  0.00           H
ATOM    376  HA2 GLY A  25      59.430  54.650  56.120  1.00  0.00           H
ATOM    377  C   GLY A  25      60.040  56.670  56.190  1.00  0.00           C
ATOM    378  O   GLY A  25      59.930  57.470  57.110  1.00  0.00           O
ATOM    379  N   VAL A  26      59.980  57.100  54.910  1.00  0.00           N
ATOM    380  HN  VAL A  26      60.070  56.510  54.120  1.00  0.00           H
ATOM    381  CA  VAL A  26      59.890  58.470  54.530  1.00  0.00           C
ATOM    382  HA  VAL A  26      60.470  59.080  55.210  1.00  0.00           H
ATOM    383  CB  VAL A  26      60.540  58.710  53.200  1.00  0.00           C
ATOM    384  HB  VAL A  26      60.130  58.180  52.320  1.00  0.00           H
ATOM    385  CG1 VAL A  26      60.530  60.180  52.750  1.00  0.00           C
ATOM    386 HG11 VAL A  26      59.500  60.600  52.750  1.00  0.00           H
ATOM    387 HG12 VAL A  26      61.120  60.770  53.480  1.00  0.00           H
ATOM    388 HG13 VAL A  26      61.060  60.230  51.770  1.00  0.00           H
ATOM    389  CG2 VAL A  26      62.000  58.290  53.450  1.00  0.00           C
ATOM    390 HG21 VAL A  26      62.440  58.730  54.370  1.00  0.00           H
ATOM    391 HG22 VAL A  26      62.090  57.190  53.570  1.00  0.00           H
ATOM    392 HG23 VAL A  26      62.630  58.650  52.610  1.00  0.00           H
ATOM    393  C   VAL A  26      58.480  58.950  54.520  1.00  0.00           C
ATOM    394  O   VAL A  26      57.650  58.320  53.860  1.00  0.00           O
ATOM    395  N   ALA A  27      58.150  60.090  55.150  1.00  0.00           N
ATOM    396  HN  ALA A  27      58.660  60.570  55.870  1.00  0.00           H
ATOM    397  CA  ALA A  27      56.900  60.770  55.020  1.00  0.00           C
ATOM    398  HA  ALA A  27      56.110  60.040  55.070  1.00  0.00           H
ATOM    399  CB  ALA A  27      56.800  61.770  56.190  1.00  0.00           C
ATOM    400  HB1 ALA A  27      56.850  61.220  57.150  1.00  0.00           H
ATOM    401  HB2 ALA A  27      57.570  62.580  56.180  1.00  0.00           H
ATOM    402  HB3 ALA A  27      55.840  62.320  56.180  1.00  0.00           H
ATOM    403  C   ALA A  27      56.790  61.500  53.730  1.00  0.00           C
ATOM    404  O   ALA A  27      57.630  62.390  53.560  1.00  0.00           O
ATOM    405  N   GLU A  28      55.770  61.200  52.910  1.00  0.00           N
ATOM    406  HN  GLU A  28      55.240  60.410  53.220  1.00  0.00           H
ATOM    407  CA  GLU A  28      55.440  61.900  51.710  1.00  0.00           C
ATOM    408  HA  GLU A  28      56.360  61.860  51.140  1.00  0.00           H
ATOM    409  CB  GLU A  28      54.340  61.120  50.970  1.00  0.00           C
ATOM    410  HB1 GLU A  28      53.490  61.740  50.630  1.00  0.00           H
ATOM    411  HB2 GLU A  28      54.000  60.390  51.740  1.00  0.00           H
ATOM    412  CG  GLU A  28      54.770  60.400  49.690  1.00  0.00           C
ATOM    413  HG1 GLU A  28      54.050  59.610  49.390  1.00  0.00           H
ATOM    414  HG2 GLU A  28      55.740  59.850  49.680  1.00  0.00           H
ATOM    415  CD  GLU A  28      54.930  61.390  48.550  1.00  0.00           C
ATOM    416  OE1 GLU A  28      56.040  61.580  47.980  1.00  0.00           O
ATOM    417  OE2 GLU A  28      53.870  61.890  48.080  1.00  0.00           O
ATOM    418  C   GLU A  28      55.040  63.310  51.970  1.00  0.00           C
ATOM    419  O   GLU A  28      54.380  63.630  52.950  1.00  0.00           O
ATOM    420  N   ALA A  29      55.280  64.250  51.030  1.00  0.00           N
ATOM    421  HN  ALA A  29      55.830  64.010  50.240  1.00  0.00           H
ATOM    422  CA  ALA A  29      54.860  65.620  51.090  1.00  0.00           C
ATOM    423  HA  ALA A  29      53.840  65.480  51.440  1.00  0.00           H
ATOM    424  CB  ALA A  29      55.890  66.420  51.890  1.00  0.00           C
ATOM    425  HB1 ALA A  29      55.970  66.050  52.940  1.00  0.00           H
ATOM    426  HB2 ALA A  29      56.870  66.410  51.370  1.00  0.00           H
ATOM    427  HB3 ALA A  29      55.530  67.470  52.030  1.00  0.00           H
ATOM    428  C   ALA A  29      54.670  66.130  49.710  1.00  0.00           C
ATOM    429  O   ALA A  29      55.470  65.850  48.810  1.00  0.00           O
ATOM    430  N   ALA A  30      53.550  66.830  49.440  1.00  0.00           N
ATOM    431  HN  ALA A  30      53.020  67.060  50.250  1.00  0.00           H
ATOM    432  CA  ALA A  30      52.870  67.130  48.220  1.00  0.00           C
ATOM    433  HA  ALA A  30      52.770  66.270  47.580  1.00  0.00           H
ATOM    434  CB  ALA A  30      51.530  67.830  48.490  1.00  0.00           C
ATOM    435  HB1 ALA A  30      50.850  67.220  49.130  1.00  0.00           H
ATOM    436  HB2 ALA A  30      51.660  68.810  49.000  1.00  0.00           H
ATOM    437  HB3 ALA A  30      50.920  67.880  47.570  1.00  0.00           H
ATOM    438  C   ALA A  30      53.680  68.120  47.450  1.00  0.00           C
ATOM    439  O   ALA A  30      54.000  69.200  47.930  1.00  0.00           O
ATOM    440  N   GLY A  31      54.000  67.700  46.210  1.00  0.00           N
ATOM    441  HN  GLY A  31      53.610  66.850  45.860  1.00  0.00           H
ATOM    442  CA  GLY A  31      54.810  68.460  45.310  1.00  0.00           C
ATOM    443  HA1 GLY A  31      54.830  67.900  44.380  1.00  0.00           H
ATOM    444  HA2 GLY A  31      54.380  69.450  45.230  1.00  0.00           H
ATOM    445  C   GLY A  31      56.230  68.690  45.700  1.00  0.00           C
ATOM    446  O   GLY A  31      56.830  69.680  45.300  1.00  0.00           O
ATOM    447  N   LYS A  32      56.780  67.690  46.410  1.00  0.00           N
ATOM    448  HN  LYS A  32      56.150  66.960  46.650  1.00  0.00           H
ATOM    449  CA  LYS A  32      58.040  67.870  47.080  1.00  0.00           C
ATOM    450  HA  LYS A  32      58.610  68.540  46.450  1.00  0.00           H
ATOM    451  CB  LYS A  32      58.020  68.340  48.540  1.00  0.00           C
ATOM    452  HB1 LYS A  32      58.960  68.110  49.090  1.00  0.00           H
ATOM    453  HB2 LYS A  32      57.160  67.790  48.970  1.00  0.00           H
ATOM    454  CG  LYS A  32      57.790  69.860  48.620  1.00  0.00           C
ATOM    455  HG1 LYS A  32      57.040  70.120  47.840  1.00  0.00           H
ATOM    456  HG2 LYS A  32      58.710  70.360  48.230  1.00  0.00           H
ATOM    457  CD  LYS A  32      57.460  70.320  50.040  1.00  0.00           C
ATOM    458  HD1 LYS A  32      58.020  69.660  50.730  1.00  0.00           H
ATOM    459  HD2 LYS A  32      57.850  71.360  50.080  1.00  0.00           H
ATOM    460  CE  LYS A  32      56.010  70.220  50.490  1.00  0.00           C
ATOM    461  HE1 LYS A  32      55.940  70.540  51.550  1.00  0.00           H
ATOM    462  HE2 LYS A  32      55.680  69.160  50.530  1.00  0.00           H
ATOM    463  NZ  LYS A  32      55.130  70.970  49.570  1.00  0.00           N
ATOM    464  HZ1 LYS A  32      54.350  71.470  50.050  1.00  0.00           H
ATOM    465  HZ2 LYS A  32      55.670  71.660  49.000  1.00  0.00           H
ATOM    466  HZ3 LYS A  32      54.680  70.370  48.860  1.00  0.00           H
ATOM    467  C   LYS A  32      58.840  66.650  46.810  1.00  0.00           C
ATOM    468  O   LYS A  32      59.780  66.600  46.010  1.00  0.00           O
ATOM    469  N   THR A  33      58.440  65.550  47.480  1.00  0.00           N
ATOM    470  HN  THR A  33      57.680  65.590  48.120  1.00  0.00           H
ATOM    471  CA  THR A  33      59.100  64.280  47.500  1.00  0.00           C
ATOM    472  HA  THR A  33      60.160  64.510  47.560  1.00  0.00           H
ATOM    473  CB  THR A  33      58.820  63.420  48.700  1.00  0.00           C
ATOM    474  HB  THR A  33      59.110  62.360  48.530  1.00  0.00           H
ATOM    475  OG1 THR A  33      57.450  63.540  49.050  1.00  0.00           O
ATOM    476  HG1 THR A  33      57.060  62.800  48.590  1.00  0.00           H
ATOM    477  CG2 THR A  33      59.610  64.020  49.870  1.00  0.00           C
ATOM    478 HG21 THR A  33      59.210  64.970  50.290  1.00  0.00           H
ATOM    479 HG22 THR A  33      59.570  63.350  50.750  1.00  0.00           H
ATOM    480 HG23 THR A  33      60.710  64.030  49.680  1.00  0.00           H
ATOM    481  C   THR A  33      58.960  63.520  46.220  1.00  0.00           C
ATOM    482  O   THR A  33      59.920  62.960  45.720  1.00  0.00           O
ATOM    483  N   LYS A  34      57.750  63.420  45.640  1.00  0.00           N
ATOM    484  HN  LYS A  34      56.910  63.680  46.120  1.00  0.00           H
ATOM    485  CA  LYS A  34      57.540  62.640  44.460  1.00  0.00           C
ATOM    486  HA  LYS A  34      58.090  61.720  44.530  1.00  0.00           H
ATOM    487  CB  LYS A  34      56.050  62.350  44.220  1.00  0.00           C
ATOM    488  HB1 LYS A  34      55.500  63.310  44.280  1.00  0.00           H
ATOM    489  HB2 LYS A  34      55.590  61.760  45.040  1.00  0.00           H
ATOM    490  CG  LYS A  34      55.590  61.630  42.950  1.00  0.00           C
ATOM    491  HG1 LYS A  34      56.020  60.610  43.030  1.00  0.00           H
ATOM    492  HG2 LYS A  34      55.930  62.100  42.000  1.00  0.00           H
ATOM    493  CD  LYS A  34      54.080  61.420  42.820  1.00  0.00           C
ATOM    494  HD1 LYS A  34      53.730  62.430  42.520  1.00  0.00           H
ATOM    495  HD2 LYS A  34      53.930  60.730  41.960  1.00  0.00           H
ATOM    496  CE  LYS A  34      53.460  60.830  44.090  1.00  0.00           C
ATOM    497  HE1 LYS A  34      53.540  61.560  44.930  1.00  0.00           H
ATOM    498  HE2 LYS A  34      54.000  59.890  44.330  1.00  0.00           H
ATOM    499  NZ  LYS A  34      52.030  60.480  43.970  1.00  0.00           N
ATOM    500  HZ1 LYS A  34      51.980  59.550  44.430  1.00  0.00           H
ATOM    501  HZ2 LYS A  34      51.370  61.150  44.410  1.00  0.00           H
ATOM    502  HZ3 LYS A  34      51.750  60.340  42.980  1.00  0.00           H
ATOM    503  C   LYS A  34      58.090  63.310  43.250  1.00  0.00           C
ATOM    504  O   LYS A  34      57.800  64.470  42.950  1.00  0.00           O
ATOM    505  N   GLU A  35      59.010  62.620  42.550  1.00  0.00           N
ATOM    506  HN  GLU A  35      59.130  61.640  42.730  1.00  0.00           H
ATOM    507  CA  GLU A  35      59.790  63.240  41.530  1.00  0.00           C
ATOM    508  HA  GLU A  35      60.040  64.190  41.990  1.00  0.00           H
ATOM    509  CB  GLU A  35      61.090  62.440  41.310  1.00  0.00           C
ATOM    510  HB1 GLU A  35      61.600  63.030  40.510  1.00  0.00           H
ATOM    511  HB2 GLU A  35      60.730  61.470  40.920  1.00  0.00           H
ATOM    512  CG  GLU A  35      62.050  62.440  42.500  1.00  0.00           C
ATOM    513  HG1 GLU A  35      61.600  62.030  43.430  1.00  0.00           H
ATOM    514  HG2 GLU A  35      62.360  63.490  42.700  1.00  0.00           H
ATOM    515  CD  GLU A  35      63.200  61.460  42.300  1.00  0.00           C
ATOM    516  OE1 GLU A  35      63.400  60.640  43.230  1.00  0.00           O
ATOM    517  OE2 GLU A  35      64.010  61.570  41.340  1.00  0.00           O
ATOM    518  C   GLU A  35      59.030  63.640  40.320  1.00  0.00           C
ATOM    519  O   GLU A  35      58.190  62.830  39.920  1.00  0.00           O
ATOM    520  N   GLY A  36      59.240  64.860  39.780  1.00  0.00           N
ATOM    521  HN  GLY A  36      59.950  65.490  40.090  1.00  0.00           H
ATOM    522  CA  GLY A  36      58.640  65.310  38.570  1.00  0.00           C
ATOM    523  HA1 GLY A  36      59.240  66.150  38.240  1.00  0.00           H
ATOM    524  HA2 GLY A  36      58.710  64.500  37.850  1.00  0.00           H
ATOM    525  C   GLY A  36      57.240  65.790  38.740  1.00  0.00           C
ATOM    526  O   GLY A  36      56.650  66.260  37.770  1.00  0.00           O
ATOM    527  N   VAL A  37      56.720  65.880  39.970  1.00  0.00           N
ATOM    528  HN  VAL A  37      57.340  65.570  40.690  1.00  0.00           H
ATOM    529  CA  VAL A  37      55.410  66.380  40.240  1.00  0.00           C
ATOM    530  HA  VAL A  37      54.880  66.580  39.320  1.00  0.00           H
ATOM    531  CB  VAL A  37      54.630  65.350  41.000  1.00  0.00           C
ATOM    532  HB  VAL A  37      55.260  64.820  41.750  1.00  0.00           H
ATOM    533  CG1 VAL A  37      53.410  65.910  41.750  1.00  0.00           C
ATOM    534 HG11 VAL A  37      53.650  66.790  42.390  1.00  0.00           H
ATOM    535 HG12 VAL A  37      52.680  66.330  41.030  1.00  0.00           H
ATOM    536 HG13 VAL A  37      53.050  65.170  42.510  1.00  0.00           H
ATOM    537  CG2 VAL A  37      54.250  64.290  39.950  1.00  0.00           C
ATOM    538 HG21 VAL A  37      53.760  63.410  40.430  1.00  0.00           H
ATOM    539 HG22 VAL A  37      53.580  64.800  39.230  1.00  0.00           H
ATOM    540 HG23 VAL A  37      55.140  63.860  39.440  1.00  0.00           H
ATOM    541  C   VAL A  37      55.620  67.650  41.000  1.00  0.00           C
ATOM    542  O   VAL A  37      56.130  67.610  42.120  1.00  0.00           O
ATOM    543  N   LEU A  38      55.130  68.810  40.530  1.00  0.00           N
ATOM    544  HN  LEU A  38      54.530  68.730  39.730  1.00  0.00           H
ATOM    545  CA  LEU A  38      55.250  70.100  41.140  1.00  0.00           C
ATOM    546  HA  LEU A  38      56.030  70.080  41.890  1.00  0.00           H
ATOM    547  CB  LEU A  38      55.690  71.090  40.050  1.00  0.00           C
ATOM    548  HB1 LEU A  38      54.890  71.180  39.290  1.00  0.00           H
ATOM    549  HB2 LEU A  38      56.510  70.620  39.470  1.00  0.00           H
ATOM    550  CG  LEU A  38      56.330  72.410  40.530  1.00  0.00           C
ATOM    551  HG  LEU A  38      55.570  73.140  40.870  1.00  0.00           H
ATOM    552  CD1 LEU A  38      57.270  72.230  41.730  1.00  0.00           C
ATOM    553 HD11 LEU A  38      56.660  72.170  42.650  1.00  0.00           H
ATOM    554 HD12 LEU A  38      57.990  71.390  41.660  1.00  0.00           H
ATOM    555 HD13 LEU A  38      57.930  73.130  41.830  1.00  0.00           H
ATOM    556  CD2 LEU A  38      57.050  73.130  39.380  1.00  0.00           C
ATOM    557 HD21 LEU A  38      57.820  72.500  38.890  1.00  0.00           H
ATOM    558 HD22 LEU A  38      56.290  73.390  38.620  1.00  0.00           H
ATOM    559 HD23 LEU A  38      57.580  74.020  39.780  1.00  0.00           H
ATOM    560  C   LEU A  38      54.040  70.670  41.790  1.00  0.00           C
ATOM    561  O   LEU A  38      54.190  71.620  42.550  1.00  0.00           O
ATOM    562  N   TYR A  39      52.870  70.040  41.590  1.00  0.00           N
ATOM    563  HN  TYR A  39      52.840  69.250  40.990  1.00  0.00           H
ATOM    564  CA  TYR A  39      51.680  70.660  42.110  1.00  0.00           C
ATOM    565  HA  TYR A  39      51.730  71.730  41.980  1.00  0.00           H
ATOM    566  CB  TYR A  39      50.530  70.180  41.220  1.00  0.00           C
ATOM    567  HB1 TYR A  39      50.450  69.070  41.270  1.00  0.00           H
ATOM    568  HB2 TYR A  39      50.760  70.390  40.150  1.00  0.00           H
ATOM    569  CG  TYR A  39      49.200  70.830  41.430  1.00  0.00           C
ATOM    570  CD1 TYR A  39      48.130  70.080  41.010  1.00  0.00           C
ATOM    571  HD1 TYR A  39      48.320  69.080  40.650  1.00  0.00           H
ATOM    572  CE1 TYR A  39      46.870  70.640  41.000  1.00  0.00           C
ATOM    573  HE1 TYR A  39      46.150  70.000  40.510  1.00  0.00           H
ATOM    574  CZ  TYR A  39      46.640  71.860  41.590  1.00  0.00           C
ATOM    575  OH  TYR A  39      45.370  72.470  41.660  1.00  0.00           O
ATOM    576  HH  TYR A  39      45.430  73.070  42.410  1.00  0.00           H
ATOM    577  CD2 TYR A  39      48.990  72.120  41.860  1.00  0.00           C
ATOM    578  HD2 TYR A  39      49.800  72.760  42.160  1.00  0.00           H
ATOM    579  CE2 TYR A  39      47.710  72.610  42.010  1.00  0.00           C
ATOM    580  HE2 TYR A  39      47.660  73.590  42.470  1.00  0.00           H
ATOM    581  C   TYR A  39      51.360  70.290  43.510  1.00  0.00           C
ATOM    582  O   TYR A  39      51.100  69.140  43.830  1.00  0.00           O
ATOM    583  N   VAL A  40      51.380  71.240  44.470  1.00  0.00           N
ATOM    584  HN  VAL A  40      51.600  72.170  44.190  1.00  0.00           H
ATOM    585  CA  VAL A  40      51.190  71.080  45.880  1.00  0.00           C
ATOM    586  HA  VAL A  40      51.810  70.230  46.120  1.00  0.00           H
ATOM    587  CB  VAL A  40      51.870  72.270  46.490  1.00  0.00           C
ATOM    588  HB  VAL A  40      51.460  73.170  46.000  1.00  0.00           H
ATOM    589  CG1 VAL A  40      51.410  72.420  47.950  1.00  0.00           C
ATOM    590 HG11 VAL A  40      52.090  73.180  48.390  1.00  0.00           H
ATOM    591 HG12 VAL A  40      50.340  72.710  48.030  1.00  0.00           H
ATOM    592 HG13 VAL A  40      51.560  71.480  48.520  1.00  0.00           H
ATOM    593  CG2 VAL A  40      53.390  72.100  46.340  1.00  0.00           C
ATOM    594 HG21 VAL A  40      53.870  72.760  47.090  1.00  0.00           H
ATOM    595 HG22 VAL A  40      53.660  71.050  46.580  1.00  0.00           H
ATOM    596 HG23 VAL A  40      53.710  72.360  45.300  1.00  0.00           H
ATOM    597  C   VAL A  40      49.760  70.860  46.220  1.00  0.00           C
ATOM    598  O   VAL A  40      49.500  70.070  47.130  1.00  0.00           O
ATOM    599  N   GLY A  41      48.820  71.520  45.530  1.00  0.00           N
ATOM    600  HN  GLY A  41      49.110  72.230  44.890  1.00  0.00           H
ATOM    601  CA  GLY A  41      47.410  71.250  45.450  1.00  0.00           C
ATOM    602  HA1 GLY A  41      46.970  71.390  46.420  1.00  0.00           H
ATOM    603  HA2 GLY A  41      47.040  72.020  44.780  1.00  0.00           H
ATOM    604  C   GLY A  41      47.040  69.860  45.090  1.00  0.00           C
ATOM    605  O   GLY A  41      46.430  69.670  44.040  1.00  0.00           O
ATOM    606  N   SER A  42      47.290  68.780  45.850  1.00  0.00           N
ATOM    607  HN  SER A  42      47.900  68.850  46.640  1.00  0.00           H
ATOM    608  CA  SER A  42      46.960  67.410  45.590  1.00  0.00           C
ATOM    609  HA  SER A  42      46.090  67.350  44.950  1.00  0.00           H
ATOM    610  CB  SER A  42      48.080  66.620  44.900  1.00  0.00           C
ATOM    611  HB1 SER A  42      47.730  65.590  44.680  1.00  0.00           H
ATOM    612  HB2 SER A  42      48.950  66.360  45.550  1.00  0.00           H
ATOM    613  OG  SER A  42      48.540  67.150  43.670  1.00  0.00           O
ATOM    614  HG1 SER A  42      48.700  68.090  43.780  1.00  0.00           H
ATOM    615  C   SER A  42      46.640  66.820  46.920  1.00  0.00           C
ATOM    616  O   SER A  42      47.050  67.390  47.930  1.00  0.00           O
ATOM    617  N   LYS A  43      45.950  65.670  46.980  1.00  0.00           N
ATOM    618  HN  LYS A  43      45.580  65.330  46.120  1.00  0.00           H
ATOM    619  CA  LYS A  43      45.410  65.000  48.120  1.00  0.00           C
ATOM    620  HA  LYS A  43      45.580  65.580  49.020  1.00  0.00           H
ATOM    621  CB  LYS A  43      43.900  64.800  47.910  1.00  0.00           C
ATOM    622  HB1 LYS A  43      43.740  64.020  47.140  1.00  0.00           H
ATOM    623  HB2 LYS A  43      43.480  65.710  47.420  1.00  0.00           H
ATOM    624  CG  LYS A  43      43.010  64.730  49.150  1.00  0.00           C
ATOM    625  HG1 LYS A  43      42.030  64.890  48.650  1.00  0.00           H
ATOM    626  HG2 LYS A  43      43.330  65.580  49.780  1.00  0.00           H
ATOM    627  CD  LYS A  43      42.910  63.380  49.870  1.00  0.00           C
ATOM    628  HD1 LYS A  43      43.920  63.000  50.140  1.00  0.00           H
ATOM    629  HD2 LYS A  43      42.330  63.470  50.820  1.00  0.00           H
ATOM    630  CE  LYS A  43      42.220  62.320  49.010  1.00  0.00           C
ATOM    631  HE1 LYS A  43      42.710  62.200  48.020  1.00  0.00           H
ATOM    632  HE2 LYS A  43      41.140  62.500  48.820  1.00  0.00           H
ATOM    633  NZ  LYS A  43      42.390  60.970  49.610  1.00  0.00           N
ATOM    634  HZ1 LYS A  43      41.930  60.300  48.970  1.00  0.00           H
ATOM    635  HZ2 LYS A  43      43.370  60.670  49.760  1.00  0.00           H
ATOM    636  HZ3 LYS A  43      41.970  61.020  50.560  1.00  0.00           H
ATOM    637  C   LYS A  43      46.100  63.680  48.150  1.00  0.00           C
ATOM    638  O   LYS A  43      46.330  63.120  47.080  1.00  0.00           O
ATOM    639  N   THR A  44      46.480  63.150  49.330  1.00  0.00           N
ATOM    640  HN  THR A  44      46.400  63.670  50.170  1.00  0.00           H
ATOM    641  CA  THR A  44      47.000  61.830  49.500  1.00  0.00           C
ATOM    642  HA  THR A  44      48.000  61.830  49.090  1.00  0.00           H
ATOM    643  CB  THR A  44      47.250  61.480  50.940  1.00  0.00           C
ATOM    644  HB  THR A  44      47.460  60.390  50.960  1.00  0.00           H
ATOM    645  OG1 THR A  44      46.100  61.730  51.740  1.00  0.00           O
ATOM    646  HG1 THR A  44      45.510  61.080  51.360  1.00  0.00           H
ATOM    647  CG2 THR A  44      48.380  62.280  51.590  1.00  0.00           C
ATOM    648 HG21 THR A  44      48.620  61.910  52.620  1.00  0.00           H
ATOM    649 HG22 THR A  44      49.310  62.280  50.970  1.00  0.00           H
ATOM    650 HG23 THR A  44      48.150  63.370  51.630  1.00  0.00           H
ATOM    651  C   THR A  44      46.210  60.730  48.880  1.00  0.00           C
ATOM    652  O   THR A  44      44.990  60.660  48.960  1.00  0.00           O
ATOM    653  N   LYS A  45      46.900  59.790  48.210  1.00  0.00           N
ATOM    654  HN  LYS A  45      47.900  59.790  48.170  1.00  0.00           H
ATOM    655  CA  LYS A  45      46.270  58.710  47.520  1.00  0.00           C
ATOM    656  HA  LYS A  45      45.330  59.070  47.130  1.00  0.00           H
ATOM    657  CB  LYS A  45      47.140  58.330  46.310  1.00  0.00           C
ATOM    658  HB1 LYS A  45      48.130  58.000  46.700  1.00  0.00           H
ATOM    659  HB2 LYS A  45      47.290  59.210  45.640  1.00  0.00           H
ATOM    660  CG  LYS A  45      46.710  57.190  45.390  1.00  0.00           C
ATOM    661  HG1 LYS A  45      45.640  57.390  45.160  1.00  0.00           H
ATOM    662  HG2 LYS A  45      46.790  56.240  45.980  1.00  0.00           H
ATOM    663  CD  LYS A  45      47.480  57.100  44.070  1.00  0.00           C
ATOM    664  HD1 LYS A  45      46.790  56.540  43.410  1.00  0.00           H
ATOM    665  HD2 LYS A  45      47.550  58.150  43.700  1.00  0.00           H
ATOM    666  CE  LYS A  45      48.850  56.460  44.320  1.00  0.00           C
ATOM    667  HE1 LYS A  45      48.710  55.370  44.480  1.00  0.00           H
ATOM    668  HE2 LYS A  45      49.190  56.900  45.290  1.00  0.00           H
ATOM    669  NZ  LYS A  45      49.830  56.670  43.230  1.00  0.00           N
ATOM    670  HZ1 LYS A  45      50.590  57.200  43.710  1.00  0.00           H
ATOM    671  HZ2 LYS A  45      50.160  55.790  42.800  1.00  0.00           H
ATOM    672  HZ3 LYS A  45      49.420  57.310  42.520  1.00  0.00           H
ATOM    673  C   LYS A  45      46.030  57.510  48.370  1.00  0.00           C
ATOM    674  O   LYS A  45      46.860  57.110  49.180  1.00  0.00           O
ATOM    675  N   GLU A  46      44.760  57.060  48.350  1.00  0.00           N
ATOM    676  HN  GLU A  46      44.130  57.520  47.740  1.00  0.00           H
ATOM    677  CA  GLU A  46      44.130  56.010  49.090  1.00  0.00           C
ATOM    678  HA  GLU A  46      44.310  56.230  50.130  1.00  0.00           H
ATOM    679  CB  GLU A  46      42.610  56.000  48.860  1.00  0.00           C
ATOM    680  HB1 GLU A  46      42.140  55.360  49.640  1.00  0.00           H
ATOM    681  HB2 GLU A  46      42.310  55.620  47.870  1.00  0.00           H
ATOM    682  CG  GLU A  46      41.840  57.320  48.970  1.00  0.00           C
ATOM    683  HG1 GLU A  46      41.950  57.760  49.980  1.00  0.00           H
ATOM    684  HG2 GLU A  46      40.760  57.140  48.750  1.00  0.00           H
ATOM    685  CD  GLU A  46      42.000  58.320  47.830  1.00  0.00           C
ATOM    686  OE1 GLU A  46      42.870  58.150  46.930  1.00  0.00           O
ATOM    687  OE2 GLU A  46      41.300  59.360  47.840  1.00  0.00           O
ATOM    688  C   GLU A  46      44.740  54.690  48.780  1.00  0.00           C
ATOM    689  O   GLU A  46      45.610  54.520  47.930  1.00  0.00           O
ATOM    690  N   GLY A  47      44.260  53.620  49.440  1.00  0.00           N
ATOM    691  HN  GLY A  47      43.600  53.730  50.170  1.00  0.00           H
ATOM    692  CA  GLY A  47      44.950  52.360  49.410  1.00  0.00           C
ATOM    693  HA1 GLY A  47      44.700  51.890  48.470  1.00  0.00           H
ATOM    694  HA2 GLY A  47      46.020  52.460  49.540  1.00  0.00           H
ATOM    695  C   GLY A  47      44.500  51.440  50.480  1.00  0.00           C
ATOM    696  O   GLY A  47      44.080  51.830  51.570  1.00  0.00           O
ATOM    697  N   VAL A  48      44.630  50.120  50.230  1.00  0.00           N
ATOM    698  HN  VAL A  48      44.760  49.940  49.260  1.00  0.00           H
ATOM    699  CA  VAL A  48      43.970  49.210  51.120  1.00  0.00           C
ATOM    700  HA  VAL A  48      43.230  49.800  51.650  1.00  0.00           H
ATOM    701  CB  VAL A  48      43.300  48.070  50.420  1.00  0.00           C
ATOM    702  HB  VAL A  48      42.840  47.360  51.130  1.00  0.00           H
ATOM    703  CG1 VAL A  48      42.220  48.620  49.470  1.00  0.00           C
ATOM    704 HG11 VAL A  48      41.680  47.700  49.150  1.00  0.00           H
ATOM    705 HG12 VAL A  48      41.560  49.280  50.070  1.00  0.00           H
ATOM    706 HG13 VAL A  48      42.680  49.240  48.680  1.00  0.00           H
ATOM    707  CG2 VAL A  48      44.230  47.300  49.460  1.00  0.00           C
ATOM    708 HG21 VAL A  48      44.580  47.970  48.650  1.00  0.00           H
ATOM    709 HG22 VAL A  48      45.030  46.790  50.030  1.00  0.00           H
ATOM    710 HG23 VAL A  48      43.750  46.390  49.060  1.00  0.00           H
ATOM    711  C   VAL A  48      44.850  48.610  52.160  1.00  0.00           C
ATOM    712  O   VAL A  48      44.510  47.820  53.040  1.00  0.00           O
ATOM    713  N   VAL A  49      46.120  49.040  52.110  1.00  0.00           N
ATOM    714  HN  VAL A  49      46.360  49.660  51.360  1.00  0.00           H
ATOM    715  CA  VAL A  49      47.210  48.660  52.950  1.00  0.00           C
ATOM    716  HA  VAL A  49      46.900  47.820  53.550  1.00  0.00           H
ATOM    717  CB  VAL A  49      48.380  48.130  52.180  1.00  0.00           C
ATOM    718  HB  VAL A  49      48.710  48.800  51.350  1.00  0.00           H
ATOM    719  CG1 VAL A  49      49.650  48.010  53.040  1.00  0.00           C
ATOM    720 HG11 VAL A  49      50.270  47.210  52.580  1.00  0.00           H
ATOM    721 HG12 VAL A  49      50.170  48.990  53.130  1.00  0.00           H
ATOM    722 HG13 VAL A  49      49.360  47.730  54.080  1.00  0.00           H
ATOM    723  CG2 VAL A  49      48.080  46.710  51.670  1.00  0.00           C
ATOM    724 HG21 VAL A  49      47.120  46.830  51.130  1.00  0.00           H
ATOM    725 HG22 VAL A  49      48.910  46.390  51.000  1.00  0.00           H
ATOM    726 HG23 VAL A  49      48.080  45.940  52.470  1.00  0.00           H
ATOM    727  C   VAL A  49      47.580  49.740  53.910  1.00  0.00           C
ATOM    728  O   VAL A  49      47.650  50.900  53.520  1.00  0.00           O
ATOM    729  N   HIS A  50      47.710  49.430  55.210  1.00  0.00           N
ATOM    730  HN  HIS A  50      47.820  48.520  55.600  1.00  0.00           H
ATOM    731  CA  HIS A  50      47.950  50.440  56.200  1.00  0.00           C
ATOM    732  HA  HIS A  50      47.630  51.420  55.880  1.00  0.00           H
ATOM    733  CB  HIS A  50      47.380  50.110  57.600  1.00  0.00           C
ATOM    734  HB1 HIS A  50      47.930  49.260  58.050  1.00  0.00           H
ATOM    735  HB2 HIS A  50      46.320  49.800  57.460  1.00  0.00           H
ATOM    736  ND1 HIS A  50      46.240  52.080  58.420  1.00  0.00           N
ATOM    737  CG  HIS A  50      47.360  51.280  58.540  1.00  0.00           C
ATOM    738  CE1 HIS A  50      46.460  53.020  59.320  1.00  0.00           C
ATOM    739  HE1 HIS A  50      45.760  53.780  59.670  1.00  0.00           H
ATOM    740  NE2 HIS A  50      47.550  52.770  60.090  1.00  0.00           N
ATOM    741  HE2 HIS A  50      47.610  53.230  60.980  1.00  0.00           H
ATOM    742  CD2 HIS A  50      48.120  51.610  59.610  1.00  0.00           C
ATOM    743  HD2 HIS A  50      49.030  51.210  60.040  1.00  0.00           H
ATOM    744  C   HIS A  50      49.420  50.540  56.380  1.00  0.00           C
ATOM    745  O   HIS A  50      50.020  49.900  57.250  1.00  0.00           O
ATOM    746  N   GLY A  51      50.170  51.400  55.680  1.00  0.00           N
ATOM    747  HN  GLY A  51      49.670  51.820  54.920  1.00  0.00           H
ATOM    748  CA  GLY A  51      51.590  51.550  55.730  1.00  0.00           C
ATOM    749  HA1 GLY A  51      51.860  52.470  56.240  1.00  0.00           H
ATOM    750  HA2 GLY A  51      51.980  50.630  56.130  1.00  0.00           H
ATOM    751  C   GLY A  51      52.090  51.470  54.330  1.00  0.00           C
ATOM    752  O   GLY A  51      51.330  51.350  53.370  1.00  0.00           O
ATOM    753  N   VAL A  52      53.410  51.640  54.170  1.00  0.00           N
ATOM    754  HN  VAL A  52      53.940  51.770  55.010  1.00  0.00           H
ATOM    755  CA  VAL A  52      54.110  51.640  52.930  1.00  0.00           C
ATOM    756  HA  VAL A  52      53.610  52.420  52.370  1.00  0.00           H
ATOM    757  CB  VAL A  52      55.560  52.030  52.980  1.00  0.00           C
ATOM    758  HB  VAL A  52      56.060  51.290  53.650  1.00  0.00           H
ATOM    759  CG1 VAL A  52      56.310  51.770  51.660  1.00  0.00           C
ATOM    760 HG11 VAL A  52      56.410  50.680  51.450  1.00  0.00           H
ATOM    761 HG12 VAL A  52      55.820  52.250  50.790  1.00  0.00           H
ATOM    762 HG13 VAL A  52      57.320  52.180  51.850  1.00  0.00           H
ATOM    763  CG2 VAL A  52      55.810  53.470  53.460  1.00  0.00           C
ATOM    764 HG21 VAL A  52      55.380  54.170  52.720  1.00  0.00           H
ATOM    765 HG22 VAL A  52      55.350  53.670  54.450  1.00  0.00           H
ATOM    766 HG23 VAL A  52      56.870  53.780  53.620  1.00  0.00           H
ATOM    767  C   VAL A  52      53.920  50.380  52.160  1.00  0.00           C
ATOM    768  O   VAL A  52      54.270  49.290  52.610  1.00  0.00           O
ATOM    769  N   ALA A  53      53.370  50.530  50.940  1.00  0.00           N
ATOM    770  HN  ALA A  53      52.980  51.420  50.710  1.00  0.00           H
ATOM    771  CA  ALA A  53      52.820  49.460  50.180  1.00  0.00           C
ATOM    772  HA  ALA A  53      51.930  49.150  50.710  1.00  0.00           H
ATOM    773  CB  ALA A  53      52.430  50.100  48.840  1.00  0.00           C
ATOM    774  HB1 ALA A  53      51.850  49.540  48.080  1.00  0.00           H
ATOM    775  HB2 ALA A  53      51.960  51.090  49.070  1.00  0.00           H
ATOM    776  HB3 ALA A  53      53.400  50.440  48.410  1.00  0.00           H
ATOM    777  C   ALA A  53      53.690  48.270  49.930  1.00  0.00           C
ATOM    778  O   ALA A  53      53.190  47.150  49.850  1.00  0.00           O
ATOM    779  N   THR A  54      55.030  48.360  49.830  1.00  0.00           N
ATOM    780  HN  THR A  54      55.340  49.270  49.540  1.00  0.00           H
ATOM    781  CA  THR A  54      55.990  47.320  49.660  1.00  0.00           C
ATOM    782  HA  THR A  54      55.600  46.630  48.920  1.00  0.00           H
ATOM    783  CB  THR A  54      57.250  47.880  49.080  1.00  0.00           C
ATOM    784  HB  THR A  54      58.100  47.170  49.070  1.00  0.00           H
ATOM    785  OG1 THR A  54      57.640  49.050  49.780  1.00  0.00           O
ATOM    786  HG1 THR A  54      58.570  49.220  49.640  1.00  0.00           H
ATOM    787  CG2 THR A  54      57.030  48.440  47.660  1.00  0.00           C
ATOM    788 HG21 THR A  54      57.960  48.310  47.070  1.00  0.00           H
ATOM    789 HG22 THR A  54      56.240  47.800  47.220  1.00  0.00           H
ATOM    790 HG23 THR A  54      56.740  49.510  47.660  1.00  0.00           H
ATOM    791  C   THR A  54      56.400  46.610  50.910  1.00  0.00           C
ATOM    792  O   THR A  54      56.860  45.470  50.900  1.00  0.00           O
ATOM    793  N   VAL A  55      56.370  47.270  52.080  1.00  0.00           N
ATOM    794  HN  VAL A  55      56.100  48.230  52.030  1.00  0.00           H
ATOM    795  CA  VAL A  55      56.960  46.750  53.280  1.00  0.00           C
ATOM    796  HA  VAL A  55      57.410  45.800  53.050  1.00  0.00           H
ATOM    797  CB  VAL A  55      58.110  47.520  53.870  1.00  0.00           C
ATOM    798  HB  VAL A  55      58.440  47.140  54.860  1.00  0.00           H
ATOM    799  CG1 VAL A  55      59.290  47.190  52.940  1.00  0.00           C
ATOM    800 HG11 VAL A  55      60.150  47.860  53.180  1.00  0.00           H
ATOM    801 HG12 VAL A  55      59.470  46.130  53.210  1.00  0.00           H
ATOM    802 HG13 VAL A  55      59.030  47.220  51.860  1.00  0.00           H
ATOM    803  CG2 VAL A  55      57.930  49.040  53.870  1.00  0.00           C
ATOM    804 HG21 VAL A  55      57.070  49.270  54.540  1.00  0.00           H
ATOM    805 HG22 VAL A  55      58.850  49.510  54.280  1.00  0.00           H
ATOM    806 HG23 VAL A  55      57.870  49.470  52.840  1.00  0.00           H
ATOM    807  C   VAL A  55      55.980  46.420  54.350  1.00  0.00           C
ATOM    808  O   VAL A  55      56.350  45.740  55.300  1.00  0.00           O
ATOM    809  N   ALA A  56      54.680  46.740  54.200  1.00  0.00           N
ATOM    810  HN  ALA A  56      54.230  47.190  53.430  1.00  0.00           H
ATOM    811  CA  ALA A  56      53.690  46.460  55.190  1.00  0.00           C
ATOM    812  HA  ALA A  56      54.140  46.510  56.170  1.00  0.00           H
ATOM    813  CB  ALA A  56      52.650  47.590  55.050  1.00  0.00           C
ATOM    814  HB1 ALA A  56      51.980  47.550  54.160  1.00  0.00           H
ATOM    815  HB2 ALA A  56      52.040  47.500  55.970  1.00  0.00           H
ATOM    816  HB3 ALA A  56      53.220  48.540  55.120  1.00  0.00           H
ATOM    817  C   ALA A  56      52.940  45.190  55.010  1.00  0.00           C
ATOM    818  O   ALA A  56      52.570  44.820  53.900  1.00  0.00           O
ATOM    819  N   GLU A  57      52.590  44.480  56.100  1.00  0.00           N
ATOM    820  HN  GLU A  57      52.830  44.930  56.960  1.00  0.00           H
ATOM    821  CA  GLU A  57      51.880  43.250  55.970  1.00  0.00           C
ATOM    822  HA  GLU A  57      51.910  42.920  54.940  1.00  0.00           H
ATOM    823  CB  GLU A  57      52.410  42.210  56.980  1.00  0.00           C
ATOM    824  HB1 GLU A  57      52.180  41.240  56.500  1.00  0.00           H
ATOM    825  HB2 GLU A  57      51.920  42.270  57.980  1.00  0.00           H
ATOM    826  CG  GLU A  57      53.930  42.150  57.200  1.00  0.00           C
ATOM    827  HG1 GLU A  57      54.450  42.450  56.260  1.00  0.00           H
ATOM    828  HG2 GLU A  57      54.210  41.130  57.530  1.00  0.00           H
ATOM    829  CD  GLU A  57      54.390  43.130  58.260  1.00  0.00           C
ATOM    830  OE1 GLU A  57      55.630  43.190  58.490  1.00  0.00           O
ATOM    831  OE2 GLU A  57      53.560  43.750  58.980  1.00  0.00           O
ATOM    832  C   GLU A  57      50.440  43.420  56.300  1.00  0.00           C
ATOM    833  O   GLU A  57      49.680  42.460  56.210  1.00  0.00           O
ATOM    834  N   LYS A  58      50.040  44.660  56.630  1.00  0.00           N
ATOM    835  HN  LYS A  58      50.760  45.340  56.710  1.00  0.00           H
ATOM    836  CA  LYS A  58      48.750  44.940  57.180  1.00  0.00           C
ATOM    837  HA  LYS A  58      48.200  44.020  57.350  1.00  0.00           H
ATOM    838  CB  LYS A  58      48.790  45.410  58.650  1.00  0.00           C
ATOM    839  HB1 LYS A  58      47.880  45.950  58.980  1.00  0.00           H
ATOM    840  HB2 LYS A  58      49.580  46.180  58.760  1.00  0.00           H
ATOM    841  CG  LYS A  58      49.100  44.410  59.760  1.00  0.00           C
ATOM    842  HG1 LYS A  58      50.150  44.080  59.610  1.00  0.00           H
ATOM    843  HG2 LYS A  58      48.400  43.550  59.680  1.00  0.00           H
ATOM    844  CD  LYS A  58      49.160  45.000  61.170  1.00  0.00           C
ATOM    845  HD1 LYS A  58      50.110  45.570  61.290  1.00  0.00           H
ATOM    846  HD2 LYS A  58      48.380  45.790  61.240  1.00  0.00           H
ATOM    847  CE  LYS A  58      49.040  44.000  62.320  1.00  0.00           C
ATOM    848  HE1 LYS A  58      49.010  44.520  63.310  1.00  0.00           H
ATOM    849  HE2 LYS A  58      49.880  43.290  62.290  1.00  0.00           H
ATOM    850  NZ  LYS A  58      47.750  43.270  62.220  1.00  0.00           N
ATOM    851  HZ1 LYS A  58      46.960  43.920  62.040  1.00  0.00           H
ATOM    852  HZ2 LYS A  58      47.780  42.680  61.360  1.00  0.00           H
ATOM    853  HZ3 LYS A  58      47.590  42.690  63.070  1.00  0.00           H
ATOM    854  C   LYS A  58      47.770  45.630  56.300  1.00  0.00           C
ATOM    855  O   LYS A  58      48.000  46.750  55.840  1.00  0.00           O
ATOM    856  N   THR A  59      46.580  45.070  56.060  1.00  0.00           N
ATOM    857  HN  THR A  59      46.300  44.200  56.450  1.00  0.00           H
ATOM    858  CA  THR A  59      45.460  45.710  55.430  1.00  0.00           C
ATOM    859  HA  THR A  59      45.800  46.220  54.550  1.00  0.00           H
ATOM    860  CB  THR A  59      44.450  44.700  54.960  1.00  0.00           C
ATOM    861  HB  THR A  59      43.430  45.150  54.950  1.00  0.00           H
ATOM    862  OG1 THR A  59      44.460  43.570  55.820  1.00  0.00           O
ATOM    863  HG1 THR A  59      43.720  43.060  55.460  1.00  0.00           H
ATOM    864  CG2 THR A  59      44.710  44.280  53.510  1.00  0.00           C
ATOM    865 HG21 THR A  59      44.020  44.950  52.950  1.00  0.00           H
ATOM    866 HG22 THR A  59      45.780  44.430  53.250  1.00  0.00           H
ATOM    867 HG23 THR A  59      44.410  43.230  53.300  1.00  0.00           H
ATOM    868  C   THR A  59      44.910  46.730  56.370  1.00  0.00           C
ATOM    869  O   THR A  59      45.000  46.570  57.580  1.00  0.00           O
ATOM    870  N   LYS A  60      44.190  47.770  55.920  1.00  0.00           N
ATOM    871  HN  LYS A  60      44.300  47.800  54.930  1.00  0.00           H
ATOM    872  CA  LYS A  60      43.230  48.580  56.610  1.00  0.00           C
ATOM    873  HA  LYS A  60      43.810  48.970  57.430  1.00  0.00           H
ATOM    874  CB  LYS A  60      43.010  49.830  55.750  1.00  0.00           C
ATOM    875  HB1 LYS A  60      42.090  50.360  56.100  1.00  0.00           H
ATOM    876  HB2 LYS A  60      42.820  49.410  54.730  1.00  0.00           H
ATOM    877  CG  LYS A  60      44.230  50.750  55.710  1.00  0.00           C
ATOM    878  HG1 LYS A  60      45.140  50.250  55.320  1.00  0.00           H
ATOM    879  HG2 LYS A  60      44.480  51.170  56.710  1.00  0.00           H
ATOM    880  CD  LYS A  60      43.900  51.960  54.840  1.00  0.00           C
ATOM    881  HD1 LYS A  60      43.630  51.630  53.810  1.00  0.00           H
ATOM    882  HD2 LYS A  60      42.960  52.390  55.260  1.00  0.00           H
ATOM    883  CE  LYS A  60      44.990  53.030  54.810  1.00  0.00           C
ATOM    884  HE1 LYS A  60      44.770  53.800  54.040  1.00  0.00           H
ATOM    885  HE2 LYS A  60      46.010  52.590  54.730  1.00  0.00           H
ATOM    886  NZ  LYS A  60      44.980  53.810  56.070  1.00  0.00           N
ATOM    887  HZ1 LYS A  60      45.510  54.690  55.920  1.00  0.00           H
ATOM    888  HZ2 LYS A  60      44.010  54.020  56.390  1.00  0.00           H
ATOM    889  HZ3 LYS A  60      45.420  53.300  56.860  1.00  0.00           H
ATOM    890  C   LYS A  60      41.920  48.040  57.070  1.00  0.00           C
ATOM    891  O   LYS A  60      41.420  47.060  56.510  1.00  0.00           O
ATOM    892  N   GLU A  61      41.350  48.610  58.150  1.00  0.00           N
ATOM    893  HN  GLU A  61      41.750  49.340  58.700  1.00  0.00           H
ATOM    894  CA  GLU A  61      40.020  48.180  58.440  1.00  0.00           C
ATOM    895  HA  GLU A  61      40.020  47.170  58.840  1.00  0.00           H
ATOM    896  CB  GLU A  61      39.430  48.940  59.650  1.00  0.00           C
ATOM    897  HB1 GLU A  61      38.450  48.490  59.890  1.00  0.00           H
ATOM    898  HB2 GLU A  61      39.390  50.020  59.390  1.00  0.00           H
ATOM    899  CG  GLU A  61      40.240  48.850  60.940  1.00  0.00           C
ATOM    900  HG1 GLU A  61      41.180  49.440  60.860  1.00  0.00           H
ATOM    901  HG2 GLU A  61      40.600  47.800  60.970  1.00  0.00           H
ATOM    902  CD  GLU A  61      39.430  49.420  62.100  1.00  0.00           C
ATOM    903  OE1 GLU A  61      38.240  49.010  62.220  1.00  0.00           O
ATOM    904  OE2 GLU A  61      39.900  50.350  62.810  1.00  0.00           O
ATOM    905  C   GLU A  61      39.010  48.320  57.360  1.00  0.00           C
ATOM    906  O   GLU A  61      39.000  49.270  56.580  1.00  0.00           O
ATOM    907  N   GLN A  62      38.010  47.430  57.250  1.00  0.00           N
ATOM    908  HN  GLN A  62      37.910  46.790  58.000  1.00  0.00           H
ATOM    909  CA  GLN A  62      36.880  47.410  56.370  1.00  0.00           C
ATOM    910  HA  GLN A  62      36.160  46.700  56.760  1.00  0.00           H
ATOM    911  CB  GLN A  62      36.140  48.750  56.260  1.00  0.00           C
ATOM    912  HB1 GLN A  62      35.380  48.680  55.450  1.00  0.00           H
ATOM    913  HB2 GLN A  62      36.840  49.540  55.940  1.00  0.00           H
ATOM    914  CG  GLN A  62      35.520  49.160  57.600  1.00  0.00           C
ATOM    915  HG1 GLN A  62      36.250  49.530  58.340  1.00  0.00           H
ATOM    916  HG2 GLN A  62      34.900  48.320  57.990  1.00  0.00           H
ATOM    917  CD  GLN A  62      34.600  50.360  57.410  1.00  0.00           C
ATOM    918  OE1 GLN A  62      35.020  51.410  56.930  1.00  0.00           O
ATOM    919  NE2 GLN A  62      33.330  50.310  57.880  1.00  0.00           N
ATOM    920 HE21 GLN A  62      33.050  49.700  58.630  1.00  0.00           H
ATOM    921 HE22 GLN A  62      32.790  51.120  57.640  1.00  0.00           H
ATOM    922  C   GLN A  62      37.200  46.950  54.990  1.00  0.00           C
ATOM    923  O   GLN A  62      36.360  47.020  54.090  1.00  0.00           O
ATOM    924  N   VAL A  63      38.420  46.430  54.800  1.00  0.00           N
ATOM    925  HN  VAL A  63      39.030  46.370  55.590  1.00  0.00           H
ATOM    926  CA  VAL A  63      38.840  46.030  53.490  1.00  0.00           C
ATOM    927  HA  VAL A  63      38.470  46.730  52.750  1.00  0.00           H
ATOM    928  CB  VAL A  63      40.320  46.200  53.280  1.00  0.00           C
ATOM    929  HB  VAL A  63      40.840  45.740  54.150  1.00  0.00           H
ATOM    930  CG1 VAL A  63      40.910  45.530  52.030  1.00  0.00           C
ATOM    931 HG11 VAL A  63      42.020  45.580  52.040  1.00  0.00           H
ATOM    932 HG12 VAL A  63      40.570  44.470  52.010  1.00  0.00           H
ATOM    933 HG13 VAL A  63      40.560  46.150  51.170  1.00  0.00           H
ATOM    934  CG2 VAL A  63      40.490  47.720  53.300  1.00  0.00           C
ATOM    935 HG21 VAL A  63      41.540  48.050  53.100  1.00  0.00           H
ATOM    936 HG22 VAL A  63      39.790  48.340  52.690  1.00  0.00           H
ATOM    937 HG23 VAL A  63      40.200  48.090  54.300  1.00  0.00           H
ATOM    938  C   VAL A  63      38.430  44.620  53.260  1.00  0.00           C
ATOM    939  O   VAL A  63      39.060  43.690  53.770  1.00  0.00           O
ATOM    940  N   THR A  64      37.280  44.460  52.580  1.00  0.00           N
ATOM    941  HN  THR A  64      36.690  45.220  52.320  1.00  0.00           H
ATOM    942  CA  THR A  64      36.700  43.190  52.250  1.00  0.00           C
ATOM    943  HA  THR A  64      37.280  42.370  52.650  1.00  0.00           H
ATOM    944  CB  THR A  64      35.240  43.150  52.590  1.00  0.00           C
ATOM    945  HB  THR A  64      34.740  42.210  52.250  1.00  0.00           H
ATOM    946  OG1 THR A  64      34.530  44.240  52.040  1.00  0.00           O
ATOM    947  HG1 THR A  64      34.450  44.130  51.080  1.00  0.00           H
ATOM    948  CG2 THR A  64      35.040  43.260  54.110  1.00  0.00           C
ATOM    949 HG21 THR A  64      33.960  43.130  54.350  1.00  0.00           H
ATOM    950 HG22 THR A  64      35.760  42.580  54.630  1.00  0.00           H
ATOM    951 HG23 THR A  64      35.300  44.270  54.480  1.00  0.00           H
ATOM    952  C   THR A  64      36.720  43.040  50.770  1.00  0.00           C
ATOM    953  O   THR A  64      36.620  44.030  50.040  1.00  0.00           O
ATOM    954  N   ASN A  65      36.780  41.790  50.290  1.00  0.00           N
ATOM    955  HN  ASN A  65      36.980  41.060  50.950  1.00  0.00           H
ATOM    956  CA  ASN A  65      36.510  41.420  48.930  1.00  0.00           C
ATOM    957  HA  ASN A  65      37.010  42.150  48.310  1.00  0.00           H
ATOM    958  CB  ASN A  65      36.890  39.970  48.590  1.00  0.00           C
ATOM    959  HB1 ASN A  65      37.990  39.890  48.460  1.00  0.00           H
ATOM    960  HB2 ASN A  65      36.530  39.630  47.590  1.00  0.00           H
ATOM    961  CG  ASN A  65      36.450  39.020  49.690  1.00  0.00           C
ATOM    962  OD1 ASN A  65      35.380  39.170  50.280  1.00  0.00           O
ATOM    963  ND2 ASN A  65      37.280  37.960  49.890  1.00  0.00           N
ATOM    964 HD21 ASN A  65      38.190  38.000  49.470  1.00  0.00           H
ATOM    965 HD22 ASN A  65      36.940  37.240  50.500  1.00  0.00           H
ATOM    966  C   ASN A  65      35.090  41.670  48.590  1.00  0.00           C
ATOM    967  O   ASN A  65      34.280  42.110  49.420  1.00  0.00           O
ATOM    968  N   VAL A  66      34.700  41.480  47.320  1.00  0.00           N
ATOM    969  HN  VAL A  66      35.470  41.530  46.680  1.00  0.00           H
ATOM    970  CA  VAL A  66      33.360  41.670  46.860  1.00  0.00           C
ATOM    971  HA  VAL A  66      33.110  42.680  47.160  1.00  0.00           H
ATOM    972  CB  VAL A  66      33.440  41.600  45.360  1.00  0.00           C
ATOM    973  HB  VAL A  66      33.930  40.640  45.100  1.00  0.00           H
ATOM    974  CG1 VAL A  66      32.030  41.750  44.770  1.00  0.00           C
ATOM    975 HG11 VAL A  66      32.080  42.040  43.700  1.00  0.00           H
ATOM    976 HG12 VAL A  66      31.420  40.840  44.930  1.00  0.00           H
ATOM    977 HG13 VAL A  66      31.470  42.610  45.190  1.00  0.00           H
ATOM    978  CG2 VAL A  66      34.330  42.760  44.870  1.00  0.00           C
ATOM    979 HG21 VAL A  66      34.250  43.470  45.720  1.00  0.00           H
ATOM    980 HG22 VAL A  66      35.370  42.460  44.640  1.00  0.00           H
ATOM    981 HG23 VAL A  66      33.890  43.310  44.010  1.00  0.00           H
ATOM    982  C   VAL A  66      32.340  40.750  47.440  1.00  0.00           C
ATOM    983  O   VAL A  66      31.170  41.070  47.650  1.00  0.00           O
ATOM    984  N   GLY A  67      32.720  39.530  47.850  1.00  0.00           N
ATOM    985  HN  GLY A  67      33.670  39.300  47.670  1.00  0.00           H
ATOM    986  CA  GLY A  67      32.090  38.590  48.730  1.00  0.00           C
ATOM    987  HA1 GLY A  67      31.230  38.180  48.230  1.00  0.00           H
ATOM    988  HA2 GLY A  67      32.780  37.790  48.940  1.00  0.00           H
ATOM    989  C   GLY A  67      31.600  39.040  50.060  1.00  0.00           C
ATOM    990  O   GLY A  67      30.430  38.790  50.320  1.00  0.00           O
ATOM    991  N   GLY A  68      32.480  39.730  50.820  1.00  0.00           N
ATOM    992  HN  GLY A  68      33.400  39.780  50.430  1.00  0.00           H
ATOM    993  CA  GLY A  68      32.190  40.580  51.930  1.00  0.00           C
ATOM    994  HA1 GLY A  68      32.440  41.570  51.600  1.00  0.00           H
ATOM    995  HA2 GLY A  68      31.160  40.500  52.240  1.00  0.00           H
ATOM    996  C   GLY A  68      33.010  40.360  53.150  1.00  0.00           C
ATOM    997  O   GLY A  68      32.780  40.950  54.210  1.00  0.00           O
ATOM    998  N   ALA A  69      34.050  39.510  53.040  1.00  0.00           N
ATOM    999  HN  ALA A  69      34.190  39.210  52.100  1.00  0.00           H
ATOM   1000  CA  ALA A  69      34.840  38.960  54.100  1.00  0.00           C
ATOM   1001  HA  ALA A  69      34.260  39.030  55.010  1.00  0.00           H
ATOM   1002  CB  ALA A  69      35.080  37.480  53.730  1.00  0.00           C
ATOM   1003  HB1 ALA A  69      34.220  37.030  53.190  1.00  0.00           H
ATOM   1004  HB2 ALA A  69      35.960  37.540  53.050  1.00  0.00           H
ATOM   1005  HB3 ALA A  69      35.320  36.800  54.570  1.00  0.00           H
ATOM   1006  C   ALA A  69      36.120  39.680  54.320  1.00  0.00           C
ATOM   1007  O   ALA A  69      36.810  40.050  53.370  1.00  0.00           O
ATOM   1008  N   VAL A  70      36.460  39.920  55.600  1.00  0.00           N
ATOM   1009  HN  VAL A  70      35.940  39.590  56.380  1.00  0.00           H
ATOM   1010  CA  VAL A  70      37.620  40.670  55.970  1.00  0.00           C
ATOM   1011  HA  VAL A  70      37.930  41.330  55.170  1.00  0.00           H
ATOM   1012  CB  VAL A  70      37.440  41.520  57.200  1.00  0.00           C
ATOM   1013  HB  VAL A  70      37.320  40.850  58.080  1.00  0.00           H
ATOM   1014  CG1 VAL A  70      38.580  42.450  57.610  1.00  0.00           C
ATOM   1015 HG11 VAL A  70      39.290  42.780  56.820  1.00  0.00           H
ATOM   1016 HG12 VAL A  70      38.310  43.350  58.210  1.00  0.00           H
ATOM   1017 HG13 VAL A  70      39.240  41.920  58.330  1.00  0.00           H
ATOM   1018  CG2 VAL A  70      36.220  42.450  57.030  1.00  0.00           C
ATOM   1019 HG21 VAL A  70      35.290  41.920  56.760  1.00  0.00           H
ATOM   1020 HG22 VAL A  70      36.010  42.860  58.040  1.00  0.00           H
ATOM   1021 HG23 VAL A  70      36.510  43.280  56.360  1.00  0.00           H
ATOM   1022  C   VAL A  70      38.760  39.730  56.140  1.00  0.00           C
ATOM   1023  O   VAL A  70      39.040  39.170  57.200  1.00  0.00           O
ATOM   1024  N   VAL A  71      39.530  39.590  55.050  1.00  0.00           N
ATOM   1025  HN  VAL A  71      39.180  40.050  54.240  1.00  0.00           H
ATOM   1026  CA  VAL A  71      40.770  38.880  55.030  1.00  0.00           C
ATOM   1027  HA  VAL A  71      40.660  38.020  55.680  1.00  0.00           H
ATOM   1028  CB  VAL A  71      41.110  38.440  53.630  1.00  0.00           C
ATOM   1029  HB  VAL A  71      42.140  38.030  53.600  1.00  0.00           H
ATOM   1030  CG1 VAL A  71      40.240  37.270  53.160  1.00  0.00           C
ATOM   1031 HG11 VAL A  71      40.400  37.090  52.080  1.00  0.00           H
ATOM   1032 HG12 VAL A  71      40.540  36.400  53.790  1.00  0.00           H
ATOM   1033 HG13 VAL A  71      39.180  37.480  53.410  1.00  0.00           H
ATOM   1034  CG2 VAL A  71      41.120  39.620  52.640  1.00  0.00           C
ATOM   1035 HG21 VAL A  71      41.750  40.480  52.940  1.00  0.00           H
ATOM   1036 HG22 VAL A  71      41.520  39.220  51.690  1.00  0.00           H
ATOM   1037 HG23 VAL A  71      40.080  39.950  52.400  1.00  0.00           H
ATOM   1038  C   VAL A  71      41.770  39.850  55.560  1.00  0.00           C
ATOM   1039  O   VAL A  71      41.900  41.020  55.210  1.00  0.00           O
ATOM   1040  N   THR A  72      42.420  39.390  56.640  1.00  0.00           N
ATOM   1041  HN  THR A  72      42.410  38.440  56.930  1.00  0.00           H
ATOM   1042  CA  THR A  72      43.320  40.220  57.390  1.00  0.00           C
ATOM   1043  HA  THR A  72      42.970  41.220  57.200  1.00  0.00           H
ATOM   1044  CB  THR A  72      43.200  40.090  58.880  1.00  0.00           C
ATOM   1045  HB  THR A  72      43.990  40.600  59.460  1.00  0.00           H
ATOM   1046  OG1 THR A  72      43.010  38.750  59.320  1.00  0.00           O
ATOM   1047  HG1 THR A  72      42.910  38.800  60.270  1.00  0.00           H
ATOM   1048  CG2 THR A  72      41.880  40.780  59.260  1.00  0.00           C
ATOM   1049 HG21 THR A  72      41.120  40.270  58.630  1.00  0.00           H
ATOM   1050 HG22 THR A  72      41.570  40.480  60.280  1.00  0.00           H
ATOM   1051 HG23 THR A  72      41.910  41.890  59.310  1.00  0.00           H
ATOM   1052  C   THR A  72      44.750  40.270  57.000  1.00  0.00           C
ATOM   1053  O   THR A  72      45.540  40.820  57.780  1.00  0.00           O
ATOM   1054  N   GLY A  73      45.140  39.720  55.830  1.00  0.00           N
ATOM   1055  HN  GLY A  73      44.470  39.160  55.360  1.00  0.00           H
ATOM   1056  CA  GLY A  73      46.430  39.910  55.260  1.00  0.00           C
ATOM   1057  HA1 GLY A  73      47.110  40.590  55.750  1.00  0.00           H
ATOM   1058  HA2 GLY A  73      46.780  38.890  55.330  1.00  0.00           H
ATOM   1059  C   GLY A  73      46.330  40.200  53.800  1.00  0.00           C
ATOM   1060  O   GLY A  73      45.230  40.140  53.250  1.00  0.00           O
ATOM   1061  N   VAL A  74      47.480  40.440  53.160  1.00  0.00           N
ATOM   1062  HN  VAL A  74      48.330  40.100  53.570  1.00  0.00           H
ATOM   1063  CA  VAL A  74      47.590  40.930  51.820  1.00  0.00           C
ATOM   1064  HA  VAL A  74      46.640  41.370  51.550  1.00  0.00           H
ATOM   1065  CB  VAL A  74      48.610  42.030  51.730  1.00  0.00           C
ATOM   1066  HB  VAL A  74      49.640  41.650  51.850  1.00  0.00           H
ATOM   1067  CG1 VAL A  74      48.580  42.760  50.370  1.00  0.00           C
ATOM   1068 HG11 VAL A  74      49.270  43.630  50.400  1.00  0.00           H
ATOM   1069 HG12 VAL A  74      49.010  42.140  49.560  1.00  0.00           H
ATOM   1070 HG13 VAL A  74      47.530  42.980  50.110  1.00  0.00           H
ATOM   1071  CG2 VAL A  74      48.550  43.060  52.880  1.00  0.00           C
ATOM   1072 HG21 VAL A  74      48.660  42.520  53.850  1.00  0.00           H
ATOM   1073 HG22 VAL A  74      49.500  43.630  52.930  1.00  0.00           H
ATOM   1074 HG23 VAL A  74      47.620  43.670  52.850  1.00  0.00           H
ATOM   1075  C   VAL A  74      48.060  39.820  50.950  1.00  0.00           C
ATOM   1076  O   VAL A  74      48.630  38.830  51.400  1.00  0.00           O
ATOM   1077  N   THR A  75      47.610  39.840  49.680  1.00  0.00           N
ATOM   1078  HN  THR A  75      47.080  40.580  49.280  1.00  0.00           H
ATOM   1079  CA  THR A  75      48.200  39.110  48.600  1.00  0.00           C
ATOM   1080  HA  THR A  75      47.840  38.110  48.770  1.00  0.00           H
ATOM   1081  CB  THR A  75      47.620  39.640  47.320  1.00  0.00           C
ATOM   1082  HB  THR A  75      48.090  39.160  46.440  1.00  0.00           H
ATOM   1083  OG1 THR A  75      47.840  41.050  47.310  1.00  0.00           O
ATOM   1084  HG1 THR A  75      48.790  41.110  47.300  1.00  0.00           H
ATOM   1085  CG2 THR A  75      46.100  39.460  47.360  1.00  0.00           C
ATOM   1086 HG21 THR A  75      45.620  39.760  46.400  1.00  0.00           H
ATOM   1087 HG22 THR A  75      45.770  38.420  47.580  1.00  0.00           H
ATOM   1088 HG23 THR A  75      45.630  40.070  48.160  1.00  0.00           H
ATOM   1089  C   THR A  75      49.680  39.060  48.430  1.00  0.00           C
ATOM   1090  O   THR A  75      50.380  39.930  48.920  1.00  0.00           O
ATOM   1091  N   ALA A  76      50.290  38.060  47.760  1.00  0.00           N
ATOM   1092  HN  ALA A  76      49.790  37.270  47.410  1.00  0.00           H
ATOM   1093  CA  ALA A  76      51.700  38.080  47.510  1.00  0.00           C
ATOM   1094  HA  ALA A  76      52.280  38.490  48.330  1.00  0.00           H
ATOM   1095  CB  ALA A  76      52.230  36.640  47.530  1.00  0.00           C
ATOM   1096  HB1 ALA A  76      53.330  36.640  47.700  1.00  0.00           H
ATOM   1097  HB2 ALA A  76      51.680  36.210  48.400  1.00  0.00           H
ATOM   1098  HB3 ALA A  76      51.860  36.130  46.620  1.00  0.00           H
ATOM   1099  C   ALA A  76      52.090  38.820  46.270  1.00  0.00           C
ATOM   1100  O   ALA A  76      51.190  39.280  45.580  1.00  0.00           O
ATOM   1101  N   VAL A  77      53.360  39.100  45.920  1.00  0.00           N
ATOM   1102  HN  VAL A  77      54.050  38.680  46.490  1.00  0.00           H
ATOM   1103  CA  VAL A  77      53.780  39.490  44.610  1.00  0.00           C
ATOM   1104  HA  VAL A  77      53.160  40.360  44.460  1.00  0.00           H
ATOM   1105  CB  VAL A  77      55.250  39.770  44.690  1.00  0.00           C
ATOM   1106  HB  VAL A  77      55.710  38.830  45.070  1.00  0.00           H
ATOM   1107  CG1 VAL A  77      55.840  40.190  43.330  1.00  0.00           C
ATOM   1108 HG11 VAL A  77      55.590  39.520  42.490  1.00  0.00           H
ATOM   1109 HG12 VAL A  77      55.540  41.260  43.210  1.00  0.00           H
ATOM   1110 HG13 VAL A  77      56.920  40.340  43.540  1.00  0.00           H
ATOM   1111  CG2 VAL A  77      55.490  40.970  45.620  1.00  0.00           C
ATOM   1112 HG21 VAL A  77      54.870  41.840  45.340  1.00  0.00           H
ATOM   1113 HG22 VAL A  77      55.110  40.750  46.640  1.00  0.00           H
ATOM   1114 HG23 VAL A  77      56.560  41.270  45.600  1.00  0.00           H
ATOM   1115  C   VAL A  77      53.420  38.460  43.590  1.00  0.00           C
ATOM   1116  O   VAL A  77      53.790  37.300  43.740  1.00  0.00           O
ATOM   1117  N   ALA A  78      52.630  38.740  42.540  1.00  0.00           N
ATOM   1118  HN  ALA A  78      52.430  39.700  42.370  1.00  0.00           H
ATOM   1119  CA  ALA A  78      52.110  37.810  41.580  1.00  0.00           C
ATOM   1120  HA  ALA A  78      51.680  36.980  42.110  1.00  0.00           H
ATOM   1121  CB  ALA A  78      50.930  38.310  40.750  1.00  0.00           C
ATOM   1122  HB1 ALA A  78      51.170  39.140  40.050  1.00  0.00           H
ATOM   1123  HB2 ALA A  78      50.430  37.550  40.110  1.00  0.00           H
ATOM   1124  HB3 ALA A  78      50.180  38.640  41.500  1.00  0.00           H
ATOM   1125  C   ALA A  78      53.180  37.250  40.700  1.00  0.00           C
ATOM   1126  O   ALA A  78      54.230  37.840  40.470  1.00  0.00           O
ATOM   1127  N   GLN A  79      52.870  36.060  40.150  1.00  0.00           N
ATOM   1128  HN  GLN A  79      51.950  35.730  40.320  1.00  0.00           H
ATOM   1129  CA  GLN A  79      53.600  35.380  39.120  1.00  0.00           C
ATOM   1130  HA  GLN A  79      54.650  35.510  39.330  1.00  0.00           H
ATOM   1131  CB  GLN A  79      53.080  33.930  39.100  1.00  0.00           C
ATOM   1132  HB1 GLN A  79      53.780  33.380  38.440  1.00  0.00           H
ATOM   1133  HB2 GLN A  79      52.110  33.710  38.600  1.00  0.00           H
ATOM   1134  CG  GLN A  79      52.980  33.160  40.420  1.00  0.00           C
ATOM   1135  HG1 GLN A  79      53.880  33.270  41.060  1.00  0.00           H
ATOM   1136  HG2 GLN A  79      53.070  32.070  40.210  1.00  0.00           H
ATOM   1137  CD  GLN A  79      51.630  33.290  41.100  1.00  0.00           C
ATOM   1138  OE1 GLN A  79      50.870  34.250  40.970  1.00  0.00           O
ATOM   1139  NE2 GLN A  79      51.330  32.310  42.000  1.00  0.00           N
ATOM   1140 HE21 GLN A  79      51.980  31.580  42.210  1.00  0.00           H
ATOM   1141 HE22 GLN A  79      50.490  32.420  42.520  1.00  0.00           H
ATOM   1142  C   GLN A  79      53.340  36.070  37.830  1.00  0.00           C
ATOM   1143  O   GLN A  79      52.150  36.200  37.540  1.00  0.00           O
ATOM   1144  N   LYS A  80      54.350  36.390  37.000  1.00  0.00           N
ATOM   1145  HN  LYS A  80      55.300  36.220  37.250  1.00  0.00           H
ATOM   1146  CA  LYS A  80      54.170  36.760  35.620  1.00  0.00           C
ATOM   1147  HA  LYS A  80      55.150  36.690  35.180  1.00  0.00           H
ATOM   1148  CB  LYS A  80      53.360  35.800  34.740  1.00  0.00           C
ATOM   1149  HB1 LYS A  80      52.270  35.900  34.960  1.00  0.00           H
ATOM   1150  HB2 LYS A  80      53.640  34.750  34.980  1.00  0.00           H
ATOM   1151  CG  LYS A  80      53.530  36.010  33.240  1.00  0.00           C
ATOM   1152  HG1 LYS A  80      54.540  35.840  32.800  1.00  0.00           H
ATOM   1153  HG2 LYS A  80      53.160  37.030  33.030  1.00  0.00           H
ATOM   1154  CD  LYS A  80      52.570  35.130  32.430  1.00  0.00           C
ATOM   1155  HD1 LYS A  80      51.590  35.210  32.950  1.00  0.00           H
ATOM   1156  HD2 LYS A  80      52.510  35.550  31.410  1.00  0.00           H
ATOM   1157  CE  LYS A  80      52.780  33.660  32.090  1.00  0.00           C
ATOM   1158  HE1 LYS A  80      51.860  33.350  31.530  1.00  0.00           H
ATOM   1159  HE2 LYS A  80      52.860  32.960  32.950  1.00  0.00           H
ATOM   1160  NZ  LYS A  80      53.890  33.390  31.150  1.00  0.00           N
ATOM   1161  HZ1 LYS A  80      54.540  32.710  31.590  1.00  0.00           H
ATOM   1162  HZ2 LYS A  80      53.520  32.980  30.270  1.00  0.00           H
ATOM   1163  HZ3 LYS A  80      54.310  34.300  30.870  1.00  0.00           H
ATOM   1164  C   LYS A  80      53.880  38.190  35.360  1.00  0.00           C
ATOM   1165  O   LYS A  80      54.200  38.720  34.290  1.00  0.00           O
ATOM   1166  N   THR A  81      53.300  39.010  36.250  1.00  0.00           N
ATOM   1167  HN  THR A  81      52.900  38.580  37.060  1.00  0.00           H
ATOM   1168  CA  THR A  81      53.080  40.420  36.110  1.00  0.00           C
ATOM   1169  HA  THR A  81      52.440  40.440  35.240  1.00  0.00           H
ATOM   1170  CB  THR A  81      52.400  40.890  37.360  1.00  0.00           C
ATOM   1171  HB  THR A  81      52.440  42.000  37.440  1.00  0.00           H
ATOM   1172  OG1 THR A  81      52.960  40.320  38.530  1.00  0.00           O
ATOM   1173  HG1 THR A  81      53.870  40.630  38.600  1.00  0.00           H
ATOM   1174  CG2 THR A  81      50.890  40.550  37.350  1.00  0.00           C
ATOM   1175 HG21 THR A  81      50.430  41.250  36.620  1.00  0.00           H
ATOM   1176 HG22 THR A  81      50.780  39.540  36.920  1.00  0.00           H
ATOM   1177 HG23 THR A  81      50.400  40.650  38.340  1.00  0.00           H
ATOM   1178  C   THR A  81      54.190  41.330  35.720  1.00  0.00           C
ATOM   1179  O   THR A  81      55.360  40.990  35.900  1.00  0.00           O
ATOM   1180  N   VAL A  82      53.820  42.490  35.150  1.00  0.00           N
ATOM   1181  HN  VAL A  82      52.880  42.780  34.990  1.00  0.00           H
ATOM   1182  CA  VAL A  82      54.740  43.510  34.730  1.00  0.00           C
ATOM   1183  HA  VAL A  82      55.600  42.940  34.410  1.00  0.00           H
ATOM   1184  CB  VAL A  82      54.220  44.340  33.590  1.00  0.00           C
ATOM   1185  HB  VAL A  82      53.360  44.890  34.030  1.00  0.00           H
ATOM   1186  CG1 VAL A  82      55.150  45.470  33.120  1.00  0.00           C
ATOM   1187 HG11 VAL A  82      55.430  46.220  33.900  1.00  0.00           H
ATOM   1188 HG12 VAL A  82      56.070  44.970  32.760  1.00  0.00           H
ATOM   1189 HG13 VAL A  82      54.750  46.020  32.240  1.00  0.00           H
ATOM   1190  CG2 VAL A  82      53.780  43.490  32.390  1.00  0.00           C
ATOM   1191 HG21 VAL A  82      54.580  43.170  31.690  1.00  0.00           H
ATOM   1192 HG22 VAL A  82      53.340  42.530  32.750  1.00  0.00           H
ATOM   1193 HG23 VAL A  82      52.930  44.000  31.880  1.00  0.00           H
ATOM   1194  C   VAL A  82      55.040  44.370  35.910  1.00  0.00           C
ATOM   1195  O   VAL A  82      54.120  44.900  36.530  1.00  0.00           O
ATOM   1196  N   GLU A  83      56.330  44.570  36.230  1.00  0.00           N
ATOM   1197  HN  GLU A  83      57.010  44.060  35.700  1.00  0.00           H
ATOM   1198  CA  GLU A  83      56.730  45.260  37.410  1.00  0.00           C
ATOM   1199  HA  GLU A  83      56.260  44.710  38.220  1.00  0.00           H
ATOM   1200  CB  GLU A  83      58.240  45.060  37.630  1.00  0.00           C
ATOM   1201  HB1 GLU A  83      58.570  45.730  38.450  1.00  0.00           H
ATOM   1202  HB2 GLU A  83      58.810  45.480  36.770  1.00  0.00           H
ATOM   1203  CG  GLU A  83      58.620  43.620  38.010  1.00  0.00           C
ATOM   1204  HG1 GLU A  83      58.440  42.910  37.170  1.00  0.00           H
ATOM   1205  HG2 GLU A  83      58.010  43.310  38.880  1.00  0.00           H
ATOM   1206  CD  GLU A  83      60.090  43.730  38.380  1.00  0.00           C
ATOM   1207  OE1 GLU A  83      60.950  43.590  37.470  1.00  0.00           O
ATOM   1208  OE2 GLU A  83      60.410  43.910  39.590  1.00  0.00           O
ATOM   1209  C   GLU A  83      56.370  46.700  37.460  1.00  0.00           C
ATOM   1210  O   GLU A  83      56.830  47.510  36.650  1.00  0.00           O
ATOM   1211  N   GLY A  84      55.510  47.100  38.410  1.00  0.00           N
ATOM   1212  HN  GLY A  84      55.070  46.430  39.010  1.00  0.00           H
ATOM   1213  CA  GLY A  84      55.030  48.440  38.540  1.00  0.00           C
ATOM   1214  HA1 GLY A  84      55.270  48.730  39.550  1.00  0.00           H
ATOM   1215  HA2 GLY A  84      55.560  48.990  37.780  1.00  0.00           H
ATOM   1216  C   GLY A  84      53.590  48.550  38.180  1.00  0.00           C
ATOM   1217  O   GLY A  84      52.870  47.550  38.190  1.00  0.00           O
ATOM   1218  N   ALA A  85      53.110  49.770  37.870  1.00  0.00           N
ATOM   1219  HN  ALA A  85      53.710  50.560  37.900  1.00  0.00           H
ATOM   1220  CA  ALA A  85      51.730  50.090  37.650  1.00  0.00           C
ATOM   1221  HA  ALA A  85      51.170  49.530  38.380  1.00  0.00           H
ATOM   1222  CB  ALA A  85      51.450  51.580  37.930  1.00  0.00           C
ATOM   1223  HB1 ALA A  85      52.070  52.250  37.280  1.00  0.00           H
ATOM   1224  HB2 ALA A  85      50.400  51.700  37.600  1.00  0.00           H
ATOM   1225  HB3 ALA A  85      51.550  51.830  39.010  1.00  0.00           H
ATOM   1226  C   ALA A  85      51.130  49.590  36.390  1.00  0.00           C
ATOM   1227  O   ALA A  85      50.620  48.470  36.330  1.00  0.00           O
ATOM   1228  N   GLY A  86      51.270  50.380  35.320  1.00  0.00           N
ATOM   1229  HN  GLY A  86      51.590  51.320  35.420  1.00  0.00           H
ATOM   1230  CA  GLY A  86      51.090  50.070  33.930  1.00  0.00           C
ATOM   1231  HA1 GLY A  86      50.080  49.760  33.700  1.00  0.00           H
ATOM   1232  HA2 GLY A  86      51.170  51.000  33.380  1.00  0.00           H
ATOM   1233  C   GLY A  86      51.980  49.030  33.350  1.00  0.00           C
ATOM   1234  O   GLY A  86      53.020  48.630  33.870  1.00  0.00           O
ATOM   1235  N   SER A  87      51.490  48.510  32.210  1.00  0.00           N
ATOM   1236  HN  SER A  87      50.750  48.970  31.720  1.00  0.00           H
ATOM   1237  CA  SER A  87      52.130  47.380  31.600  1.00  0.00           C
ATOM   1238  HA  SER A  87      52.790  46.910  32.310  1.00  0.00           H
ATOM   1239  CB  SER A  87      51.110  46.350  31.100  1.00  0.00           C
ATOM   1240  HB1 SER A  87      50.540  46.030  31.990  1.00  0.00           H
ATOM   1241  HB2 SER A  87      51.510  45.420  30.630  1.00  0.00           H
ATOM   1242  OG  SER A  87      50.150  46.950  30.230  1.00  0.00           O
ATOM   1243  HG1 SER A  87      50.630  47.120  29.410  1.00  0.00           H
ATOM   1244  C   SER A  87      53.050  47.770  30.500  1.00  0.00           C
ATOM   1245  O   SER A  87      52.960  47.350  29.350  1.00  0.00           O
ATOM   1246  N   ILE A  88      53.940  48.750  30.760  1.00  0.00           N
ATOM   1247  HN  ILE A  88      54.040  49.260  31.620  1.00  0.00           H
ATOM   1248  CA  ILE A  88      54.680  49.440  29.760  1.00  0.00           C
ATOM   1249  HA  ILE A  88      54.670  48.820  28.870  1.00  0.00           H
ATOM   1250  CB  ILE A  88      54.120  50.780  29.400  1.00  0.00           C
ATOM   1251  HB  ILE A  88      54.940  51.370  28.950  1.00  0.00           H
ATOM   1252  CG2 ILE A  88      53.170  50.650  28.200  1.00  0.00           C
ATOM   1253 HG21 ILE A  88      52.820  51.620  27.800  1.00  0.00           H
ATOM   1254 HG22 ILE A  88      53.580  50.090  27.330  1.00  0.00           H
ATOM   1255 HG23 ILE A  88      52.250  50.140  28.590  1.00  0.00           H
ATOM   1256  CG1 ILE A  88      53.400  51.530  30.530  1.00  0.00           C
ATOM   1257 HG11 ILE A  88      52.520  51.000  30.950  1.00  0.00           H
ATOM   1258 HG12 ILE A  88      52.970  52.420  30.020  1.00  0.00           H
ATOM   1259  CD  ILE A  88      54.290  51.900  31.710  1.00  0.00           C
ATOM   1260  HD1 ILE A  88      55.280  52.240  31.320  1.00  0.00           H
ATOM   1261  HD2 ILE A  88      53.810  52.590  32.440  1.00  0.00           H
ATOM   1262  HD3 ILE A  88      54.560  51.060  32.380  1.00  0.00           H
ATOM   1263  C   ILE A  88      56.130  49.410  30.100  1.00  0.00           C
ATOM   1264  O   ILE A  88      56.450  49.300  31.290  1.00  0.00           O
ATOM   1265  N   ALA A  89      57.000  49.530  29.080  1.00  0.00           N
ATOM   1266  HN  ALA A  89      56.640  49.570  28.150  1.00  0.00           H
ATOM   1267  CA  ALA A  89      58.410  49.750  29.200  1.00  0.00           C
ATOM   1268  HA  ALA A  89      58.820  48.970  29.820  1.00  0.00           H
ATOM   1269  CB  ALA A  89      59.250  49.730  27.910  1.00  0.00           C
ATOM   1270  HB1 ALA A  89      59.240  48.730  27.430  1.00  0.00           H
ATOM   1271  HB2 ALA A  89      58.940  50.520  27.200  1.00  0.00           H
ATOM   1272  HB3 ALA A  89      60.310  49.860  28.210  1.00  0.00           H
ATOM   1273  C   ALA A  89      58.750  51.000  29.940  1.00  0.00           C
ATOM   1274  O   ALA A  89      58.060  52.010  29.910  1.00  0.00           O
ATOM   1275  N   ALA A  90      59.930  50.970  30.590  1.00  0.00           N
ATOM   1276  HN  ALA A  90      60.470  50.130  30.600  1.00  0.00           H
ATOM   1277  CA  ALA A  90      60.440  52.050  31.360  1.00  0.00           C
ATOM   1278  HA  ALA A  90      59.830  52.930  31.220  1.00  0.00           H
ATOM   1279  CB  ALA A  90      60.210  51.640  32.830  1.00  0.00           C
ATOM   1280  HB1 ALA A  90      60.290  52.500  33.530  1.00  0.00           H
ATOM   1281  HB2 ALA A  90      59.170  51.280  33.010  1.00  0.00           H
ATOM   1282  HB3 ALA A  90      60.920  50.870  33.190  1.00  0.00           H
ATOM   1283  C   ALA A  90      61.850  52.460  31.130  1.00  0.00           C
ATOM   1284  O   ALA A  90      62.700  51.630  30.800  1.00  0.00           O
ATOM   1285  N   ALA A  91      62.080  53.790  31.150  1.00  0.00           N
ATOM   1286  HN  ALA A  91      61.310  54.350  31.450  1.00  0.00           H
ATOM   1287  CA  ALA A  91      63.320  54.390  30.780  1.00  0.00           C
ATOM   1288  HA  ALA A  91      63.570  54.180  29.750  1.00  0.00           H
ATOM   1289  CB  ALA A  91      63.120  55.890  31.010  1.00  0.00           C
ATOM   1290  HB1 ALA A  91      63.960  56.510  30.630  1.00  0.00           H
ATOM   1291  HB2 ALA A  91      62.260  56.270  30.430  1.00  0.00           H
ATOM   1292  HB3 ALA A  91      62.940  56.210  32.060  1.00  0.00           H
ATOM   1293  C   ALA A  91      64.550  53.930  31.480  1.00  0.00           C
ATOM   1294  O   ALA A  91      64.630  53.860  32.710  1.00  0.00           O
ATOM   1295  N   THR A  92      65.650  53.620  30.770  1.00  0.00           N
ATOM   1296  HN  THR A  92      65.490  53.650  29.790  1.00  0.00           H
ATOM   1297  CA  THR A  92      66.890  53.210  31.350  1.00  0.00           C
ATOM   1298  HA  THR A  92      66.690  52.800  32.330  1.00  0.00           H
ATOM   1299  CB  THR A  92      67.480  52.060  30.590  1.00  0.00           C
ATOM   1300  HB  THR A  92      68.470  51.780  31.000  1.00  0.00           H
ATOM   1301  OG1 THR A  92      67.790  52.310  29.230  1.00  0.00           O
ATOM   1302  HG1 THR A  92      67.040  51.980  28.730  1.00  0.00           H
ATOM   1303  CG2 THR A  92      66.500  50.870  30.640  1.00  0.00           C
ATOM   1304 HG21 THR A  92      66.890  49.990  30.090  1.00  0.00           H
ATOM   1305 HG22 THR A  92      66.380  50.470  31.660  1.00  0.00           H
ATOM   1306 HG23 THR A  92      65.510  51.100  30.190  1.00  0.00           H
ATOM   1307  C   THR A  92      67.910  54.300  31.450  1.00  0.00           C
ATOM   1308  O   THR A  92      68.940  54.090  32.100  1.00  0.00           O
ATOM   1309  N   GLY A  93      67.620  55.530  30.990  1.00  0.00           N
ATOM   1310  HN  GLY A  93      66.770  55.640  30.490  1.00  0.00           H
ATOM   1311  CA  GLY A  93      68.490  56.640  31.230  1.00  0.00           C
ATOM   1312  HA1 GLY A  93      67.930  57.450  31.670  1.00  0.00           H
ATOM   1313  HA2 GLY A  93      69.390  56.380  31.760  1.00  0.00           H
ATOM   1314  C   GLY A  93      68.880  57.000  29.830  1.00  0.00           C
ATOM   1315  O   GLY A  93      68.340  56.470  28.870  1.00  0.00           O
ATOM   1316  N   PHE A  94      69.850  57.930  29.740  1.00  0.00           N
ATOM   1317  HN  PHE A  94      70.170  58.140  30.660  1.00  0.00           H
ATOM   1318  CA  PHE A  94      70.240  58.720  28.620  1.00  0.00           C
ATOM   1319  HA  PHE A  94      69.320  59.200  28.290  1.00  0.00           H
ATOM   1320  CB  PHE A  94      71.110  59.890  29.100  1.00  0.00           C
ATOM   1321  HB1 PHE A  94      71.860  59.280  29.630  1.00  0.00           H
ATOM   1322  HB2 PHE A  94      70.680  60.540  29.890  1.00  0.00           H
ATOM   1323  CG  PHE A  94      71.670  60.710  27.980  1.00  0.00           C
ATOM   1324  CD1 PHE A  94      70.770  61.540  27.350  1.00  0.00           C
ATOM   1325  HD1 PHE A  94      69.730  61.530  27.630  1.00  0.00           H
ATOM   1326  CE1 PHE A  94      71.270  62.420  26.420  1.00  0.00           C
ATOM   1327  HE1 PHE A  94      70.600  63.120  25.940  1.00  0.00           H
ATOM   1328  CZ  PHE A  94      72.610  62.510  26.150  1.00  0.00           C
ATOM   1329  HZ  PHE A  94      73.000  63.240  25.450  1.00  0.00           H
ATOM   1330  CD2 PHE A  94      73.000  60.750  27.670  1.00  0.00           C
ATOM   1331  HD2 PHE A  94      73.710  60.130  28.200  1.00  0.00           H
ATOM   1332  CE2 PHE A  94      73.500  61.640  26.750  1.00  0.00           C
ATOM   1333  HE2 PHE A  94      74.530  61.640  26.450  1.00  0.00           H
ATOM   1334  C   PHE A  94      70.730  57.890  27.480  1.00  0.00           C
ATOM   1335  O   PHE A  94      71.500  56.950  27.660  1.00  0.00           O
ATOM   1336  N   VAL A  95      70.230  58.170  26.260  1.00  0.00           N
ATOM   1337  HN  VAL A  95      69.430  58.750  26.120  1.00  0.00           H
ATOM   1338  CA  VAL A  95      70.520  57.500  25.030  1.00  0.00           C
ATOM   1339  HA  VAL A  95      70.180  58.060  24.180  1.00  0.00           H
ATOM   1340  CB  VAL A  95      71.980  57.380  24.690  1.00  0.00           C
ATOM   1341  HB  VAL A  95      72.540  56.910  25.530  1.00  0.00           H
ATOM   1342  CG1 VAL A  95      72.230  56.420  23.510  1.00  0.00           C
ATOM   1343 HG11 VAL A  95      73.290  56.470  23.170  1.00  0.00           H
ATOM   1344 HG12 VAL A  95      72.130  55.370  23.850  1.00  0.00           H
ATOM   1345 HG13 VAL A  95      71.670  56.610  22.580  1.00  0.00           H
ATOM   1346  CG2 VAL A  95      72.500  58.780  24.340  1.00  0.00           C
ATOM   1347 HG21 VAL A  95      72.190  59.560  25.060  1.00  0.00           H
ATOM   1348 HG22 VAL A  95      73.610  58.890  24.310  1.00  0.00           H
ATOM   1349 HG23 VAL A  95      72.240  58.970  23.270  1.00  0.00           H
ATOM   1350  C   VAL A  95      69.680  56.290  24.800  1.00  0.00           C
ATOM   1351  O   VAL A  95      69.010  56.190  23.780  1.00  0.00           O
ATOM   1352  N   LYS A  96      69.830  55.390  25.790  1.00  0.00           N
ATOM   1353  HN  LYS A  96      70.460  55.650  26.520  1.00  0.00           H
ATOM   1354  CA  LYS A  96      69.320  54.060  25.920  1.00  0.00           C
ATOM   1355  HA  LYS A  96      69.600  53.420  25.110  1.00  0.00           H
ATOM   1356  CB  LYS A  96      69.860  53.370  27.190  1.00  0.00           C
ATOM   1357  HB1 LYS A  96      69.650  52.290  27.110  1.00  0.00           H
ATOM   1358  HB2 LYS A  96      69.300  53.790  28.060  1.00  0.00           H
ATOM   1359  CG  LYS A  96      71.370  53.600  27.270  1.00  0.00           C
ATOM   1360  HG1 LYS A  96      71.540  54.680  27.480  1.00  0.00           H
ATOM   1361  HG2 LYS A  96      71.880  53.290  26.330  1.00  0.00           H
ATOM   1362  CD  LYS A  96      72.080  52.940  28.450  1.00  0.00           C
ATOM   1363  HD1 LYS A  96      72.060  51.830  28.350  1.00  0.00           H
ATOM   1364  HD2 LYS A  96      73.090  53.390  28.530  1.00  0.00           H
ATOM   1365  CE  LYS A  96      71.430  53.170  29.810  1.00  0.00           C
ATOM   1366  HE1 LYS A  96      70.460  52.620  29.870  1.00  0.00           H
ATOM   1367  HE2 LYS A  96      71.260  54.270  29.910  1.00  0.00           H
ATOM   1368  NZ  LYS A  96      72.330  52.840  30.940  1.00  0.00           N
ATOM   1369  HZ1 LYS A  96      73.020  53.620  30.940  1.00  0.00           H
ATOM   1370  HZ2 LYS A  96      71.880  52.870  31.880  1.00  0.00           H
ATOM   1371  HZ3 LYS A  96      72.700  51.870  30.900  1.00  0.00           H
ATOM   1372  C   LYS A  96      67.830  54.100  25.920  1.00  0.00           C
ATOM   1373  O   LYS A  96      67.200  54.980  26.500  1.00  0.00           O
ATOM   1374  N   LYS A  97      67.170  53.120  25.270  1.00  0.00           N
ATOM   1375  HN  LYS A  97      67.630  52.310  24.920  1.00  0.00           H
ATOM   1376  CA  LYS A  97      65.750  53.040  25.210  1.00  0.00           C
ATOM   1377  HA  LYS A  97      65.310  54.020  25.200  1.00  0.00           H
ATOM   1378  CB  LYS A  97      65.290  52.260  23.960  1.00  0.00           C
ATOM   1379  HB1 LYS A  97      64.180  52.330  23.900  1.00  0.00           H
ATOM   1380  HB2 LYS A  97      65.540  51.180  23.920  1.00  0.00           H
ATOM   1381  CG  LYS A  97      65.810  52.920  22.680  1.00  0.00           C
ATOM   1382  HG1 LYS A  97      66.920  52.860  22.730  1.00  0.00           H
ATOM   1383  HG2 LYS A  97      65.500  53.980  22.570  1.00  0.00           H
ATOM   1384  CD  LYS A  97      65.340  52.270  21.380  1.00  0.00           C
ATOM   1385  HD1 LYS A  97      65.540  51.170  21.400  1.00  0.00           H
ATOM   1386  HD2 LYS A  97      64.290  52.570  21.220  1.00  0.00           H
ATOM   1387  CE  LYS A  97      66.150  52.810  20.200  1.00  0.00           C
ATOM   1388  HE1 LYS A  97      67.240  52.640  20.350  1.00  0.00           H
ATOM   1389  HE2 LYS A  97      66.070  53.910  20.050  1.00  0.00           H
ATOM   1390  NZ  LYS A  97      65.790  52.070  18.980  1.00  0.00           N
ATOM   1391  HZ1 LYS A  97      64.950  52.450  18.500  1.00  0.00           H
ATOM   1392  HZ2 LYS A  97      66.520  52.070  18.240  1.00  0.00           H
ATOM   1393  HZ3 LYS A  97      65.560  51.070  19.180  1.00  0.00           H
ATOM   1394  C   LYS A  97      65.240  52.420  26.460  1.00  0.00           C
ATOM   1395  O   LYS A  97      65.920  51.940  27.360  1.00  0.00           O
ATOM   1396  N   ASP A  98      63.900  52.480  26.560  1.00  0.00           N
ATOM   1397  HN  ASP A  98      63.290  53.130  26.110  1.00  0.00           H
ATOM   1398  CA  ASP A  98      63.090  51.810  27.520  1.00  0.00           C
ATOM   1399  HA  ASP A  98      63.480  52.220  28.440  1.00  0.00           H
ATOM   1400  CB  ASP A  98      61.610  52.230  27.440  1.00  0.00           C
ATOM   1401  HB1 ASP A  98      61.010  51.920  28.320  1.00  0.00           H
ATOM   1402  HB2 ASP A  98      61.280  51.790  26.470  1.00  0.00           H
ATOM   1403  CG  ASP A  98      61.340  53.720  27.280  1.00  0.00           C
ATOM   1404  OD1 ASP A  98      60.400  54.260  27.920  1.00  0.00           O
ATOM   1405  OD2 ASP A  98      61.940  54.340  26.360  1.00  0.00           O
ATOM   1406  C   ASP A  98      63.220  50.320  27.610  1.00  0.00           C
ATOM   1407  O   ASP A  98      63.370  49.650  26.590  1.00  0.00           O
ATOM   1408  N   GLN A  99      63.010  49.780  28.820  1.00  0.00           N
ATOM   1409  HN  GLN A  99      62.910  50.290  29.670  1.00  0.00           H
ATOM   1410  CA  GLN A  99      63.040  48.360  28.950  1.00  0.00           C
ATOM   1411  HA  GLN A  99      62.930  47.860  28.000  1.00  0.00           H
ATOM   1412  CB  GLN A  99      64.300  48.010  29.770  1.00  0.00           C
ATOM   1413  HB1 GLN A  99      64.400  48.520  30.750  1.00  0.00           H
ATOM   1414  HB2 GLN A  99      65.100  48.530  29.190  1.00  0.00           H
ATOM   1415  CG  GLN A  99      64.720  46.550  29.890  1.00  0.00           C
ATOM   1416  HG1 GLN A  99      64.170  46.040  30.710  1.00  0.00           H
ATOM   1417  HG2 GLN A  99      65.810  46.430  30.110  1.00  0.00           H
ATOM   1418  CD  GLN A  99      64.430  45.760  28.620  1.00  0.00           C
ATOM   1419  OE1 GLN A  99      64.720  46.120  27.480  1.00  0.00           O
ATOM   1420  NE2 GLN A  99      63.820  44.560  28.800  1.00  0.00           N
ATOM   1421 HE21 GLN A  99      63.470  44.170  29.650  1.00  0.00           H
ATOM   1422 HE22 GLN A  99      63.550  44.170  27.920  1.00  0.00           H
ATOM   1423  C   GLN A  99      61.950  47.930  29.870  1.00  0.00           C
ATOM   1424  O   GLN A  99      61.520  48.710  30.720  1.00  0.00           O
ATOM   1425  N   LEU A 100      61.400  46.720  29.660  1.00  0.00           N
ATOM   1426  HN  LEU A 100      61.760  46.180  28.900  1.00  0.00           H
ATOM   1427  CA  LEU A 100      60.340  46.150  30.430  1.00  0.00           C
ATOM   1428  HA  LEU A 100      59.900  46.970  30.980  1.00  0.00           H
ATOM   1429  CB  LEU A 100      59.320  45.520  29.470  1.00  0.00           C
ATOM   1430  HB1 LEU A 100      59.830  44.710  28.910  1.00  0.00           H
ATOM   1431  HB2 LEU A 100      59.110  46.280  28.680  1.00  0.00           H
ATOM   1432  CG  LEU A 100      58.030  44.790  29.900  1.00  0.00           C
ATOM   1433  HG  LEU A 100      58.390  44.190  30.760  1.00  0.00           H
ATOM   1434  CD1 LEU A 100      56.910  45.790  30.220  1.00  0.00           C
ATOM   1435 HD11 LEU A 100      55.960  45.250  30.420  1.00  0.00           H
ATOM   1436 HD12 LEU A 100      57.080  46.390  31.150  1.00  0.00           H
ATOM   1437 HD13 LEU A 100      56.670  46.440  29.350  1.00  0.00           H
ATOM   1438  CD2 LEU A 100      57.500  43.790  28.850  1.00  0.00           C
ATOM   1439 HD21 LEU A 100      56.420  43.600  29.010  1.00  0.00           H
ATOM   1440 HD22 LEU A 100      57.540  44.230  27.830  1.00  0.00           H
ATOM   1441 HD23 LEU A 100      58.080  42.850  28.890  1.00  0.00           H
ATOM   1442  C   LEU A 100      60.760  45.150  31.450  1.00  0.00           C
ATOM   1443  O   LEU A 100      61.530  44.220  31.230  1.00  0.00           O
ATOM   1444  N   GLY A 101      60.140  45.300  32.640  1.00  0.00           N
ATOM   1445  HN  GLY A 101      59.510  46.070  32.650  1.00  0.00           H
ATOM   1446  CA  GLY A 101      60.310  44.470  33.790  1.00  0.00           C
ATOM   1447  HA1 GLY A 101      61.170  43.840  33.670  1.00  0.00           H
ATOM   1448  HA2 GLY A 101      60.380  45.070  34.690  1.00  0.00           H
ATOM   1449  C   GLY A 101      59.120  43.610  34.090  1.00  0.00           C
ATOM   1450  O   GLY A 101      57.970  43.980  33.890  1.00  0.00           O
ATOM   1451  N   LYS A 102      59.380  42.350  34.480  1.00  0.00           N
ATOM   1452  HN  LYS A 102      60.290  42.020  34.710  1.00  0.00           H
ATOM   1453  CA  LYS A 102      58.350  41.380  34.650  1.00  0.00           C
ATOM   1454  HA  LYS A 102      57.430  41.900  34.850  1.00  0.00           H
ATOM   1455  CB  LYS A 102      58.020  40.580  33.380  1.00  0.00           C
ATOM   1456  HB1 LYS A 102      57.270  39.790  33.610  1.00  0.00           H
ATOM   1457  HB2 LYS A 102      58.840  39.890  33.070  1.00  0.00           H
ATOM   1458  CG  LYS A 102      57.700  41.390  32.130  1.00  0.00           C
ATOM   1459  HG1 LYS A 102      58.520  42.070  31.820  1.00  0.00           H
ATOM   1460  HG2 LYS A 102      56.870  42.100  32.320  1.00  0.00           H
ATOM   1461  CD  LYS A 102      57.300  40.480  30.960  1.00  0.00           C
ATOM   1462  HD1 LYS A 102      56.320  39.990  31.140  1.00  0.00           H
ATOM   1463  HD2 LYS A 102      57.050  41.280  30.230  1.00  0.00           H
ATOM   1464  CE  LYS A 102      58.400  39.570  30.400  1.00  0.00           C
ATOM   1465  HE1 LYS A 102      58.930  38.850  31.070  1.00  0.00           H
ATOM   1466  HE2 LYS A 102      59.220  40.210  30.020  1.00  0.00           H
ATOM   1467  NZ  LYS A 102      57.980  38.750  29.240  1.00  0.00           N
ATOM   1468  HZ1 LYS A 102      58.820  38.260  28.860  1.00  0.00           H
ATOM   1469  HZ2 LYS A 102      57.230  38.080  29.500  1.00  0.00           H
ATOM   1470  HZ3 LYS A 102      57.500  39.320  28.520  1.00  0.00           H
ATOM   1471  C   LYS A 102      58.640  40.430  35.770  1.00  0.00           C
ATOM   1472  O   LYS A 102      59.770  40.020  36.010  1.00  0.00           O
ATOM   1473  N   ASN A 103      57.730  39.990  36.660  1.00  0.00           N
ATOM   1474  HN  ASN A 103      56.800  40.340  36.650  1.00  0.00           H
ATOM   1475  CA  ASN A 103      57.980  38.950  37.610  1.00  0.00           C
ATOM   1476  HA  ASN A 103      58.880  39.240  38.150  1.00  0.00           H
ATOM   1477  CB  ASN A 103      56.890  38.920  38.690  1.00  0.00           C
ATOM   1478  HB1 ASN A 103      56.890  38.070  39.400  1.00  0.00           H
ATOM   1479  HB2 ASN A 103      55.930  38.860  38.120  1.00  0.00           H
ATOM   1480  CG  ASN A 103      56.770  40.290  39.350  1.00  0.00           C
ATOM   1481  OD1 ASN A 103      55.800  40.980  39.050  1.00  0.00           O
ATOM   1482  ND2 ASN A 103      57.790  40.680  40.150  1.00  0.00           N
ATOM   1483 HD21 ASN A 103      58.620  40.120  40.130  1.00  0.00           H
ATOM   1484 HD22 ASN A 103      57.760  41.510  40.710  1.00  0.00           H
ATOM   1485  C   ASN A 103      58.130  37.610  36.970  1.00  0.00           C
ATOM   1486  O   ASN A 103      57.320  37.220  36.140  1.00  0.00           O
ATOM   1487  N   GLU A 104      59.110  36.820  37.460  1.00  0.00           N
ATOM   1488  HN  GLU A 104      59.870  37.030  38.060  1.00  0.00           H
ATOM   1489  CA  GLU A 104      59.350  35.430  37.230  1.00  0.00           C
ATOM   1490  HA  GLU A 104      59.510  35.420  36.170  1.00  0.00           H
ATOM   1491  CB  GLU A 104      60.670  35.100  37.970  1.00  0.00           C
ATOM   1492  HB1 GLU A 104      60.690  33.990  37.950  1.00  0.00           H
ATOM   1493  HB2 GLU A 104      60.690  35.350  39.050  1.00  0.00           H
ATOM   1494  CG  GLU A 104      61.950  35.630  37.330  1.00  0.00           C
ATOM   1495  HG1 GLU A 104      62.910  35.170  37.670  1.00  0.00           H
ATOM   1496  HG2 GLU A 104      62.100  36.710  37.560  1.00  0.00           H
ATOM   1497  CD  GLU A 104      61.910  35.510  35.820  1.00  0.00           C
ATOM   1498  OE1 GLU A 104      61.910  36.530  35.080  1.00  0.00           O
ATOM   1499  OE2 GLU A 104      61.730  34.360  35.340  1.00  0.00           O
ATOM   1500  C   GLU A 104      58.270  34.490  37.640  1.00  0.00           C
ATOM   1501  O   GLU A 104      57.560  34.790  38.610  1.00  0.00           O
ATOM   1502  N   GLU A 105      57.920  33.560  36.730  1.00  0.00           N
ATOM   1503  HN  GLU A 105      58.410  33.580  35.860  1.00  0.00           H
ATOM   1504  CA  GLU A 105      56.730  32.780  36.820  1.00  0.00           C
ATOM   1505  HA  GLU A 105      56.020  33.340  37.410  1.00  0.00           H
ATOM   1506  CB  GLU A 105      56.140  32.770  35.400  1.00  0.00           C
ATOM   1507  HB1 GLU A 105      56.060  33.840  35.090  1.00  0.00           H
ATOM   1508  HB2 GLU A 105      55.110  32.380  35.520  1.00  0.00           H
ATOM   1509  CG  GLU A 105      56.810  31.860  34.370  1.00  0.00           C
ATOM   1510  HG1 GLU A 105      56.880  30.780  34.630  1.00  0.00           H
ATOM   1511  HG2 GLU A 105      57.820  32.210  34.070  1.00  0.00           H
ATOM   1512  CD  GLU A 105      56.060  31.840  33.040  1.00  0.00           C
ATOM   1513  OE1 GLU A 105      56.640  32.170  31.980  1.00  0.00           O
ATOM   1514  OE2 GLU A 105      54.910  31.330  33.080  1.00  0.00           O
ATOM   1515  C   GLU A 105      56.790  31.380  37.310  1.00  0.00           C
ATOM   1516  O   GLU A 105      55.760  30.870  37.760  1.00  0.00           O
ATOM   1517  N   GLY A 106      57.980  30.770  37.460  1.00  0.00           N
ATOM   1518  HN  GLY A 106      58.830  31.250  37.260  1.00  0.00           H
ATOM   1519  CA  GLY A 106      58.200  29.460  37.990  1.00  0.00           C
ATOM   1520  HA1 GLY A 106      58.700  29.490  38.940  1.00  0.00           H
ATOM   1521  HA2 GLY A 106      57.330  28.830  38.110  1.00  0.00           H
ATOM   1522  C   GLY A 106      58.980  28.630  37.030  1.00  0.00           C
ATOM   1523  O   GLY A 106      58.520  27.580  36.600  1.00  0.00           O
ATOM   1524  N   ALA A 107      60.200  29.080  36.680  1.00  0.00           N
ATOM   1525  HN  ALA A 107      60.520  30.010  36.790  1.00  0.00           H
ATOM   1526  CA  ALA A 107      61.240  28.300  36.080  1.00  0.00           C
ATOM   1527  HA  ALA A 107      60.970  28.000  35.080  1.00  0.00           H
ATOM   1528  CB  ALA A 107      62.440  29.240  35.890  1.00  0.00           C
ATOM   1529  HB1 ALA A 107      62.230  30.040  35.140  1.00  0.00           H
ATOM   1530  HB2 ALA A 107      62.770  29.740  36.820  1.00  0.00           H
ATOM   1531  HB3 ALA A 107      63.300  28.740  35.390  1.00  0.00           H
ATOM   1532  C   ALA A 107      61.700  27.120  36.860  1.00  0.00           C
ATOM   1533  O   ALA A 107      61.750  27.200  38.090  1.00  0.00           O
ATOM   1534  N   PRO A 108      62.020  26.000  36.280  1.00  0.00           N
ATOM   1535  CD  PRO A 108      61.930  25.760  34.850  1.00  0.00           C
ATOM   1536  HD1 PRO A 108      60.970  26.050  34.360  1.00  0.00           H
ATOM   1537  HD2 PRO A 108      62.810  26.210  34.350  1.00  0.00           H
ATOM   1538  CA  PRO A 108      62.500  24.840  36.970  1.00  0.00           C
ATOM   1539  HA  PRO A 108      61.670  24.370  37.480  1.00  0.00           H
ATOM   1540  CB  PRO A 108      62.910  23.900  35.840  1.00  0.00           C
ATOM   1541  HB1 PRO A 108      62.810  22.890  36.300  1.00  0.00           H
ATOM   1542  HB2 PRO A 108      63.970  24.090  35.570  1.00  0.00           H
ATOM   1543  CG  PRO A 108      62.080  24.250  34.590  1.00  0.00           C
ATOM   1544  HG1 PRO A 108      61.110  23.710  34.630  1.00  0.00           H
ATOM   1545  HG2 PRO A 108      62.530  24.000  33.610  1.00  0.00           H
ATOM   1546  C   PRO A 108      63.550  24.950  38.020  1.00  0.00           C
ATOM   1547  O   PRO A 108      64.680  25.420  37.840  1.00  0.00           O
ATOM   1548  N   GLN A 109      63.280  24.430  39.230  1.00  0.00           N
ATOM   1549  HN  GLN A 109      62.440  23.920  39.390  1.00  0.00           H
ATOM   1550  CA  GLN A 109      64.130  24.690  40.350  1.00  0.00           C
ATOM   1551  HA  GLN A 109      64.660  25.620  40.190  1.00  0.00           H
ATOM   1552  CB  GLN A 109      63.160  24.670  41.540  1.00  0.00           C
ATOM   1553  HB1 GLN A 109      62.680  23.710  41.820  1.00  0.00           H
ATOM   1554  HB2 GLN A 109      62.330  25.330  41.200  1.00  0.00           H
ATOM   1555  CG  GLN A 109      63.820  25.300  42.770  1.00  0.00           C
ATOM   1556  HG1 GLN A 109      64.390  26.220  42.510  1.00  0.00           H
ATOM   1557  HG2 GLN A 109      64.570  24.670  43.300  1.00  0.00           H
ATOM   1558  CD  GLN A 109      62.700  25.580  43.770  1.00  0.00           C
ATOM   1559  OE1 GLN A 109      62.640  26.660  44.350  1.00  0.00           O
ATOM   1560  NE2 GLN A 109      61.760  24.640  44.040  1.00  0.00           N
ATOM   1561 HE21 GLN A 109      61.910  23.710  43.700  1.00  0.00           H
ATOM   1562 HE22 GLN A 109      60.920  24.910  44.500  1.00  0.00           H
ATOM   1563  C   GLN A 109      65.160  23.630  40.500  1.00  0.00           C
ATOM   1564  O   GLN A 109      65.960  23.620  41.440  1.00  0.00           O
ATOM   1565  N   GLU A 110      65.220  22.670  39.560  1.00  0.00           N
ATOM   1566  HN  GLU A 110      64.420  22.610  38.980  1.00  0.00           H
ATOM   1567  CA  GLU A 110      66.320  21.820  39.210  1.00  0.00           C
ATOM   1568  HA  GLU A 110      66.620  21.330  40.120  1.00  0.00           H
ATOM   1569  CB  GLU A 110      65.960  20.740  38.180  1.00  0.00           C
ATOM   1570  HB1 GLU A 110      66.840  20.130  37.870  1.00  0.00           H
ATOM   1571  HB2 GLU A 110      65.560  21.270  37.290  1.00  0.00           H
ATOM   1572  CG  GLU A 110      64.970  19.700  38.720  1.00  0.00           C
ATOM   1573  HG1 GLU A 110      64.430  20.160  39.570  1.00  0.00           H
ATOM   1574  HG2 GLU A 110      65.370  18.770  39.180  1.00  0.00           H
ATOM   1575  CD  GLU A 110      63.890  19.230  37.760  1.00  0.00           C
ATOM   1576  OE1 GLU A 110      63.720  17.980  37.640  1.00  0.00           O
ATOM   1577  OE2 GLU A 110      63.190  20.040  37.100  1.00  0.00           O
ATOM   1578  C   GLU A 110      67.510  22.570  38.720  1.00  0.00           C
ATOM   1579  O   GLU A 110      68.660  22.220  38.980  1.00  0.00           O
ATOM   1580  N   GLY A 111      67.310  23.740  38.090  1.00  0.00           N
ATOM   1581  HN  GLY A 111      66.390  24.130  38.130  1.00  0.00           H
ATOM   1582  CA  GLY A 111      68.370  24.510  37.530  1.00  0.00           C
ATOM   1583  HA1 GLY A 111      69.010  23.880  36.920  1.00  0.00           H
ATOM   1584  HA2 GLY A 111      67.850  25.250  36.930  1.00  0.00           H
ATOM   1585  C   GLY A 111      69.190  25.360  38.430  1.00  0.00           C
ATOM   1586  O   GLY A 111      68.770  26.470  38.760  1.00  0.00           O
ATOM   1587  N   ILE A 112      70.390  24.850  38.790  1.00  0.00           N
ATOM   1588  HN  ILE A 112      70.530  23.900  38.510  1.00  0.00           H
ATOM   1589  CA  ILE A 112      71.360  25.560  39.560  1.00  0.00           C
ATOM   1590  HA  ILE A 112      70.790  26.090  40.310  1.00  0.00           H
ATOM   1591  CB  ILE A 112      72.370  24.710  40.270  1.00  0.00           C
ATOM   1592  HB  ILE A 112      72.760  24.090  39.420  1.00  0.00           H
ATOM   1593  CG2 ILE A 112      73.500  25.520  40.930  1.00  0.00           C
ATOM   1594 HG21 ILE A 112      74.200  24.860  41.470  1.00  0.00           H
ATOM   1595 HG22 ILE A 112      74.270  25.810  40.180  1.00  0.00           H
ATOM   1596 HG23 ILE A 112      73.170  26.370  41.560  1.00  0.00           H
ATOM   1597  CG1 ILE A 112      71.820  23.650  41.240  1.00  0.00           C
ATOM   1598 HG11 ILE A 112      70.980  23.120  40.750  1.00  0.00           H
ATOM   1599 HG12 ILE A 112      71.480  24.130  42.190  1.00  0.00           H
ATOM   1600  CD  ILE A 112      72.670  22.400  41.410  1.00  0.00           C
ATOM   1601  HD1 ILE A 112      73.180  22.040  40.490  1.00  0.00           H
ATOM   1602  HD2 ILE A 112      73.560  22.550  42.060  1.00  0.00           H
ATOM   1603  HD3 ILE A 112      72.110  21.580  41.910  1.00  0.00           H
ATOM   1604  C   ILE A 112      72.010  26.680  38.840  1.00  0.00           C
ATOM   1605  O   ILE A 112      72.550  26.490  37.750  1.00  0.00           O
ATOM   1606  N   LEU A 113      72.090  27.870  39.460  1.00  0.00           N
ATOM   1607  HN  LEU A 113      71.830  28.020  40.410  1.00  0.00           H
ATOM   1608  CA  LEU A 113      72.680  29.050  38.900  1.00  0.00           C
ATOM   1609  HA  LEU A 113      73.050  29.030  37.880  1.00  0.00           H
ATOM   1610  CB  LEU A 113      71.670  30.200  38.930  1.00  0.00           C
ATOM   1611  HB1 LEU A 113      72.190  31.150  38.690  1.00  0.00           H
ATOM   1612  HB2 LEU A 113      71.300  30.190  39.980  1.00  0.00           H
ATOM   1613  CG  LEU A 113      70.480  30.090  37.960  1.00  0.00           C
ATOM   1614  HG  LEU A 113      69.940  29.160  38.240  1.00  0.00           H
ATOM   1615  CD1 LEU A 113      69.730  31.420  38.140  1.00  0.00           C
ATOM   1616 HD11 LEU A 113      68.800  31.450  37.550  1.00  0.00           H
ATOM   1617 HD12 LEU A 113      69.550  31.590  39.230  1.00  0.00           H
ATOM   1618 HD13 LEU A 113      70.330  32.280  37.770  1.00  0.00           H
ATOM   1619  CD2 LEU A 113      70.840  29.990  36.470  1.00  0.00           C
ATOM   1620 HD21 LEU A 113      71.310  29.060  36.090  1.00  0.00           H
ATOM   1621 HD22 LEU A 113      69.940  30.210  35.860  1.00  0.00           H
ATOM   1622 HD23 LEU A 113      71.610  30.740  36.180  1.00  0.00           H
ATOM   1623  C   LEU A 113      73.890  29.440  39.680  1.00  0.00           C
ATOM   1624  O   LEU A 113      73.910  29.400  40.910  1.00  0.00           O
ATOM   1625  N   GLU A 114      74.900  30.020  39.020  1.00  0.00           N
ATOM   1626  HN  GLU A 114      74.780  30.030  38.030  1.00  0.00           H
ATOM   1627  CA  GLU A 114      76.110  30.550  39.560  1.00  0.00           C
ATOM   1628  HA  GLU A 114      76.440  29.870  40.340  1.00  0.00           H
ATOM   1629  CB  GLU A 114      77.080  30.510  38.370  1.00  0.00           C
ATOM   1630  HB1 GLU A 114      76.800  29.560  37.870  1.00  0.00           H
ATOM   1631  HB2 GLU A 114      78.120  30.380  38.730  1.00  0.00           H
ATOM   1632  CG  GLU A 114      77.120  31.600  37.290  1.00  0.00           C
ATOM   1633  HG1 GLU A 114      77.730  32.460  37.650  1.00  0.00           H
ATOM   1634  HG2 GLU A 114      76.080  31.940  37.100  1.00  0.00           H
ATOM   1635  CD  GLU A 114      77.680  31.030  36.000  1.00  0.00           C
ATOM   1636  OE1 GLU A 114      76.980  30.740  34.990  1.00  0.00           O
ATOM   1637  OE2 GLU A 114      78.940  30.940  35.910  1.00  0.00           O
ATOM   1638  C   GLU A 114      76.020  31.890  40.200  1.00  0.00           C
ATOM   1639  O   GLU A 114      76.920  32.220  40.980  1.00  0.00           O
ATOM   1640  N   ASP A 115      74.960  32.630  39.830  1.00  0.00           N
ATOM   1641  HN  ASP A 115      74.330  32.210  39.180  1.00  0.00           H
ATOM   1642  CA  ASP A 115      74.820  34.030  40.060  1.00  0.00           C
ATOM   1643  HA  ASP A 115      75.800  34.490  40.060  1.00  0.00           H
ATOM   1644  CB  ASP A 115      74.070  34.580  38.830  1.00  0.00           C
ATOM   1645  HB1 ASP A 115      73.020  34.230  38.750  1.00  0.00           H
ATOM   1646  HB2 ASP A 115      74.590  34.330  37.890  1.00  0.00           H
ATOM   1647  CG  ASP A 115      74.150  36.100  38.930  1.00  0.00           C
ATOM   1648  OD1 ASP A 115      74.810  36.670  39.840  1.00  0.00           O
ATOM   1649  OD2 ASP A 115      73.700  36.640  37.890  1.00  0.00           O
ATOM   1650  C   ASP A 115      74.090  34.320  41.320  1.00  0.00           C
ATOM   1651  O   ASP A 115      72.990  33.810  41.530  1.00  0.00           O
ATOM   1652  N   MET A 116      74.580  35.180  42.240  1.00  0.00           N
ATOM   1653  HN  MET A 116      75.370  35.750  42.050  1.00  0.00           H
ATOM   1654  CA  MET A 116      73.970  35.350  43.520  1.00  0.00           C
ATOM   1655  HA  MET A 116      73.250  34.560  43.720  1.00  0.00           H
ATOM   1656  CB  MET A 116      74.830  34.990  44.740  1.00  0.00           C
ATOM   1657  HB1 MET A 116      74.260  35.170  45.670  1.00  0.00           H
ATOM   1658  HB2 MET A 116      75.690  35.690  44.840  1.00  0.00           H
ATOM   1659  CG  MET A 116      75.250  33.520  44.690  1.00  0.00           C
ATOM   1660  HG1 MET A 116      75.980  33.400  43.870  1.00  0.00           H
ATOM   1661  HG2 MET A 116      74.390  33.010  44.210  1.00  0.00           H
ATOM   1662  SD  MET A 116      75.890  32.780  46.220  1.00  0.00           S
ATOM   1663  CE  MET A 116      75.170  31.140  45.950  1.00  0.00           C
ATOM   1664  HE1 MET A 116      75.770  30.570  45.210  1.00  0.00           H
ATOM   1665  HE2 MET A 116      75.290  30.740  46.980  1.00  0.00           H
ATOM   1666  HE3 MET A 116      74.120  31.190  45.600  1.00  0.00           H
ATOM   1667  C   MET A 116      73.090  36.550  43.610  1.00  0.00           C
ATOM   1668  O   MET A 116      73.520  37.540  43.030  1.00  0.00           O
ATOM   1669  N   PRO A 117      71.980  36.760  44.250  1.00  0.00           N
ATOM   1670  CD  PRO A 117      71.110  35.660  44.640  1.00  0.00           C
ATOM   1671  HD1 PRO A 117      71.020  34.840  43.900  1.00  0.00           H
ATOM   1672  HD2 PRO A 117      71.450  35.180  45.580  1.00  0.00           H
ATOM   1673  CA  PRO A 117      71.430  38.040  44.590  1.00  0.00           C
ATOM   1674  HA  PRO A 117      71.010  38.490  43.710  1.00  0.00           H
ATOM   1675  CB  PRO A 117      70.180  37.670  45.380  1.00  0.00           C
ATOM   1676  HB1 PRO A 117      69.390  38.450  45.230  1.00  0.00           H
ATOM   1677  HB2 PRO A 117      70.360  37.550  46.470  1.00  0.00           H
ATOM   1678  CG  PRO A 117      69.740  36.340  44.750  1.00  0.00           C
ATOM   1679  HG1 PRO A 117      69.340  36.390  43.720  1.00  0.00           H
ATOM   1680  HG2 PRO A 117      69.170  35.690  45.460  1.00  0.00           H
ATOM   1681  C   PRO A 117      72.260  38.960  45.430  1.00  0.00           C
ATOM   1682  O   PRO A 117      72.910  38.410  46.310  1.00  0.00           O
ATOM   1683  N   VAL A 118      72.230  40.300  45.350  1.00  0.00           N
ATOM   1684  HN  VAL A 118      71.850  40.680  44.510  1.00  0.00           H
ATOM   1685  CA  VAL A 118      73.040  41.210  46.100  1.00  0.00           C
ATOM   1686  HA  VAL A 118      73.840  40.620  46.500  1.00  0.00           H
ATOM   1687  CB  VAL A 118      73.720  42.220  45.230  1.00  0.00           C
ATOM   1688  HB  VAL A 118      72.950  42.750  44.630  1.00  0.00           H
ATOM   1689  CG1 VAL A 118      74.430  43.350  45.990  1.00  0.00           C
ATOM   1690 HG11 VAL A 118      75.400  43.020  46.410  1.00  0.00           H
ATOM   1691 HG12 VAL A 118      74.790  44.080  45.230  1.00  0.00           H
ATOM   1692 HG13 VAL A 118      73.880  43.810  46.840  1.00  0.00           H
ATOM   1693  CG2 VAL A 118      74.660  41.530  44.220  1.00  0.00           C
ATOM   1694 HG21 VAL A 118      75.590  41.060  44.590  1.00  0.00           H
ATOM   1695 HG22 VAL A 118      74.080  40.850  43.560  1.00  0.00           H
ATOM   1696 HG23 VAL A 118      74.860  42.340  43.480  1.00  0.00           H
ATOM   1697  C   VAL A 118      72.260  41.690  47.280  1.00  0.00           C
ATOM   1698  O   VAL A 118      71.150  42.200  47.140  1.00  0.00           O
ATOM   1699  N   ASP A 119      72.830  41.450  48.470  1.00  0.00           N
ATOM   1700  HN  ASP A 119      73.820  41.300  48.540  1.00  0.00           H
ATOM   1701  CA  ASP A 119      72.210  41.670  49.740  1.00  0.00           C
ATOM   1702  HA  ASP A 119      71.270  41.130  49.750  1.00  0.00           H
ATOM   1703  CB  ASP A 119      73.120  41.000  50.780  1.00  0.00           C
ATOM   1704  HB1 ASP A 119      73.120  39.900  50.580  1.00  0.00           H
ATOM   1705  HB2 ASP A 119      72.700  41.030  51.810  1.00  0.00           H
ATOM   1706  CG  ASP A 119      74.560  41.480  50.810  1.00  0.00           C
ATOM   1707  OD1 ASP A 119      75.230  41.530  49.740  1.00  0.00           O
ATOM   1708  OD2 ASP A 119      75.170  41.630  51.910  1.00  0.00           O
ATOM   1709  C   ASP A 119      71.790  43.090  49.940  1.00  0.00           C
ATOM   1710  O   ASP A 119      72.450  43.980  49.400  1.00  0.00           O
ATOM   1711  N   PRO A 120      70.670  43.450  50.480  1.00  0.00           N
ATOM   1712  CD  PRO A 120      69.660  42.520  50.970  1.00  0.00           C
ATOM   1713  HD1 PRO A 120      69.020  42.110  50.160  1.00  0.00           H
ATOM   1714  HD2 PRO A 120      70.060  41.690  51.590  1.00  0.00           H
ATOM   1715  CA  PRO A 120      70.520  44.740  51.080  1.00  0.00           C
ATOM   1716  HA  PRO A 120      70.840  45.430  50.310  1.00  0.00           H
ATOM   1717  CB  PRO A 120      69.020  44.850  51.320  1.00  0.00           C
ATOM   1718  HB1 PRO A 120      68.400  45.000  50.410  1.00  0.00           H
ATOM   1719  HB2 PRO A 120      68.730  45.720  51.950  1.00  0.00           H
ATOM   1720  CG  PRO A 120      68.750  43.420  51.820  1.00  0.00           C
ATOM   1721  HG1 PRO A 120      67.700  43.080  51.720  1.00  0.00           H
ATOM   1722  HG2 PRO A 120      69.190  43.430  52.840  1.00  0.00           H
ATOM   1723  C   PRO A 120      71.380  45.030  52.270  1.00  0.00           C
ATOM   1724  O   PRO A 120      71.770  44.210  53.090  1.00  0.00           O
ATOM   1725  N   ASP A 121      71.630  46.340  52.470  1.00  0.00           N
ATOM   1726  HN  ASP A 121      71.440  46.990  51.730  1.00  0.00           H
ATOM   1727  CA  ASP A 121      72.460  46.970  53.440  1.00  0.00           C
ATOM   1728  HA  ASP A 121      72.900  46.230  54.090  1.00  0.00           H
ATOM   1729  CB  ASP A 121      73.540  47.870  52.810  1.00  0.00           C
ATOM   1730  HB1 ASP A 121      74.280  47.280  52.240  1.00  0.00           H
ATOM   1731  HB2 ASP A 121      74.220  48.340  53.560  1.00  0.00           H
ATOM   1732  CG  ASP A 121      72.960  49.000  51.970  1.00  0.00           C
ATOM   1733  OD1 ASP A 121      73.700  49.990  51.740  1.00  0.00           O
ATOM   1734  OD2 ASP A 121      71.790  48.940  51.500  1.00  0.00           O
ATOM   1735  C   ASP A 121      71.600  47.750  54.380  1.00  0.00           C
ATOM   1736  O   ASP A 121      72.110  48.590  55.110  1.00  0.00           O
ATOM   1737  N   ASN A 122      70.300  47.420  54.290  1.00  0.00           N
ATOM   1738  HN  ASN A 122      70.030  46.690  53.670  1.00  0.00           H
ATOM   1739  CA  ASN A 122      69.220  48.220  54.790  1.00  0.00           C
ATOM   1740  HA  ASN A 122      69.600  49.230  54.830  1.00  0.00           H
ATOM   1741  CB  ASN A 122      68.080  48.350  53.770  1.00  0.00           C
ATOM   1742  HB1 ASN A 122      67.510  47.390  53.730  1.00  0.00           H
ATOM   1743  HB2 ASN A 122      68.580  48.370  52.780  1.00  0.00           H
ATOM   1744  CG  ASN A 122      67.140  49.540  53.850  1.00  0.00           C
ATOM   1745  OD1 ASN A 122      67.200  50.420  54.720  1.00  0.00           O
ATOM   1746  ND2 ASN A 122      66.170  49.540  52.900  1.00  0.00           N
ATOM   1747 HD21 ASN A 122      66.320  48.910  52.130  1.00  0.00           H
ATOM   1748 HD22 ASN A 122      65.410  50.190  52.950  1.00  0.00           H
ATOM   1749  C   ASN A 122      68.750  47.910  56.170  1.00  0.00           C
ATOM   1750  O   ASN A 122      69.140  46.880  56.700  1.00  0.00           O
ATOM   1751  N   GLU A 123      67.840  48.690  56.780  1.00  0.00           N
ATOM   1752  HN  GLU A 123      67.350  49.400  56.290  1.00  0.00           H
ATOM   1753  CA  GLU A 123      67.420  48.580  58.150  1.00  0.00           C
ATOM   1754  HA  GLU A 123      67.900  47.760  58.650  1.00  0.00           H
ATOM   1755  CB  GLU A 123      67.820  49.890  58.870  1.00  0.00           C
ATOM   1756  HB1 GLU A 123      67.540  49.950  59.940  1.00  0.00           H
ATOM   1757  HB2 GLU A 123      67.440  50.750  58.270  1.00  0.00           H
ATOM   1758  CG  GLU A 123      69.330  50.010  59.050  1.00  0.00           C
ATOM   1759  HG1 GLU A 123      69.790  50.180  58.050  1.00  0.00           H
ATOM   1760  HG2 GLU A 123      69.840  49.170  59.570  1.00  0.00           H
ATOM   1761  CD  GLU A 123      69.760  51.270  59.790  1.00  0.00           C
ATOM   1762  OE1 GLU A 123      69.530  52.400  59.280  1.00  0.00           O
ATOM   1763  OE2 GLU A 123      70.360  51.170  60.890  1.00  0.00           O
ATOM   1764  C   GLU A 123      65.970  48.280  58.250  1.00  0.00           C
ATOM   1765  O   GLU A 123      65.180  48.840  57.490  1.00  0.00           O
ATOM   1766  N   ALA A 124      65.480  47.490  59.230  1.00  0.00           N
ATOM   1767  HN  ALA A 124      66.090  47.120  59.920  1.00  0.00           H
ATOM   1768  CA  ALA A 124      64.090  47.220  59.390  1.00  0.00           C
ATOM   1769  HA  ALA A 124      63.820  46.600  58.550  1.00  0.00           H
ATOM   1770  CB  ALA A 124      63.960  46.470  60.730  1.00  0.00           C
ATOM   1771  HB1 ALA A 124      64.590  45.560  60.760  1.00  0.00           H
ATOM   1772  HB2 ALA A 124      64.240  47.140  61.580  1.00  0.00           H
ATOM   1773  HB3 ALA A 124      62.950  46.100  60.990  1.00  0.00           H
ATOM   1774  C   ALA A 124      63.110  48.340  59.490  1.00  0.00           C
ATOM   1775  O   ALA A 124      63.450  49.440  59.920  1.00  0.00           O
ATOM   1776  N   TYR A 125      61.870  48.130  59.020  1.00  0.00           N
ATOM   1777  HN  TYR A 125      61.670  47.190  58.740  1.00  0.00           H
ATOM   1778  CA  TYR A 125      60.910  49.120  58.640  1.00  0.00           C
ATOM   1779  HA  TYR A 125      61.490  49.970  58.300  1.00  0.00           H
ATOM   1780  CB  TYR A 125      60.120  48.570  57.440  1.00  0.00           C
ATOM   1781  HB1 TYR A 125      59.900  47.480  57.540  1.00  0.00           H
ATOM   1782  HB2 TYR A 125      60.700  48.510  56.490  1.00  0.00           H
ATOM   1783  CG  TYR A 125      58.850  49.320  57.290  1.00  0.00           C
ATOM   1784  CD1 TYR A 125      58.740  50.590  56.770  1.00  0.00           C
ATOM   1785  HD1 TYR A 125      59.600  51.160  56.440  1.00  0.00           H
ATOM   1786  CE1 TYR A 125      57.520  51.150  56.500  1.00  0.00           C
ATOM   1787  HE1 TYR A 125      57.520  52.150  56.090  1.00  0.00           H
ATOM   1788  CZ  TYR A 125      56.380  50.490  56.900  1.00  0.00           C
ATOM   1789  OH  TYR A 125      55.130  51.110  56.690  1.00  0.00           O
ATOM   1790  HH  TYR A 125      54.470  50.560  57.120  1.00  0.00           H
ATOM   1791  CD2 TYR A 125      57.690  48.680  57.680  1.00  0.00           C
ATOM   1792  HD2 TYR A 125      57.770  47.660  58.030  1.00  0.00           H
ATOM   1793  CE2 TYR A 125      56.460  49.240  57.480  1.00  0.00           C
ATOM   1794  HE2 TYR A 125      55.580  48.690  57.770  1.00  0.00           H
ATOM   1795  C   TYR A 125      60.110  49.590  59.800  1.00  0.00           C
ATOM   1796  O   TYR A 125      59.460  48.800  60.490  1.00  0.00           O
ATOM   1797  N   GLU A 126      60.060  50.920  59.970  1.00  0.00           N
ATOM   1798  HN  GLU A 126      60.810  51.470  59.620  1.00  0.00           H
ATOM   1799  CA  GLU A 126      59.120  51.560  60.840  1.00  0.00           C
ATOM   1800  HA  GLU A 126      58.350  50.840  61.080  1.00  0.00           H
ATOM   1801  CB  GLU A 126      59.800  52.130  62.100  1.00  0.00           C
ATOM   1802  HB1 GLU A 126      59.210  52.990  62.500  1.00  0.00           H
ATOM   1803  HB2 GLU A 126      60.800  52.500  61.780  1.00  0.00           H
ATOM   1804  CG  GLU A 126      59.870  51.140  63.260  1.00  0.00           C
ATOM   1805  HG1 GLU A 126      60.550  50.270  63.140  1.00  0.00           H
ATOM   1806  HG2 GLU A 126      58.860  50.690  63.400  1.00  0.00           H
ATOM   1807  CD  GLU A 126      60.260  51.950  64.490  1.00  0.00           C
ATOM   1808  OE1 GLU A 126      59.360  52.670  65.000  1.00  0.00           O
ATOM   1809  OE2 GLU A 126      61.370  51.780  65.060  1.00  0.00           O
ATOM   1810  C   GLU A 126      58.270  52.560  60.150  1.00  0.00           C
ATOM   1811  O   GLU A 126      58.650  53.130  59.130  1.00  0.00           O
ATOM   1812  N   MET A 127      57.040  52.800  60.650  1.00  0.00           N
ATOM   1813  HN  MET A 127      56.830  52.450  61.560  1.00  0.00           H
ATOM   1814  CA  MET A 127      56.050  53.560  59.940  1.00  0.00           C
ATOM   1815  HA  MET A 127      55.810  53.100  59.000  1.00  0.00           H
ATOM   1816  CB  MET A 127      54.830  53.470  60.880  1.00  0.00           C
ATOM   1817  HB1 MET A 127      55.110  53.960  61.840  1.00  0.00           H
ATOM   1818  HB2 MET A 127      54.620  52.410  61.110  1.00  0.00           H
ATOM   1819  CG  MET A 127      53.550  54.030  60.240  1.00  0.00           C
ATOM   1820  HG1 MET A 127      53.850  54.940  59.660  1.00  0.00           H
ATOM   1821  HG2 MET A 127      52.940  54.290  61.130  1.00  0.00           H
ATOM   1822  SD  MET A 127      52.740  52.980  59.000  1.00  0.00           S
ATOM   1823  CE  MET A 127      51.780  52.130  60.280  1.00  0.00           C
ATOM   1824  HE1 MET A 127      51.150  51.340  59.810  1.00  0.00           H
ATOM   1825  HE2 MET A 127      52.380  51.540  61.010  1.00  0.00           H
ATOM   1826  HE3 MET A 127      51.190  52.930  60.760  1.00  0.00           H
ATOM   1827  C   MET A 127      56.520  54.940  59.650  1.00  0.00           C
ATOM   1828  O   MET A 127      57.050  55.570  60.570  1.00  0.00           O
ATOM   1829  N   PRO A 128      56.290  55.600  58.560  1.00  0.00           N
ATOM   1830  CD  PRO A 128      55.960  54.980  57.280  1.00  0.00           C
ATOM   1831  HD1 PRO A 128      56.640  54.130  57.050  1.00  0.00           H
ATOM   1832  HD2 PRO A 128      54.980  54.460  57.300  1.00  0.00           H
ATOM   1833  CA  PRO A 128      56.440  57.010  58.350  1.00  0.00           C
ATOM   1834  HA  PRO A 128      57.520  57.080  58.380  1.00  0.00           H
ATOM   1835  CB  PRO A 128      55.920  57.390  56.970  1.00  0.00           C
ATOM   1836  HB1 PRO A 128      56.390  58.350  56.640  1.00  0.00           H
ATOM   1837  HB2 PRO A 128      54.820  57.470  57.030  1.00  0.00           H
ATOM   1838  CG  PRO A 128      56.180  56.080  56.220  1.00  0.00           C
ATOM   1839  HG1 PRO A 128      57.240  56.140  55.910  1.00  0.00           H
ATOM   1840  HG2 PRO A 128      55.610  55.970  55.270  1.00  0.00           H
ATOM   1841  C   PRO A 128      55.830  57.910  59.370  1.00  0.00           C
ATOM   1842  O   PRO A 128      54.710  57.690  59.830  1.00  0.00           O
ATOM   1843  N   SER A 129      56.430  59.080  59.640  1.00  0.00           N
ATOM   1844  HN  SER A 129      57.350  59.200  59.270  1.00  0.00           H
ATOM   1845  CA  SER A 129      55.940  60.150  60.450  1.00  0.00           C
ATOM   1846  HA  SER A 129      55.940  59.690  61.430  1.00  0.00           H
ATOM   1847  CB  SER A 129      56.850  61.390  60.450  1.00  0.00           C
ATOM   1848  HB1 SER A 129      56.470  62.140  61.170  1.00  0.00           H
ATOM   1849  HB2 SER A 129      56.880  61.820  59.430  1.00  0.00           H
ATOM   1850  OG  SER A 129      58.080  60.920  60.990  1.00  0.00           O
ATOM   1851  HG1 SER A 129      58.340  60.130  60.520  1.00  0.00           H
ATOM   1852  C   SER A 129      54.530  60.590  60.200  1.00  0.00           C
ATOM   1853  O   SER A 129      54.150  60.920  59.080  1.00  0.00           O
ATOM   1854  N   GLU A 130      53.730  60.720  61.270  1.00  0.00           N
ATOM   1855  HN  GLU A 130      54.100  60.670  62.200  1.00  0.00           H
ATOM   1856  CA  GLU A 130      52.370  61.160  61.240  1.00  0.00           C
ATOM   1857  HA  GLU A 130      51.960  60.970  62.220  1.00  0.00           H
ATOM   1858  CB  GLU A 130      52.340  62.680  61.000  1.00  0.00           C
ATOM   1859  HB1 GLU A 130      51.300  63.020  61.180  1.00  0.00           H
ATOM   1860  HB2 GLU A 130      52.350  62.930  59.920  1.00  0.00           H
ATOM   1861  CG  GLU A 130      53.330  63.490  61.850  1.00  0.00           C
ATOM   1862  HG1 GLU A 130      53.160  64.580  61.790  1.00  0.00           H
ATOM   1863  HG2 GLU A 130      54.370  63.280  61.510  1.00  0.00           H
ATOM   1864  CD  GLU A 130      53.310  63.180  63.340  1.00  0.00           C
ATOM   1865  OE1 GLU A 130      52.200  63.040  63.920  1.00  0.00           O
ATOM   1866  OE2 GLU A 130      54.440  63.040  63.870  1.00  0.00           O
ATOM   1867  C   GLU A 130      51.500  60.370  60.330  1.00  0.00           C
ATOM   1868  O   GLU A 130      50.520  60.930  59.840  1.00  0.00           O
ATOM   1869  N   GLU A 131      51.820  59.090  60.050  1.00  0.00           N
ATOM   1870  HN  GLU A 131      52.560  58.660  60.580  1.00  0.00           H
ATOM   1871  CA  GLU A 131      51.210  58.250  59.070  1.00  0.00           C
ATOM   1872  HA  GLU A 131      51.800  57.350  59.040  1.00  0.00           H
ATOM   1873  CB  GLU A 131      49.770  57.910  59.480  1.00  0.00           C
ATOM   1874  HB1 GLU A 131      49.340  57.260  58.680  1.00  0.00           H
ATOM   1875  HB2 GLU A 131      49.200  58.850  59.670  1.00  0.00           H
ATOM   1876  CG  GLU A 131      49.740  56.950  60.660  1.00  0.00           C
ATOM   1877  HG1 GLU A 131      49.910  57.520  61.600  1.00  0.00           H
ATOM   1878  HG2 GLU A 131      50.600  56.260  60.540  1.00  0.00           H
ATOM   1879  CD  GLU A 131      48.500  56.100  60.880  1.00  0.00           C
ATOM   1880  OE1 GLU A 131      48.360  55.600  62.040  1.00  0.00           O
ATOM   1881  OE2 GLU A 131      47.810  55.840  59.860  1.00  0.00           O
ATOM   1882  C   GLU A 131      51.310  58.770  57.680  1.00  0.00           C
ATOM   1883  O   GLU A 131      50.430  58.450  56.870  1.00  0.00           O
ATOM   1884  N   GLY A 132      52.340  59.540  57.280  1.00  0.00           N
ATOM   1885  HN  GLY A 132      53.140  59.600  57.880  1.00  0.00           H
ATOM   1886  CA  GLY A 132      52.660  59.950  55.950  1.00  0.00           C
ATOM   1887  HA1 GLY A 132      51.730  60.330  55.560  1.00  0.00           H
ATOM   1888  HA2 GLY A 132      53.480  60.650  55.980  1.00  0.00           H
ATOM   1889  C   GLY A 132      53.120  58.950  54.940  1.00  0.00           C
ATOM   1890  O   GLY A 132      54.090  59.160  54.220  1.00  0.00           O
ATOM   1891  N   TYR A 133      52.420  57.810  54.770  1.00  0.00           N
ATOM   1892  HN  TYR A 133      51.660  57.540  55.360  1.00  0.00           H
ATOM   1893  CA  TYR A 133      52.800  56.780  53.850  1.00  0.00           C
ATOM   1894  HA  TYR A 133      53.800  56.970  53.480  1.00  0.00           H
ATOM   1895  CB  TYR A 133      52.780  55.490  54.690  1.00  0.00           C
ATOM   1896  HB1 TYR A 133      53.540  55.560  55.500  1.00  0.00           H
ATOM   1897  HB2 TYR A 133      52.990  54.560  54.140  1.00  0.00           H
ATOM   1898  CG  TYR A 133      51.480  55.220  55.370  1.00  0.00           C
ATOM   1899  CD1 TYR A 133      51.410  55.360  56.740  1.00  0.00           C
ATOM   1900  HD1 TYR A 133      52.300  55.630  57.280  1.00  0.00           H
ATOM   1901  CE1 TYR A 133      50.230  55.160  57.430  1.00  0.00           C
ATOM   1902  HE1 TYR A 133      50.110  55.390  58.470  1.00  0.00           H
ATOM   1903  CZ  TYR A 133      49.080  54.810  56.770  1.00  0.00           C
ATOM   1904  OH  TYR A 133      47.780  54.680  57.310  1.00  0.00           O
ATOM   1905  HH  TYR A 133      47.760  54.750  58.260  1.00  0.00           H
ATOM   1906  CD2 TYR A 133      50.350  54.770  54.720  1.00  0.00           C
ATOM   1907  HD2 TYR A 133      50.410  54.500  53.680  1.00  0.00           H
ATOM   1908  CE2 TYR A 133      49.180  54.580  55.410  1.00  0.00           C
ATOM   1909  HE2 TYR A 133      48.340  54.190  54.860  1.00  0.00           H
ATOM   1910  C   TYR A 133      52.000  56.660  52.600  1.00  0.00           C
ATOM   1911  O   TYR A 133      52.130  55.770  51.760  1.00  0.00           O
ATOM   1912  N   GLN A 134      51.190  57.690  52.310  1.00  0.00           N
ATOM   1913  HN  GLN A 134      51.270  58.430  52.970  1.00  0.00           H
ATOM   1914  CA  GLN A 134      50.290  57.720  51.200  1.00  0.00           C
ATOM   1915  HA  GLN A 134      50.350  56.830  50.580  1.00  0.00           H
ATOM   1916  CB  GLN A 134      48.840  57.920  51.660  1.00  0.00           C
ATOM   1917  HB1 GLN A 134      48.230  58.040  50.740  1.00  0.00           H
ATOM   1918  HB2 GLN A 134      48.700  58.850  52.240  1.00  0.00           H
ATOM   1919  CG  GLN A 134      48.270  56.790  52.530  1.00  0.00           C
ATOM   1920  HG1 GLN A 134      48.650  56.800  53.570  1.00  0.00           H
ATOM   1921  HG2 GLN A 134      48.700  55.910  52.010  1.00  0.00           H
ATOM   1922  CD  GLN A 134      46.750  56.720  52.530  1.00  0.00           C
ATOM   1923  OE1 GLN A 134      46.090  57.690  52.910  1.00  0.00           O
ATOM   1924  NE2 GLN A 134      46.230  55.520  52.170  1.00  0.00           N
ATOM   1925 HE21 GLN A 134      46.840  54.760  51.930  1.00  0.00           H
ATOM   1926 HE22 GLN A 134      45.240  55.460  52.110  1.00  0.00           H
ATOM   1927  C   GLN A 134      50.580  58.850  50.280  1.00  0.00           C
ATOM   1928  O   GLN A 134      50.530  60.010  50.710  1.00  0.00           O
ATOM   1929  N   ASP A 135      51.010  58.660  49.020  1.00  0.00           N
ATOM   1930  HN  ASP A 135      51.040  57.770  48.560  1.00  0.00           H
ATOM   1931  CA  ASP A 135      51.510  59.690  48.170  1.00  0.00           C
ATOM   1932  HA  ASP A 135      51.980  60.380  48.850  1.00  0.00           H
ATOM   1933  CB  ASP A 135      52.470  59.040  47.150  1.00  0.00           C
ATOM   1934  HB1 ASP A 135      53.330  58.660  47.750  1.00  0.00           H
ATOM   1935  HB2 ASP A 135      52.930  59.770  46.440  1.00  0.00           H
ATOM   1936  CG  ASP A 135      51.870  57.860  46.420  1.00  0.00           C
ATOM   1937  OD1 ASP A 135      51.510  58.130  45.240  1.00  0.00           O
ATOM   1938  OD2 ASP A 135      51.670  56.740  46.960  1.00  0.00           O
ATOM   1939  C   ASP A 135      50.500  60.580  47.520  1.00  0.00           C
ATOM   1940  O   ASP A 135      49.370  60.200  47.230  1.00  0.00           O
ATOM   1941  N   TYR A 136      50.790  61.860  47.260  1.00  0.00           N
ATOM   1942  HN  TYR A 136      51.690  62.230  47.500  1.00  0.00           H
ATOM   1943  CA  TYR A 136      49.750  62.760  46.860  1.00  0.00           C
ATOM   1944  HA  TYR A 136      48.840  62.450  47.370  1.00  0.00           H
ATOM   1945  CB  TYR A 136      50.150  64.200  47.190  1.00  0.00           C
ATOM   1946  HB1 TYR A 136      49.340  64.820  46.750  1.00  0.00           H
ATOM   1947  HB2 TYR A 136      51.100  64.470  46.660  1.00  0.00           H
ATOM   1948  CG  TYR A 136      50.280  64.440  48.650  1.00  0.00           C
ATOM   1949  CD1 TYR A 136      51.350  64.010  49.410  1.00  0.00           C
ATOM   1950  HD1 TYR A 136      52.160  63.410  49.020  1.00  0.00           H
ATOM   1951  CE1 TYR A 136      51.490  64.280  50.750  1.00  0.00           C
ATOM   1952  HE1 TYR A 136      52.310  63.920  51.350  1.00  0.00           H
ATOM   1953  CZ  TYR A 136      50.490  65.040  51.310  1.00  0.00           C
ATOM   1954  OH  TYR A 136      50.450  65.280  52.700  1.00  0.00           O
ATOM   1955  HH  TYR A 136      49.700  65.860  52.840  1.00  0.00           H
ATOM   1956  CD2 TYR A 136      49.290  65.180  49.240  1.00  0.00           C
ATOM   1957  HD2 TYR A 136      48.330  65.460  48.830  1.00  0.00           H
ATOM   1958  CE2 TYR A 136      49.400  65.460  50.590  1.00  0.00           C
ATOM   1959  HE2 TYR A 136      48.630  66.020  51.080  1.00  0.00           H
ATOM   1960  C   TYR A 136      49.490  62.610  45.400  1.00  0.00           C
ATOM   1961  O   TYR A 136      50.350  62.560  44.520  1.00  0.00           O
ATOM   1962  N   GLU A 137      48.220  62.470  45.000  1.00  0.00           N
ATOM   1963  HN  GLU A 137      47.480  62.450  45.670  1.00  0.00           H
ATOM   1964  CA  GLU A 137      47.800  62.250  43.650  1.00  0.00           C
ATOM   1965  HA  GLU A 137      48.490  62.830  43.050  1.00  0.00           H
ATOM   1966  CB  GLU A 137      48.010  60.830  43.110  1.00  0.00           C
ATOM   1967  HB1 GLU A 137      47.050  60.340  42.870  1.00  0.00           H
ATOM   1968  HB2 GLU A 137      48.540  60.260  43.910  1.00  0.00           H
ATOM   1969  CG  GLU A 137      49.000  60.660  41.960  1.00  0.00           C
ATOM   1970  HG1 GLU A 137      49.860  61.330  42.210  1.00  0.00           H
ATOM   1971  HG2 GLU A 137      48.520  60.960  41.010  1.00  0.00           H
ATOM   1972  CD  GLU A 137      49.670  59.310  41.750  1.00  0.00           C
ATOM   1973  OE1 GLU A 137      49.030  58.310  41.340  1.00  0.00           O
ATOM   1974  OE2 GLU A 137      50.900  59.230  42.020  1.00  0.00           O
ATOM   1975  C   GLU A 137      46.430  62.790  43.430  1.00  0.00           C
ATOM   1976  O   GLU A 137      45.710  62.900  44.420  1.00  0.00           O
ATOM   1977  N   PRO A 138      45.900  63.090  42.280  1.00  0.00           N
ATOM   1978  CD  PRO A 138      46.760  63.140  41.110  1.00  0.00           C
ATOM   1979  HD1 PRO A 138      47.800  63.480  41.290  1.00  0.00           H
ATOM   1980  HD2 PRO A 138      46.720  62.100  40.720  1.00  0.00           H
ATOM   1981  CA  PRO A 138      44.570  63.500  41.940  1.00  0.00           C
ATOM   1982  HA  PRO A 138      44.520  64.490  42.380  1.00  0.00           H
ATOM   1983  CB  PRO A 138      44.530  63.610  40.410  1.00  0.00           C
ATOM   1984  HB1 PRO A 138      43.830  64.320  39.920  1.00  0.00           H
ATOM   1985  HB2 PRO A 138      44.350  62.590  40.020  1.00  0.00           H
ATOM   1986  CG  PRO A 138      45.980  63.960  40.070  1.00  0.00           C
ATOM   1987  HG1 PRO A 138      46.180  64.990  40.450  1.00  0.00           H
ATOM   1988  HG2 PRO A 138      46.450  63.920  39.060  1.00  0.00           H
ATOM   1989  C   PRO A 138      43.410  62.800  42.550  1.00  0.00           C
ATOM   1990  O   PRO A 138      43.280  61.580  42.600  1.00  0.00           O
ATOM   1991  N   GLU A 139      42.370  63.560  42.930  1.00  0.00           N
ATOM   1992  HN  GLU A 139      42.410  64.560  43.010  1.00  0.00           H
ATOM   1993  CA  GLU A 139      41.050  63.050  43.130  1.00  0.00           C
ATOM   1994  HA  GLU A 139      41.110  62.090  43.620  1.00  0.00           H
ATOM   1995  CB  GLU A 139      40.270  63.980  44.070  1.00  0.00           C
ATOM   1996  HB1 GLU A 139      39.170  64.060  43.920  1.00  0.00           H
ATOM   1997  HB2 GLU A 139      40.640  65.010  43.960  1.00  0.00           H
ATOM   1998  CG  GLU A 139      40.530  63.660  45.550  1.00  0.00           C
ATOM   1999  HG1 GLU A 139      40.310  64.630  46.030  1.00  0.00           H
ATOM   2000  HG2 GLU A 139      41.570  63.290  45.710  1.00  0.00           H
ATOM   2001  CD  GLU A 139      39.570  62.580  46.020  1.00  0.00           C
ATOM   2002  OE1 GLU A 139      39.610  61.450  45.460  1.00  0.00           O
ATOM   2003  OE2 GLU A 139      38.740  62.880  46.930  1.00  0.00           O
ATOM   2004  C   GLU A 139      40.240  62.740  41.910  1.00  0.00           C
ATOM   2005  O   GLU A 139      40.490  63.360  40.880  1.00  0.00           O
ATOM   2006  N   ALA A 140      39.340  61.750  42.060  1.00  0.00           N
ATOM   2007  HN  ALA A 140      39.310  61.150  42.850  1.00  0.00           H
ATOM   2008  CA  ALA A 140      38.330  61.430  41.100  1.00  0.00           C
ATOM   2009  HA  ALA A 140      38.650  61.840  40.150  1.00  0.00           H
ATOM   2010  CB  ALA A 140      38.210  59.900  41.020  1.00  0.00           C
ATOM   2011  HB1 ALA A 140      37.950  59.420  41.990  1.00  0.00           H
ATOM   2012  HB2 ALA A 140      37.480  59.590  40.250  1.00  0.00           H
ATOM   2013  HB3 ALA A 140      39.180  59.460  40.720  1.00  0.00           H
ATOM   2014  C   ALA A 140      36.960  62.050  41.360  1.00  0.00           C
ATOM   2015  OT1 ALA A 140      36.450  61.880  42.500  1.00  0.00           O
ATOM   2016  OT2 ALA A 140      36.340  62.610  40.420  1.00  0.00           O
ATOM   2017  N   MET B   1      14.800  50.210  35.930  1.00  0.00           N
ATOM   2018  H1  MET B   1      14.040  50.370  35.240  1.00  0.00           H
ATOM   2019  H2  MET B   1      15.710  50.050  35.450  1.00  0.00           H
ATOM   2020  H3  MET B   1      14.530  49.350  36.440  1.00  0.00           H
ATOM   2021  CA  MET B   1      14.970  51.400  36.800  1.00  0.00           C
ATOM   2022  HA  MET B   1      14.320  51.180  37.650  1.00  0.00           H
ATOM   2023  CB  MET B   1      16.410  51.470  37.320  1.00  0.00           C
ATOM   2024  HB1 MET B   1      17.200  51.770  36.600  1.00  0.00           H
ATOM   2025  HB2 MET B   1      16.580  50.450  37.740  1.00  0.00           H
ATOM   2026  CG  MET B   1      16.630  52.380  38.530  1.00  0.00           C
ATOM   2027  HG1 MET B   1      15.770  52.280  39.240  1.00  0.00           H
ATOM   2028  HG2 MET B   1      16.520  53.440  38.220  1.00  0.00           H
ATOM   2029  SD  MET B   1      18.160  52.000  39.430  1.00  0.00           S
ATOM   2030  CE  MET B   1      18.110  53.180  40.810  1.00  0.00           C
ATOM   2031  HE1 MET B   1      18.890  52.960  41.570  1.00  0.00           H
ATOM   2032  HE2 MET B   1      18.310  54.230  40.510  1.00  0.00           H
ATOM   2033  HE3 MET B   1      17.090  53.080  41.230  1.00  0.00           H
ATOM   2034  C   MET B   1      14.560  52.620  36.050  1.00  0.00           C
ATOM   2035  O   MET B   1      14.790  52.720  34.850  1.00  0.00           O
ATOM   2036  N   ASP B   2      13.860  53.560  36.710  1.00  0.00           N
ATOM   2037  HN  ASP B   2      13.740  53.520  37.700  1.00  0.00           H
ATOM   2038  CA  ASP B   2      13.460  54.820  36.170  1.00  0.00           C
ATOM   2039  HA  ASP B   2      13.350  54.750  35.100  1.00  0.00           H
ATOM   2040  CB  ASP B   2      12.080  55.160  36.750  1.00  0.00           C
ATOM   2041  HB1 ASP B   2      11.390  54.430  36.290  1.00  0.00           H
ATOM   2042  HB2 ASP B   2      11.800  56.180  36.410  1.00  0.00           H
ATOM   2043  CG  ASP B   2      11.900  54.960  38.250  1.00  0.00           C
ATOM   2044  OD1 ASP B   2      10.710  55.160  38.640  1.00  0.00           O
ATOM   2045  OD2 ASP B   2      12.770  54.680  39.110  1.00  0.00           O
ATOM   2046  C   ASP B   2      14.460  55.900  36.430  1.00  0.00           C
ATOM   2047  O   ASP B   2      15.050  56.390  35.470  1.00  0.00           O
ATOM   2048  N   VAL B   3      14.720  56.310  37.680  1.00  0.00           N
ATOM   2049  HN  VAL B   3      14.250  55.800  38.400  1.00  0.00           H
ATOM   2050  CA  VAL B   3      15.620  57.370  38.030  1.00  0.00           C
ATOM   2051  HA  VAL B   3      16.060  57.700  37.100  1.00  0.00           H
ATOM   2052  CB  VAL B   3      14.950  58.520  38.730  1.00  0.00           C
ATOM   2053  HB  VAL B   3      14.430  58.050  39.590  1.00  0.00           H
ATOM   2054  CG1 VAL B   3      15.960  59.490  39.360  1.00  0.00           C
ATOM   2055 HG11 VAL B   3      16.610  59.000  40.110  1.00  0.00           H
ATOM   2056 HG12 VAL B   3      16.520  59.990  38.540  1.00  0.00           H
ATOM   2057 HG13 VAL B   3      15.420  60.250  39.960  1.00  0.00           H
ATOM   2058  CG2 VAL B   3      13.870  59.110  37.800  1.00  0.00           C
ATOM   2059 HG21 VAL B   3      13.250  59.770  38.440  1.00  0.00           H
ATOM   2060 HG22 VAL B   3      14.170  59.630  36.870  1.00  0.00           H
ATOM   2061 HG23 VAL B   3      13.210  58.270  37.490  1.00  0.00           H
ATOM   2062  C   VAL B   3      16.770  56.840  38.810  1.00  0.00           C
ATOM   2063  O   VAL B   3      16.530  56.120  39.780  1.00  0.00           O
ATOM   2064  N   PHE B   4      18.000  57.120  38.330  1.00  0.00           N
ATOM   2065  HN  PHE B   4      17.980  57.700  37.520  1.00  0.00           H
ATOM   2066  CA  PHE B   4      19.270  56.770  38.880  1.00  0.00           C
ATOM   2067  HA  PHE B   4      19.030  56.130  39.720  1.00  0.00           H
ATOM   2068  CB  PHE B   4      19.980  55.940  37.800  1.00  0.00           C
ATOM   2069  HB1 PHE B   4      20.140  56.510  36.860  1.00  0.00           H
ATOM   2070  HB2 PHE B   4      19.470  54.960  37.680  1.00  0.00           H
ATOM   2071  CG  PHE B   4      21.330  55.490  38.230  1.00  0.00           C
ATOM   2072  CD1 PHE B   4      21.400  54.650  39.320  1.00  0.00           C
ATOM   2073  HD1 PHE B   4      20.490  54.250  39.720  1.00  0.00           H
ATOM   2074  CE1 PHE B   4      22.620  54.220  39.790  1.00  0.00           C
ATOM   2075  HE1 PHE B   4      22.600  53.390  40.480  1.00  0.00           H
ATOM   2076  CZ  PHE B   4      23.770  54.700  39.210  1.00  0.00           C
ATOM   2077  HZ  PHE B   4      24.770  54.490  39.560  1.00  0.00           H
ATOM   2078  CD2 PHE B   4      22.460  55.970  37.610  1.00  0.00           C
ATOM   2079  HD2 PHE B   4      22.450  56.600  36.730  1.00  0.00           H
ATOM   2080  CE2 PHE B   4      23.660  55.520  38.120  1.00  0.00           C
ATOM   2081  HE2 PHE B   4      24.580  55.810  37.640  1.00  0.00           H
ATOM   2082  C   PHE B   4      20.000  57.970  39.390  1.00  0.00           C
ATOM   2083  O   PHE B   4      19.910  59.080  38.870  1.00  0.00           O
ATOM   2084  N   MET B   5      20.890  57.760  40.380  1.00  0.00           N
ATOM   2085  HN  MET B   5      21.030  56.810  40.650  1.00  0.00           H
ATOM   2086  CA  MET B   5      21.490  58.830  41.110  1.00  0.00           C
ATOM   2087  HA  MET B   5      21.550  59.750  40.550  1.00  0.00           H
ATOM   2088  CB  MET B   5      20.680  59.050  42.390  1.00  0.00           C
ATOM   2089  HB1 MET B   5      21.220  59.790  43.020  1.00  0.00           H
ATOM   2090  HB2 MET B   5      20.610  58.150  43.040  1.00  0.00           H
ATOM   2091  CG  MET B   5      19.310  59.630  42.050  1.00  0.00           C
ATOM   2092  HG1 MET B   5      18.780  58.780  41.580  1.00  0.00           H
ATOM   2093  HG2 MET B   5      19.360  60.440  41.290  1.00  0.00           H
ATOM   2094  SD  MET B   5      18.380  60.180  43.520  1.00  0.00           S
ATOM   2095  CE  MET B   5      16.900  60.890  42.740  1.00  0.00           C
ATOM   2096  HE1 MET B   5      16.380  60.160  42.080  1.00  0.00           H
ATOM   2097  HE2 MET B   5      16.210  61.220  43.540  1.00  0.00           H
ATOM   2098  HE3 MET B   5      17.120  61.750  42.070  1.00  0.00           H
ATOM   2099  C   MET B   5      22.850  58.360  41.500  1.00  0.00           C
ATOM   2100  O   MET B   5      23.230  57.200  41.340  1.00  0.00           O
ATOM   2101  N   LYS B   6      23.620  59.290  42.090  1.00  0.00           N
ATOM   2102  HN  LYS B   6      23.270  60.230  42.090  1.00  0.00           H
ATOM   2103  CA  LYS B   6      24.950  59.110  42.580  1.00  0.00           C
ATOM   2104  HA  LYS B   6      25.430  58.580  41.770  1.00  0.00           H
ATOM   2105  CB  LYS B   6      25.590  60.490  42.810  1.00  0.00           C
ATOM   2106  HB1 LYS B   6      26.590  60.380  43.270  1.00  0.00           H
ATOM   2107  HB2 LYS B   6      25.050  61.020  43.630  1.00  0.00           H
ATOM   2108  CG  LYS B   6      25.710  61.410  41.590  1.00  0.00           C
ATOM   2109  HG1 LYS B   6      24.780  61.960  41.350  1.00  0.00           H
ATOM   2110  HG2 LYS B   6      26.030  60.860  40.680  1.00  0.00           H
ATOM   2111  CD  LYS B   6      26.780  62.500  41.660  1.00  0.00           C
ATOM   2112  HD1 LYS B   6      26.430  63.080  42.540  1.00  0.00           H
ATOM   2113  HD2 LYS B   6      27.750  62.000  41.880  1.00  0.00           H
ATOM   2114  CE  LYS B   6      26.870  63.340  40.380  1.00  0.00           C
ATOM   2115  HE1 LYS B   6      25.980  64.000  40.470  1.00  0.00           H
ATOM   2116  HE2 LYS B   6      27.020  62.730  39.470  1.00  0.00           H
ATOM   2117  NZ  LYS B   6      28.080  64.180  40.540  1.00  0.00           N
ATOM   2118  HZ1 LYS B   6      28.070  64.650  41.470  1.00  0.00           H
ATOM   2119  HZ2 LYS B   6      28.890  63.530  40.490  1.00  0.00           H
ATOM   2120  HZ3 LYS B   6      28.080  64.950  39.840  1.00  0.00           H
ATOM   2121  C   LYS B   6      25.130  58.220  43.760  1.00  0.00           C
ATOM   2122  O   LYS B   6      24.510  58.420  44.800  1.00  0.00           O
ATOM   2123  N   GLY B   7      26.010  57.210  43.660  1.00  0.00           N
ATOM   2124  HN  GLY B   7      26.460  56.940  42.810  1.00  0.00           H
ATOM   2125  CA  GLY B   7      26.180  56.340  44.780  1.00  0.00           C
ATOM   2126  HA1 GLY B   7      26.070  56.800  45.760  1.00  0.00           H
ATOM   2127  HA2 GLY B   7      25.440  55.580  44.590  1.00  0.00           H
ATOM   2128  C   GLY B   7      27.450  55.560  44.800  1.00  0.00           C
ATOM   2129  O   GLY B   7      28.350  55.900  44.040  1.00  0.00           O
ATOM   2130  N   LEU B   8      27.560  54.420  45.500  1.00  0.00           N
ATOM   2131  HN  LEU B   8      26.720  54.140  45.950  1.00  0.00           H
ATOM   2132  CA  LEU B   8      28.610  53.450  45.470  1.00  0.00           C
ATOM   2133  HA  LEU B   8      29.530  54.010  45.450  1.00  0.00           H
ATOM   2134  CB  LEU B   8      28.600  52.670  46.800  1.00  0.00           C
ATOM   2135  HB1 LEU B   8      29.520  52.080  46.940  1.00  0.00           H
ATOM   2136  HB2 LEU B   8      27.720  51.990  46.760  1.00  0.00           H
ATOM   2137  CG  LEU B   8      28.590  53.570  48.060  1.00  0.00           C
ATOM   2138  HG  LEU B   8      27.730  54.270  48.010  1.00  0.00           H
ATOM   2139  CD1 LEU B   8      28.420  52.710  49.330  1.00  0.00           C
ATOM   2140 HD11 LEU B   8      27.440  52.190  49.310  1.00  0.00           H
ATOM   2141 HD12 LEU B   8      29.090  51.830  49.220  1.00  0.00           H
ATOM   2142 HD13 LEU B   8      28.800  53.290  50.200  1.00  0.00           H
ATOM   2143  CD2 LEU B   8      29.880  54.350  48.310  1.00  0.00           C
ATOM   2144 HD21 LEU B   8      29.960  54.880  49.290  1.00  0.00           H
ATOM   2145 HD22 LEU B   8      30.770  53.690  48.360  1.00  0.00           H
ATOM   2146 HD23 LEU B   8      30.020  55.160  47.560  1.00  0.00           H
ATOM   2147  C   LEU B   8      28.600  52.660  44.210  1.00  0.00           C
ATOM   2148  O   LEU B   8      27.740  52.860  43.350  1.00  0.00           O
ATOM   2149  N   SER B   9      29.600  51.820  43.870  1.00  0.00           N
ATOM   2150  HN  SER B   9      30.380  51.670  44.470  1.00  0.00           H
ATOM   2151  CA  SER B   9      29.690  51.130  42.630  1.00  0.00           C
ATOM   2152  HA  SER B   9      29.240  51.800  41.910  1.00  0.00           H
ATOM   2153  CB  SER B   9      31.160  50.780  42.340  1.00  0.00           C
ATOM   2154  HB1 SER B   9      31.620  50.510  43.310  1.00  0.00           H
ATOM   2155  HB2 SER B   9      31.680  51.710  42.020  1.00  0.00           H
ATOM   2156  OG  SER B   9      31.400  49.710  41.430  1.00  0.00           O
ATOM   2157  HG1 SER B   9      31.230  48.900  41.910  1.00  0.00           H
ATOM   2158  C   SER B   9      28.840  49.910  42.660  1.00  0.00           C
ATOM   2159  O   SER B   9      28.690  49.230  43.670  1.00  0.00           O
ATOM   2160  N   LYS B  10      28.250  49.600  41.490  1.00  0.00           N
ATOM   2161  HN  LYS B  10      28.400  50.110  40.650  1.00  0.00           H
ATOM   2162  CA  LYS B  10      27.230  48.600  41.450  1.00  0.00           C
ATOM   2163  HA  LYS B  10      26.720  48.670  42.400  1.00  0.00           H
ATOM   2164  CB  LYS B  10      26.230  48.940  40.330  1.00  0.00           C
ATOM   2165  HB1 LYS B  10      26.680  48.660  39.350  1.00  0.00           H
ATOM   2166  HB2 LYS B  10      26.170  50.040  40.200  1.00  0.00           H
ATOM   2167  CG  LYS B  10      24.890  48.200  40.250  1.00  0.00           C
ATOM   2168  HG1 LYS B  10      25.140  47.120  40.160  1.00  0.00           H
ATOM   2169  HG2 LYS B  10      24.290  48.570  39.390  1.00  0.00           H
ATOM   2170  CD  LYS B  10      23.960  48.360  41.450  1.00  0.00           C
ATOM   2171  HD1 LYS B  10      24.380  47.870  42.360  1.00  0.00           H
ATOM   2172  HD2 LYS B  10      23.960  49.460  41.610  1.00  0.00           H
ATOM   2173  CE  LYS B  10      22.510  47.950  41.210  1.00  0.00           C
ATOM   2174  HE1 LYS B  10      22.560  46.840  41.110  1.00  0.00           H
ATOM   2175  HE2 LYS B  10      22.070  48.310  40.260  1.00  0.00           H
ATOM   2176  NZ  LYS B  10      21.660  48.110  42.400  1.00  0.00           N
ATOM   2177  HZ1 LYS B  10      21.080  48.940  42.150  1.00  0.00           H
ATOM   2178  HZ2 LYS B  10      21.010  47.320  42.630  1.00  0.00           H
ATOM   2179  HZ3 LYS B  10      22.130  48.420  43.280  1.00  0.00           H
ATOM   2180  C   LYS B  10      27.860  47.250  41.330  1.00  0.00           C
ATOM   2181  O   LYS B  10      28.440  46.860  40.320  1.00  0.00           O
ATOM   2182  N   ALA B  11      27.670  46.480  42.420  1.00  0.00           N
ATOM   2183  HN  ALA B  11      27.290  46.910  43.230  1.00  0.00           H
ATOM   2184  CA  ALA B  11      28.010  45.090  42.420  1.00  0.00           C
ATOM   2185  HA  ALA B  11      29.080  44.990  42.430  1.00  0.00           H
ATOM   2186  CB  ALA B  11      27.620  44.440  43.760  1.00  0.00           C
ATOM   2187  HB1 ALA B  11      28.210  44.790  44.630  1.00  0.00           H
ATOM   2188  HB2 ALA B  11      26.540  44.330  43.980  1.00  0.00           H
ATOM   2189  HB3 ALA B  11      28.080  43.430  43.800  1.00  0.00           H
ATOM   2190  C   ALA B  11      27.410  44.220  41.370  1.00  0.00           C
ATOM   2191  O   ALA B  11      26.330  44.450  40.830  1.00  0.00           O
ATOM   2192  N   LYS B  12      28.140  43.180  40.920  1.00  0.00           N
ATOM   2193  HN  LYS B  12      29.070  43.080  41.260  1.00  0.00           H
ATOM   2194  CA  LYS B  12      27.800  42.450  39.740  1.00  0.00           C
ATOM   2195  HA  LYS B  12      26.800  42.740  39.450  1.00  0.00           H
ATOM   2196  CB  LYS B  12      28.830  42.680  38.620  1.00  0.00           C
ATOM   2197  HB1 LYS B  12      28.700  41.930  37.820  1.00  0.00           H
ATOM   2198  HB2 LYS B  12      29.880  42.510  38.940  1.00  0.00           H
ATOM   2199  CG  LYS B  12      28.820  44.170  38.260  1.00  0.00           C
ATOM   2200  HG1 LYS B  12      29.210  44.630  39.200  1.00  0.00           H
ATOM   2201  HG2 LYS B  12      27.790  44.510  38.040  1.00  0.00           H
ATOM   2202  CD  LYS B  12      29.710  44.640  37.110  1.00  0.00           C
ATOM   2203  HD1 LYS B  12      30.700  44.160  37.280  1.00  0.00           H
ATOM   2204  HD2 LYS B  12      29.290  44.260  36.150  1.00  0.00           H
ATOM   2205  CE  LYS B  12      29.890  46.140  36.910  1.00  0.00           C
ATOM   2206  HE1 LYS B  12      29.050  46.460  36.260  1.00  0.00           H
ATOM   2207  HE2 LYS B  12      30.790  46.350  36.300  1.00  0.00           H
ATOM   2208  NZ  LYS B  12      29.910  46.950  38.150  1.00  0.00           N
ATOM   2209  HZ1 LYS B  12      29.780  47.950  37.890  1.00  0.00           H
ATOM   2210  HZ2 LYS B  12      29.150  46.640  38.800  1.00  0.00           H
ATOM   2211  HZ3 LYS B  12      30.820  46.790  38.640  1.00  0.00           H
ATOM   2212  C   LYS B  12      27.840  41.000  40.080  1.00  0.00           C
ATOM   2213  O   LYS B  12      27.380  40.130  39.340  1.00  0.00           O
ATOM   2214  N   GLU B  13      28.430  40.690  41.250  1.00  0.00           N
ATOM   2215  HN  GLU B  13      28.690  41.330  41.960  1.00  0.00           H
ATOM   2216  CA  GLU B  13      28.710  39.360  41.690  1.00  0.00           C
ATOM   2217  HA  GLU B  13      28.320  38.560  41.080  1.00  0.00           H
ATOM   2218  CB  GLU B  13      30.200  38.970  41.700  1.00  0.00           C
ATOM   2219  HB1 GLU B  13      30.130  37.900  41.990  1.00  0.00           H
ATOM   2220  HB2 GLU B  13      30.730  39.620  42.420  1.00  0.00           H
ATOM   2221  CG  GLU B  13      30.780  39.080  40.290  1.00  0.00           C
ATOM   2222  HG1 GLU B  13      30.870  40.140  39.990  1.00  0.00           H
ATOM   2223  HG2 GLU B  13      30.270  38.330  39.640  1.00  0.00           H
ATOM   2224  CD  GLU B  13      32.200  38.520  40.330  1.00  0.00           C
ATOM   2225  OE1 GLU B  13      33.230  39.230  40.210  1.00  0.00           O
ATOM   2226  OE2 GLU B  13      32.260  37.270  40.410  1.00  0.00           O
ATOM   2227  C   GLU B  13      28.070  39.190  43.020  1.00  0.00           C
ATOM   2228  O   GLU B  13      28.260  40.000  43.930  1.00  0.00           O
ATOM   2229  N   GLY B  14      27.270  38.150  43.320  1.00  0.00           N
ATOM   2230  HN  GLY B  14      27.270  37.480  42.570  1.00  0.00           H
ATOM   2231  CA  GLY B  14      26.590  37.920  44.550  1.00  0.00           C
ATOM   2232  HA1 GLY B  14      26.550  36.850  44.650  1.00  0.00           H
ATOM   2233  HA2 GLY B  14      27.260  38.250  45.340  1.00  0.00           H
ATOM   2234  C   GLY B  14      25.240  38.530  44.680  1.00  0.00           C
ATOM   2235  O   GLY B  14      24.510  38.280  45.640  1.00  0.00           O
ATOM   2236  N   VAL B  15      24.860  39.330  43.660  1.00  0.00           N
ATOM   2237  HN  VAL B  15      25.460  39.260  42.860  1.00  0.00           H
ATOM   2238  CA  VAL B  15      23.660  40.090  43.570  1.00  0.00           C
ATOM   2239  HA  VAL B  15      23.510  40.460  44.580  1.00  0.00           H
ATOM   2240  CB  VAL B  15      23.830  41.360  42.790  1.00  0.00           C
ATOM   2241  HB  VAL B  15      22.850  41.870  42.880  1.00  0.00           H
ATOM   2242  CG1 VAL B  15      24.770  42.350  43.510  1.00  0.00           C
ATOM   2243 HG11 VAL B  15      24.340  42.650  44.480  1.00  0.00           H
ATOM   2244 HG12 VAL B  15      25.720  41.800  43.720  1.00  0.00           H
ATOM   2245 HG13 VAL B  15      25.130  43.200  42.900  1.00  0.00           H
ATOM   2246  CG2 VAL B  15      24.280  41.230  41.330  1.00  0.00           C
ATOM   2247 HG21 VAL B  15      25.250  40.680  41.270  1.00  0.00           H
ATOM   2248 HG22 VAL B  15      23.500  40.670  40.760  1.00  0.00           H
ATOM   2249 HG23 VAL B  15      24.480  42.230  40.910  1.00  0.00           H
ATOM   2250  C   VAL B  15      22.510  39.290  43.050  1.00  0.00           C
ATOM   2251  O   VAL B  15      22.690  38.260  42.410  1.00  0.00           O
ATOM   2252  N   VAL B  16      21.300  39.800  43.320  1.00  0.00           N
ATOM   2253  HN  VAL B  16      21.170  40.420  44.090  1.00  0.00           H
ATOM   2254  CA  VAL B  16      20.120  39.140  42.850  1.00  0.00           C
ATOM   2255  HA  VAL B  16      20.210  38.090  42.620  1.00  0.00           H
ATOM   2256  CB  VAL B  16      19.090  39.170  43.950  1.00  0.00           C
ATOM   2257  HB  VAL B  16      18.090  38.870  43.560  1.00  0.00           H
ATOM   2258  CG1 VAL B  16      19.740  38.240  44.980  1.00  0.00           C
ATOM   2259 HG11 VAL B  16      19.190  38.260  45.950  1.00  0.00           H
ATOM   2260 HG12 VAL B  16      19.830  37.190  44.650  1.00  0.00           H
ATOM   2261 HG13 VAL B  16      20.750  38.580  45.300  1.00  0.00           H
ATOM   2262  CG2 VAL B  16      18.900  40.560  44.590  1.00  0.00           C
ATOM   2263 HG21 VAL B  16      18.640  41.350  43.860  1.00  0.00           H
ATOM   2264 HG22 VAL B  16      18.110  40.440  45.360  1.00  0.00           H
ATOM   2265 HG23 VAL B  16      19.780  40.910  45.180  1.00  0.00           H
ATOM   2266  C   VAL B  16      19.590  39.680  41.570  1.00  0.00           C
ATOM   2267  O   VAL B  16      18.430  39.590  41.180  1.00  0.00           O
ATOM   2268  N   ALA B  17      20.480  40.170  40.690  1.00  0.00           N
ATOM   2269  HN  ALA B  17      21.360  40.300  41.160  1.00  0.00           H
ATOM   2270  CA  ALA B  17      20.270  40.340  39.290  1.00  0.00           C
ATOM   2271  HA  ALA B  17      19.210  40.480  39.110  1.00  0.00           H
ATOM   2272  CB  ALA B  17      20.970  41.650  38.880  1.00  0.00           C
ATOM   2273  HB1 ALA B  17      22.060  41.470  38.790  1.00  0.00           H
ATOM   2274  HB2 ALA B  17      20.510  42.090  37.970  1.00  0.00           H
ATOM   2275  HB3 ALA B  17      20.950  42.520  39.570  1.00  0.00           H
ATOM   2276  C   ALA B  17      20.740  39.280  38.360  1.00  0.00           C
ATOM   2277  O   ALA B  17      20.730  39.450  37.140  1.00  0.00           O
ATOM   2278  N   ALA B  18      21.060  38.120  38.970  1.00  0.00           N
ATOM   2279  HN  ALA B  18      21.150  38.160  39.960  1.00  0.00           H
ATOM   2280  CA  ALA B  18      21.580  36.940  38.340  1.00  0.00           C
ATOM   2281  HA  ALA B  18      22.090  37.230  37.440  1.00  0.00           H
ATOM   2282  CB  ALA B  18      22.600  36.190  39.210  1.00  0.00           C
ATOM   2283  HB1 ALA B  18      23.330  36.900  39.660  1.00  0.00           H
ATOM   2284  HB2 ALA B  18      21.980  35.680  39.980  1.00  0.00           H
ATOM   2285  HB3 ALA B  18      23.270  35.530  38.620  1.00  0.00           H
ATOM   2286  C   ALA B  18      20.380  36.110  38.060  1.00  0.00           C
ATOM   2287  O   ALA B  18      19.300  36.390  38.590  1.00  0.00           O
ATOM   2288  N   ALA B  19      20.560  34.970  37.360  1.00  0.00           N
ATOM   2289  HN  ALA B  19      21.420  34.780  36.910  1.00  0.00           H
ATOM   2290  CA  ALA B  19      19.550  33.970  37.270  1.00  0.00           C
ATOM   2291  HA  ALA B  19      18.670  34.440  36.850  1.00  0.00           H
ATOM   2292  CB  ALA B  19      19.920  32.890  36.240  1.00  0.00           C
ATOM   2293  HB1 ALA B  19      19.120  32.150  36.030  1.00  0.00           H
ATOM   2294  HB2 ALA B  19      20.160  33.410  35.290  1.00  0.00           H
ATOM   2295  HB3 ALA B  19      20.750  32.230  36.590  1.00  0.00           H
ATOM   2296  C   ALA B  19      19.350  33.310  38.590  1.00  0.00           C
ATOM   2297  O   ALA B  19      20.290  33.130  39.360  1.00  0.00           O
ATOM   2298  N   GLU B  20      18.130  32.790  38.790  1.00  0.00           N
ATOM   2299  HN  GLU B  20      17.430  32.860  38.080  1.00  0.00           H
ATOM   2300  CA  GLU B  20      17.700  31.900  39.820  1.00  0.00           C
ATOM   2301  HA  GLU B  20      17.970  32.330  40.780  1.00  0.00           H
ATOM   2302  CB  GLU B  20      16.190  31.610  39.810  1.00  0.00           C
ATOM   2303  HB1 GLU B  20      15.990  30.690  40.390  1.00  0.00           H
ATOM   2304  HB2 GLU B  20      15.890  31.410  38.750  1.00  0.00           H
ATOM   2305  CG  GLU B  20      15.430  32.840  40.290  1.00  0.00           C
ATOM   2306  HG1 GLU B  20      15.810  33.830  39.970  1.00  0.00           H
ATOM   2307  HG2 GLU B  20      15.640  32.860  41.380  1.00  0.00           H
ATOM   2308  CD  GLU B  20      13.950  32.780  39.930  1.00  0.00           C
ATOM   2309  OE1 GLU B  20      13.070  32.830  40.830  1.00  0.00           O
ATOM   2310  OE2 GLU B  20      13.630  32.790  38.710  1.00  0.00           O
ATOM   2311  C   GLU B  20      18.410  30.590  39.740  1.00  0.00           C
ATOM   2312  O   GLU B  20      18.870  30.030  40.740  1.00  0.00           O
ATOM   2313  N   LYS B  21      18.580  30.040  38.530  1.00  0.00           N
ATOM   2314  HN  LYS B  21      18.100  30.320  37.700  1.00  0.00           H
ATOM   2315  CA  LYS B  21      19.330  28.850  38.280  1.00  0.00           C
ATOM   2316  HA  LYS B  21      18.830  28.090  38.860  1.00  0.00           H
ATOM   2317  CB  LYS B  21      19.310  28.460  36.790  1.00  0.00           C
ATOM   2318  HB1 LYS B  21      19.360  29.420  36.250  1.00  0.00           H
ATOM   2319  HB2 LYS B  21      18.340  27.950  36.620  1.00  0.00           H
ATOM   2320  CG  LYS B  21      20.390  27.470  36.340  1.00  0.00           C
ATOM   2321  HG1 LYS B  21      20.240  26.400  36.600  1.00  0.00           H
ATOM   2322  HG2 LYS B  21      21.310  27.520  36.960  1.00  0.00           H
ATOM   2323  CD  LYS B  21      20.710  27.510  34.850  1.00  0.00           C
ATOM   2324  HD1 LYS B  21      19.750  27.370  34.300  1.00  0.00           H
ATOM   2325  HD2 LYS B  21      20.900  28.580  34.620  1.00  0.00           H
ATOM   2326  CE  LYS B  21      21.860  26.610  34.380  1.00  0.00           C
ATOM   2327  HE1 LYS B  21      22.060  26.790  33.300  1.00  0.00           H
ATOM   2328  HE2 LYS B  21      21.530  25.560  34.530  1.00  0.00           H
ATOM   2329  NZ  LYS B  21      23.140  26.850  35.080  1.00  0.00           N
ATOM   2330  HZ1 LYS B  21      23.810  26.140  34.710  1.00  0.00           H
ATOM   2331  HZ2 LYS B  21      23.390  27.810  34.780  1.00  0.00           H
ATOM   2332  HZ3 LYS B  21      23.080  26.750  36.110  1.00  0.00           H
ATOM   2333  C   LYS B  21      20.700  28.930  38.840  1.00  0.00           C
ATOM   2334  O   LYS B  21      21.330  29.980  38.720  1.00  0.00           O
ATOM   2335  N   THR B  22      21.220  27.820  39.380  1.00  0.00           N
ATOM   2336  HN  THR B  22      20.730  26.950  39.340  1.00  0.00           H
ATOM   2337  CA  THR B  22      22.590  27.840  39.790  1.00  0.00           C
ATOM   2338  HA  THR B  22      22.830  28.860  40.070  1.00  0.00           H
ATOM   2339  CB  THR B  22      22.860  27.040  41.030  1.00  0.00           C
ATOM   2340  HB  THR B  22      23.900  27.000  41.420  1.00  0.00           H
ATOM   2341  OG1 THR B  22      22.490  25.680  40.870  1.00  0.00           O
ATOM   2342  HG1 THR B  22      23.020  25.280  41.560  1.00  0.00           H
ATOM   2343  CG2 THR B  22      21.980  27.460  42.230  1.00  0.00           C
ATOM   2344 HG21 THR B  22      22.060  26.730  43.060  1.00  0.00           H
ATOM   2345 HG22 THR B  22      22.370  28.350  42.770  1.00  0.00           H
ATOM   2346 HG23 THR B  22      20.960  27.650  41.840  1.00  0.00           H
ATOM   2347  C   THR B  22      23.650  27.400  38.830  1.00  0.00           C
ATOM   2348  O   THR B  22      23.440  26.680  37.860  1.00  0.00           O
ATOM   2349  N   LYS B  23      24.900  27.840  39.030  1.00  0.00           N
ATOM   2350  HN  LYS B  23      25.040  28.420  39.830  1.00  0.00           H
ATOM   2351  CA  LYS B  23      26.090  27.430  38.350  1.00  0.00           C
ATOM   2352  HA  LYS B  23      25.960  26.400  38.040  1.00  0.00           H
ATOM   2353  CB  LYS B  23      26.450  28.480  37.280  1.00  0.00           C
ATOM   2354  HB1 LYS B  23      26.490  29.510  37.710  1.00  0.00           H
ATOM   2355  HB2 LYS B  23      25.610  28.470  36.560  1.00  0.00           H
ATOM   2356  CG  LYS B  23      27.700  28.220  36.440  1.00  0.00           C
ATOM   2357  HG1 LYS B  23      27.610  27.200  36.020  1.00  0.00           H
ATOM   2358  HG2 LYS B  23      28.570  28.270  37.120  1.00  0.00           H
ATOM   2359  CD  LYS B  23      27.840  29.100  35.190  1.00  0.00           C
ATOM   2360  HD1 LYS B  23      28.770  28.830  34.650  1.00  0.00           H
ATOM   2361  HD2 LYS B  23      26.940  28.920  34.560  1.00  0.00           H
ATOM   2362  CE  LYS B  23      27.960  30.610  35.380  1.00  0.00           C
ATOM   2363  HE1 LYS B  23      28.970  30.910  35.750  1.00  0.00           H
ATOM   2364  HE2 LYS B  23      27.270  31.000  36.160  1.00  0.00           H
ATOM   2365  NZ  LYS B  23      27.810  31.390  34.130  1.00  0.00           N
ATOM   2366  HZ1 LYS B  23      26.850  31.170  33.780  1.00  0.00           H
ATOM   2367  HZ2 LYS B  23      27.940  32.400  34.370  1.00  0.00           H
ATOM   2368  HZ3 LYS B  23      28.470  31.090  33.390  1.00  0.00           H
ATOM   2369  C   LYS B  23      27.210  27.380  39.330  1.00  0.00           C
ATOM   2370  O   LYS B  23      27.330  28.320  40.120  1.00  0.00           O
ATOM   2371  N   GLN B  24      27.960  26.270  39.340  1.00  0.00           N
ATOM   2372  HN  GLN B  24      27.830  25.540  38.670  1.00  0.00           H
ATOM   2373  CA  GLN B  24      29.150  26.190  40.130  1.00  0.00           C
ATOM   2374  HA  GLN B  24      28.830  26.490  41.120  1.00  0.00           H
ATOM   2375  CB  GLN B  24      29.680  24.760  40.310  1.00  0.00           C
ATOM   2376  HB1 GLN B  24      30.610  24.740  40.920  1.00  0.00           H
ATOM   2377  HB2 GLN B  24      30.070  24.390  39.340  1.00  0.00           H
ATOM   2378  CG  GLN B  24      28.750  23.770  41.010  1.00  0.00           C
ATOM   2379  HG1 GLN B  24      27.770  23.700  40.490  1.00  0.00           H
ATOM   2380  HG2 GLN B  24      28.590  24.170  42.030  1.00  0.00           H
ATOM   2381  CD  GLN B  24      29.290  22.350  41.190  1.00  0.00           C
ATOM   2382  OE1 GLN B  24      28.980  21.360  40.540  1.00  0.00           O
ATOM   2383  NE2 GLN B  24      30.310  22.220  42.080  1.00  0.00           N
ATOM   2384 HE21 GLN B  24      30.530  23.010  42.650  1.00  0.00           H
ATOM   2385 HE22 GLN B  24      30.590  21.280  42.260  1.00  0.00           H
ATOM   2386  C   GLN B  24      30.300  27.050  39.750  1.00  0.00           C
ATOM   2387  O   GLN B  24      30.560  27.280  38.560  1.00  0.00           O
ATOM   2388  N   GLY B  25      31.070  27.530  40.740  1.00  0.00           N
ATOM   2389  HN  GLY B  25      30.940  27.330  41.710  1.00  0.00           H
ATOM   2390  CA  GLY B  25      32.290  28.240  40.500  1.00  0.00           C
ATOM   2391  HA1 GLY B  25      31.990  29.000  39.790  1.00  0.00           H
ATOM   2392  HA2 GLY B  25      32.670  28.620  41.430  1.00  0.00           H
ATOM   2393  C   GLY B  25      33.340  27.370  39.910  1.00  0.00           C
ATOM   2394  O   GLY B  25      33.320  26.140  39.840  1.00  0.00           O
ATOM   2395  N   VAL B  26      34.490  27.990  39.590  1.00  0.00           N
ATOM   2396  HN  VAL B  26      34.580  28.970  39.760  1.00  0.00           H
ATOM   2397  CA  VAL B  26      35.610  27.320  39.010  1.00  0.00           C
ATOM   2398  HA  VAL B  26      35.230  26.470  38.460  1.00  0.00           H
ATOM   2399  CB  VAL B  26      36.420  28.200  38.100  1.00  0.00           C
ATOM   2400  HB  VAL B  26      36.880  29.040  38.670  1.00  0.00           H
ATOM   2401  CG1 VAL B  26      37.430  27.240  37.470  1.00  0.00           C
ATOM   2402 HG11 VAL B  26      36.910  26.330  37.090  1.00  0.00           H
ATOM   2403 HG12 VAL B  26      37.960  27.730  36.620  1.00  0.00           H
ATOM   2404 HG13 VAL B  26      38.200  26.970  38.230  1.00  0.00           H
ATOM   2405  CG2 VAL B  26      35.550  28.860  37.010  1.00  0.00           C
ATOM   2406 HG21 VAL B  26      35.040  28.030  36.480  1.00  0.00           H
ATOM   2407 HG22 VAL B  26      34.710  29.440  37.440  1.00  0.00           H
ATOM   2408 HG23 VAL B  26      36.200  29.380  36.280  1.00  0.00           H
ATOM   2409  C   VAL B  26      36.450  26.920  40.180  1.00  0.00           C
ATOM   2410  O   VAL B  26      36.920  27.780  40.920  1.00  0.00           O
ATOM   2411  N   ALA B  27      36.930  25.670  40.260  1.00  0.00           N
ATOM   2412  HN  ALA B  27      36.720  24.980  39.580  1.00  0.00           H
ATOM   2413  CA  ALA B  27      37.900  25.270  41.240  1.00  0.00           C
ATOM   2414  HA  ALA B  27      37.650  25.770  42.170  1.00  0.00           H
ATOM   2415  CB  ALA B  27      37.780  23.760  41.510  1.00  0.00           C
ATOM   2416  HB1 ALA B  27      38.500  23.410  42.280  1.00  0.00           H
ATOM   2417  HB2 ALA B  27      36.780  23.420  41.830  1.00  0.00           H
ATOM   2418  HB3 ALA B  27      37.970  23.300  40.520  1.00  0.00           H
ATOM   2419  C   ALA B  27      39.280  25.560  40.770  1.00  0.00           C
ATOM   2420  O   ALA B  27      39.750  25.130  39.720  1.00  0.00           O
ATOM   2421  N   GLU B  28      40.050  26.280  41.610  1.00  0.00           N
ATOM   2422  HN  GLU B  28      39.780  26.510  42.540  1.00  0.00           H
ATOM   2423  CA  GLU B  28      41.420  26.580  41.330  1.00  0.00           C
ATOM   2424  HA  GLU B  28      41.400  27.030  40.350  1.00  0.00           H
ATOM   2425  CB  GLU B  28      42.010  27.610  42.310  1.00  0.00           C
ATOM   2426  HB1 GLU B  28      43.100  27.520  42.150  1.00  0.00           H
ATOM   2427  HB2 GLU B  28      41.840  27.330  43.370  1.00  0.00           H
ATOM   2428  CG  GLU B  28      41.420  29.010  42.130  1.00  0.00           C
ATOM   2429  HG1 GLU B  28      41.870  29.610  42.950  1.00  0.00           H
ATOM   2430  HG2 GLU B  28      40.320  28.850  42.150  1.00  0.00           H
ATOM   2431  CD  GLU B  28      41.840  29.680  40.830  1.00  0.00           C
ATOM   2432  OE1 GLU B  28      41.070  30.340  40.090  1.00  0.00           O
ATOM   2433  OE2 GLU B  28      43.060  29.480  40.580  1.00  0.00           O
ATOM   2434  C   GLU B  28      42.330  25.430  41.070  1.00  0.00           C
ATOM   2435  O   GLU B  28      42.280  24.410  41.750  1.00  0.00           O
ATOM   2436  N   ALA B  29      43.350  25.580  40.200  1.00  0.00           N
ATOM   2437  HN  ALA B  29      43.410  26.350  39.570  1.00  0.00           H
ATOM   2438  CA  ALA B  29      44.480  24.710  40.110  1.00  0.00           C
ATOM   2439  HA  ALA B  29      44.500  24.240  41.080  1.00  0.00           H
ATOM   2440  CB  ALA B  29      44.240  23.770  38.920  1.00  0.00           C
ATOM   2441  HB1 ALA B  29      43.170  23.450  38.900  1.00  0.00           H
ATOM   2442  HB2 ALA B  29      44.440  24.330  37.990  1.00  0.00           H
ATOM   2443  HB3 ALA B  29      44.890  22.880  39.050  1.00  0.00           H
ATOM   2444  C   ALA B  29      45.820  25.350  39.900  1.00  0.00           C
ATOM   2445  O   ALA B  29      46.050  26.290  39.150  1.00  0.00           O
ATOM   2446  N   ALA B  30      46.750  24.740  40.660  1.00  0.00           N
ATOM   2447  HN  ALA B  30      46.480  23.930  41.180  1.00  0.00           H
ATOM   2448  CA  ALA B  30      48.140  25.040  40.680  1.00  0.00           C
ATOM   2449  HA  ALA B  30      48.330  26.030  41.080  1.00  0.00           H
ATOM   2450  CB  ALA B  30      48.920  24.120  41.630  1.00  0.00           C
ATOM   2451  HB1 ALA B  30      50.030  24.170  41.580  1.00  0.00           H
ATOM   2452  HB2 ALA B  30      48.730  24.560  42.630  1.00  0.00           H
ATOM   2453  HB3 ALA B  30      48.580  23.080  41.800  1.00  0.00           H
ATOM   2454  C   ALA B  30      48.790  24.940  39.340  1.00  0.00           C
ATOM   2455  O   ALA B  30      48.640  23.910  38.690  1.00  0.00           O
ATOM   2456  N   GLY B  31      49.360  26.030  38.800  1.00  0.00           N
ATOM   2457  HN  GLY B  31      49.560  26.770  39.430  1.00  0.00           H
ATOM   2458  CA  GLY B  31      50.010  26.180  37.530  1.00  0.00           C
ATOM   2459  HA1 GLY B  31      50.650  27.050  37.570  1.00  0.00           H
ATOM   2460  HA2 GLY B  31      50.650  25.310  37.470  1.00  0.00           H
ATOM   2461  C   GLY B  31      49.130  26.320  36.340  1.00  0.00           C
ATOM   2462  O   GLY B  31      49.680  26.200  35.250  1.00  0.00           O
ATOM   2463  N   LYS B  32      47.810  26.520  36.490  1.00  0.00           N
ATOM   2464  HN  LYS B  32      47.410  26.830  37.350  1.00  0.00           H
ATOM   2465  CA  LYS B  32      46.880  26.260  35.430  1.00  0.00           C
ATOM   2466  HA  LYS B  32      47.400  26.310  34.490  1.00  0.00           H
ATOM   2467  CB  LYS B  32      46.310  24.840  35.520  1.00  0.00           C
ATOM   2468  HB1 LYS B  32      45.380  24.670  34.930  1.00  0.00           H
ATOM   2469  HB2 LYS B  32      46.010  24.750  36.590  1.00  0.00           H
ATOM   2470  CG  LYS B  32      47.280  23.740  35.080  1.00  0.00           C
ATOM   2471  HG1 LYS B  32      48.230  23.720  35.660  1.00  0.00           H
ATOM   2472  HG2 LYS B  32      47.560  23.970  34.020  1.00  0.00           H
ATOM   2473  CD  LYS B  32      46.610  22.370  35.090  1.00  0.00           C
ATOM   2474  HD1 LYS B  32      45.600  22.430  34.620  1.00  0.00           H
ATOM   2475  HD2 LYS B  32      47.170  21.630  34.480  1.00  0.00           H
ATOM   2476  CE  LYS B  32      46.480  21.770  36.490  1.00  0.00           C
ATOM   2477  HE1 LYS B  32      46.190  20.700  36.570  1.00  0.00           H
ATOM   2478  HE2 LYS B  32      45.730  22.390  37.030  1.00  0.00           H
ATOM   2479  NZ  LYS B  32      47.800  21.770  37.150  1.00  0.00           N
ATOM   2480  HZ1 LYS B  32      47.970  22.750  37.470  1.00  0.00           H
ATOM   2481  HZ2 LYS B  32      47.760  21.140  37.980  1.00  0.00           H
ATOM   2482  HZ3 LYS B  32      48.540  21.550  36.450  1.00  0.00           H
ATOM   2483  C   LYS B  32      45.770  27.250  35.330  1.00  0.00           C
ATOM   2484  O   LYS B  32      45.790  28.040  34.390  1.00  0.00           O
ATOM   2485  N   THR B  33      44.810  27.270  36.260  1.00  0.00           N
ATOM   2486  HN  THR B  33      44.920  26.690  37.060  1.00  0.00           H
ATOM   2487  CA  THR B  33      43.670  28.150  36.270  1.00  0.00           C
ATOM   2488  HA  THR B  33      43.170  28.010  35.330  1.00  0.00           H
ATOM   2489  CB  THR B  33      42.780  27.920  37.460  1.00  0.00           C
ATOM   2490  HB  THR B  33      41.940  28.620  37.640  1.00  0.00           H
ATOM   2491  OG1 THR B  33      43.450  27.790  38.710  1.00  0.00           O
ATOM   2492  HG1 THR B  33      43.100  28.470  39.290  1.00  0.00           H
ATOM   2493  CG2 THR B  33      41.930  26.670  37.220  1.00  0.00           C
ATOM   2494 HG21 THR B  33      42.470  25.700  37.120  1.00  0.00           H
ATOM   2495 HG22 THR B  33      41.190  26.500  38.030  1.00  0.00           H
ATOM   2496 HG23 THR B  33      41.440  26.750  36.230  1.00  0.00           H
ATOM   2497  C   THR B  33      44.160  29.550  36.290  1.00  0.00           C
ATOM   2498  O   THR B  33      43.730  30.440  35.560  1.00  0.00           O
ATOM   2499  N   LYS B  34      45.090  29.840  37.230  1.00  0.00           N
ATOM   2500  HN  LYS B  34      45.280  29.170  37.940  1.00  0.00           H
ATOM   2501  CA  LYS B  34      45.560  31.180  37.400  1.00  0.00           C
ATOM   2502  HA  LYS B  34      44.790  31.920  37.210  1.00  0.00           H
ATOM   2503  CB  LYS B  34      46.120  31.240  38.830  1.00  0.00           C
ATOM   2504  HB1 LYS B  34      47.010  30.570  38.830  1.00  0.00           H
ATOM   2505  HB2 LYS B  34      45.430  30.700  39.520  1.00  0.00           H
ATOM   2506  CG  LYS B  34      46.520  32.590  39.410  1.00  0.00           C
ATOM   2507  HG1 LYS B  34      45.650  33.290  39.430  1.00  0.00           H
ATOM   2508  HG2 LYS B  34      47.420  33.010  38.920  1.00  0.00           H
ATOM   2509  CD  LYS B  34      46.830  32.470  40.900  1.00  0.00           C
ATOM   2510  HD1 LYS B  34      45.920  32.130  41.450  1.00  0.00           H
ATOM   2511  HD2 LYS B  34      47.580  31.660  41.000  1.00  0.00           H
ATOM   2512  CE  LYS B  34      47.330  33.740  41.580  1.00  0.00           C
ATOM   2513  HE1 LYS B  34      46.550  34.530  41.540  1.00  0.00           H
ATOM   2514  HE2 LYS B  34      48.220  34.150  41.040  1.00  0.00           H
ATOM   2515  NZ  LYS B  34      47.600  33.510  43.010  1.00  0.00           N
ATOM   2516  HZ1 LYS B  34      48.320  34.120  43.460  1.00  0.00           H
ATOM   2517  HZ2 LYS B  34      46.710  33.680  43.530  1.00  0.00           H
ATOM   2518  HZ3 LYS B  34      47.860  32.520  43.210  1.00  0.00           H
ATOM   2519  C   LYS B  34      46.540  31.620  36.370  1.00  0.00           C
ATOM   2520  O   LYS B  34      47.520  30.930  36.100  1.00  0.00           O
ATOM   2521  N   GLU B  35      46.300  32.860  35.880  1.00  0.00           N
ATOM   2522  HN  GLU B  35      45.530  33.390  36.230  1.00  0.00           H
ATOM   2523  CA  GLU B  35      47.130  33.510  34.910  1.00  0.00           C
ATOM   2524  HA  GLU B  35      47.320  32.840  34.080  1.00  0.00           H
ATOM   2525  CB  GLU B  35      46.390  34.760  34.410  1.00  0.00           C
ATOM   2526  HB1 GLU B  35      47.030  35.520  33.900  1.00  0.00           H
ATOM   2527  HB2 GLU B  35      46.120  35.410  35.260  1.00  0.00           H
ATOM   2528  CG  GLU B  35      45.200  34.400  33.520  1.00  0.00           C
ATOM   2529  HG1 GLU B  35      44.390  33.920  34.120  1.00  0.00           H
ATOM   2530  HG2 GLU B  35      45.520  33.640  32.780  1.00  0.00           H
ATOM   2531  CD  GLU B  35      44.610  35.590  32.770  1.00  0.00           C
ATOM   2532  OE1 GLU B  35      43.880  36.430  33.360  1.00  0.00           O
ATOM   2533  OE2 GLU B  35      44.830  35.650  31.530  1.00  0.00           O
ATOM   2534  C   GLU B  35      48.410  33.920  35.540  1.00  0.00           C
ATOM   2535  O   GLU B  35      48.470  34.810  36.390  1.00  0.00           O
ATOM   2536  N   GLY B  36      49.550  33.300  35.210  1.00  0.00           N
ATOM   2537  HN  GLY B  36      49.480  32.600  34.500  1.00  0.00           H
ATOM   2538  CA  GLY B  36      50.810  33.790  35.680  1.00  0.00           C
ATOM   2539  HA1 GLY B  36      51.330  34.060  34.770  1.00  0.00           H
ATOM   2540  HA2 GLY B  36      50.810  34.590  36.410  1.00  0.00           H
ATOM   2541  C   GLY B  36      51.560  32.660  36.300  1.00  0.00           C
ATOM   2542  O   GLY B  36      52.790  32.650  36.350  1.00  0.00           O
ATOM   2543  N   VAL B  37      50.860  31.630  36.820  1.00  0.00           N
ATOM   2544  HN  VAL B  37      49.870  31.670  36.790  1.00  0.00           H
ATOM   2545  CA  VAL B  37      51.460  30.630  37.650  1.00  0.00           C
ATOM   2546  HA  VAL B  37      52.200  31.210  38.190  1.00  0.00           H
ATOM   2547  CB  VAL B  37      50.530  30.020  38.650  1.00  0.00           C
ATOM   2548  HB  VAL B  37      49.900  29.310  38.070  1.00  0.00           H
ATOM   2549  CG1 VAL B  37      51.250  29.320  39.820  1.00  0.00           C
ATOM   2550 HG11 VAL B  37      51.900  30.010  40.390  1.00  0.00           H
ATOM   2551 HG12 VAL B  37      50.630  28.930  40.650  1.00  0.00           H
ATOM   2552 HG13 VAL B  37      51.710  28.470  39.270  1.00  0.00           H
ATOM   2553  CG2 VAL B  37      49.700  31.160  39.250  1.00  0.00           C
ATOM   2554 HG21 VAL B  37      50.360  32.050  39.390  1.00  0.00           H
ATOM   2555 HG22 VAL B  37      48.900  31.490  38.560  1.00  0.00           H
ATOM   2556 HG23 VAL B  37      49.140  30.980  40.190  1.00  0.00           H
ATOM   2557  C   VAL B  37      52.020  29.540  36.800  1.00  0.00           C
ATOM   2558  O   VAL B  37      51.250  29.000  36.010  1.00  0.00           O
ATOM   2559  N   LEU B  38      53.310  29.180  36.810  1.00  0.00           N
ATOM   2560  HN  LEU B  38      54.000  29.780  37.200  1.00  0.00           H
ATOM   2561  CA  LEU B  38      53.880  28.080  36.090  1.00  0.00           C
ATOM   2562  HA  LEU B  38      53.150  27.710  35.390  1.00  0.00           H
ATOM   2563  CB  LEU B  38      55.140  28.530  35.330  1.00  0.00           C
ATOM   2564  HB1 LEU B  38      55.980  28.840  35.990  1.00  0.00           H
ATOM   2565  HB2 LEU B  38      54.900  29.490  34.830  1.00  0.00           H
ATOM   2566  CG  LEU B  38      55.670  27.540  34.270  1.00  0.00           C
ATOM   2567  HG  LEU B  38      56.280  26.740  34.750  1.00  0.00           H
ATOM   2568  CD1 LEU B  38      54.630  26.990  33.280  1.00  0.00           C
ATOM   2569 HD11 LEU B  38      53.990  26.310  33.890  1.00  0.00           H
ATOM   2570 HD12 LEU B  38      54.040  27.760  32.730  1.00  0.00           H
ATOM   2571 HD13 LEU B  38      55.080  26.310  32.530  1.00  0.00           H
ATOM   2572  CD2 LEU B  38      56.780  28.220  33.450  1.00  0.00           C
ATOM   2573 HD21 LEU B  38      57.630  28.370  34.140  1.00  0.00           H
ATOM   2574 HD22 LEU B  38      57.150  27.540  32.650  1.00  0.00           H
ATOM   2575 HD23 LEU B  38      56.500  29.220  33.060  1.00  0.00           H
ATOM   2576  C   LEU B  38      54.270  27.070  37.120  1.00  0.00           C
ATOM   2577  O   LEU B  38      54.110  25.890  36.800  1.00  0.00           O
ATOM   2578  N   TYR B  39      54.760  27.440  38.320  1.00  0.00           N
ATOM   2579  HN  TYR B  39      54.850  28.370  38.670  1.00  0.00           H
ATOM   2580  CA  TYR B  39      55.060  26.520  39.360  1.00  0.00           C
ATOM   2581  HA  TYR B  39      55.790  25.880  38.890  1.00  0.00           H
ATOM   2582  CB  TYR B  39      55.680  27.250  40.570  1.00  0.00           C
ATOM   2583  HB1 TYR B  39      55.470  26.620  41.460  1.00  0.00           H
ATOM   2584  HB2 TYR B  39      55.190  28.210  40.810  1.00  0.00           H
ATOM   2585  CG  TYR B  39      57.160  27.450  40.580  1.00  0.00           C
ATOM   2586  CD1 TYR B  39      57.700  28.570  41.160  1.00  0.00           C
ATOM   2587  HD1 TYR B  39      57.030  29.390  41.350  1.00  0.00           H
ATOM   2588  CE1 TYR B  39      59.060  28.630  41.350  1.00  0.00           C
ATOM   2589  HE1 TYR B  39      59.520  29.530  41.730  1.00  0.00           H
ATOM   2590  CZ  TYR B  39      59.860  27.610  40.860  1.00  0.00           C
ATOM   2591  OH  TYR B  39      61.250  27.750  40.720  1.00  0.00           O
ATOM   2592  HH  TYR B  39      61.580  27.600  39.830  1.00  0.00           H
ATOM   2593  CD2 TYR B  39      57.930  26.400  40.130  1.00  0.00           C
ATOM   2594  HD2 TYR B  39      57.530  25.490  39.710  1.00  0.00           H
ATOM   2595  CE2 TYR B  39      59.280  26.480  40.350  1.00  0.00           C
ATOM   2596  HE2 TYR B  39      59.950  25.740  39.930  1.00  0.00           H
ATOM   2597  C   TYR B  39      53.920  25.680  39.850  1.00  0.00           C
ATOM   2598  O   TYR B  39      52.860  26.150  40.250  1.00  0.00           O
ATOM   2599  N   VAL B  40      54.180  24.360  39.940  1.00  0.00           N
ATOM   2600  HN  VAL B  40      55.020  24.040  39.520  1.00  0.00           H
ATOM   2601  CA  VAL B  40      53.230  23.390  40.390  1.00  0.00           C
ATOM   2602  HA  VAL B  40      52.230  23.620  40.060  1.00  0.00           H
ATOM   2603  CB  VAL B  40      53.420  22.070  39.700  1.00  0.00           C
ATOM   2604  HB  VAL B  40      54.500  21.830  39.740  1.00  0.00           H
ATOM   2605  CG1 VAL B  40      52.610  20.910  40.310  1.00  0.00           C
ATOM   2606 HG11 VAL B  40      52.850  20.030  39.690  1.00  0.00           H
ATOM   2607 HG12 VAL B  40      52.950  20.890  41.370  1.00  0.00           H
ATOM   2608 HG13 VAL B  40      51.530  21.170  40.230  1.00  0.00           H
ATOM   2609  CG2 VAL B  40      53.230  22.120  38.180  1.00  0.00           C
ATOM   2610 HG21 VAL B  40      53.340  21.120  37.710  1.00  0.00           H
ATOM   2611 HG22 VAL B  40      52.200  22.400  37.850  1.00  0.00           H
ATOM   2612 HG23 VAL B  40      54.000  22.810  37.770  1.00  0.00           H
ATOM   2613  C   VAL B  40      53.360  23.350  41.870  1.00  0.00           C
ATOM   2614  O   VAL B  40      52.390  23.140  42.590  1.00  0.00           O
ATOM   2615  N   GLY B  41      54.550  23.650  42.420  1.00  0.00           N
ATOM   2616  HN  GLY B  41      55.310  23.840  41.800  1.00  0.00           H
ATOM   2617  CA  GLY B  41      54.750  23.820  43.830  1.00  0.00           C
ATOM   2618  HA1 GLY B  41      54.160  23.070  44.340  1.00  0.00           H
ATOM   2619  HA2 GLY B  41      55.800  23.640  44.010  1.00  0.00           H
ATOM   2620  C   GLY B  41      54.370  25.170  44.330  1.00  0.00           C
ATOM   2621  O   GLY B  41      54.770  26.150  43.700  1.00  0.00           O
ATOM   2622  N   SER B  42      53.470  25.200  45.330  1.00  0.00           N
ATOM   2623  HN  SER B  42      53.180  24.400  45.850  1.00  0.00           H
ATOM   2624  CA  SER B  42      52.680  26.350  45.630  1.00  0.00           C
ATOM   2625  HA  SER B  42      53.250  27.220  45.920  1.00  0.00           H
ATOM   2626  CB  SER B  42      51.730  26.760  44.490  1.00  0.00           C
ATOM   2627  HB1 SER B  42      50.930  27.410  44.910  1.00  0.00           H
ATOM   2628  HB2 SER B  42      51.270  25.860  44.030  1.00  0.00           H
ATOM   2629  OG  SER B  42      52.400  27.480  43.470  1.00  0.00           O
ATOM   2630  HG1 SER B  42      53.210  26.980  43.370  1.00  0.00           H
ATOM   2631  C   SER B  42      51.930  26.020  46.880  1.00  0.00           C
ATOM   2632  O   SER B  42      51.770  24.870  47.290  1.00  0.00           O
ATOM   2633  N   LYS B  43      51.310  27.000  47.560  1.00  0.00           N
ATOM   2634  HN  LYS B  43      51.220  27.920  47.190  1.00  0.00           H
ATOM   2635  CA  LYS B  43      50.650  26.740  48.810  1.00  0.00           C
ATOM   2636  HA  LYS B  43      50.440  25.690  48.950  1.00  0.00           H
ATOM   2637  CB  LYS B  43      51.490  27.150  50.030  1.00  0.00           C
ATOM   2638  HB1 LYS B  43      51.550  28.240  50.240  1.00  0.00           H
ATOM   2639  HB2 LYS B  43      52.530  26.820  49.840  1.00  0.00           H
ATOM   2640  CG  LYS B  43      51.040  26.480  51.340  1.00  0.00           C
ATOM   2641  HG1 LYS B  43      51.880  26.600  52.060  1.00  0.00           H
ATOM   2642  HG2 LYS B  43      50.940  25.390  51.160  1.00  0.00           H
ATOM   2643  CD  LYS B  43      49.800  27.060  52.020  1.00  0.00           C
ATOM   2644  HD1 LYS B  43      48.830  26.920  51.490  1.00  0.00           H
ATOM   2645  HD2 LYS B  43      49.680  26.460  52.950  1.00  0.00           H
ATOM   2646  CE  LYS B  43      49.930  28.500  52.540  1.00  0.00           C
ATOM   2647  HE1 LYS B  43      49.930  29.240  51.710  1.00  0.00           H
ATOM   2648  HE2 LYS B  43      50.820  28.570  53.200  1.00  0.00           H
ATOM   2649  NZ  LYS B  43      48.780  28.820  53.420  1.00  0.00           N
ATOM   2650  HZ1 LYS B  43      48.460  28.010  53.980  1.00  0.00           H
ATOM   2651  HZ2 LYS B  43      48.930  29.610  54.070  1.00  0.00           H
ATOM   2652  HZ3 LYS B  43      47.990  29.110  52.800  1.00  0.00           H
ATOM   2653  C   LYS B  43      49.500  27.670  48.680  1.00  0.00           C
ATOM   2654  O   LYS B  43      49.580  28.760  48.120  1.00  0.00           O
ATOM   2655  N   THR B  44      48.280  27.240  49.080  1.00  0.00           N
ATOM   2656  HN  THR B  44      48.200  26.280  49.320  1.00  0.00           H
ATOM   2657  CA  THR B  44      47.090  28.030  48.960  1.00  0.00           C
ATOM   2658  HA  THR B  44      47.010  28.310  47.920  1.00  0.00           H
ATOM   2659  CB  THR B  44      45.800  27.290  49.130  1.00  0.00           C
ATOM   2660  HB  THR B  44      44.980  28.040  49.180  1.00  0.00           H
ATOM   2661  OG1 THR B  44      45.710  26.580  50.360  1.00  0.00           O
ATOM   2662  HG1 THR B  44      44.930  26.020  50.310  1.00  0.00           H
ATOM   2663  CG2 THR B  44      45.450  26.320  48.000  1.00  0.00           C
ATOM   2664 HG21 THR B  44      45.300  26.990  47.130  1.00  0.00           H
ATOM   2665 HG22 THR B  44      46.230  25.550  47.820  1.00  0.00           H
ATOM   2666 HG23 THR B  44      44.450  25.830  48.080  1.00  0.00           H
ATOM   2667  C   THR B  44      47.090  29.330  49.690  1.00  0.00           C
ATOM   2668  O   THR B  44      47.600  29.410  50.810  1.00  0.00           O
ATOM   2669  N   LYS B  45      46.410  30.400  49.250  1.00  0.00           N
ATOM   2670  HN  LYS B  45      45.950  30.350  48.370  1.00  0.00           H
ATOM   2671  CA  LYS B  45      46.390  31.660  49.940  1.00  0.00           C
ATOM   2672  HA  LYS B  45      47.400  31.880  50.270  1.00  0.00           H
ATOM   2673  CB  LYS B  45      46.020  32.750  48.930  1.00  0.00           C
ATOM   2674  HB1 LYS B  45      45.050  32.410  48.500  1.00  0.00           H
ATOM   2675  HB2 LYS B  45      46.690  32.820  48.040  1.00  0.00           H
ATOM   2676  CG  LYS B  45      45.800  34.110  49.600  1.00  0.00           C
ATOM   2677  HG1 LYS B  45      46.460  34.140  50.490  1.00  0.00           H
ATOM   2678  HG2 LYS B  45      44.750  34.140  49.970  1.00  0.00           H
ATOM   2679  CD  LYS B  45      45.990  35.400  48.810  1.00  0.00           C
ATOM   2680  HD1 LYS B  45      45.800  36.260  49.480  1.00  0.00           H
ATOM   2681  HD2 LYS B  45      47.060  35.570  48.570  1.00  0.00           H
ATOM   2682  CE  LYS B  45      45.150  35.570  47.540  1.00  0.00           C
ATOM   2683  HE1 LYS B  45      45.110  36.610  47.150  1.00  0.00           H
ATOM   2684  HE2 LYS B  45      44.190  35.010  47.540  1.00  0.00           H
ATOM   2685  NZ  LYS B  45      45.970  34.890  46.500  1.00  0.00           N
ATOM   2686  HZ1 LYS B  45      45.900  33.870  46.660  1.00  0.00           H
ATOM   2687  HZ2 LYS B  45      45.560  35.100  45.560  1.00  0.00           H
ATOM   2688  HZ3 LYS B  45      46.970  35.180  46.460  1.00  0.00           H
ATOM   2689  C   LYS B  45      45.520  31.750  51.150  1.00  0.00           C
ATOM   2690  O   LYS B  45      44.380  31.280  51.120  1.00  0.00           O
ATOM   2691  N   GLU B  46      45.920  32.350  52.280  1.00  0.00           N
ATOM   2692  HN  GLU B  46      46.850  32.700  52.380  1.00  0.00           H
ATOM   2693  CA  GLU B  46      45.090  32.580  53.430  1.00  0.00           C
ATOM   2694  HA  GLU B  46      44.750  31.610  53.740  1.00  0.00           H
ATOM   2695  CB  GLU B  46      45.930  33.130  54.600  1.00  0.00           C
ATOM   2696  HB1 GLU B  46      45.230  33.720  55.220  1.00  0.00           H
ATOM   2697  HB2 GLU B  46      46.720  33.770  54.160  1.00  0.00           H
ATOM   2698  CG  GLU B  46      46.640  32.290  55.660  1.00  0.00           C
ATOM   2699  HG1 GLU B  46      45.970  31.770  56.390  1.00  0.00           H
ATOM   2700  HG2 GLU B  46      47.280  32.980  56.240  1.00  0.00           H
ATOM   2701  CD  GLU B  46      47.540  31.170  55.140  1.00  0.00           C
ATOM   2702  OE1 GLU B  46      48.630  31.380  54.550  1.00  0.00           O
ATOM   2703  OE2 GLU B  46      47.260  29.980  55.440  1.00  0.00           O
ATOM   2704  C   GLU B  46      43.880  33.410  53.160  1.00  0.00           C
ATOM   2705  O   GLU B  46      44.010  34.420  52.460  1.00  0.00           O
ATOM   2706  N   GLY B  47      42.700  32.990  53.640  1.00  0.00           N
ATOM   2707  HN  GLY B  47      42.620  32.110  54.090  1.00  0.00           H
ATOM   2708  CA  GLY B  47      41.610  33.900  53.530  1.00  0.00           C
ATOM   2709  HA1 GLY B  47      41.960  34.800  54.010  1.00  0.00           H
ATOM   2710  HA2 GLY B  47      41.200  33.870  52.530  1.00  0.00           H
ATOM   2711  C   GLY B  47      40.600  33.380  54.490  1.00  0.00           C
ATOM   2712  O   GLY B  47      40.700  32.240  54.950  1.00  0.00           O
ATOM   2713  N   VAL B  48      39.520  34.140  54.780  1.00  0.00           N
ATOM   2714  HN  VAL B  48      39.510  35.050  54.380  1.00  0.00           H
ATOM   2715  CA  VAL B  48      38.530  33.750  55.730  1.00  0.00           C
ATOM   2716  HA  VAL B  48      38.790  32.830  56.230  1.00  0.00           H
ATOM   2717  CB  VAL B  48      38.290  34.790  56.780  1.00  0.00           C
ATOM   2718  HB  VAL B  48      37.400  34.480  57.370  1.00  0.00           H
ATOM   2719  CG1 VAL B  48      39.510  35.010  57.690  1.00  0.00           C
ATOM   2720 HG11 VAL B  48      40.230  35.600  57.070  1.00  0.00           H
ATOM   2721 HG12 VAL B  48      39.370  35.580  58.630  1.00  0.00           H
ATOM   2722 HG13 VAL B  48      39.950  34.020  57.930  1.00  0.00           H
ATOM   2723  CG2 VAL B  48      37.820  36.160  56.240  1.00  0.00           C
ATOM   2724 HG21 VAL B  48      37.730  36.820  57.130  1.00  0.00           H
ATOM   2725 HG22 VAL B  48      38.590  36.580  55.560  1.00  0.00           H
ATOM   2726 HG23 VAL B  48      36.870  36.000  55.680  1.00  0.00           H
ATOM   2727  C   VAL B  48      37.240  33.480  55.040  1.00  0.00           C
ATOM   2728  O   VAL B  48      36.200  33.220  55.650  1.00  0.00           O
ATOM   2729  N   VAL B  49      37.140  33.500  53.690  1.00  0.00           N
ATOM   2730  HN  VAL B  49      37.920  33.520  53.080  1.00  0.00           H
ATOM   2731  CA  VAL B  49      35.930  33.370  52.940  1.00  0.00           C
ATOM   2732  HA  VAL B  49      35.090  33.830  53.440  1.00  0.00           H
ATOM   2733  CB  VAL B  49      36.050  33.890  51.530  1.00  0.00           C
ATOM   2734  HB  VAL B  49      36.490  33.030  50.970  1.00  0.00           H
ATOM   2735  CG1 VAL B  49      34.750  34.350  50.860  1.00  0.00           C
ATOM   2736 HG11 VAL B  49      33.940  33.650  51.170  1.00  0.00           H
ATOM   2737 HG12 VAL B  49      34.500  35.390  51.130  1.00  0.00           H
ATOM   2738 HG13 VAL B  49      34.990  34.280  49.770  1.00  0.00           H
ATOM   2739  CG2 VAL B  49      37.060  35.050  51.400  1.00  0.00           C
ATOM   2740 HG21 VAL B  49      37.230  35.260  50.320  1.00  0.00           H
ATOM   2741 HG22 VAL B  49      36.630  35.910  51.960  1.00  0.00           H
ATOM   2742 HG23 VAL B  49      38.050  34.840  51.860  1.00  0.00           H
ATOM   2743  C   VAL B  49      35.650  31.910  52.870  1.00  0.00           C
ATOM   2744  O   VAL B  49      36.520  31.080  52.570  1.00  0.00           O
ATOM   2745  N   HIS B  50      34.410  31.490  53.150  1.00  0.00           N
ATOM   2746  HN  HIS B  50      33.770  32.190  53.460  1.00  0.00           H
ATOM   2747  CA  HIS B  50      34.040  30.120  52.960  1.00  0.00           C
ATOM   2748  HA  HIS B  50      34.900  29.480  52.960  1.00  0.00           H
ATOM   2749  CB  HIS B  50      33.100  29.730  54.120  1.00  0.00           C
ATOM   2750  HB1 HIS B  50      32.120  30.250  54.050  1.00  0.00           H
ATOM   2751  HB2 HIS B  50      33.600  29.970  55.090  1.00  0.00           H
ATOM   2752  ND1 HIS B  50      33.820  27.420  54.430  1.00  0.00           N
ATOM   2753  CG  HIS B  50      32.770  28.270  54.140  1.00  0.00           C
ATOM   2754  CE1 HIS B  50      33.370  26.210  54.160  1.00  0.00           C
ATOM   2755  HE1 HIS B  50      33.920  25.270  54.250  1.00  0.00           H
ATOM   2756  NE2 HIS B  50      32.100  26.240  53.670  1.00  0.00           N
ATOM   2757  HE2 HIS B  50      31.480  25.500  53.410  1.00  0.00           H
ATOM   2758  CD2 HIS B  50      31.710  27.570  53.650  1.00  0.00           C
ATOM   2759  HD2 HIS B  50      30.680  27.890  53.580  1.00  0.00           H
ATOM   2760  C   HIS B  50      33.340  29.980  51.650  1.00  0.00           C
ATOM   2761  O   HIS B  50      32.130  29.870  51.450  1.00  0.00           O
ATOM   2762  N   GLY B  51      34.180  29.970  50.600  1.00  0.00           N
ATOM   2763  HN  GLY B  51      35.130  30.000  50.890  1.00  0.00           H
ATOM   2764  CA  GLY B  51      33.890  30.040  49.200  1.00  0.00           C
ATOM   2765  HA1 GLY B  51      34.030  29.030  48.850  1.00  0.00           H
ATOM   2766  HA2 GLY B  51      32.900  30.470  49.140  1.00  0.00           H
ATOM   2767  C   GLY B  51      34.800  30.950  48.460  1.00  0.00           C
ATOM   2768  O   GLY B  51      35.810  31.460  48.940  1.00  0.00           O
ATOM   2769  N   VAL B  52      34.450  31.150  47.170  1.00  0.00           N
ATOM   2770  HN  VAL B  52      33.640  30.630  46.920  1.00  0.00           H
ATOM   2771  CA  VAL B  52      35.070  32.070  46.270  1.00  0.00           C
ATOM   2772  HA  VAL B  52      36.150  31.970  46.290  1.00  0.00           H
ATOM   2773  CB  VAL B  52      34.490  31.780  44.920  1.00  0.00           C
ATOM   2774  HB  VAL B  52      33.380  31.850  44.960  1.00  0.00           H
ATOM   2775  CG1 VAL B  52      35.030  32.830  43.930  1.00  0.00           C
ATOM   2776 HG11 VAL B  52      34.510  33.790  44.100  1.00  0.00           H
ATOM   2777 HG12 VAL B  52      36.090  33.130  44.070  1.00  0.00           H
ATOM   2778 HG13 VAL B  52      34.930  32.550  42.860  1.00  0.00           H
ATOM   2779  CG2 VAL B  52      34.880  30.420  44.310  1.00  0.00           C
ATOM   2780 HG21 VAL B  52      34.330  30.160  43.370  1.00  0.00           H
ATOM   2781 HG22 VAL B  52      35.980  30.460  44.170  1.00  0.00           H
ATOM   2782 HG23 VAL B  52      34.730  29.540  44.960  1.00  0.00           H
ATOM   2783  C   VAL B  52      34.810  33.460  46.720  1.00  0.00           C
ATOM   2784  O   VAL B  52      33.680  33.780  47.100  1.00  0.00           O
ATOM   2785  N   ALA B  53      35.890  34.270  46.750  1.00  0.00           N
ATOM   2786  HN  ALA B  53      36.790  33.990  46.440  1.00  0.00           H
ATOM   2787  CA  ALA B  53      36.010  35.600  47.260  1.00  0.00           C
ATOM   2788  HA  ALA B  53      35.760  35.640  48.310  1.00  0.00           H
ATOM   2789  CB  ALA B  53      37.480  36.020  47.060  1.00  0.00           C
ATOM   2790  HB1 ALA B  53      37.710  35.960  45.980  1.00  0.00           H
ATOM   2791  HB2 ALA B  53      37.720  37.090  47.250  1.00  0.00           H
ATOM   2792  HB3 ALA B  53      38.150  35.320  47.610  1.00  0.00           H
ATOM   2793  C   ALA B  53      35.140  36.660  46.680  1.00  0.00           C
ATOM   2794  O   ALA B  53      34.760  37.600  47.360  1.00  0.00           O
ATOM   2795  N   THR B  54      34.680  36.570  45.420  1.00  0.00           N
ATOM   2796  HN  THR B  54      35.080  35.910  44.790  1.00  0.00           H
ATOM   2797  CA  THR B  54      33.840  37.560  44.820  1.00  0.00           C
ATOM   2798  HA  THR B  54      34.080  38.490  45.310  1.00  0.00           H
ATOM   2799  CB  THR B  54      34.100  37.610  43.340  1.00  0.00           C
ATOM   2800  HB  THR B  54      33.180  37.770  42.730  1.00  0.00           H
ATOM   2801  OG1 THR B  54      34.660  36.390  42.890  1.00  0.00           O
ATOM   2802  HG1 THR B  54      34.490  36.390  41.940  1.00  0.00           H
ATOM   2803  CG2 THR B  54      35.080  38.780  43.170  1.00  0.00           C
ATOM   2804 HG21 THR B  54      35.560  38.650  42.170  1.00  0.00           H
ATOM   2805 HG22 THR B  54      34.400  39.650  43.040  1.00  0.00           H
ATOM   2806 HG23 THR B  54      35.870  38.780  43.950  1.00  0.00           H
ATOM   2807  C   THR B  54      32.390  37.270  45.050  1.00  0.00           C
ATOM   2808  O   THR B  54      31.520  38.040  44.660  1.00  0.00           O
ATOM   2809  N   VAL B  55      31.990  36.170  45.720  1.00  0.00           N
ATOM   2810  HN  VAL B  55      32.790  35.700  46.090  1.00  0.00           H
ATOM   2811  CA  VAL B  55      30.630  35.740  45.760  1.00  0.00           C
ATOM   2812  HA  VAL B  55      29.940  36.570  45.700  1.00  0.00           H
ATOM   2813  CB  VAL B  55      30.340  34.720  44.710  1.00  0.00           C
ATOM   2814  HB  VAL B  55      29.330  34.260  44.780  1.00  0.00           H
ATOM   2815  CG1 VAL B  55      30.340  35.420  43.340  1.00  0.00           C
ATOM   2816 HG11 VAL B  55      30.140  34.670  42.540  1.00  0.00           H
ATOM   2817 HG12 VAL B  55      29.610  36.220  43.120  1.00  0.00           H
ATOM   2818 HG13 VAL B  55      31.380  35.770  43.150  1.00  0.00           H
ATOM   2819  CG2 VAL B  55      31.420  33.630  44.640  1.00  0.00           C
ATOM   2820 HG21 VAL B  55      31.040  32.980  43.820  1.00  0.00           H
ATOM   2821 HG22 VAL B  55      32.390  33.960  44.200  1.00  0.00           H
ATOM   2822 HG23 VAL B  55      31.530  32.940  45.510  1.00  0.00           H
ATOM   2823  C   VAL B  55      30.170  35.170  47.060  1.00  0.00           C
ATOM   2824  O   VAL B  55      28.960  35.230  47.270  1.00  0.00           O
ATOM   2825  N   ALA B  56      31.030  34.580  47.910  1.00  0.00           N
ATOM   2826  HN  ALA B  56      31.990  34.400  47.690  1.00  0.00           H
ATOM   2827  CA  ALA B  56      30.520  34.000  49.110  1.00  0.00           C
ATOM   2828  HA  ALA B  56      29.570  33.540  48.900  1.00  0.00           H
ATOM   2829  CB  ALA B  56      31.540  32.910  49.470  1.00  0.00           C
ATOM   2830  HB1 ALA B  56      31.040  32.150  50.110  1.00  0.00           H
ATOM   2831  HB2 ALA B  56      31.810  32.340  48.550  1.00  0.00           H
ATOM   2832  HB3 ALA B  56      32.460  33.170  50.030  1.00  0.00           H
ATOM   2833  C   ALA B  56      30.410  34.890  50.310  1.00  0.00           C
ATOM   2834  O   ALA B  56      31.310  35.640  50.680  1.00  0.00           O
ATOM   2835  N   GLU B  57      29.190  34.790  50.860  1.00  0.00           N
ATOM   2836  HN  GLU B  57      28.510  34.160  50.480  1.00  0.00           H
ATOM   2837  CA  GLU B  57      28.770  35.620  51.950  1.00  0.00           C
ATOM   2838  HA  GLU B  57      29.390  36.500  52.010  1.00  0.00           H
ATOM   2839  CB  GLU B  57      27.340  36.130  51.730  1.00  0.00           C
ATOM   2840  HB1 GLU B  57      27.120  36.540  50.720  1.00  0.00           H
ATOM   2841  HB2 GLU B  57      27.110  37.080  52.250  1.00  0.00           H
ATOM   2842  CG  GLU B  57      26.230  35.140  52.090  1.00  0.00           C
ATOM   2843  HG1 GLU B  57      25.310  35.740  51.910  1.00  0.00           H
ATOM   2844  HG2 GLU B  57      26.300  34.750  53.130  1.00  0.00           H
ATOM   2845  CD  GLU B  57      26.030  33.880  51.250  1.00  0.00           C
ATOM   2846  OE1 GLU B  57      26.860  33.500  50.380  1.00  0.00           O
ATOM   2847  OE2 GLU B  57      24.960  33.230  51.390  1.00  0.00           O
ATOM   2848  C   GLU B  57      28.940  34.810  53.190  1.00  0.00           C
ATOM   2849  O   GLU B  57      28.830  35.280  54.330  1.00  0.00           O
ATOM   2850  N   LYS B  58      29.340  33.530  53.100  1.00  0.00           N
ATOM   2851  HN  LYS B  58      29.130  33.070  52.240  1.00  0.00           H
ATOM   2852  CA  LYS B  58      29.860  32.800  54.210  1.00  0.00           C
ATOM   2853  HA  LYS B  58      29.390  33.260  55.060  1.00  0.00           H
ATOM   2854  CB  LYS B  58      29.560  31.290  54.180  1.00  0.00           C
ATOM   2855  HB1 LYS B  58      30.220  30.860  54.970  1.00  0.00           H
ATOM   2856  HB2 LYS B  58      29.860  30.830  53.210  1.00  0.00           H
ATOM   2857  CG  LYS B  58      28.110  31.000  54.570  1.00  0.00           C
ATOM   2858  HG1 LYS B  58      27.520  31.550  53.800  1.00  0.00           H
ATOM   2859  HG2 LYS B  58      27.890  31.380  55.590  1.00  0.00           H
ATOM   2860  CD  LYS B  58      27.840  29.510  54.380  1.00  0.00           C
ATOM   2861  HD1 LYS B  58      28.060  29.220  53.330  1.00  0.00           H
ATOM   2862  HD2 LYS B  58      28.470  28.890  55.060  1.00  0.00           H
ATOM   2863  CE  LYS B  58      26.410  29.040  54.630  1.00  0.00           C
ATOM   2864  HE1 LYS B  58      26.500  27.940  54.490  1.00  0.00           H
ATOM   2865  HE2 LYS B  58      25.550  29.440  54.050  1.00  0.00           H
ATOM   2866  NZ  LYS B  58      26.080  29.210  56.060  1.00  0.00           N
ATOM   2867  HZ1 LYS B  58      25.530  28.390  56.380  1.00  0.00           H
ATOM   2868  HZ2 LYS B  58      27.010  29.290  56.520  1.00  0.00           H
ATOM   2869  HZ3 LYS B  58      25.540  30.080  56.220  1.00  0.00           H
ATOM   2870  C   LYS B  58      31.280  33.080  54.560  1.00  0.00           C
ATOM   2871  O   LYS B  58      32.160  33.090  53.700  1.00  0.00           O
ATOM   2872  N   THR B  59      31.640  33.250  55.840  1.00  0.00           N
ATOM   2873  HN  THR B  59      30.990  33.310  56.590  1.00  0.00           H
ATOM   2874  CA  THR B  59      32.980  33.230  56.330  1.00  0.00           C
ATOM   2875  HA  THR B  59      33.720  33.370  55.560  1.00  0.00           H
ATOM   2876  CB  THR B  59      33.200  34.270  57.390  1.00  0.00           C
ATOM   2877  HB  THR B  59      34.190  34.140  57.870  1.00  0.00           H
ATOM   2878  OG1 THR B  59      32.260  34.310  58.460  1.00  0.00           O
ATOM   2879  HG1 THR B  59      32.060  33.390  58.640  1.00  0.00           H
ATOM   2880  CG2 THR B  59      33.180  35.650  56.720  1.00  0.00           C
ATOM   2881 HG21 THR B  59      33.880  35.570  55.860  1.00  0.00           H
ATOM   2882 HG22 THR B  59      32.190  35.850  56.260  1.00  0.00           H
ATOM   2883 HG23 THR B  59      33.410  36.560  57.310  1.00  0.00           H
ATOM   2884  C   THR B  59      33.290  31.870  56.850  1.00  0.00           C
ATOM   2885  O   THR B  59      32.350  31.110  57.090  1.00  0.00           O
ATOM   2886  N   LYS B  60      34.540  31.380  56.940  1.00  0.00           N
ATOM   2887  HN  LYS B  60      35.260  32.000  56.650  1.00  0.00           H
ATOM   2888  CA  LYS B  60      35.040  30.190  57.560  1.00  0.00           C
ATOM   2889  HA  LYS B  60      34.600  29.320  57.110  1.00  0.00           H
ATOM   2890  CB  LYS B  60      36.570  30.220  57.370  1.00  0.00           C
ATOM   2891  HB1 LYS B  60      37.230  29.610  58.030  1.00  0.00           H
ATOM   2892  HB2 LYS B  60      36.940  31.260  57.430  1.00  0.00           H
ATOM   2893  CG  LYS B  60      37.020  29.740  55.990  1.00  0.00           C
ATOM   2894  HG1 LYS B  60      36.490  30.360  55.230  1.00  0.00           H
ATOM   2895  HG2 LYS B  60      36.680  28.700  55.800  1.00  0.00           H
ATOM   2896  CD  LYS B  60      38.530  29.790  55.760  1.00  0.00           C
ATOM   2897  HD1 LYS B  60      38.850  30.830  55.950  1.00  0.00           H
ATOM   2898  HD2 LYS B  60      38.950  29.070  56.500  1.00  0.00           H
ATOM   2899  CE  LYS B  60      38.960  29.370  54.350  1.00  0.00           C
ATOM   2900  HE1 LYS B  60      40.070  29.470  54.300  1.00  0.00           H
ATOM   2901  HE2 LYS B  60      38.530  29.960  53.510  1.00  0.00           H
ATOM   2902  NZ  LYS B  60      38.620  27.950  54.110  1.00  0.00           N
ATOM   2903  HZ1 LYS B  60      37.600  27.800  53.940  1.00  0.00           H
ATOM   2904  HZ2 LYS B  60      39.040  27.710  53.190  1.00  0.00           H
ATOM   2905  HZ3 LYS B  60      38.930  27.300  54.860  1.00  0.00           H
ATOM   2906  C   LYS B  60      34.720  30.080  59.010  1.00  0.00           C
ATOM   2907  O   LYS B  60      34.350  31.070  59.640  1.00  0.00           O
ATOM   2908  N   GLU B  61      34.770  28.890  59.630  1.00  0.00           N
ATOM   2909  HN  GLU B  61      34.980  28.040  59.140  1.00  0.00           H
ATOM   2910  CA  GLU B  61      34.650  28.620  61.030  1.00  0.00           C
ATOM   2911  HA  GLU B  61      33.690  29.060  61.210  1.00  0.00           H
ATOM   2912  CB  GLU B  61      34.600  27.110  61.320  1.00  0.00           C
ATOM   2913  HB1 GLU B  61      35.170  26.740  62.200  1.00  0.00           H
ATOM   2914  HB2 GLU B  61      35.160  26.540  60.540  1.00  0.00           H
ATOM   2915  CG  GLU B  61      33.210  26.480  61.400  1.00  0.00           C
ATOM   2916  HG1 GLU B  61      32.790  26.260  60.390  1.00  0.00           H
ATOM   2917  HG2 GLU B  61      32.540  27.220  61.900  1.00  0.00           H
ATOM   2918  CD  GLU B  61      33.190  25.110  62.060  1.00  0.00           C
ATOM   2919  OE1 GLU B  61      32.690  24.990  63.210  1.00  0.00           O
ATOM   2920  OE2 GLU B  61      33.770  24.160  61.480  1.00  0.00           O
ATOM   2921  C   GLU B  61      35.750  29.300  61.780  1.00  0.00           C
ATOM   2922  O   GLU B  61      36.870  29.390  61.290  1.00  0.00           O
ATOM   2923  N   GLN B  62      35.390  29.830  62.960  1.00  0.00           N
ATOM   2924  HN  GLN B  62      34.450  29.770  63.290  1.00  0.00           H
ATOM   2925  CA  GLN B  62      36.340  30.330  63.900  1.00  0.00           C
ATOM   2926  HA  GLN B  62      35.820  30.590  64.810  1.00  0.00           H
ATOM   2927  CB  GLN B  62      37.440  29.380  64.410  1.00  0.00           C
ATOM   2928  HB1 GLN B  62      38.040  29.790  65.250  1.00  0.00           H
ATOM   2929  HB2 GLN B  62      38.090  28.970  63.600  1.00  0.00           H
ATOM   2930  CG  GLN B  62      36.920  28.060  64.980  1.00  0.00           C
ATOM   2931  HG1 GLN B  62      36.590  27.480  64.090  1.00  0.00           H
ATOM   2932  HG2 GLN B  62      36.100  28.340  65.680  1.00  0.00           H
ATOM   2933  CD  GLN B  62      37.890  27.210  65.800  1.00  0.00           C
ATOM   2934  OE1 GLN B  62      38.940  27.640  66.250  1.00  0.00           O
ATOM   2935  NE2 GLN B  62      37.450  25.940  66.000  1.00  0.00           N
ATOM   2936 HE21 GLN B  62      36.510  25.750  65.730  1.00  0.00           H
ATOM   2937 HE22 GLN B  62      37.970  25.320  66.600  1.00  0.00           H
ATOM   2938  C   GLN B  62      36.990  31.610  63.480  1.00  0.00           C
ATOM   2939  O   GLN B  62      38.060  31.870  64.020  1.00  0.00           O
ATOM   2940  N   VAL B  63      36.360  32.420  62.600  1.00  0.00           N
ATOM   2941  HN  VAL B  63      35.430  32.190  62.320  1.00  0.00           H
ATOM   2942  CA  VAL B  63      36.860  33.680  62.140  1.00  0.00           C
ATOM   2943  HA  VAL B  63      37.920  33.490  62.080  1.00  0.00           H
ATOM   2944  CB  VAL B  63      36.370  34.040  60.770  1.00  0.00           C
ATOM   2945  HB  VAL B  63      35.280  33.830  60.850  1.00  0.00           H
ATOM   2946  CG1 VAL B  63      36.520  35.500  60.320  1.00  0.00           C
ATOM   2947 HG11 VAL B  63      36.360  35.560  59.220  1.00  0.00           H
ATOM   2948 HG12 VAL B  63      35.800  36.180  60.820  1.00  0.00           H
ATOM   2949 HG13 VAL B  63      37.570  35.870  60.400  1.00  0.00           H
ATOM   2950  CG2 VAL B  63      36.990  33.060  59.760  1.00  0.00           C
ATOM   2951 HG21 VAL B  63      36.640  33.310  58.740  1.00  0.00           H
ATOM   2952 HG22 VAL B  63      38.100  32.960  59.810  1.00  0.00           H
ATOM   2953 HG23 VAL B  63      36.670  32.010  59.920  1.00  0.00           H
ATOM   2954  C   VAL B  63      36.670  34.750  63.160  1.00  0.00           C
ATOM   2955  O   VAL B  63      35.520  35.110  63.420  1.00  0.00           O
ATOM   2956  N   THR B  64      37.730  35.350  63.730  1.00  0.00           N
ATOM   2957  HN  THR B  64      38.600  35.120  63.290  1.00  0.00           H
ATOM   2958  CA  THR B  64      37.750  36.220  64.860  1.00  0.00           C
ATOM   2959  HA  THR B  64      36.750  36.350  65.250  1.00  0.00           H
ATOM   2960  CB  THR B  64      38.630  35.810  66.010  1.00  0.00           C
ATOM   2961  HB  THR B  64      38.570  36.490  66.880  1.00  0.00           H
ATOM   2962  OG1 THR B  64      39.990  35.630  65.650  1.00  0.00           O
ATOM   2963  HG1 THR B  64      40.410  35.300  66.450  1.00  0.00           H
ATOM   2964  CG2 THR B  64      38.130  34.460  66.570  1.00  0.00           C
ATOM   2965 HG21 THR B  64      38.750  34.090  67.410  1.00  0.00           H
ATOM   2966 HG22 THR B  64      37.090  34.440  66.960  1.00  0.00           H
ATOM   2967 HG23 THR B  64      38.150  33.670  65.790  1.00  0.00           H
ATOM   2968  C   THR B  64      38.190  37.620  64.580  1.00  0.00           C
ATOM   2969  O   THR B  64      39.090  37.910  63.790  1.00  0.00           O
ATOM   2970  N   ASN B  65      37.660  38.650  65.260  1.00  0.00           N
ATOM   2971  HN  ASN B  65      36.900  38.430  65.870  1.00  0.00           H
ATOM   2972  CA  ASN B  65      38.070  40.010  65.080  1.00  0.00           C
ATOM   2973  HA  ASN B  65      38.200  40.140  64.020  1.00  0.00           H
ATOM   2974  CB  ASN B  65      36.930  40.910  65.580  1.00  0.00           C
ATOM   2975  HB1 ASN B  65      36.050  40.280  65.310  1.00  0.00           H
ATOM   2976  HB2 ASN B  65      36.920  41.740  64.850  1.00  0.00           H
ATOM   2977  CG  ASN B  65      36.860  41.350  67.030  1.00  0.00           C
ATOM   2978  OD1 ASN B  65      37.080  40.700  68.050  1.00  0.00           O
ATOM   2979  ND2 ASN B  65      36.800  42.710  67.130  1.00  0.00           N
ATOM   2980 HD21 ASN B  65      36.700  43.320  66.350  1.00  0.00           H
ATOM   2981 HD22 ASN B  65      36.740  43.180  68.020  1.00  0.00           H
ATOM   2982  C   ASN B  65      39.360  40.340  65.750  1.00  0.00           C
ATOM   2983  O   ASN B  65      39.890  39.550  66.540  1.00  0.00           O
ATOM   2984  N   VAL B  66      39.920  41.550  65.560  1.00  0.00           N
ATOM   2985  HN  VAL B  66      39.650  42.100  64.780  1.00  0.00           H
ATOM   2986  CA  VAL B  66      41.100  42.020  66.220  1.00  0.00           C
ATOM   2987  HA  VAL B  66      41.940  41.360  66.040  1.00  0.00           H
ATOM   2988  CB  VAL B  66      41.530  43.370  65.730  1.00  0.00           C
ATOM   2989  HB  VAL B  66      42.450  43.700  66.260  1.00  0.00           H
ATOM   2990  CG1 VAL B  66      41.770  43.150  64.230  1.00  0.00           C
ATOM   2991 HG11 VAL B  66      42.620  42.450  64.110  1.00  0.00           H
ATOM   2992 HG12 VAL B  66      40.910  42.840  63.600  1.00  0.00           H
ATOM   2993 HG13 VAL B  66      42.130  44.110  63.800  1.00  0.00           H
ATOM   2994  CG2 VAL B  66      40.510  44.520  65.770  1.00  0.00           C
ATOM   2995 HG21 VAL B  66      40.750  45.440  65.200  1.00  0.00           H
ATOM   2996 HG22 VAL B  66      39.500  44.270  65.380  1.00  0.00           H
ATOM   2997 HG23 VAL B  66      40.430  44.910  66.800  1.00  0.00           H
ATOM   2998  C   VAL B  66      41.030  42.070  67.710  1.00  0.00           C
ATOM   2999  O   VAL B  66      41.960  42.590  68.320  1.00  0.00           O
ATOM   3000  N   GLY B  67      40.020  41.580  68.450  1.00  0.00           N
ATOM   3001  HN  GLY B  67      39.180  41.440  67.920  1.00  0.00           H
ATOM   3002  CA  GLY B  67      40.180  41.290  69.830  1.00  0.00           C
ATOM   3003  HA1 GLY B  67      41.170  41.550  70.200  1.00  0.00           H
ATOM   3004  HA2 GLY B  67      39.440  41.950  70.260  1.00  0.00           H
ATOM   3005  C   GLY B  67      39.820  39.920  70.320  1.00  0.00           C
ATOM   3006  O   GLY B  67      40.130  39.460  71.420  1.00  0.00           O
ATOM   3007  N   GLY B  68      39.110  39.140  69.490  1.00  0.00           N
ATOM   3008  HN  GLY B  68      38.850  39.580  68.630  1.00  0.00           H
ATOM   3009  CA  GLY B  68      38.860  37.750  69.680  1.00  0.00           C
ATOM   3010  HA1 GLY B  68      39.450  37.330  68.880  1.00  0.00           H
ATOM   3011  HA2 GLY B  68      39.100  37.480  70.700  1.00  0.00           H
ATOM   3012  C   GLY B  68      37.430  37.340  69.610  1.00  0.00           C
ATOM   3013  O   GLY B  68      37.060  36.230  70.000  1.00  0.00           O
ATOM   3014  N   ALA B  69      36.550  38.250  69.150  1.00  0.00           N
ATOM   3015  HN  ALA B  69      36.820  39.200  68.990  1.00  0.00           H
ATOM   3016  CA  ALA B  69      35.170  37.970  68.930  1.00  0.00           C
ATOM   3017  HA  ALA B  69      34.760  37.200  69.580  1.00  0.00           H
ATOM   3018  CB  ALA B  69      34.430  39.310  69.080  1.00  0.00           C
ATOM   3019  HB1 ALA B  69      34.800  39.810  69.990  1.00  0.00           H
ATOM   3020  HB2 ALA B  69      34.620  40.010  68.230  1.00  0.00           H
ATOM   3021  HB3 ALA B  69      33.330  39.150  69.200  1.00  0.00           H
ATOM   3022  C   ALA B  69      34.900  37.390  67.590  1.00  0.00           C
ATOM   3023  O   ALA B  69      35.340  37.860  66.540  1.00  0.00           O
ATOM   3024  N   VAL B  70      34.100  36.310  67.550  1.00  0.00           N
ATOM   3025  HN  VAL B  70      33.590  36.050  68.370  1.00  0.00           H
ATOM   3026  CA  VAL B  70      33.860  35.490  66.400  1.00  0.00           C
ATOM   3027  HA  VAL B  70      34.650  35.580  65.670  1.00  0.00           H
ATOM   3028  CB  VAL B  70      33.640  34.070  66.820  1.00  0.00           C
ATOM   3029  HB  VAL B  70      32.570  34.030  67.120  1.00  0.00           H
ATOM   3030  CG1 VAL B  70      34.120  33.150  65.690  1.00  0.00           C
ATOM   3031 HG11 VAL B  70      35.230  33.150  65.630  1.00  0.00           H
ATOM   3032 HG12 VAL B  70      33.740  32.130  65.890  1.00  0.00           H
ATOM   3033 HG13 VAL B  70      33.740  33.480  64.690  1.00  0.00           H
ATOM   3034  CG2 VAL B  70      34.460  33.710  68.070  1.00  0.00           C
ATOM   3035 HG21 VAL B  70      34.820  32.660  68.020  1.00  0.00           H
ATOM   3036 HG22 VAL B  70      35.500  34.100  68.180  1.00  0.00           H
ATOM   3037 HG23 VAL B  70      33.940  33.830  69.040  1.00  0.00           H
ATOM   3038  C   VAL B  70      32.730  36.050  65.610  1.00  0.00           C
ATOM   3039  O   VAL B  70      31.710  36.500  66.150  1.00  0.00           O
ATOM   3040  N   VAL B  71      32.850  36.160  64.280  1.00  0.00           N
ATOM   3041  HN  VAL B  71      33.740  35.930  63.890  1.00  0.00           H
ATOM   3042  CA  VAL B  71      31.950  36.840  63.400  1.00  0.00           C
ATOM   3043  HA  VAL B  71      31.140  37.260  63.990  1.00  0.00           H
ATOM   3044  CB  VAL B  71      32.620  38.070  62.850  1.00  0.00           C
ATOM   3045  HB  VAL B  71      32.130  38.220  61.860  1.00  0.00           H
ATOM   3046  CG1 VAL B  71      32.190  39.180  63.820  1.00  0.00           C
ATOM   3047 HG11 VAL B  71      32.690  40.110  63.470  1.00  0.00           H
ATOM   3048 HG12 VAL B  71      31.130  39.460  64.030  1.00  0.00           H
ATOM   3049 HG13 VAL B  71      32.730  38.960  64.770  1.00  0.00           H
ATOM   3050  CG2 VAL B  71      34.150  38.020  62.670  1.00  0.00           C
ATOM   3051 HG21 VAL B  71      34.490  38.190  63.710  1.00  0.00           H
ATOM   3052 HG22 VAL B  71      34.430  37.050  62.220  1.00  0.00           H
ATOM   3053 HG23 VAL B  71      34.380  38.900  62.020  1.00  0.00           H
ATOM   3054  C   VAL B  71      31.500  35.840  62.400  1.00  0.00           C
ATOM   3055  O   VAL B  71      32.370  35.240  61.770  1.00  0.00           O
ATOM   3056  N   THR B  72      30.190  35.570  62.240  1.00  0.00           N
ATOM   3057  HN  THR B  72      29.590  36.050  62.870  1.00  0.00           H
ATOM   3058  CA  THR B  72      29.620  34.700  61.260  1.00  0.00           C
ATOM   3059  HA  THR B  72      30.410  34.200  60.710  1.00  0.00           H
ATOM   3060  CB  THR B  72      28.760  33.640  61.880  1.00  0.00           C
ATOM   3061  HB  THR B  72      28.460  32.870  61.140  1.00  0.00           H
ATOM   3062  OG1 THR B  72      27.560  34.160  62.430  1.00  0.00           O
ATOM   3063  HG1 THR B  72      27.810  34.710  63.170  1.00  0.00           H
ATOM   3064  CG2 THR B  72      29.430  32.880  63.030  1.00  0.00           C
ATOM   3065 HG21 THR B  72      29.690  33.590  63.840  1.00  0.00           H
ATOM   3066 HG22 THR B  72      28.810  32.040  63.430  1.00  0.00           H
ATOM   3067 HG23 THR B  72      30.360  32.370  62.690  1.00  0.00           H
ATOM   3068  C   THR B  72      28.910  35.460  60.190  1.00  0.00           C
ATOM   3069  O   THR B  72      28.400  34.920  59.210  1.00  0.00           O
ATOM   3070  N   GLY B  73      28.810  36.800  60.230  1.00  0.00           N
ATOM   3071  HN  GLY B  73      29.330  37.270  60.940  1.00  0.00           H
ATOM   3072  CA  GLY B  73      28.050  37.540  59.280  1.00  0.00           C
ATOM   3073  HA1 GLY B  73      27.160  37.030  58.930  1.00  0.00           H
ATOM   3074  HA2 GLY B  73      27.810  38.480  59.760  1.00  0.00           H
ATOM   3075  C   GLY B  73      28.920  37.930  58.130  1.00  0.00           C
ATOM   3076  O   GLY B  73      30.070  37.490  58.030  1.00  0.00           O
ATOM   3077  N   VAL B  74      28.510  38.920  57.320  1.00  0.00           N
ATOM   3078  HN  VAL B  74      27.710  39.450  57.600  1.00  0.00           H
ATOM   3079  CA  VAL B  74      29.110  39.320  56.090  1.00  0.00           C
ATOM   3080  HA  VAL B  74      30.150  39.020  56.160  1.00  0.00           H
ATOM   3081  CB  VAL B  74      28.600  38.660  54.840  1.00  0.00           C
ATOM   3082  HB  VAL B  74      28.580  37.550  54.980  1.00  0.00           H
ATOM   3083  CG1 VAL B  74      27.140  39.090  54.640  1.00  0.00           C
ATOM   3084 HG11 VAL B  74      26.650  39.020  55.630  1.00  0.00           H
ATOM   3085 HG12 VAL B  74      27.090  40.130  54.230  1.00  0.00           H
ATOM   3086 HG13 VAL B  74      26.610  38.400  53.950  1.00  0.00           H
ATOM   3087  CG2 VAL B  74      29.490  39.030  53.650  1.00  0.00           C
ATOM   3088 HG21 VAL B  74      29.460  40.120  53.460  1.00  0.00           H
ATOM   3089 HG22 VAL B  74      30.530  38.640  53.730  1.00  0.00           H
ATOM   3090 HG23 VAL B  74      29.070  38.670  52.680  1.00  0.00           H
ATOM   3091  C   VAL B  74      29.120  40.810  56.030  1.00  0.00           C
ATOM   3092  O   VAL B  74      28.290  41.430  56.690  1.00  0.00           O
ATOM   3093  N   THR B  75      30.160  41.440  55.460  1.00  0.00           N
ATOM   3094  HN  THR B  75      30.880  40.840  55.100  1.00  0.00           H
ATOM   3095  CA  THR B  75      30.450  42.830  55.610  1.00  0.00           C
ATOM   3096  HA  THR B  75      29.600  43.310  56.060  1.00  0.00           H
ATOM   3097  CB  THR B  75      31.620  43.090  56.520  1.00  0.00           C
ATOM   3098  HB  THR B  75      32.440  43.760  56.190  1.00  0.00           H
ATOM   3099  OG1 THR B  75      32.370  41.910  56.750  1.00  0.00           O
ATOM   3100  HG1 THR B  75      32.670  41.600  55.890  1.00  0.00           H
ATOM   3101  CG2 THR B  75      31.160  43.580  57.910  1.00  0.00           C
ATOM   3102 HG21 THR B  75      32.030  43.730  58.580  1.00  0.00           H
ATOM   3103 HG22 THR B  75      30.640  44.550  57.750  1.00  0.00           H
ATOM   3104 HG23 THR B  75      30.480  42.880  58.430  1.00  0.00           H
ATOM   3105  C   THR B  75      30.570  43.520  54.300  1.00  0.00           C
ATOM   3106  O   THR B  75      30.710  42.970  53.210  1.00  0.00           O
ATOM   3107  N   ALA B  76      30.310  44.840  54.350  1.00  0.00           N
ATOM   3108  HN  ALA B  76      29.950  45.250  55.180  1.00  0.00           H
ATOM   3109  CA  ALA B  76      30.410  45.750  53.240  1.00  0.00           C
ATOM   3110  HA  ALA B  76      30.240  45.150  52.360  1.00  0.00           H
ATOM   3111  CB  ALA B  76      29.330  46.830  53.430  1.00  0.00           C
ATOM   3112  HB1 ALA B  76      29.620  47.310  54.390  1.00  0.00           H
ATOM   3113  HB2 ALA B  76      29.350  47.640  52.670  1.00  0.00           H
ATOM   3114  HB3 ALA B  76      28.360  46.290  53.460  1.00  0.00           H
ATOM   3115  C   ALA B  76      31.700  46.480  53.030  1.00  0.00           C
ATOM   3116  O   ALA B  76      32.400  46.830  53.980  1.00  0.00           O
ATOM   3117  N   VAL B  77      31.980  46.890  51.790  1.00  0.00           N
ATOM   3118  HN  VAL B  77      31.440  46.580  51.000  1.00  0.00           H
ATOM   3119  CA  VAL B  77      33.250  47.460  51.450  1.00  0.00           C
ATOM   3120  HA  VAL B  77      34.060  46.910  51.900  1.00  0.00           H
ATOM   3121  CB  VAL B  77      33.460  47.350  49.970  1.00  0.00           C
ATOM   3122  HB  VAL B  77      32.810  48.040  49.380  1.00  0.00           H
ATOM   3123  CG1 VAL B  77      34.940  47.600  49.660  1.00  0.00           C
ATOM   3124 HG11 VAL B  77      35.300  48.660  49.660  1.00  0.00           H
ATOM   3125 HG12 VAL B  77      35.500  47.010  50.410  1.00  0.00           H
ATOM   3126 HG13 VAL B  77      35.190  47.230  48.640  1.00  0.00           H
ATOM   3127  CG2 VAL B  77      33.020  45.970  49.460  1.00  0.00           C
ATOM   3128 HG21 VAL B  77      31.960  45.670  49.610  1.00  0.00           H
ATOM   3129 HG22 VAL B  77      33.090  46.060  48.360  1.00  0.00           H
ATOM   3130 HG23 VAL B  77      33.610  45.110  49.840  1.00  0.00           H
ATOM   3131  C   VAL B  77      33.520  48.850  51.900  1.00  0.00           C
ATOM   3132  O   VAL B  77      32.690  49.770  51.900  1.00  0.00           O
ATOM   3133  N   ALA B  78      34.790  49.090  52.240  1.00  0.00           N
ATOM   3134  HN  ALA B  78      35.450  48.350  52.360  1.00  0.00           H
ATOM   3135  CA  ALA B  78      35.520  50.310  52.410  1.00  0.00           C
ATOM   3136  HA  ALA B  78      35.310  50.700  53.400  1.00  0.00           H
ATOM   3137  CB  ALA B  78      37.040  50.080  52.410  1.00  0.00           C
ATOM   3138  HB1 ALA B  78      37.320  49.280  53.120  1.00  0.00           H
ATOM   3139  HB2 ALA B  78      37.370  49.810  51.390  1.00  0.00           H
ATOM   3140  HB3 ALA B  78      37.540  51.050  52.650  1.00  0.00           H
ATOM   3141  C   ALA B  78      35.200  51.370  51.420  1.00  0.00           C
ATOM   3142  O   ALA B  78      34.740  51.130  50.310  1.00  0.00           O
ATOM   3143  N   GLN B  79      35.390  52.630  51.840  1.00  0.00           N
ATOM   3144  HN  GLN B  79      35.710  52.800  52.770  1.00  0.00           H
ATOM   3145  CA  GLN B  79      35.180  53.810  51.060  1.00  0.00           C
ATOM   3146  HA  GLN B  79      34.940  53.540  50.040  1.00  0.00           H
ATOM   3147  CB  GLN B  79      34.060  54.670  51.680  1.00  0.00           C
ATOM   3148  HB1 GLN B  79      34.050  55.750  51.390  1.00  0.00           H
ATOM   3149  HB2 GLN B  79      34.170  54.690  52.780  1.00  0.00           H
ATOM   3150  CG  GLN B  79      32.630  54.190  51.430  1.00  0.00           C
ATOM   3151  HG1 GLN B  79      32.490  53.120  51.690  1.00  0.00           H
ATOM   3152  HG2 GLN B  79      32.340  54.210  50.360  1.00  0.00           H
ATOM   3153  CD  GLN B  79      31.570  54.950  52.220  1.00  0.00           C
ATOM   3154  OE1 GLN B  79      31.850  55.710  53.150  1.00  0.00           O
ATOM   3155  NE2 GLN B  79      30.280  54.760  51.850  1.00  0.00           N
ATOM   3156 HE21 GLN B  79      30.120  54.020  51.200  1.00  0.00           H
ATOM   3157 HE22 GLN B  79      29.580  55.000  52.530  1.00  0.00           H
ATOM   3158  C   GLN B  79      36.430  54.630  51.100  1.00  0.00           C
ATOM   3159  O   GLN B  79      37.210  54.390  52.030  1.00  0.00           O
ATOM   3160  N   LYS B  80      36.780  55.430  50.080  1.00  0.00           N
ATOM   3161  HN  LYS B  80      36.110  55.600  49.360  1.00  0.00           H
ATOM   3162  CA  LYS B  80      38.120  55.930  50.020  1.00  0.00           C
ATOM   3163  HA  LYS B  80      38.130  56.400  49.050  1.00  0.00           H
ATOM   3164  CB  LYS B  80      38.240  57.180  50.900  1.00  0.00           C
ATOM   3165  HB1 LYS B  80      39.280  57.320  51.250  1.00  0.00           H
ATOM   3166  HB2 LYS B  80      37.540  57.110  51.760  1.00  0.00           H
ATOM   3167  CG  LYS B  80      37.660  58.410  50.200  1.00  0.00           C
ATOM   3168  HG1 LYS B  80      37.290  59.050  51.030  1.00  0.00           H
ATOM   3169  HG2 LYS B  80      36.790  58.160  49.550  1.00  0.00           H
ATOM   3170  CD  LYS B  80      38.800  59.200  49.560  1.00  0.00           C
ATOM   3171  HD1 LYS B  80      39.630  59.290  50.300  1.00  0.00           H
ATOM   3172  HD2 LYS B  80      39.190  58.580  48.730  1.00  0.00           H
ATOM   3173  CE  LYS B  80      38.500  60.600  49.020  1.00  0.00           C
ATOM   3174  HE1 LYS B  80      39.420  61.060  48.600  1.00  0.00           H
ATOM   3175  HE2 LYS B  80      38.060  61.220  49.830  1.00  0.00           H
ATOM   3176  NZ  LYS B  80      37.480  60.550  47.960  1.00  0.00           N
ATOM   3177  HZ1 LYS B  80      37.620  61.290  47.250  1.00  0.00           H
ATOM   3178  HZ2 LYS B  80      37.560  59.620  47.500  1.00  0.00           H
ATOM   3179  HZ3 LYS B  80      36.500  60.660  48.290  1.00  0.00           H
ATOM   3180  C   LYS B  80      39.250  54.960  49.940  1.00  0.00           C
ATOM   3181  O   LYS B  80      40.150  55.040  50.770  1.00  0.00           O
ATOM   3182  N   THR B  81      39.120  54.010  48.990  1.00  0.00           N
ATOM   3183  HN  THR B  81      38.280  53.930  48.450  1.00  0.00           H
ATOM   3184  CA  THR B  81      40.120  52.990  48.910  1.00  0.00           C
ATOM   3185  HA  THR B  81      41.040  53.370  49.340  1.00  0.00           H
ATOM   3186  CB  THR B  81      39.750  51.650  49.470  1.00  0.00           C
ATOM   3187  HB  THR B  81      40.430  50.820  49.220  1.00  0.00           H
ATOM   3188  OG1 THR B  81      38.430  51.250  49.120  1.00  0.00           O
ATOM   3189  HG1 THR B  81      38.370  51.450  48.180  1.00  0.00           H
ATOM   3190  CG2 THR B  81      39.990  51.710  50.990  1.00  0.00           C
ATOM   3191 HG21 THR B  81      39.220  52.340  51.480  1.00  0.00           H
ATOM   3192 HG22 THR B  81      40.010  50.690  51.450  1.00  0.00           H
ATOM   3193 HG23 THR B  81      40.990  52.110  51.260  1.00  0.00           H
ATOM   3194  C   THR B  81      40.510  52.900  47.480  1.00  0.00           C
ATOM   3195  O   THR B  81      39.640  53.020  46.620  1.00  0.00           O
ATOM   3196  N   VAL B  82      41.790  52.760  47.080  1.00  0.00           N
ATOM   3197  HN  VAL B  82      42.490  52.860  47.780  1.00  0.00           H
ATOM   3198  CA  VAL B  82      42.200  52.510  45.740  1.00  0.00           C
ATOM   3199  HA  VAL B  82      41.590  53.120  45.080  1.00  0.00           H
ATOM   3200  CB  VAL B  82      43.600  53.010  45.570  1.00  0.00           C
ATOM   3201  HB  VAL B  82      44.070  53.030  46.580  1.00  0.00           H
ATOM   3202  CG1 VAL B  82      44.600  52.100  44.830  1.00  0.00           C
ATOM   3203 HG11 VAL B  82      45.560  52.660  44.860  1.00  0.00           H
ATOM   3204 HG12 VAL B  82      44.700  51.060  45.220  1.00  0.00           H
ATOM   3205 HG13 VAL B  82      44.320  51.930  43.770  1.00  0.00           H
ATOM   3206  CG2 VAL B  82      43.620  54.450  45.050  1.00  0.00           C
ATOM   3207 HG21 VAL B  82      42.980  54.590  44.150  1.00  0.00           H
ATOM   3208 HG22 VAL B  82      43.270  55.210  45.780  1.00  0.00           H
ATOM   3209 HG23 VAL B  82      44.670  54.740  44.800  1.00  0.00           H
ATOM   3210  C   VAL B  82      42.010  51.080  45.360  1.00  0.00           C
ATOM   3211  O   VAL B  82      41.900  50.190  46.190  1.00  0.00           O
ATOM   3212  N   GLU B  83      41.930  50.800  44.040  1.00  0.00           N
ATOM   3213  HN  GLU B  83      42.180  51.540  43.420  1.00  0.00           H
ATOM   3214  CA  GLU B  83      41.900  49.430  43.630  1.00  0.00           C
ATOM   3215  HA  GLU B  83      41.460  48.850  44.430  1.00  0.00           H
ATOM   3216  CB  GLU B  83      41.010  49.120  42.420  1.00  0.00           C
ATOM   3217  HB1 GLU B  83      40.900  48.030  42.240  1.00  0.00           H
ATOM   3218  HB2 GLU B  83      41.410  49.580  41.480  1.00  0.00           H
ATOM   3219  CG  GLU B  83      39.660  49.770  42.730  1.00  0.00           C
ATOM   3220  HG1 GLU B  83      39.600  50.820  42.350  1.00  0.00           H
ATOM   3221  HG2 GLU B  83      39.440  49.720  43.820  1.00  0.00           H
ATOM   3222  CD  GLU B  83      38.490  49.190  41.940  1.00  0.00           C
ATOM   3223  OE1 GLU B  83      38.300  49.310  40.700  1.00  0.00           O
ATOM   3224  OE2 GLU B  83      37.700  48.440  42.570  1.00  0.00           O
ATOM   3225  C   GLU B  83      43.260  48.920  43.300  1.00  0.00           C
ATOM   3226  O   GLU B  83      43.550  48.690  42.130  1.00  0.00           O
ATOM   3227  N   GLY B  84      44.080  48.610  44.310  1.00  0.00           N
ATOM   3228  HN  GLY B  84      43.830  48.750  45.270  1.00  0.00           H
ATOM   3229  CA  GLY B  84      45.380  48.020  44.250  1.00  0.00           C
ATOM   3230  HA1 GLY B  84      45.360  47.020  43.830  1.00  0.00           H
ATOM   3231  HA2 GLY B  84      46.070  48.750  43.860  1.00  0.00           H
ATOM   3232  C   GLY B  84      45.780  47.800  45.670  1.00  0.00           C
ATOM   3233  O   GLY B  84      45.260  48.430  46.600  1.00  0.00           O
ATOM   3234  N   ALA B  85      46.720  46.860  45.850  1.00  0.00           N
ATOM   3235  HN  ALA B  85      47.040  46.190  45.180  1.00  0.00           H
ATOM   3236  CA  ALA B  85      47.260  46.520  47.130  1.00  0.00           C
ATOM   3237  HA  ALA B  85      46.460  46.420  47.850  1.00  0.00           H
ATOM   3238  CB  ALA B  85      47.930  45.140  47.120  1.00  0.00           C
ATOM   3239  HB1 ALA B  85      47.180  44.490  46.610  1.00  0.00           H
ATOM   3240  HB2 ALA B  85      48.860  45.100  46.520  1.00  0.00           H
ATOM   3241  HB3 ALA B  85      48.190  44.820  48.150  1.00  0.00           H
ATOM   3242  C   ALA B  85      48.190  47.490  47.770  1.00  0.00           C
ATOM   3243  O   ALA B  85      49.400  47.270  47.740  1.00  0.00           O
ATOM   3244  N   GLY B  86      47.590  48.600  48.240  1.00  0.00           N
ATOM   3245  HN  GLY B  86      46.590  48.620  48.270  1.00  0.00           H
ATOM   3246  CA  GLY B  86      48.330  49.770  48.610  1.00  0.00           C
ATOM   3247  HA1 GLY B  86      47.960  50.050  49.580  1.00  0.00           H
ATOM   3248  HA2 GLY B  86      49.410  49.630  48.580  1.00  0.00           H
ATOM   3249  C   GLY B  86      47.960  50.990  47.840  1.00  0.00           C
ATOM   3250  O   GLY B  86      47.010  51.040  47.070  1.00  0.00           O
ATOM   3251  N   SER B  87      48.680  52.090  48.140  1.00  0.00           N
ATOM   3252  HN  SER B  87      49.330  52.120  48.890  1.00  0.00           H
ATOM   3253  CA  SER B  87      48.600  53.250  47.310  1.00  0.00           C
ATOM   3254  HA  SER B  87      47.570  53.510  47.110  1.00  0.00           H
ATOM   3255  CB  SER B  87      49.080  54.490  48.090  1.00  0.00           C
ATOM   3256  HB1 SER B  87      48.890  55.320  47.370  1.00  0.00           H
ATOM   3257  HB2 SER B  87      50.180  54.400  48.210  1.00  0.00           H
ATOM   3258  OG  SER B  87      48.540  54.630  49.390  1.00  0.00           O
ATOM   3259  HG1 SER B  87      47.790  55.210  49.220  1.00  0.00           H
ATOM   3260  C   SER B  87      49.350  53.060  46.040  1.00  0.00           C
ATOM   3261  O   SER B  87      50.450  53.590  45.890  1.00  0.00           O
ATOM   3262  N   ILE B  88      48.810  52.310  45.060  1.00  0.00           N
ATOM   3263  HN  ILE B  88      48.010  51.760  45.300  1.00  0.00           H
ATOM   3264  CA  ILE B  88      49.540  52.110  43.850  1.00  0.00           C
ATOM   3265  HA  ILE B  88      50.420  52.730  43.790  1.00  0.00           H
ATOM   3266  CB  ILE B  88      49.970  50.680  43.720  1.00  0.00           C
ATOM   3267  HB  ILE B  88      50.650  50.620  42.840  1.00  0.00           H
ATOM   3268  CG2 ILE B  88      50.770  50.280  44.960  1.00  0.00           C
ATOM   3269 HG21 ILE B  88      51.580  51.000  45.200  1.00  0.00           H
ATOM   3270 HG22 ILE B  88      50.180  50.280  45.900  1.00  0.00           H
ATOM   3271 HG23 ILE B  88      51.210  49.270  44.830  1.00  0.00           H
ATOM   3272  CG1 ILE B  88      48.810  49.660  43.600  1.00  0.00           C
ATOM   3273 HG11 ILE B  88      48.100  50.080  42.850  1.00  0.00           H
ATOM   3274 HG12 ILE B  88      48.250  49.700  44.550  1.00  0.00           H
ATOM   3275  CD  ILE B  88      49.340  48.310  43.120  1.00  0.00           C
ATOM   3276  HD1 ILE B  88      48.430  47.670  43.020  1.00  0.00           H
ATOM   3277  HD2 ILE B  88      50.050  48.280  42.270  1.00  0.00           H
ATOM   3278  HD3 ILE B  88      49.890  47.880  43.980  1.00  0.00           H
ATOM   3279  C   ILE B  88      48.680  52.570  42.720  1.00  0.00           C
ATOM   3280  O   ILE B  88      47.960  53.560  42.850  1.00  0.00           O
ATOM   3281  N   ALA B  89      48.830  52.060  41.490  1.00  0.00           N
ATOM   3282  HN  ALA B  89      49.430  51.290  41.280  1.00  0.00           H
ATOM   3283  CA  ALA B  89      48.080  52.270  40.290  1.00  0.00           C
ATOM   3284  HA  ALA B  89      47.120  52.500  40.720  1.00  0.00           H
ATOM   3285  CB  ALA B  89      48.650  53.540  39.620  1.00  0.00           C
ATOM   3286  HB1 ALA B  89      49.620  53.480  39.070  1.00  0.00           H
ATOM   3287  HB2 ALA B  89      47.930  53.920  38.870  1.00  0.00           H
ATOM   3288  HB3 ALA B  89      48.790  54.360  40.350  1.00  0.00           H
ATOM   3289  C   ALA B  89      48.050  51.010  39.490  1.00  0.00           C
ATOM   3290  O   ALA B  89      48.630  50.040  39.980  1.00  0.00           O
ATOM   3291  N   ALA B  90      47.480  51.050  38.280  1.00  0.00           N
ATOM   3292  HN  ALA B  90      46.920  51.780  37.900  1.00  0.00           H
ATOM   3293  CA  ALA B  90      47.330  49.840  37.530  1.00  0.00           C
ATOM   3294  HA  ALA B  90      48.060  49.130  37.870  1.00  0.00           H
ATOM   3295  CB  ALA B  90      45.940  49.200  37.740  1.00  0.00           C
ATOM   3296  HB1 ALA B  90      45.190  49.790  37.170  1.00  0.00           H
ATOM   3297  HB2 ALA B  90      45.940  48.170  37.320  1.00  0.00           H
ATOM   3298  HB3 ALA B  90      45.740  49.170  38.830  1.00  0.00           H
ATOM   3299  C   ALA B  90      47.600  49.970  36.070  1.00  0.00           C
ATOM   3300  O   ALA B  90      48.200  50.940  35.600  1.00  0.00           O
ATOM   3301  N   ALA B  91      47.060  49.090  35.200  1.00  0.00           N
ATOM   3302  HN  ALA B  91      46.450  48.390  35.540  1.00  0.00           H
ATOM   3303  CA  ALA B  91      47.440  48.850  33.840  1.00  0.00           C
ATOM   3304  HA  ALA B  91      48.070  49.690  33.610  1.00  0.00           H
ATOM   3305  CB  ALA B  91      48.230  47.560  33.570  1.00  0.00           C
ATOM   3306  HB1 ALA B  91      48.870  47.530  34.470  1.00  0.00           H
ATOM   3307  HB2 ALA B  91      47.560  46.680  33.620  1.00  0.00           H
ATOM   3308  HB3 ALA B  91      48.770  47.620  32.600  1.00  0.00           H
ATOM   3309  C   ALA B  91      46.320  49.000  32.870  1.00  0.00           C
ATOM   3310  O   ALA B  91      45.160  48.740  33.200  1.00  0.00           O
ATOM   3311  N   THR B  92      46.520  49.440  31.610  1.00  0.00           N
ATOM   3312  HN  THR B  92      47.420  49.840  31.410  1.00  0.00           H
ATOM   3313  CA  THR B  92      45.560  49.480  30.560  1.00  0.00           C
ATOM   3314  HA  THR B  92      44.800  48.760  30.810  1.00  0.00           H
ATOM   3315  CB  THR B  92      44.990  50.810  30.160  1.00  0.00           C
ATOM   3316  HB  THR B  92      44.400  50.770  29.220  1.00  0.00           H
ATOM   3317  OG1 THR B  92      45.960  51.840  30.200  1.00  0.00           O
ATOM   3318  HG1 THR B  92      46.340  51.800  31.080  1.00  0.00           H
ATOM   3319  CG2 THR B  92      44.040  51.290  31.270  1.00  0.00           C
ATOM   3320 HG21 THR B  92      43.230  52.000  31.020  1.00  0.00           H
ATOM   3321 HG22 THR B  92      43.510  50.420  31.700  1.00  0.00           H
ATOM   3322 HG23 THR B  92      44.650  51.710  32.100  1.00  0.00           H
ATOM   3323  C   THR B  92      46.130  48.820  29.340  1.00  0.00           C
ATOM   3324  O   THR B  92      45.490  48.470  28.350  1.00  0.00           O
ATOM   3325  N   GLY B  93      47.410  48.410  29.350  1.00  0.00           N
ATOM   3326  HN  GLY B  93      47.900  48.400  30.220  1.00  0.00           H
ATOM   3327  CA  GLY B  93      48.020  47.760  28.240  1.00  0.00           C
ATOM   3328  HA1 GLY B  93      48.350  46.780  28.550  1.00  0.00           H
ATOM   3329  HA2 GLY B  93      47.350  47.710  27.390  1.00  0.00           H
ATOM   3330  C   GLY B  93      49.220  48.450  27.700  1.00  0.00           C
ATOM   3331  O   GLY B  93      49.600  49.570  28.040  1.00  0.00           O
ATOM   3332  N   PHE B  94      49.840  47.820  26.680  1.00  0.00           N
ATOM   3333  HN  PHE B  94      49.740  46.840  26.580  1.00  0.00           H
ATOM   3334  CA  PHE B  94      51.040  48.390  26.140  1.00  0.00           C
ATOM   3335  HA  PHE B  94      51.680  48.600  26.990  1.00  0.00           H
ATOM   3336  CB  PHE B  94      51.890  47.370  25.360  1.00  0.00           C
ATOM   3337  HB1 PHE B  94      51.390  47.200  24.390  1.00  0.00           H
ATOM   3338  HB2 PHE B  94      52.050  46.410  25.890  1.00  0.00           H
ATOM   3339  CG  PHE B  94      53.220  47.920  24.980  1.00  0.00           C
ATOM   3340  CD1 PHE B  94      54.280  47.870  25.860  1.00  0.00           C
ATOM   3341  HD1 PHE B  94      54.050  47.600  26.880  1.00  0.00           H
ATOM   3342  CE1 PHE B  94      55.560  48.280  25.560  1.00  0.00           C
ATOM   3343  HE1 PHE B  94      56.370  48.350  26.270  1.00  0.00           H
ATOM   3344  CZ  PHE B  94      55.790  48.690  24.270  1.00  0.00           C
ATOM   3345  HZ  PHE B  94      56.760  49.060  23.990  1.00  0.00           H
ATOM   3346  CD2 PHE B  94      53.560  48.270  23.690  1.00  0.00           C
ATOM   3347  HD2 PHE B  94      52.770  48.130  22.970  1.00  0.00           H
ATOM   3348  CE2 PHE B  94      54.790  48.770  23.330  1.00  0.00           C
ATOM   3349  HE2 PHE B  94      55.000  49.010  22.300  1.00  0.00           H
ATOM   3350  C   PHE B  94      50.870  49.670  25.400  1.00  0.00           C
ATOM   3351  O   PHE B  94      49.770  49.870  24.880  1.00  0.00           O
ATOM   3352  N   VAL B  95      51.870  50.560  25.330  1.00  0.00           N
ATOM   3353  HN  VAL B  95      52.840  50.390  25.480  1.00  0.00           H
ATOM   3354  CA  VAL B  95      51.750  51.850  24.730  1.00  0.00           C
ATOM   3355  HA  VAL B  95      52.770  52.160  24.590  1.00  0.00           H
ATOM   3356  CB  VAL B  95      51.120  51.990  23.370  1.00  0.00           C
ATOM   3357  HB  VAL B  95      50.060  51.670  23.380  1.00  0.00           H
ATOM   3358  CG1 VAL B  95      51.200  53.380  22.700  1.00  0.00           C
ATOM   3359 HG11 VAL B  95      50.730  54.160  23.340  1.00  0.00           H
ATOM   3360 HG12 VAL B  95      52.260  53.650  22.550  1.00  0.00           H
ATOM   3361 HG13 VAL B  95      50.680  53.570  21.740  1.00  0.00           H
ATOM   3362  CG2 VAL B  95      52.060  51.110  22.530  1.00  0.00           C
ATOM   3363 HG21 VAL B  95      53.130  51.280  22.790  1.00  0.00           H
ATOM   3364 HG22 VAL B  95      51.690  50.100  22.800  1.00  0.00           H
ATOM   3365 HG23 VAL B  95      51.920  51.120  21.430  1.00  0.00           H
ATOM   3366  C   VAL B  95      51.230  52.890  25.660  1.00  0.00           C
ATOM   3367  O   VAL B  95      51.450  54.090  25.560  1.00  0.00           O
ATOM   3368  N   LYS B  96      50.470  52.510  26.710  1.00  0.00           N
ATOM   3369  HN  LYS B  96      50.330  51.540  26.880  1.00  0.00           H
ATOM   3370  CA  LYS B  96      49.710  53.390  27.540  1.00  0.00           C
ATOM   3371  HA  LYS B  96      49.690  54.430  27.250  1.00  0.00           H
ATOM   3372  CB  LYS B  96      48.200  53.070  27.610  1.00  0.00           C
ATOM   3373  HB1 LYS B  96      47.700  53.780  28.300  1.00  0.00           H
ATOM   3374  HB2 LYS B  96      48.000  52.070  28.040  1.00  0.00           H
ATOM   3375  CG  LYS B  96      47.480  53.080  26.260  1.00  0.00           C
ATOM   3376  HG1 LYS B  96      48.000  52.470  25.480  1.00  0.00           H
ATOM   3377  HG2 LYS B  96      47.310  54.090  25.820  1.00  0.00           H
ATOM   3378  CD  LYS B  96      46.060  52.520  26.230  1.00  0.00           C
ATOM   3379  HD1 LYS B  96      45.460  52.850  27.110  1.00  0.00           H
ATOM   3380  HD2 LYS B  96      45.590  53.040  25.370  1.00  0.00           H
ATOM   3381  CE  LYS B  96      46.120  50.990  26.180  1.00  0.00           C
ATOM   3382  HE1 LYS B  96      46.400  50.550  27.160  1.00  0.00           H
ATOM   3383  HE2 LYS B  96      46.720  50.610  25.330  1.00  0.00           H
ATOM   3384  NZ  LYS B  96      44.760  50.460  25.940  1.00  0.00           N
ATOM   3385  HZ1 LYS B  96      44.270  50.730  26.820  1.00  0.00           H
ATOM   3386  HZ2 LYS B  96      44.230  50.830  25.130  1.00  0.00           H
ATOM   3387  HZ3 LYS B  96      44.820  49.430  25.800  1.00  0.00           H
ATOM   3388  C   LYS B  96      50.180  53.280  28.950  1.00  0.00           C
ATOM   3389  O   LYS B  96      49.950  52.250  29.570  1.00  0.00           O
ATOM   3390  N   LYS B  97      50.800  54.320  29.540  1.00  0.00           N
ATOM   3391  HN  LYS B  97      50.850  55.120  28.940  1.00  0.00           H
ATOM   3392  CA  LYS B  97      51.100  54.600  30.910  1.00  0.00           C
ATOM   3393  HA  LYS B  97      51.870  53.950  31.290  1.00  0.00           H
ATOM   3394  CB  LYS B  97      51.750  55.950  31.270  1.00  0.00           C
ATOM   3395  HB1 LYS B  97      52.060  55.990  32.330  1.00  0.00           H
ATOM   3396  HB2 LYS B  97      51.030  56.780  31.120  1.00  0.00           H
ATOM   3397  CG  LYS B  97      53.070  56.250  30.540  1.00  0.00           C
ATOM   3398  HG1 LYS B  97      53.470  57.150  31.060  1.00  0.00           H
ATOM   3399  HG2 LYS B  97      52.740  56.590  29.540  1.00  0.00           H
ATOM   3400  CD  LYS B  97      54.100  55.120  30.470  1.00  0.00           C
ATOM   3401  HD1 LYS B  97      54.300  54.700  31.470  1.00  0.00           H
ATOM   3402  HD2 LYS B  97      53.760  54.270  29.830  1.00  0.00           H
ATOM   3403  CE  LYS B  97      55.490  55.530  29.990  1.00  0.00           C
ATOM   3404  HE1 LYS B  97      55.840  56.400  30.590  1.00  0.00           H
ATOM   3405  HE2 LYS B  97      55.400  55.830  28.930  1.00  0.00           H
ATOM   3406  NZ  LYS B  97      56.530  54.480  30.120  1.00  0.00           N
ATOM   3407  HZ1 LYS B  97      56.630  54.130  31.090  1.00  0.00           H
ATOM   3408  HZ2 LYS B  97      56.430  53.770  29.370  1.00  0.00           H
ATOM   3409  HZ3 LYS B  97      57.500  54.830  29.950  1.00  0.00           H
ATOM   3410  C   LYS B  97      50.020  54.310  31.890  1.00  0.00           C
ATOM   3411  O   LYS B  97      48.830  54.420  31.580  1.00  0.00           O
ATOM   3412  N   ASP B  98      50.440  54.010  33.130  1.00  0.00           N
ATOM   3413  HN  ASP B  98      51.430  53.940  33.230  1.00  0.00           H
ATOM   3414  CA  ASP B  98      49.730  53.760  34.350  1.00  0.00           C
ATOM   3415  HA  ASP B  98      49.660  52.690  34.390  1.00  0.00           H
ATOM   3416  CB  ASP B  98      50.480  54.220  35.620  1.00  0.00           C
ATOM   3417  HB1 ASP B  98      50.180  53.910  36.640  1.00  0.00           H
ATOM   3418  HB2 ASP B  98      50.500  55.320  35.510  1.00  0.00           H
ATOM   3419  CG  ASP B  98      51.950  53.850  35.580  1.00  0.00           C
ATOM   3420  OD1 ASP B  98      52.310  52.960  34.760  1.00  0.00           O
ATOM   3421  OD2 ASP B  98      52.770  54.380  36.390  1.00  0.00           O
ATOM   3422  C   ASP B  98      48.410  54.430  34.530  1.00  0.00           C
ATOM   3423  O   ASP B  98      48.170  55.600  34.220  1.00  0.00           O
ATOM   3424  N   GLN B  99      47.400  53.740  35.090  1.00  0.00           N
ATOM   3425  HN  GLN B  99      47.600  52.910  35.600  1.00  0.00           H
ATOM   3426  CA  GLN B  99      46.070  54.240  35.270  1.00  0.00           C
ATOM   3427  HA  GLN B  99      45.960  55.270  34.960  1.00  0.00           H
ATOM   3428  CB  GLN B  99      45.200  53.470  34.260  1.00  0.00           C
ATOM   3429  HB1 GLN B  99      45.120  52.370  34.450  1.00  0.00           H
ATOM   3430  HB2 GLN B  99      45.520  53.630  33.210  1.00  0.00           H
ATOM   3431  CG  GLN B  99      43.710  53.810  34.260  1.00  0.00           C
ATOM   3432  HG1 GLN B  99      43.150  53.430  35.130  1.00  0.00           H
ATOM   3433  HG2 GLN B  99      43.230  53.410  33.340  1.00  0.00           H
ATOM   3434  CD  GLN B  99      43.550  55.320  34.090  1.00  0.00           C
ATOM   3435  OE1 GLN B  99      44.220  55.920  33.260  1.00  0.00           O
ATOM   3436  NE2 GLN B  99      42.830  55.970  35.040  1.00  0.00           N
ATOM   3437 HE21 GLN B  99      42.220  55.550  35.720  1.00  0.00           H
ATOM   3438 HE22 GLN B  99      43.010  56.950  35.110  1.00  0.00           H
ATOM   3439  C   GLN B  99      45.500  54.100  36.640  1.00  0.00           C
ATOM   3440  O   GLN B  99      45.540  53.010  37.200  1.00  0.00           O
ATOM   3441  N   LEU B 100      44.980  55.150  37.290  1.00  0.00           N
ATOM   3442  HN  LEU B 100      45.030  56.090  36.960  1.00  0.00           H
ATOM   3443  CA  LEU B 100      44.460  54.990  38.620  1.00  0.00           C
ATOM   3444  HA  LEU B 100      44.980  54.130  39.030  1.00  0.00           H
ATOM   3445  CB  LEU B 100      44.780  56.220  39.470  1.00  0.00           C
ATOM   3446  HB1 LEU B 100      44.320  57.100  38.970  1.00  0.00           H
ATOM   3447  HB2 LEU B 100      45.860  56.480  39.470  1.00  0.00           H
ATOM   3448  CG  LEU B 100      44.390  56.240  40.960  1.00  0.00           C
ATOM   3449  HG  LEU B 100      43.280  56.210  41.030  1.00  0.00           H
ATOM   3450  CD1 LEU B 100      45.020  55.040  41.690  1.00  0.00           C
ATOM   3451 HD11 LEU B 100      44.710  55.010  42.750  1.00  0.00           H
ATOM   3452 HD12 LEU B 100      44.730  54.100  41.190  1.00  0.00           H
ATOM   3453 HD13 LEU B 100      46.130  55.030  41.630  1.00  0.00           H
ATOM   3454  CD2 LEU B 100      44.810  57.570  41.620  1.00  0.00           C
ATOM   3455 HD21 LEU B 100      45.910  57.650  41.480  1.00  0.00           H
ATOM   3456 HD22 LEU B 100      44.320  58.380  41.050  1.00  0.00           H
ATOM   3457 HD23 LEU B 100      44.530  57.680  42.690  1.00  0.00           H
ATOM   3458  C   LEU B 100      43.000  54.760  38.740  1.00  0.00           C
ATOM   3459  O   LEU B 100      42.240  55.510  38.130  1.00  0.00           O
ATOM   3460  N   GLY B 101      42.570  53.850  39.630  1.00  0.00           N
ATOM   3461  HN  GLY B 101      43.150  53.300  40.230  1.00  0.00           H
ATOM   3462  CA  GLY B 101      41.200  53.680  40.000  1.00  0.00           C
ATOM   3463  HA1 GLY B 101      40.670  54.520  39.570  1.00  0.00           H
ATOM   3464  HA2 GLY B 101      40.860  52.720  39.630  1.00  0.00           H
ATOM   3465  C   GLY B 101      40.940  53.680  41.460  1.00  0.00           C
ATOM   3466  O   GLY B 101      41.770  53.270  42.270  1.00  0.00           O
ATOM   3467  N   LYS B 102      39.760  54.210  41.830  1.00  0.00           N
ATOM   3468  HN  LYS B 102      39.180  54.700  41.170  1.00  0.00           H
ATOM   3469  CA  LYS B 102      39.450  54.260  43.220  1.00  0.00           C
ATOM   3470  HA  LYS B 102      39.760  53.320  43.640  1.00  0.00           H
ATOM   3471  CB  LYS B 102      39.980  55.500  43.970  1.00  0.00           C
ATOM   3472  HB1 LYS B 102      41.030  55.540  43.610  1.00  0.00           H
ATOM   3473  HB2 LYS B 102      39.880  55.170  45.020  1.00  0.00           H
ATOM   3474  CG  LYS B 102      39.350  56.870  43.730  1.00  0.00           C
ATOM   3475  HG1 LYS B 102      38.250  56.830  43.890  1.00  0.00           H
ATOM   3476  HG2 LYS B 102      39.540  57.180  42.680  1.00  0.00           H
ATOM   3477  CD  LYS B 102      39.930  57.880  44.730  1.00  0.00           C
ATOM   3478  HD1 LYS B 102      39.180  58.700  44.780  1.00  0.00           H
ATOM   3479  HD2 LYS B 102      40.040  57.470  45.760  1.00  0.00           H
ATOM   3480  CE  LYS B 102      41.200  58.530  44.190  1.00  0.00           C
ATOM   3481  HE1 LYS B 102      41.080  58.860  43.140  1.00  0.00           H
ATOM   3482  HE2 LYS B 102      42.100  57.870  44.280  1.00  0.00           H
ATOM   3483  NZ  LYS B 102      41.460  59.700  45.050  1.00  0.00           N
ATOM   3484  HZ1 LYS B 102      42.300  60.250  44.790  1.00  0.00           H
ATOM   3485  HZ2 LYS B 102      40.580  60.250  45.150  1.00  0.00           H
ATOM   3486  HZ3 LYS B 102      41.640  59.330  46.010  1.00  0.00           H
ATOM   3487  C   LYS B 102      37.980  54.190  43.450  1.00  0.00           C
ATOM   3488  O   LYS B 102      37.140  54.610  42.650  1.00  0.00           O
ATOM   3489  N   ASN B 103      37.650  53.630  44.630  1.00  0.00           N
ATOM   3490  HN  ASN B 103      38.370  53.320  45.240  1.00  0.00           H
ATOM   3491  CA  ASN B 103      36.300  53.400  45.040  1.00  0.00           C
ATOM   3492  HA  ASN B 103      35.700  52.990  44.230  1.00  0.00           H
ATOM   3493  CB  ASN B 103      36.130  52.290  46.090  1.00  0.00           C
ATOM   3494  HB1 ASN B 103      35.060  52.100  46.330  1.00  0.00           H
ATOM   3495  HB2 ASN B 103      36.580  52.660  47.040  1.00  0.00           H
ATOM   3496  CG  ASN B 103      36.930  51.060  45.710  1.00  0.00           C
ATOM   3497  OD1 ASN B 103      37.880  50.640  46.370  1.00  0.00           O
ATOM   3498  ND2 ASN B 103      36.690  50.560  44.470  1.00  0.00           N
ATOM   3499 HD21 ASN B 103      35.940  50.750  43.830  1.00  0.00           H
ATOM   3500 HD22 ASN B 103      37.210  49.810  44.070  1.00  0.00           H
ATOM   3501  C   ASN B 103      35.660  54.600  45.640  1.00  0.00           C
ATOM   3502  O   ASN B 103      36.240  55.290  46.470  1.00  0.00           O
ATOM   3503  N   GLU B 104      34.380  54.790  45.290  1.00  0.00           N
ATOM   3504  HN  GLU B 104      34.040  54.160  44.600  1.00  0.00           H
ATOM   3505  CA  GLU B 104      33.460  55.790  45.750  1.00  0.00           C
ATOM   3506  HA  GLU B 104      33.640  56.720  45.230  1.00  0.00           H
ATOM   3507  CB  GLU B 104      32.010  55.480  45.310  1.00  0.00           C
ATOM   3508  HB1 GLU B 104      31.510  56.400  45.670  1.00  0.00           H
ATOM   3509  HB2 GLU B 104      31.620  54.520  45.720  1.00  0.00           H
ATOM   3510  CG  GLU B 104      31.800  55.380  43.800  1.00  0.00           C
ATOM   3511  HG1 GLU B 104      30.720  55.280  43.550  1.00  0.00           H
ATOM   3512  HG2 GLU B 104      32.410  54.520  43.430  1.00  0.00           H
ATOM   3513  CD  GLU B 104      32.330  56.550  42.990  1.00  0.00           C
ATOM   3514  OE1 GLU B 104      31.790  57.660  43.230  1.00  0.00           O
ATOM   3515  OE2 GLU B 104      33.170  56.320  42.080  1.00  0.00           O
ATOM   3516  C   GLU B 104      33.510  56.050  47.210  1.00  0.00           C
ATOM   3517  O   GLU B 104      33.870  55.200  48.030  1.00  0.00           O
ATOM   3518  N   GLU B 105      33.090  57.290  47.540  1.00  0.00           N
ATOM   3519  HN  GLU B 105      32.740  57.880  46.820  1.00  0.00           H
ATOM   3520  CA  GLU B 105      32.910  57.630  48.920  1.00  0.00           C
ATOM   3521  HA  GLU B 105      33.200  56.820  49.580  1.00  0.00           H
ATOM   3522  CB  GLU B 105      33.660  58.910  49.300  1.00  0.00           C
ATOM   3523  HB1 GLU B 105      34.640  58.670  48.830  1.00  0.00           H
ATOM   3524  HB2 GLU B 105      33.620  58.810  50.400  1.00  0.00           H
ATOM   3525  CG  GLU B 105      33.000  60.230  48.880  1.00  0.00           C
ATOM   3526  HG1 GLU B 105      32.080  60.400  49.480  1.00  0.00           H
ATOM   3527  HG2 GLU B 105      32.690  60.220  47.810  1.00  0.00           H
ATOM   3528  CD  GLU B 105      33.980  61.370  49.110  1.00  0.00           C
ATOM   3529  OE1 GLU B 105      33.620  62.530  49.420  1.00  0.00           O
ATOM   3530  OE2 GLU B 105      35.210  61.100  49.040  1.00  0.00           O
ATOM   3531  C   GLU B 105      31.450  57.830  49.120  1.00  0.00           C
ATOM   3532  O   GLU B 105      30.790  57.830  48.080  1.00  0.00           O
ATOM   3533  N   GLY B 106      30.980  57.890  50.370  1.00  0.00           N
ATOM   3534  HN  GLY B 106      31.680  57.910  51.080  1.00  0.00           H
ATOM   3535  CA  GLY B 106      29.670  57.960  50.960  1.00  0.00           C
ATOM   3536  HA1 GLY B 106      29.130  57.180  50.450  1.00  0.00           H
ATOM   3537  HA2 GLY B 106      29.880  57.880  52.020  1.00  0.00           H
ATOM   3538  C   GLY B 106      29.000  59.290  50.870  1.00  0.00           C
ATOM   3539  O   GLY B 106      28.740  60.000  51.840  1.00  0.00           O
ATOM   3540  N   ALA B 107      28.730  59.750  49.640  1.00  0.00           N
ATOM   3541  HN  ALA B 107      28.850  59.210  48.810  1.00  0.00           H
ATOM   3542  CA  ALA B 107      28.320  61.070  49.270  1.00  0.00           C
ATOM   3543  HA  ALA B 107      28.630  61.670  50.110  1.00  0.00           H
ATOM   3544  CB  ALA B 107      28.860  61.490  47.900  1.00  0.00           C
ATOM   3545  HB1 ALA B 107      28.140  61.290  47.090  1.00  0.00           H
ATOM   3546  HB2 ALA B 107      29.100  62.580  47.930  1.00  0.00           H
ATOM   3547  HB3 ALA B 107      29.840  61.010  47.710  1.00  0.00           H
ATOM   3548  C   ALA B 107      26.830  61.110  49.190  1.00  0.00           C
ATOM   3549  O   ALA B 107      26.130  60.120  48.960  1.00  0.00           O
ATOM   3550  N   PRO B 108      26.340  62.310  49.290  1.00  0.00           N
ATOM   3551  CD  PRO B 108      27.060  63.430  49.880  1.00  0.00           C
ATOM   3552  HD1 PRO B 108      27.620  63.120  50.790  1.00  0.00           H
ATOM   3553  HD2 PRO B 108      27.840  63.790  49.180  1.00  0.00           H
ATOM   3554  CA  PRO B 108      24.950  62.610  49.120  1.00  0.00           C
ATOM   3555  HA  PRO B 108      24.380  62.110  49.890  1.00  0.00           H
ATOM   3556  CB  PRO B 108      24.930  64.140  49.220  1.00  0.00           C
ATOM   3557  HB1 PRO B 108      23.910  64.450  49.530  1.00  0.00           H
ATOM   3558  HB2 PRO B 108      25.050  64.620  48.220  1.00  0.00           H
ATOM   3559  CG  PRO B 108      26.020  64.500  50.240  1.00  0.00           C
ATOM   3560  HG1 PRO B 108      25.680  64.460  51.300  1.00  0.00           H
ATOM   3561  HG2 PRO B 108      26.440  65.480  49.940  1.00  0.00           H
ATOM   3562  C   PRO B 108      24.330  62.060  47.880  1.00  0.00           C
ATOM   3563  O   PRO B 108      24.950  61.930  46.830  1.00  0.00           O
ATOM   3564  N   GLN B 109      23.080  61.580  47.970  1.00  0.00           N
ATOM   3565  HN  GLN B 109      22.540  61.490  48.810  1.00  0.00           H
ATOM   3566  CA  GLN B 109      22.330  61.120  46.840  1.00  0.00           C
ATOM   3567  HA  GLN B 109      23.010  61.080  46.000  1.00  0.00           H
ATOM   3568  CB  GLN B 109      21.640  59.770  47.070  1.00  0.00           C
ATOM   3569  HB1 GLN B 109      20.730  59.980  47.670  1.00  0.00           H
ATOM   3570  HB2 GLN B 109      22.360  59.180  47.680  1.00  0.00           H
ATOM   3571  CG  GLN B 109      21.160  59.050  45.800  1.00  0.00           C
ATOM   3572  HG1 GLN B 109      21.970  59.150  45.050  1.00  0.00           H
ATOM   3573  HG2 GLN B 109      20.240  59.520  45.420  1.00  0.00           H
ATOM   3574  CD  GLN B 109      20.850  57.590  46.110  1.00  0.00           C
ATOM   3575  OE1 GLN B 109      21.550  56.700  45.630  1.00  0.00           O
ATOM   3576  NE2 GLN B 109      19.860  57.370  47.010  1.00  0.00           N
ATOM   3577 HE21 GLN B 109      19.280  58.140  47.300  1.00  0.00           H
ATOM   3578 HE22 GLN B 109      19.730  56.500  47.500  1.00  0.00           H
ATOM   3579  C   GLN B 109      21.360  62.150  46.350  1.00  0.00           C
ATOM   3580  O   GLN B 109      20.170  62.040  46.610  1.00  0.00           O
ATOM   3581  N   GLU B 110      21.900  63.200  45.720  1.00  0.00           N
ATOM   3582  HN  GLU B 110      22.880  63.310  45.840  1.00  0.00           H
ATOM   3583  CA  GLU B 110      21.020  64.240  45.270  1.00  0.00           C
ATOM   3584  HA  GLU B 110      19.970  64.070  45.430  1.00  0.00           H
ATOM   3585  CB  GLU B 110      21.360  65.570  45.970  1.00  0.00           C
ATOM   3586  HB1 GLU B 110      20.850  66.430  45.480  1.00  0.00           H
ATOM   3587  HB2 GLU B 110      22.460  65.700  46.000  1.00  0.00           H
ATOM   3588  CG  GLU B 110      20.990  65.640  47.450  1.00  0.00           C
ATOM   3589  HG1 GLU B 110      21.510  64.790  47.950  1.00  0.00           H
ATOM   3590  HG2 GLU B 110      19.900  65.450  47.480  1.00  0.00           H
ATOM   3591  CD  GLU B 110      21.410  66.860  48.260  1.00  0.00           C
ATOM   3592  OE1 GLU B 110      21.830  67.870  47.640  1.00  0.00           O
ATOM   3593  OE2 GLU B 110      21.300  66.870  49.520  1.00  0.00           O
ATOM   3594  C   GLU B 110      21.210  64.290  43.790  1.00  0.00           C
ATOM   3595  O   GLU B 110      20.230  64.360  43.060  1.00  0.00           O
ATOM   3596  N   GLY B 111      22.470  64.270  43.330  1.00  0.00           N
ATOM   3597  HN  GLY B 111      23.230  64.320  43.980  1.00  0.00           H
ATOM   3598  CA  GLY B 111      22.720  64.080  41.930  1.00  0.00           C
ATOM   3599  HA1 GLY B 111      22.480  65.000  41.400  1.00  0.00           H
ATOM   3600  HA2 GLY B 111      23.780  63.940  41.850  1.00  0.00           H
ATOM   3601  C   GLY B 111      22.060  62.930  41.250  1.00  0.00           C
ATOM   3602  O   GLY B 111      22.280  61.780  41.620  1.00  0.00           O
ATOM   3603  N   ILE B 112      21.330  63.240  40.160  1.00  0.00           N
ATOM   3604  HN  ILE B 112      21.230  64.220  40.010  1.00  0.00           H
ATOM   3605  CA  ILE B 112      20.730  62.290  39.280  1.00  0.00           C
ATOM   3606  HA  ILE B 112      20.420  61.360  39.730  1.00  0.00           H
ATOM   3607  CB  ILE B 112      19.450  62.860  38.740  1.00  0.00           C
ATOM   3608  HB  ILE B 112      19.610  63.900  38.400  1.00  0.00           H
ATOM   3609  CG2 ILE B 112      18.850  62.160  37.510  1.00  0.00           C
ATOM   3610 HG21 ILE B 112      18.020  62.800  37.150  1.00  0.00           H
ATOM   3611 HG22 ILE B 112      19.490  62.040  36.610  1.00  0.00           H
ATOM   3612 HG23 ILE B 112      18.400  61.170  37.770  1.00  0.00           H
ATOM   3613  CG1 ILE B 112      18.460  62.830  39.920  1.00  0.00           C
ATOM   3614 HG11 ILE B 112      18.910  63.240  40.850  1.00  0.00           H
ATOM   3615 HG12 ILE B 112      18.120  61.800  40.120  1.00  0.00           H
ATOM   3616  CD  ILE B 112      17.180  63.620  39.650  1.00  0.00           C
ATOM   3617  HD1 ILE B 112      17.360  64.420  38.900  1.00  0.00           H
ATOM   3618  HD2 ILE B 112      16.390  62.960  39.220  1.00  0.00           H
ATOM   3619  HD3 ILE B 112      16.800  64.070  40.590  1.00  0.00           H
ATOM   3620  C   ILE B 112      21.660  62.010  38.150  1.00  0.00           C
ATOM   3621  O   ILE B 112      22.330  62.920  37.670  1.00  0.00           O
ATOM   3622  N   LEU B 113      21.660  60.800  37.540  1.00  0.00           N
ATOM   3623  HN  LEU B 113      20.910  60.210  37.810  1.00  0.00           H
ATOM   3624  CA  LEU B 113      22.550  60.300  36.550  1.00  0.00           C
ATOM   3625  HA  LEU B 113      23.080  61.140  36.120  1.00  0.00           H
ATOM   3626  CB  LEU B 113      23.580  59.310  37.120  1.00  0.00           C
ATOM   3627  HB1 LEU B 113      24.020  58.770  36.260  1.00  0.00           H
ATOM   3628  HB2 LEU B 113      22.930  58.560  37.630  1.00  0.00           H
ATOM   3629  CG  LEU B 113      24.570  59.950  38.100  1.00  0.00           C
ATOM   3630  HG  LEU B 113      24.010  60.390  38.960  1.00  0.00           H
ATOM   3631  CD1 LEU B 113      25.390  58.770  38.660  1.00  0.00           C
ATOM   3632 HD11 LEU B 113      24.750  58.240  39.400  1.00  0.00           H
ATOM   3633 HD12 LEU B 113      25.860  58.050  37.950  1.00  0.00           H
ATOM   3634 HD13 LEU B 113      26.180  59.300  39.220  1.00  0.00           H
ATOM   3635  CD2 LEU B 113      25.480  60.980  37.410  1.00  0.00           C
ATOM   3636 HD21 LEU B 113      26.350  61.190  38.080  1.00  0.00           H
ATOM   3637 HD22 LEU B 113      25.950  60.630  36.460  1.00  0.00           H
ATOM   3638 HD23 LEU B 113      24.770  61.780  37.110  1.00  0.00           H
ATOM   3639  C   LEU B 113      21.700  59.780  35.440  1.00  0.00           C
ATOM   3640  O   LEU B 113      20.740  59.040  35.670  1.00  0.00           O
ATOM   3641  N   GLU B 114      22.050  60.030  34.170  1.00  0.00           N
ATOM   3642  HN  GLU B 114      22.910  60.510  34.060  1.00  0.00           H
ATOM   3643  CA  GLU B 114      21.220  59.550  33.100  1.00  0.00           C
ATOM   3644  HA  GLU B 114      20.260  59.120  33.350  1.00  0.00           H
ATOM   3645  CB  GLU B 114      20.780  60.680  32.150  1.00  0.00           C
ATOM   3646  HB1 GLU B 114      20.200  61.460  32.690  1.00  0.00           H
ATOM   3647  HB2 GLU B 114      20.070  60.330  31.370  1.00  0.00           H
ATOM   3648  CG  GLU B 114      21.960  61.300  31.410  1.00  0.00           C
ATOM   3649  HG1 GLU B 114      22.550  60.470  30.980  1.00  0.00           H
ATOM   3650  HG2 GLU B 114      22.540  61.850  32.190  1.00  0.00           H
ATOM   3651  CD  GLU B 114      21.680  62.380  30.370  1.00  0.00           C
ATOM   3652  OE1 GLU B 114      22.680  63.010  29.940  1.00  0.00           O
ATOM   3653  OE2 GLU B 114      20.500  62.640  30.010  1.00  0.00           O
ATOM   3654  C   GLU B 114      21.870  58.390  32.440  1.00  0.00           C
ATOM   3655  O   GLU B 114      21.290  57.740  31.570  1.00  0.00           O
ATOM   3656  N   ASP B 115      23.080  57.980  32.860  1.00  0.00           N
ATOM   3657  HN  ASP B 115      23.610  58.500  33.530  1.00  0.00           H
ATOM   3658  CA  ASP B 115      23.770  56.820  32.400  1.00  0.00           C
ATOM   3659  HA  ASP B 115      23.240  56.380  31.560  1.00  0.00           H
ATOM   3660  CB  ASP B 115      25.260  57.130  32.170  1.00  0.00           C
ATOM   3661  HB1 ASP B 115      25.720  57.580  33.080  1.00  0.00           H
ATOM   3662  HB2 ASP B 115      25.230  57.880  31.360  1.00  0.00           H
ATOM   3663  CG  ASP B 115      26.030  55.900  31.700  1.00  0.00           C
ATOM   3664  OD1 ASP B 115      25.350  54.960  31.210  1.00  0.00           O
ATOM   3665  OD2 ASP B 115      27.290  55.940  31.680  1.00  0.00           O
ATOM   3666  C   ASP B 115      23.660  55.820  33.490  1.00  0.00           C
ATOM   3667  O   ASP B 115      23.970  56.130  34.640  1.00  0.00           O
ATOM   3668  N   MET B 116      23.270  54.570  33.180  1.00  0.00           N
ATOM   3669  HN  MET B 116      22.990  54.530  32.220  1.00  0.00           H
ATOM   3670  CA  MET B 116      22.900  53.520  34.080  1.00  0.00           C
ATOM   3671  HA  MET B 116      22.920  54.000  35.050  1.00  0.00           H
ATOM   3672  CB  MET B 116      21.450  53.030  33.950  1.00  0.00           C
ATOM   3673  HB1 MET B 116      21.350  52.120  34.590  1.00  0.00           H
ATOM   3674  HB2 MET B 116      21.360  52.710  32.890  1.00  0.00           H
ATOM   3675  CG  MET B 116      20.320  54.020  34.220  1.00  0.00           C
ATOM   3676  HG1 MET B 116      20.600  54.950  33.690  1.00  0.00           H
ATOM   3677  HG2 MET B 116      20.270  54.430  35.250  1.00  0.00           H
ATOM   3678  SD  MET B 116      18.650  53.570  33.650  1.00  0.00           S
ATOM   3679  CE  MET B 116      17.990  55.250  33.450  1.00  0.00           C
ATOM   3680  HE1 MET B 116      17.540  55.740  34.340  1.00  0.00           H
ATOM   3681  HE2 MET B 116      18.750  56.000  33.140  1.00  0.00           H
ATOM   3682  HE3 MET B 116      17.250  55.230  32.620  1.00  0.00           H
ATOM   3683  C   MET B 116      23.860  52.390  34.170  1.00  0.00           C
ATOM   3684  O   MET B 116      24.180  52.000  33.050  1.00  0.00           O
ATOM   3685  N   PRO B 117      24.170  51.780  35.270  1.00  0.00           N
ATOM   3686  CD  PRO B 117      23.800  52.330  36.570  1.00  0.00           C
ATOM   3687  HD1 PRO B 117      24.320  53.310  36.680  1.00  0.00           H
ATOM   3688  HD2 PRO B 117      22.720  52.520  36.710  1.00  0.00           H
ATOM   3689  CA  PRO B 117      24.840  50.510  35.340  1.00  0.00           C
ATOM   3690  HA  PRO B 117      25.800  50.660  34.890  1.00  0.00           H
ATOM   3691  CB  PRO B 117      24.800  50.120  36.820  1.00  0.00           C
ATOM   3692  HB1 PRO B 117      25.740  49.640  37.160  1.00  0.00           H
ATOM   3693  HB2 PRO B 117      23.920  49.470  37.030  1.00  0.00           H
ATOM   3694  CG  PRO B 117      24.460  51.400  37.600  1.00  0.00           C
ATOM   3695  HG1 PRO B 117      25.460  51.780  37.880  1.00  0.00           H
ATOM   3696  HG2 PRO B 117      23.750  51.170  38.430  1.00  0.00           H
ATOM   3697  C   PRO B 117      24.380  49.350  34.540  1.00  0.00           C
ATOM   3698  O   PRO B 117      23.170  49.140  34.400  1.00  0.00           O
ATOM   3699  N   VAL B 118      25.350  48.630  33.960  1.00  0.00           N
ATOM   3700  HN  VAL B 118      26.310  48.880  34.020  1.00  0.00           H
ATOM   3701  CA  VAL B 118      25.030  47.510  33.120  1.00  0.00           C
ATOM   3702  HA  VAL B 118      24.090  47.700  32.620  1.00  0.00           H
ATOM   3703  CB  VAL B 118      26.070  47.600  32.040  1.00  0.00           C
ATOM   3704  HB  VAL B 118      27.040  47.770  32.540  1.00  0.00           H
ATOM   3705  CG1 VAL B 118      25.990  46.350  31.140  1.00  0.00           C
ATOM   3706 HG11 VAL B 118      26.480  45.440  31.540  1.00  0.00           H
ATOM   3707 HG12 VAL B 118      24.940  46.150  30.850  1.00  0.00           H
ATOM   3708 HG13 VAL B 118      26.580  46.520  30.220  1.00  0.00           H
ATOM   3709  CG2 VAL B 118      25.850  48.800  31.100  1.00  0.00           C
ATOM   3710 HG21 VAL B 118      26.710  48.900  30.400  1.00  0.00           H
ATOM   3711 HG22 VAL B 118      24.910  48.750  30.510  1.00  0.00           H
ATOM   3712 HG23 VAL B 118      25.710  49.690  31.740  1.00  0.00           H
ATOM   3713  C   VAL B 118      24.950  46.190  33.800  1.00  0.00           C
ATOM   3714  O   VAL B 118      25.780  45.790  34.620  1.00  0.00           O
ATOM   3715  N   ASP B 119      23.840  45.470  33.570  1.00  0.00           N
ATOM   3716  HN  ASP B 119      23.190  45.650  32.840  1.00  0.00           H
ATOM   3717  CA  ASP B 119      23.430  44.260  34.220  1.00  0.00           C
ATOM   3718  HA  ASP B 119      23.520  44.520  35.270  1.00  0.00           H
ATOM   3719  CB  ASP B 119      21.930  43.960  34.060  1.00  0.00           C
ATOM   3720  HB1 ASP B 119      21.320  44.690  34.630  1.00  0.00           H
ATOM   3721  HB2 ASP B 119      21.710  43.000  34.570  1.00  0.00           H
ATOM   3722  CG  ASP B 119      21.500  44.120  32.610  1.00  0.00           C
ATOM   3723  OD1 ASP B 119      21.530  45.210  31.980  1.00  0.00           O
ATOM   3724  OD2 ASP B 119      20.880  43.170  32.060  1.00  0.00           O
ATOM   3725  C   ASP B 119      24.260  43.030  34.030  1.00  0.00           C
ATOM   3726  O   ASP B 119      24.880  42.880  32.990  1.00  0.00           O
ATOM   3727  N   PRO B 120      24.380  42.190  35.020  1.00  0.00           N
ATOM   3728  CD  PRO B 120      23.980  42.270  36.410  1.00  0.00           C
ATOM   3729  HD1 PRO B 120      24.560  43.100  36.880  1.00  0.00           H
ATOM   3730  HD2 PRO B 120      22.880  42.450  36.510  1.00  0.00           H
ATOM   3731  CA  PRO B 120      25.220  41.040  34.800  1.00  0.00           C
ATOM   3732  HA  PRO B 120      26.030  41.240  34.120  1.00  0.00           H
ATOM   3733  CB  PRO B 120      25.610  40.530  36.180  1.00  0.00           C
ATOM   3734  HB1 PRO B 120      26.550  41.010  36.550  1.00  0.00           H
ATOM   3735  HB2 PRO B 120      25.750  39.430  36.230  1.00  0.00           H
ATOM   3736  CG  PRO B 120      24.360  40.900  36.990  1.00  0.00           C
ATOM   3737  HG1 PRO B 120      24.550  41.020  38.080  1.00  0.00           H
ATOM   3738  HG2 PRO B 120      23.550  40.160  36.840  1.00  0.00           H
ATOM   3739  C   PRO B 120      24.420  39.980  34.130  1.00  0.00           C
ATOM   3740  O   PRO B 120      23.190  40.070  34.090  1.00  0.00           O
ATOM   3741  N   ASP B 121      25.060  38.930  33.590  1.00  0.00           N
ATOM   3742  HN  ASP B 121      26.050  38.930  33.610  1.00  0.00           H
ATOM   3743  CA  ASP B 121      24.380  37.910  32.850  1.00  0.00           C
ATOM   3744  HA  ASP B 121      23.340  38.040  33.110  1.00  0.00           H
ATOM   3745  CB  ASP B 121      24.690  37.940  31.350  1.00  0.00           C
ATOM   3746  HB1 ASP B 121      24.230  38.890  31.010  1.00  0.00           H
ATOM   3747  HB2 ASP B 121      24.210  37.120  30.770  1.00  0.00           H
ATOM   3748  CG  ASP B 121      26.160  37.830  30.960  1.00  0.00           C
ATOM   3749  OD1 ASP B 121      26.480  37.640  29.750  1.00  0.00           O
ATOM   3750  OD2 ASP B 121      27.080  37.850  31.820  1.00  0.00           O
ATOM   3751  C   ASP B 121      24.740  36.600  33.460  1.00  0.00           C
ATOM   3752  O   ASP B 121      24.560  35.560  32.830  1.00  0.00           O
ATOM   3753  N   ASN B 122      25.250  36.550  34.700  1.00  0.00           N
ATOM   3754  HN  ASN B 122      25.520  37.400  35.160  1.00  0.00           H
ATOM   3755  CA  ASN B 122      25.630  35.370  35.420  1.00  0.00           C
ATOM   3756  HA  ASN B 122      25.980  34.570  34.790  1.00  0.00           H
ATOM   3757  CB  ASN B 122      26.610  35.770  36.540  1.00  0.00           C
ATOM   3758  HB1 ASN B 122      26.120  36.020  37.500  1.00  0.00           H
ATOM   3759  HB2 ASN B 122      27.090  36.710  36.200  1.00  0.00           H
ATOM   3760  CG  ASN B 122      27.620  34.640  36.690  1.00  0.00           C
ATOM   3761  OD1 ASN B 122      27.510  33.580  36.060  1.00  0.00           O
ATOM   3762  ND2 ASN B 122      28.550  34.810  37.670  1.00  0.00           N
ATOM   3763 HD21 ASN B 122      28.520  35.590  38.300  1.00  0.00           H
ATOM   3764 HD22 ASN B 122      29.300  34.170  37.790  1.00  0.00           H
ATOM   3765  C   ASN B 122      24.410  34.810  36.050  1.00  0.00           C
ATOM   3766  O   ASN B 122      23.300  35.330  35.980  1.00  0.00           O
ATOM   3767  N   GLU B 123      24.570  33.640  36.700  1.00  0.00           N
ATOM   3768  HN  GLU B 123      25.490  33.270  36.780  1.00  0.00           H
ATOM   3769  CA  GLU B 123      23.630  32.750  37.310  1.00  0.00           C
ATOM   3770  HA  GLU B 123      22.630  33.130  37.200  1.00  0.00           H
ATOM   3771  CB  GLU B 123      23.740  31.400  36.590  1.00  0.00           C
ATOM   3772  HB1 GLU B 123      22.990  30.680  36.970  1.00  0.00           H
ATOM   3773  HB2 GLU B 123      24.740  31.000  36.880  1.00  0.00           H
ATOM   3774  CG  GLU B 123      23.470  31.470  35.080  1.00  0.00           C
ATOM   3775  HG1 GLU B 123      23.760  32.470  34.700  1.00  0.00           H
ATOM   3776  HG2 GLU B 123      22.390  31.430  34.820  1.00  0.00           H
ATOM   3777  CD  GLU B 123      24.290  30.410  34.350  1.00  0.00           C
ATOM   3778  OE1 GLU B 123      25.390  30.680  33.780  1.00  0.00           O
ATOM   3779  OE2 GLU B 123      23.870  29.230  34.390  1.00  0.00           O
ATOM   3780  C   GLU B 123      24.070  32.620  38.730  1.00  0.00           C
ATOM   3781  O   GLU B 123      25.200  32.870  39.160  1.00  0.00           O
ATOM   3782  N   ALA B 124      23.190  32.240  39.670  1.00  0.00           N
ATOM   3783  HN  ALA B 124      22.250  32.030  39.430  1.00  0.00           H
ATOM   3784  CA  ALA B 124      23.430  31.990  41.060  1.00  0.00           C
ATOM   3785  HA  ALA B 124      23.660  32.990  41.410  1.00  0.00           H
ATOM   3786  CB  ALA B 124      22.110  31.760  41.810  1.00  0.00           C
ATOM   3787  HB1 ALA B 124      21.470  30.970  41.370  1.00  0.00           H
ATOM   3788  HB2 ALA B 124      22.430  31.540  42.850  1.00  0.00           H
ATOM   3789  HB3 ALA B 124      21.490  32.670  41.870  1.00  0.00           H
ATOM   3790  C   ALA B 124      24.560  31.100  41.440  1.00  0.00           C
ATOM   3791  O   ALA B 124      24.890  30.080  40.840  1.00  0.00           O
ATOM   3792  N   TYR B 125      25.370  31.500  42.440  1.00  0.00           N
ATOM   3793  HN  TYR B 125      25.320  32.370  42.920  1.00  0.00           H
ATOM   3794  CA  TYR B 125      26.550  30.810  42.860  1.00  0.00           C
ATOM   3795  HA  TYR B 125      27.200  30.670  42.010  1.00  0.00           H
ATOM   3796  CB  TYR B 125      27.300  31.810  43.770  1.00  0.00           C
ATOM   3797  HB1 TYR B 125      26.570  32.190  44.520  1.00  0.00           H
ATOM   3798  HB2 TYR B 125      27.710  32.620  43.120  1.00  0.00           H
ATOM   3799  CG  TYR B 125      28.410  31.260  44.590  1.00  0.00           C
ATOM   3800  CD1 TYR B 125      29.480  30.630  43.990  1.00  0.00           C
ATOM   3801  HD1 TYR B 125      29.610  30.570  42.920  1.00  0.00           H
ATOM   3802  CE1 TYR B 125      30.550  30.130  44.700  1.00  0.00           C
ATOM   3803  HE1 TYR B 125      31.360  29.680  44.140  1.00  0.00           H
ATOM   3804  CZ  TYR B 125      30.500  30.240  46.070  1.00  0.00           C
ATOM   3805  OH  TYR B 125      31.510  29.710  46.890  1.00  0.00           O
ATOM   3806  HH  TYR B 125      31.160  29.530  47.770  1.00  0.00           H
ATOM   3807  CD2 TYR B 125      28.400  31.360  45.960  1.00  0.00           C
ATOM   3808  HD2 TYR B 125      27.600  31.790  46.540  1.00  0.00           H
ATOM   3809  CE2 TYR B 125      29.430  30.820  46.710  1.00  0.00           C
ATOM   3810  HE2 TYR B 125      29.270  30.960  47.770  1.00  0.00           H
ATOM   3811  C   TYR B 125      26.300  29.530  43.580  1.00  0.00           C
ATOM   3812  O   TYR B 125      25.470  29.320  44.460  1.00  0.00           O
ATOM   3813  N   GLU B 126      27.170  28.540  43.310  1.00  0.00           N
ATOM   3814  HN  GLU B 126      27.810  28.770  42.580  1.00  0.00           H
ATOM   3815  CA  GLU B 126      27.290  27.250  43.900  1.00  0.00           C
ATOM   3816  HA  GLU B 126      26.920  27.240  44.920  1.00  0.00           H
ATOM   3817  CB  GLU B 126      26.630  26.040  43.220  1.00  0.00           C
ATOM   3818  HB1 GLU B 126      27.310  25.190  43.430  1.00  0.00           H
ATOM   3819  HB2 GLU B 126      26.510  26.210  42.130  1.00  0.00           H
ATOM   3820  CG  GLU B 126      25.290  25.660  43.830  1.00  0.00           C
ATOM   3821  HG1 GLU B 126      24.520  26.330  43.380  1.00  0.00           H
ATOM   3822  HG2 GLU B 126      25.300  25.700  44.940  1.00  0.00           H
ATOM   3823  CD  GLU B 126      24.820  24.290  43.350  1.00  0.00           C
ATOM   3824  OE1 GLU B 126      25.430  23.360  43.940  1.00  0.00           O
ATOM   3825  OE2 GLU B 126      23.980  24.140  42.420  1.00  0.00           O
ATOM   3826  C   GLU B 126      28.770  27.060  44.030  1.00  0.00           C
ATOM   3827  O   GLU B 126      29.610  27.480  43.240  1.00  0.00           O
ATOM   3828  N   MET B 127      29.150  26.340  45.100  1.00  0.00           N
ATOM   3829  HN  MET B 127      28.430  26.170  45.760  1.00  0.00           H
ATOM   3830  CA  MET B 127      30.490  26.020  45.500  1.00  0.00           C
ATOM   3831  HA  MET B 127      30.910  26.980  45.770  1.00  0.00           H
ATOM   3832  CB  MET B 127      30.420  25.180  46.790  1.00  0.00           C
ATOM   3833  HB1 MET B 127      30.050  24.190  46.460  1.00  0.00           H
ATOM   3834  HB2 MET B 127      29.670  25.610  47.490  1.00  0.00           H
ATOM   3835  CG  MET B 127      31.770  25.020  47.490  1.00  0.00           C
ATOM   3836  HG1 MET B 127      32.520  24.680  46.760  1.00  0.00           H
ATOM   3837  HG2 MET B 127      31.640  24.210  48.240  1.00  0.00           H
ATOM   3838  SD  MET B 127      32.390  26.490  48.360  1.00  0.00           S
ATOM   3839  CE  MET B 127      31.240  26.330  49.760  1.00  0.00           C
ATOM   3840  HE1 MET B 127      31.400  25.370  50.310  1.00  0.00           H
ATOM   3841  HE2 MET B 127      31.360  27.100  50.550  1.00  0.00           H
ATOM   3842  HE3 MET B 127      30.160  26.460  49.550  1.00  0.00           H
ATOM   3843  C   MET B 127      31.260  25.430  44.370  1.00  0.00           C
ATOM   3844  O   MET B 127      30.730  24.600  43.640  1.00  0.00           O
ATOM   3845  N   PRO B 128      32.520  25.710  44.200  1.00  0.00           N
ATOM   3846  CD  PRO B 128      33.200  26.860  44.780  1.00  0.00           C
ATOM   3847  HD1 PRO B 128      32.510  27.730  44.780  1.00  0.00           H
ATOM   3848  HD2 PRO B 128      33.560  26.650  45.810  1.00  0.00           H
ATOM   3849  CA  PRO B 128      33.370  24.900  43.390  1.00  0.00           C
ATOM   3850  HA  PRO B 128      32.900  24.950  42.410  1.00  0.00           H
ATOM   3851  CB  PRO B 128      34.770  25.450  43.640  1.00  0.00           C
ATOM   3852  HB1 PRO B 128      35.460  25.400  42.770  1.00  0.00           H
ATOM   3853  HB2 PRO B 128      35.330  25.000  44.490  1.00  0.00           H
ATOM   3854  CG  PRO B 128      34.450  26.930  43.880  1.00  0.00           C
ATOM   3855  HG1 PRO B 128      34.260  27.550  42.970  1.00  0.00           H
ATOM   3856  HG2 PRO B 128      35.350  27.400  44.320  1.00  0.00           H
ATOM   3857  C   PRO B 128      33.390  23.440  43.680  1.00  0.00           C
ATOM   3858  O   PRO B 128      33.120  23.070  44.820  1.00  0.00           O
ATOM   3859  N   SER B 129      33.690  22.630  42.640  1.00  0.00           N
ATOM   3860  HN  SER B 129      33.710  23.020  41.730  1.00  0.00           H
ATOM   3861  CA  SER B 129      33.870  21.220  42.790  1.00  0.00           C
ATOM   3862  HA  SER B 129      32.960  20.890  43.260  1.00  0.00           H
ATOM   3863  CB  SER B 129      34.090  20.490  41.450  1.00  0.00           C
ATOM   3864  HB1 SER B 129      33.860  19.450  41.770  1.00  0.00           H
ATOM   3865  HB2 SER B 129      35.140  20.390  41.110  1.00  0.00           H
ATOM   3866  OG  SER B 129      33.200  20.960  40.450  1.00  0.00           O
ATOM   3867  HG1 SER B 129      33.510  21.790  40.070  1.00  0.00           H
ATOM   3868  C   SER B 129      34.940  20.880  43.770  1.00  0.00           C
ATOM   3869  O   SER B 129      36.100  21.280  43.620  1.00  0.00           O
ATOM   3870  N   GLU B 130      34.630  20.150  44.860  1.00  0.00           N
ATOM   3871  HN  GLU B 130      33.660  19.930  44.910  1.00  0.00           H
ATOM   3872  CA  GLU B 130      35.570  19.660  45.820  1.00  0.00           C
ATOM   3873  HA  GLU B 130      35.050  18.930  46.410  1.00  0.00           H
ATOM   3874  CB  GLU B 130      36.670  18.750  45.260  1.00  0.00           C
ATOM   3875  HB1 GLU B 130      37.490  18.460  45.960  1.00  0.00           H
ATOM   3876  HB2 GLU B 130      37.400  19.390  44.720  1.00  0.00           H
ATOM   3877  CG  GLU B 130      36.320  17.680  44.220  1.00  0.00           C
ATOM   3878  HG1 GLU B 130      37.200  17.240  43.700  1.00  0.00           H
ATOM   3879  HG2 GLU B 130      35.550  18.040  43.510  1.00  0.00           H
ATOM   3880  CD  GLU B 130      35.690  16.480  44.920  1.00  0.00           C
ATOM   3881  OE1 GLU B 130      36.450  15.640  45.460  1.00  0.00           O
ATOM   3882  OE2 GLU B 130      34.440  16.280  44.900  1.00  0.00           O
ATOM   3883  C   GLU B 130      36.140  20.660  46.770  1.00  0.00           C
ATOM   3884  O   GLU B 130      37.190  20.580  47.420  1.00  0.00           O
ATOM   3885  N   GLU B 131      35.450  21.800  46.860  1.00  0.00           N
ATOM   3886  HN  GLU B 131      34.640  21.840  46.260  1.00  0.00           H
ATOM   3887  CA  GLU B 131      35.680  22.900  47.740  1.00  0.00           C
ATOM   3888  HA  GLU B 131      34.960  23.650  47.440  1.00  0.00           H
ATOM   3889  CB  GLU B 131      35.300  22.660  49.220  1.00  0.00           C
ATOM   3890  HB1 GLU B 131      35.990  23.130  49.950  1.00  0.00           H
ATOM   3891  HB2 GLU B 131      35.440  21.600  49.520  1.00  0.00           H
ATOM   3892  CG  GLU B 131      33.850  23.050  49.470  1.00  0.00           C
ATOM   3893  HG1 GLU B 131      33.290  22.460  48.710  1.00  0.00           H
ATOM   3894  HG2 GLU B 131      33.710  24.120  49.210  1.00  0.00           H
ATOM   3895  CD  GLU B 131      33.320  22.910  50.890  1.00  0.00           C
ATOM   3896  OE1 GLU B 131      32.120  23.160  51.150  1.00  0.00           O
ATOM   3897  OE2 GLU B 131      34.190  22.630  51.770  1.00  0.00           O
ATOM   3898  C   GLU B 131      36.940  23.640  47.460  1.00  0.00           C
ATOM   3899  O   GLU B 131      37.600  24.230  48.320  1.00  0.00           O
ATOM   3900  N   GLY B 132      37.500  23.550  46.240  1.00  0.00           N
ATOM   3901  HN  GLY B 132      37.080  22.840  45.670  1.00  0.00           H
ATOM   3902  CA  GLY B 132      38.720  24.090  45.730  1.00  0.00           C
ATOM   3903  HA1 GLY B 132      39.470  23.890  46.470  1.00  0.00           H
ATOM   3904  HA2 GLY B 132      38.950  23.660  44.760  1.00  0.00           H
ATOM   3905  C   GLY B 132      38.500  25.540  45.460  1.00  0.00           C
ATOM   3906  O   GLY B 132      38.440  25.960  44.310  1.00  0.00           O
ATOM   3907  N   TYR B 133      38.280  26.390  46.470  1.00  0.00           N
ATOM   3908  HN  TYR B 133      38.170  26.140  47.430  1.00  0.00           H
ATOM   3909  CA  TYR B 133      37.910  27.760  46.260  1.00  0.00           C
ATOM   3910  HA  TYR B 133      37.730  27.870  45.200  1.00  0.00           H
ATOM   3911  CB  TYR B 133      36.610  28.140  46.990  1.00  0.00           C
ATOM   3912  HB1 TYR B 133      35.840  27.570  46.410  1.00  0.00           H
ATOM   3913  HB2 TYR B 133      36.410  29.230  46.910  1.00  0.00           H
ATOM   3914  CG  TYR B 133      36.560  27.800  48.440  1.00  0.00           C
ATOM   3915  CD1 TYR B 133      35.860  26.710  48.910  1.00  0.00           C
ATOM   3916  HD1 TYR B 133      35.350  26.000  48.270  1.00  0.00           H
ATOM   3917  CE1 TYR B 133      35.740  26.550  50.270  1.00  0.00           C
ATOM   3918  HE1 TYR B 133      35.320  25.630  50.650  1.00  0.00           H
ATOM   3919  CZ  TYR B 133      36.430  27.350  51.150  1.00  0.00           C
ATOM   3920  OH  TYR B 133      36.420  27.020  52.520  1.00  0.00           O
ATOM   3921  HH  TYR B 133      36.120  26.120  52.620  1.00  0.00           H
ATOM   3922  CD2 TYR B 133      37.240  28.610  49.310  1.00  0.00           C
ATOM   3923  HD2 TYR B 133      37.690  29.530  48.940  1.00  0.00           H
ATOM   3924  CE2 TYR B 133      37.120  28.440  50.660  1.00  0.00           C
ATOM   3925  HE2 TYR B 133      37.580  29.150  51.340  1.00  0.00           H
ATOM   3926  C   TYR B 133      38.970  28.780  46.450  1.00  0.00           C
ATOM   3927  O   TYR B 133      38.790  30.000  46.430  1.00  0.00           O
ATOM   3928  N   GLN B 134      40.210  28.380  46.780  1.00  0.00           N
ATOM   3929  HN  GLN B 134      40.280  27.390  46.850  1.00  0.00           H
ATOM   3930  CA  GLN B 134      41.300  29.270  47.030  1.00  0.00           C
ATOM   3931  HA  GLN B 134      41.040  30.320  46.940  1.00  0.00           H
ATOM   3932  CB  GLN B 134      41.970  29.090  48.400  1.00  0.00           C
ATOM   3933  HB1 GLN B 134      42.850  29.760  48.470  1.00  0.00           H
ATOM   3934  HB2 GLN B 134      42.280  28.030  48.580  1.00  0.00           H
ATOM   3935  CG  GLN B 134      41.100  29.460  49.610  1.00  0.00           C
ATOM   3936  HG1 GLN B 134      40.200  28.800  49.550  1.00  0.00           H
ATOM   3937  HG2 GLN B 134      40.740  30.510  49.620  1.00  0.00           H
ATOM   3938  CD  GLN B 134      41.750  29.110  50.940  1.00  0.00           C
ATOM   3939  OE1 GLN B 134      42.370  28.060  51.050  1.00  0.00           O
ATOM   3940  NE2 GLN B 134      41.460  29.990  51.940  1.00  0.00           N
ATOM   3941 HE21 GLN B 134      40.950  30.830  51.780  1.00  0.00           H
ATOM   3942 HE22 GLN B 134      41.940  29.910  52.810  1.00  0.00           H
ATOM   3943  C   GLN B 134      42.420  29.070  46.060  1.00  0.00           C
ATOM   3944  O   GLN B 134      42.910  28.010  45.700  1.00  0.00           O
ATOM   3945  N   ASP B 135      43.010  30.140  45.490  1.00  0.00           N
ATOM   3946  HN  ASP B 135      42.720  31.050  45.780  1.00  0.00           H
ATOM   3947  CA  ASP B 135      44.160  30.140  44.640  1.00  0.00           C
ATOM   3948  HA  ASP B 135      44.020  29.440  43.830  1.00  0.00           H
ATOM   3949  CB  ASP B 135      44.280  31.510  43.960  1.00  0.00           C
ATOM   3950  HB1 ASP B 135      43.310  31.790  43.500  1.00  0.00           H
ATOM   3951  HB2 ASP B 135      44.960  31.440  43.080  1.00  0.00           H
ATOM   3952  CG  ASP B 135      44.810  32.670  44.780  1.00  0.00           C
ATOM   3953  OD1 ASP B 135      45.210  33.650  44.100  1.00  0.00           O
ATOM   3954  OD2 ASP B 135      44.820  32.670  46.040  1.00  0.00           O
ATOM   3955  C   ASP B 135      45.440  29.730  45.290  1.00  0.00           C
ATOM   3956  O   ASP B 135      45.600  29.730  46.510  1.00  0.00           O
ATOM   3957  N   TYR B 136      46.330  29.160  44.470  1.00  0.00           N
ATOM   3958  HN  TYR B 136      46.150  29.040  43.500  1.00  0.00           H
ATOM   3959  CA  TYR B 136      47.680  28.860  44.850  1.00  0.00           C
ATOM   3960  HA  TYR B 136      47.800  28.580  45.890  1.00  0.00           H
ATOM   3961  CB  TYR B 136      48.230  27.750  43.940  1.00  0.00           C
ATOM   3962  HB1 TYR B 136      49.330  27.750  43.820  1.00  0.00           H
ATOM   3963  HB2 TYR B 136      47.850  27.960  42.920  1.00  0.00           H
ATOM   3964  CG  TYR B 136      47.610  26.470  44.390  1.00  0.00           C
ATOM   3965  CD1 TYR B 136      46.450  26.020  43.810  1.00  0.00           C
ATOM   3966  HD1 TYR B 136      45.910  26.650  43.120  1.00  0.00           H
ATOM   3967  CE1 TYR B 136      45.840  24.850  44.200  1.00  0.00           C
ATOM   3968  HE1 TYR B 136      44.850  24.630  43.830  1.00  0.00           H
ATOM   3969  CZ  TYR B 136      46.530  24.030  45.060  1.00  0.00           C
ATOM   3970  OH  TYR B 136      46.120  22.730  45.450  1.00  0.00           O
ATOM   3971  HH  TYR B 136      46.910  22.350  45.830  1.00  0.00           H
ATOM   3972  CD2 TYR B 136      48.300  25.640  45.240  1.00  0.00           C
ATOM   3973  HD2 TYR B 136      49.210  25.920  45.750  1.00  0.00           H
ATOM   3974  CE2 TYR B 136      47.750  24.420  45.550  1.00  0.00           C
ATOM   3975  HE2 TYR B 136      48.350  23.790  46.200  1.00  0.00           H
ATOM   3976  C   TYR B 136      48.520  30.090  44.770  1.00  0.00           C
ATOM   3977  O   TYR B 136      48.310  30.840  43.820  1.00  0.00           O
ATOM   3978  N   GLU B 137      49.430  30.330  45.730  1.00  0.00           N
ATOM   3979  HN  GLU B 137      49.580  29.680  46.470  1.00  0.00           H
ATOM   3980  CA  GLU B 137      50.240  31.510  45.770  1.00  0.00           C
ATOM   3981  HA  GLU B 137      50.160  31.970  44.800  1.00  0.00           H
ATOM   3982  CB  GLU B 137      49.620  32.320  46.920  1.00  0.00           C
ATOM   3983  HB1 GLU B 137      49.900  31.780  47.850  1.00  0.00           H
ATOM   3984  HB2 GLU B 137      48.520  32.240  46.910  1.00  0.00           H
ATOM   3985  CG  GLU B 137      49.920  33.820  47.040  1.00  0.00           C
ATOM   3986  HG1 GLU B 137      51.010  34.020  47.130  1.00  0.00           H
ATOM   3987  HG2 GLU B 137      49.560  34.240  48.010  1.00  0.00           H
ATOM   3988  CD  GLU B 137      49.300  34.590  45.890  1.00  0.00           C
ATOM   3989  OE1 GLU B 137      48.510  35.520  46.210  1.00  0.00           O
ATOM   3990  OE2 GLU B 137      49.600  34.270  44.710  1.00  0.00           O
ATOM   3991  C   GLU B 137      51.640  31.030  45.930  1.00  0.00           C
ATOM   3992  O   GLU B 137      51.730  29.900  46.420  1.00  0.00           O
ATOM   3993  N   PRO B 138      52.770  31.620  45.650  1.00  0.00           N
ATOM   3994  CD  PRO B 138      52.770  32.940  45.060  1.00  0.00           C
ATOM   3995  HD1 PRO B 138      51.890  33.140  44.400  1.00  0.00           H
ATOM   3996  HD2 PRO B 138      52.780  33.740  45.830  1.00  0.00           H
ATOM   3997  CA  PRO B 138      54.110  31.130  45.800  1.00  0.00           C
ATOM   3998  HA  PRO B 138      54.010  30.240  45.180  1.00  0.00           H
ATOM   3999  CB  PRO B 138      54.990  32.250  45.260  1.00  0.00           C
ATOM   4000  HB1 PRO B 138      55.850  31.700  44.810  1.00  0.00           H
ATOM   4001  HB2 PRO B 138      55.240  32.940  46.090  1.00  0.00           H
ATOM   4002  CG  PRO B 138      54.110  33.070  44.310  1.00  0.00           C
ATOM   4003  HG1 PRO B 138      54.210  32.450  43.390  1.00  0.00           H
ATOM   4004  HG2 PRO B 138      54.380  34.130  44.120  1.00  0.00           H
ATOM   4005  C   PRO B 138      54.610  30.560  47.090  1.00  0.00           C
ATOM   4006  O   PRO B 138      54.210  30.990  48.170  1.00  0.00           O
ATOM   4007  N   GLU B 139      55.540  29.600  46.950  1.00  0.00           N
ATOM   4008  HN  GLU B 139      55.820  29.470  46.000  1.00  0.00           H
ATOM   4009  CA  GLU B 139      56.360  28.970  47.940  1.00  0.00           C
ATOM   4010  HA  GLU B 139      55.730  28.860  48.820  1.00  0.00           H
ATOM   4011  CB  GLU B 139      57.090  27.680  47.550  1.00  0.00           C
ATOM   4012  HB1 GLU B 139      57.970  27.480  48.190  1.00  0.00           H
ATOM   4013  HB2 GLU B 139      57.420  27.860  46.510  1.00  0.00           H
ATOM   4014  CG  GLU B 139      56.110  26.500  47.430  1.00  0.00           C
ATOM   4015  HG1 GLU B 139      55.500  26.640  46.520  1.00  0.00           H
ATOM   4016  HG2 GLU B 139      55.410  26.550  48.290  1.00  0.00           H
ATOM   4017  CD  GLU B 139      56.780  25.140  47.410  1.00  0.00           C
ATOM   4018  OE1 GLU B 139      56.640  24.270  48.310  1.00  0.00           O
ATOM   4019  OE2 GLU B 139      57.420  24.900  46.350  1.00  0.00           O
ATOM   4020  C   GLU B 139      57.450  29.880  48.370  1.00  0.00           C
ATOM   4021  O   GLU B 139      57.790  30.900  47.760  1.00  0.00           O
ATOM   4022  N   ALA B 140      57.920  29.630  49.600  1.00  0.00           N
ATOM   4023  HN  ALA B 140      57.710  28.830  50.160  1.00  0.00           H
ATOM   4024  CA  ALA B 140      58.540  30.710  50.310  1.00  0.00           C
ATOM   4025  HA  ALA B 140      57.900  31.560  50.160  1.00  0.00           H
ATOM   4026  CB  ALA B 140      58.490  30.340  51.800  1.00  0.00           C
ATOM   4027  HB1 ALA B 140      58.960  29.390  52.100  1.00  0.00           H
ATOM   4028  HB2 ALA B 140      58.890  31.110  52.490  1.00  0.00           H
ATOM   4029  HB3 ALA B 140      57.400  30.220  52.010  1.00  0.00           H
ATOM   4030  C   ALA B 140      59.980  30.990  49.890  1.00  0.00           C
ATOM   4031  OT1 ALA B 140      60.640  30.080  49.310  1.00  0.00           O
ATOM   4032  OT2 ALA B 140      60.530  32.100  50.110  1.00  0.00           O
TER
ENDMDL
