# Supplementary material for: The Effect of SARS-COV‑2 Protein Fragments on the Dimerization of α‑Synuclein
Source: ACS Chem Neurosci. 2025 Oct 22;16(21):4279–88. doi: 10.1021/acschemneuro.5c00635 (PMC12593392; doi:10.1021/acschemneuro.5c00635)
Supplement: Supplementary file 1 [file cn5c00635_si_001.zip › aS Configurations - Supporting Information/Beta Strand Dimer/with SK9/b-SK9-1-final.pdb]

REMARK    GENERATED BY TRJCONV
TITLE     Protein in water t= 500000.00000 step= 250000000
REMARK    THIS IS A SIMULATION BOX
CRYST1   89.392   89.392   89.392  90.00  90.00  90.00 P 1           1
MODEL        1
ATOM      1  N   MET A   1      27.340  21.020  40.910  1.00  0.00           N
ATOM      2  H1  MET A   1      27.330  21.380  39.940  1.00  0.00           H
ATOM      3  H2  MET A   1      28.220  20.500  41.100  1.00  0.00           H
ATOM      4  H3  MET A   1      26.450  20.520  41.110  1.00  0.00           H
ATOM      5  CA  MET A   1      27.430  22.110  41.950  1.00  0.00           C
ATOM      6  HA  MET A   1      28.080  21.660  42.680  1.00  0.00           H
ATOM      7  CB  MET A   1      28.210  23.350  41.460  1.00  0.00           C
ATOM      8  HB1 MET A   1      27.860  23.510  40.420  1.00  0.00           H
ATOM      9  HB2 MET A   1      29.280  23.160  41.240  1.00  0.00           H
ATOM     10  CG  MET A   1      27.990  24.670  42.180  1.00  0.00           C
ATOM     11  HG1 MET A   1      28.350  24.540  43.220  1.00  0.00           H
ATOM     12  HG2 MET A   1      26.910  24.940  42.190  1.00  0.00           H
ATOM     13  SD  MET A   1      28.780  26.100  41.420  1.00  0.00           S
ATOM     14  CE  MET A   1      30.100  26.100  42.650  1.00  0.00           C
ATOM     15  HE1 MET A   1      30.630  25.130  42.730  1.00  0.00           H
ATOM     16  HE2 MET A   1      30.880  26.870  42.460  1.00  0.00           H
ATOM     17  HE3 MET A   1      29.570  26.280  43.610  1.00  0.00           H
ATOM     18  C   MET A   1      26.070  22.530  42.560  1.00  0.00           C
ATOM     19  O   MET A   1      25.160  23.020  41.930  1.00  0.00           O
ATOM     20  N   ASP A   2      25.890  22.560  43.910  1.00  0.00           N
ATOM     21  HN  ASP A   2      26.690  22.380  44.470  1.00  0.00           H
ATOM     22  CA  ASP A   2      24.680  22.910  44.530  1.00  0.00           C
ATOM     23  HA  ASP A   2      23.870  22.460  43.970  1.00  0.00           H
ATOM     24  CB  ASP A   2      24.630  22.560  46.030  1.00  0.00           C
ATOM     25  HB1 ASP A   2      23.770  23.120  46.460  1.00  0.00           H
ATOM     26  HB2 ASP A   2      25.600  22.890  46.450  1.00  0.00           H
ATOM     27  CG  ASP A   2      24.430  21.140  46.110  1.00  0.00           C
ATOM     28  OD1 ASP A   2      23.420  20.610  45.670  1.00  0.00           O
ATOM     29  OD2 ASP A   2      25.330  20.450  46.760  1.00  0.00           O
ATOM     30  C   ASP A   2      24.400  24.430  44.310  1.00  0.00           C
ATOM     31  O   ASP A   2      25.260  25.280  44.390  1.00  0.00           O
ATOM     32  N   VAL A   3      23.100  24.780  43.990  1.00  0.00           N
ATOM     33  HN  VAL A   3      22.470  24.010  43.920  1.00  0.00           H
ATOM     34  CA  VAL A   3      22.460  26.030  44.010  1.00  0.00           C
ATOM     35  HA  VAL A   3      23.050  26.540  43.260  1.00  0.00           H
ATOM     36  CB  VAL A   3      20.960  25.860  43.720  1.00  0.00           C
ATOM     37  HB  VAL A   3      20.470  26.850  43.810  1.00  0.00           H
ATOM     38  CG1 VAL A   3      20.850  25.450  42.310  1.00  0.00           C
ATOM     39 HG11 VAL A   3      21.520  26.040  41.660  1.00  0.00           H
ATOM     40 HG12 VAL A   3      21.200  24.420  42.060  1.00  0.00           H
ATOM     41 HG13 VAL A   3      19.770  25.510  42.040  1.00  0.00           H
ATOM     42  CG2 VAL A   3      20.250  24.750  44.520  1.00  0.00           C
ATOM     43 HG21 VAL A   3      19.210  24.680  44.140  1.00  0.00           H
ATOM     44 HG22 VAL A   3      20.800  23.790  44.420  1.00  0.00           H
ATOM     45 HG23 VAL A   3      20.170  24.880  45.620  1.00  0.00           H
ATOM     46  C   VAL A   3      22.700  26.990  45.250  1.00  0.00           C
ATOM     47  O   VAL A   3      22.850  26.500  46.360  1.00  0.00           O
ATOM     48  N   PHE A   4      22.650  28.290  45.060  1.00  0.00           N
ATOM     49  HN  PHE A   4      22.250  28.640  44.220  1.00  0.00           H
ATOM     50  CA  PHE A   4      23.180  29.200  46.070  1.00  0.00           C
ATOM     51  HA  PHE A   4      22.650  28.850  46.940  1.00  0.00           H
ATOM     52  CB  PHE A   4      24.800  29.000  46.050  1.00  0.00           C
ATOM     53  HB1 PHE A   4      25.280  29.250  45.080  1.00  0.00           H
ATOM     54  HB2 PHE A   4      24.950  27.960  46.420  1.00  0.00           H
ATOM     55  CG  PHE A   4      25.380  29.950  47.100  1.00  0.00           C
ATOM     56  CD1 PHE A   4      25.460  29.650  48.490  1.00  0.00           C
ATOM     57  HD1 PHE A   4      25.190  28.680  48.860  1.00  0.00           H
ATOM     58  CE1 PHE A   4      25.890  30.620  49.380  1.00  0.00           C
ATOM     59  HE1 PHE A   4      25.850  30.330  50.420  1.00  0.00           H
ATOM     60  CZ  PHE A   4      26.280  31.890  48.930  1.00  0.00           C
ATOM     61  HZ  PHE A   4      26.660  32.540  49.710  1.00  0.00           H
ATOM     62  CD2 PHE A   4      25.940  31.140  46.690  1.00  0.00           C
ATOM     63  HD2 PHE A   4      25.830  31.380  45.640  1.00  0.00           H
ATOM     64  CE2 PHE A   4      26.340  32.200  47.580  1.00  0.00           C
ATOM     65  HE2 PHE A   4      26.690  33.120  47.150  1.00  0.00           H
ATOM     66  C   PHE A   4      22.750  30.590  45.620  1.00  0.00           C
ATOM     67  O   PHE A   4      22.480  30.790  44.430  1.00  0.00           O
ATOM     68  N   MET A   5      22.680  31.510  46.590  1.00  0.00           N
ATOM     69  HN  MET A   5      22.950  31.300  47.520  1.00  0.00           H
ATOM     70  CA  MET A   5      22.330  32.860  46.430  1.00  0.00           C
ATOM     71  HA  MET A   5      21.350  32.690  46.000  1.00  0.00           H
ATOM     72  CB  MET A   5      22.240  33.660  47.780  1.00  0.00           C
ATOM     73  HB1 MET A   5      21.930  34.710  47.580  1.00  0.00           H
ATOM     74  HB2 MET A   5      23.250  33.740  48.230  1.00  0.00           H
ATOM     75  CG  MET A   5      21.290  32.910  48.750  1.00  0.00           C
ATOM     76  HG1 MET A   5      21.360  33.500  49.690  1.00  0.00           H
ATOM     77  HG2 MET A   5      21.680  31.900  48.960  1.00  0.00           H
ATOM     78  SD  MET A   5      19.540  32.840  48.140  1.00  0.00           S
ATOM     79  CE  MET A   5      19.160  31.730  49.430  1.00  0.00           C
ATOM     80  HE1 MET A   5      19.250  32.270  50.400  1.00  0.00           H
ATOM     81  HE2 MET A   5      18.140  31.320  49.330  1.00  0.00           H
ATOM     82  HE3 MET A   5      19.830  30.850  49.460  1.00  0.00           H
ATOM     83  C   MET A   5      23.190  33.700  45.420  1.00  0.00           C
ATOM     84  O   MET A   5      24.440  33.530  45.300  1.00  0.00           O
ATOM     85  N   LYS A   6      22.440  34.530  44.610  1.00  0.00           N
ATOM     86  HN  LYS A   6      21.450  34.530  44.630  1.00  0.00           H
ATOM     87  CA  LYS A   6      23.160  35.660  44.050  1.00  0.00           C
ATOM     88  HA  LYS A   6      24.080  35.300  43.610  1.00  0.00           H
ATOM     89  CB  LYS A   6      22.300  36.330  42.880  1.00  0.00           C
ATOM     90  HB1 LYS A   6      21.310  36.530  43.330  1.00  0.00           H
ATOM     91  HB2 LYS A   6      22.120  35.490  42.170  1.00  0.00           H
ATOM     92  CG  LYS A   6      22.890  37.520  42.130  1.00  0.00           C
ATOM     93  HG1 LYS A   6      22.920  38.410  42.790  1.00  0.00           H
ATOM     94  HG2 LYS A   6      22.200  37.680  41.280  1.00  0.00           H
ATOM     95  CD  LYS A   6      24.390  37.300  41.630  1.00  0.00           C
ATOM     96  HD1 LYS A   6      25.100  37.550  42.440  1.00  0.00           H
ATOM     97  HD2 LYS A   6      24.550  36.290  41.180  1.00  0.00           H
ATOM     98  CE  LYS A   6      24.620  38.220  40.490  1.00  0.00           C
ATOM     99  HE1 LYS A   6      24.070  37.980  39.550  1.00  0.00           H
ATOM    100  HE2 LYS A   6      25.670  38.160  40.130  1.00  0.00           H
ATOM    101  NZ  LYS A   6      24.520  39.640  40.880  1.00  0.00           N
ATOM    102  HZ1 LYS A   6      23.550  39.830  41.190  1.00  0.00           H
ATOM    103  HZ2 LYS A   6      25.120  39.950  41.670  1.00  0.00           H
ATOM    104  HZ3 LYS A   6      24.720  40.400  40.200  1.00  0.00           H
ATOM    105  C   LYS A   6      23.600  36.770  44.970  1.00  0.00           C
ATOM    106  O   LYS A   6      24.710  37.140  44.780  1.00  0.00           O
ATOM    107  N   GLY A   7      22.700  37.150  45.900  1.00  0.00           N
ATOM    108  HN  GLY A   7      21.830  36.650  45.930  1.00  0.00           H
ATOM    109  CA  GLY A   7      22.940  38.080  46.970  1.00  0.00           C
ATOM    110  HA1 GLY A   7      23.580  38.840  46.540  1.00  0.00           H
ATOM    111  HA2 GLY A   7      21.950  38.320  47.330  1.00  0.00           H
ATOM    112  C   GLY A   7      23.770  37.370  48.080  1.00  0.00           C
ATOM    113  O   GLY A   7      24.390  36.300  47.820  1.00  0.00           O
ATOM    114  N   LEU A   8      23.700  37.790  49.350  1.00  0.00           N
ATOM    115  HN  LEU A   8      23.120  38.560  49.590  1.00  0.00           H
ATOM    116  CA  LEU A   8      24.460  37.210  50.460  1.00  0.00           C
ATOM    117  HA  LEU A   8      24.190  37.870  51.270  1.00  0.00           H
ATOM    118  CB  LEU A   8      24.160  35.760  50.930  1.00  0.00           C
ATOM    119  HB1 LEU A   8      24.820  35.440  51.760  1.00  0.00           H
ATOM    120  HB2 LEU A   8      24.370  35.070  50.100  1.00  0.00           H
ATOM    121  CG  LEU A   8      22.670  35.520  51.350  1.00  0.00           C
ATOM    122  HG  LEU A   8      22.140  35.450  50.370  1.00  0.00           H
ATOM    123  CD1 LEU A   8      22.620  34.130  51.970  1.00  0.00           C
ATOM    124 HD11 LEU A   8      23.300  33.970  52.830  1.00  0.00           H
ATOM    125 HD12 LEU A   8      21.550  33.900  52.190  1.00  0.00           H
ATOM    126 HD13 LEU A   8      22.940  33.310  51.290  1.00  0.00           H
ATOM    127  CD2 LEU A   8      22.160  36.650  52.230  1.00  0.00           C
ATOM    128 HD21 LEU A   8      22.880  36.840  53.050  1.00  0.00           H
ATOM    129 HD22 LEU A   8      21.920  37.520  51.590  1.00  0.00           H
ATOM    130 HD23 LEU A   8      21.190  36.370  52.700  1.00  0.00           H
ATOM    131  C   LEU A   8      25.960  37.510  50.430  1.00  0.00           C
ATOM    132  O   LEU A   8      26.490  37.640  49.350  1.00  0.00           O
ATOM    133  N   SER A   9      26.620  37.650  51.550  1.00  0.00           N
ATOM    134  HN  SER A   9      26.190  37.600  52.450  1.00  0.00           H
ATOM    135  CA  SER A   9      28.010  37.760  51.680  1.00  0.00           C
ATOM    136  HA  SER A   9      28.370  38.650  51.190  1.00  0.00           H
ATOM    137  CB  SER A   9      28.540  38.060  53.120  1.00  0.00           C
ATOM    138  HB1 SER A   9      28.190  37.270  53.810  1.00  0.00           H
ATOM    139  HB2 SER A   9      27.960  38.940  53.480  1.00  0.00           H
ATOM    140  OG  SER A   9      29.950  38.290  53.190  1.00  0.00           O
ATOM    141  HG1 SER A   9      30.100  39.180  52.870  1.00  0.00           H
ATOM    142  C   SER A   9      28.780  36.510  51.190  1.00  0.00           C
ATOM    143  O   SER A   9      28.330  35.410  51.500  1.00  0.00           O
ATOM    144  N   LYS A  10      29.880  36.680  50.420  1.00  0.00           N
ATOM    145  HN  LYS A  10      30.150  37.600  50.150  1.00  0.00           H
ATOM    146  CA  LYS A  10      30.400  35.520  49.790  1.00  0.00           C
ATOM    147  HA  LYS A  10      29.750  34.660  49.880  1.00  0.00           H
ATOM    148  CB  LYS A  10      30.810  35.590  48.340  1.00  0.00           C
ATOM    149  HB1 LYS A  10      31.040  34.630  47.830  1.00  0.00           H
ATOM    150  HB2 LYS A  10      31.760  36.170  48.280  1.00  0.00           H
ATOM    151  CG  LYS A  10      29.720  36.280  47.510  1.00  0.00           C
ATOM    152  HG1 LYS A  10      29.980  36.460  46.450  1.00  0.00           H
ATOM    153  HG2 LYS A  10      29.550  37.280  47.970  1.00  0.00           H
ATOM    154  CD  LYS A  10      28.440  35.430  47.550  1.00  0.00           C
ATOM    155  HD1 LYS A  10      28.730  34.360  47.590  1.00  0.00           H
ATOM    156  HD2 LYS A  10      27.900  35.630  48.500  1.00  0.00           H
ATOM    157  CE  LYS A  10      27.410  35.740  46.490  1.00  0.00           C
ATOM    158  HE1 LYS A  10      26.460  35.190  46.660  1.00  0.00           H
ATOM    159  HE2 LYS A  10      27.850  35.460  45.510  1.00  0.00           H
ATOM    160  NZ  LYS A  10      27.080  37.190  46.490  1.00  0.00           N
ATOM    161  HZ1 LYS A  10      26.900  37.430  47.480  1.00  0.00           H
ATOM    162  HZ2 LYS A  10      27.720  37.880  46.040  1.00  0.00           H
ATOM    163  HZ3 LYS A  10      26.150  37.280  46.030  1.00  0.00           H
ATOM    164  C   LYS A  10      31.670  35.050  50.520  1.00  0.00           C
ATOM    165  O   LYS A  10      32.440  35.830  51.080  1.00  0.00           O
ATOM    166  N   ALA A  11      31.950  33.750  50.560  1.00  0.00           N
ATOM    167  HN  ALA A  11      31.340  33.100  50.120  1.00  0.00           H
ATOM    168  CA  ALA A  11      32.980  33.080  51.230  1.00  0.00           C
ATOM    169  HA  ALA A  11      32.810  33.070  52.300  1.00  0.00           H
ATOM    170  CB  ALA A  11      32.980  31.660  50.780  1.00  0.00           C
ATOM    171  HB1 ALA A  11      32.960  31.510  49.680  1.00  0.00           H
ATOM    172  HB2 ALA A  11      33.830  31.080  51.180  1.00  0.00           H
ATOM    173  HB3 ALA A  11      32.060  31.160  51.150  1.00  0.00           H
ATOM    174  C   ALA A  11      34.400  33.730  51.170  1.00  0.00           C
ATOM    175  O   ALA A  11      34.970  33.970  50.140  1.00  0.00           O
ATOM    176  N   LYS A  12      34.920  34.000  52.370  1.00  0.00           N
ATOM    177  HN  LYS A  12      34.390  33.850  53.200  1.00  0.00           H
ATOM    178  CA  LYS A  12      36.280  34.460  52.510  1.00  0.00           C
ATOM    179  HA  LYS A  12      36.410  35.190  51.720  1.00  0.00           H
ATOM    180  CB  LYS A  12      36.420  35.180  53.910  1.00  0.00           C
ATOM    181  HB1 LYS A  12      35.520  35.820  54.030  1.00  0.00           H
ATOM    182  HB2 LYS A  12      37.220  35.920  53.730  1.00  0.00           H
ATOM    183  CG  LYS A  12      36.830  34.320  55.110  1.00  0.00           C
ATOM    184  HG1 LYS A  12      37.820  33.860  54.890  1.00  0.00           H
ATOM    185  HG2 LYS A  12      36.040  33.550  55.190  1.00  0.00           H
ATOM    186  CD  LYS A  12      36.830  35.040  56.470  1.00  0.00           C
ATOM    187  HD1 LYS A  12      37.570  35.860  56.400  1.00  0.00           H
ATOM    188  HD2 LYS A  12      35.880  35.560  56.740  1.00  0.00           H
ATOM    189  CE  LYS A  12      37.130  34.170  57.750  1.00  0.00           C
ATOM    190  HE1 LYS A  12      36.510  33.250  57.780  1.00  0.00           H
ATOM    191  HE2 LYS A  12      36.890  34.790  58.640  1.00  0.00           H
ATOM    192  NZ  LYS A  12      38.550  33.760  57.850  1.00  0.00           N
ATOM    193  HZ1 LYS A  12      38.770  33.180  57.020  1.00  0.00           H
ATOM    194  HZ2 LYS A  12      39.210  34.570  57.930  1.00  0.00           H
ATOM    195  HZ3 LYS A  12      38.710  33.240  58.740  1.00  0.00           H
ATOM    196  C   LYS A  12      37.300  33.290  52.520  1.00  0.00           C
ATOM    197  O   LYS A  12      38.480  33.420  52.450  1.00  0.00           O
ATOM    198  N   GLU A  13      36.790  32.020  52.610  1.00  0.00           N
ATOM    199  HN  GLU A  13      35.820  31.890  52.790  1.00  0.00           H
ATOM    200  CA  GLU A  13      37.680  30.870  52.750  1.00  0.00           C
ATOM    201  HA  GLU A  13      38.660  31.240  53.020  1.00  0.00           H
ATOM    202  CB  GLU A  13      37.170  29.910  53.890  1.00  0.00           C
ATOM    203  HB1 GLU A  13      37.790  28.990  53.820  1.00  0.00           H
ATOM    204  HB2 GLU A  13      36.130  29.560  53.720  1.00  0.00           H
ATOM    205  CG  GLU A  13      37.260  30.530  55.270  1.00  0.00           C
ATOM    206  HG1 GLU A  13      36.710  29.910  56.000  1.00  0.00           H
ATOM    207  HG2 GLU A  13      36.660  31.460  55.390  1.00  0.00           H
ATOM    208  CD  GLU A  13      38.680  30.810  55.730  1.00  0.00           C
ATOM    209  OE1 GLU A  13      39.030  31.970  55.980  1.00  0.00           O
ATOM    210  OE2 GLU A  13      39.560  29.850  55.710  1.00  0.00           O
ATOM    211  C   GLU A  13      37.860  30.160  51.430  1.00  0.00           C
ATOM    212  O   GLU A  13      37.000  30.010  50.600  1.00  0.00           O
ATOM    213  N   GLY A  14      39.120  29.730  51.250  1.00  0.00           N
ATOM    214  HN  GLY A  14      39.690  29.920  52.040  1.00  0.00           H
ATOM    215  CA  GLY A  14      39.840  29.380  50.050  1.00  0.00           C
ATOM    216  HA1 GLY A  14      40.150  30.320  49.610  1.00  0.00           H
ATOM    217  HA2 GLY A  14      40.600  28.770  50.500  1.00  0.00           H
ATOM    218  C   GLY A  14      39.130  28.500  49.100  1.00  0.00           C
ATOM    219  O   GLY A  14      38.210  27.740  49.360  1.00  0.00           O
ATOM    220  N   VAL A  15      39.570  28.420  47.800  1.00  0.00           N
ATOM    221  HN  VAL A  15      40.320  29.030  47.570  1.00  0.00           H
ATOM    222  CA  VAL A  15      39.100  27.570  46.730  1.00  0.00           C
ATOM    223  HA  VAL A  15      38.330  26.930  47.120  1.00  0.00           H
ATOM    224  CB  VAL A  15      38.520  28.430  45.620  1.00  0.00           C
ATOM    225  HB  VAL A  15      38.070  27.750  44.870  1.00  0.00           H
ATOM    226  CG1 VAL A  15      37.340  29.280  46.130  1.00  0.00           C
ATOM    227 HG11 VAL A  15      36.860  29.540  45.170  1.00  0.00           H
ATOM    228 HG12 VAL A  15      36.590  28.780  46.790  1.00  0.00           H
ATOM    229 HG13 VAL A  15      37.770  30.060  46.790  1.00  0.00           H
ATOM    230  CG2 VAL A  15      39.650  29.270  45.020  1.00  0.00           C
ATOM    231 HG21 VAL A  15      40.420  28.650  44.510  1.00  0.00           H
ATOM    232 HG22 VAL A  15      39.220  29.930  44.240  1.00  0.00           H
ATOM    233 HG23 VAL A  15      40.130  29.850  45.840  1.00  0.00           H
ATOM    234  C   VAL A  15      40.200  26.600  46.230  1.00  0.00           C
ATOM    235  O   VAL A  15      41.360  26.960  46.210  1.00  0.00           O
ATOM    236  N   VAL A  16      39.850  25.370  45.750  1.00  0.00           N
ATOM    237  HN  VAL A  16      38.890  25.080  45.820  1.00  0.00           H
ATOM    238  CA  VAL A  16      40.610  24.540  44.850  1.00  0.00           C
ATOM    239  HA  VAL A  16      41.540  25.020  44.590  1.00  0.00           H
ATOM    240  CB  VAL A  16      40.620  23.040  45.410  1.00  0.00           C
ATOM    241  HB  VAL A  16      41.260  23.000  46.310  1.00  0.00           H
ATOM    242  CG1 VAL A  16      39.150  22.620  45.800  1.00  0.00           C
ATOM    243 HG11 VAL A  16      38.430  22.800  44.970  1.00  0.00           H
ATOM    244 HG12 VAL A  16      39.200  21.580  46.190  1.00  0.00           H
ATOM    245 HG13 VAL A  16      38.830  23.230  46.670  1.00  0.00           H
ATOM    246  CG2 VAL A  16      41.040  22.040  44.320  1.00  0.00           C
ATOM    247 HG21 VAL A  16      40.260  22.000  43.530  1.00  0.00           H
ATOM    248 HG22 VAL A  16      42.010  22.390  43.910  1.00  0.00           H
ATOM    249 HG23 VAL A  16      41.090  21.060  44.850  1.00  0.00           H
ATOM    250  C   VAL A  16      39.730  24.620  43.630  1.00  0.00           C
ATOM    251  O   VAL A  16      38.580  24.850  43.820  1.00  0.00           O
ATOM    252  N   ALA A  17      40.300  24.500  42.430  1.00  0.00           N
ATOM    253  HN  ALA A  17      41.290  24.470  42.470  1.00  0.00           H
ATOM    254  CA  ALA A  17      39.610  24.670  41.180  1.00  0.00           C
ATOM    255  HA  ALA A  17      38.560  24.860  41.320  1.00  0.00           H
ATOM    256  CB  ALA A  17      40.290  25.940  40.500  1.00  0.00           C
ATOM    257  HB1 ALA A  17      41.350  25.800  40.220  1.00  0.00           H
ATOM    258  HB2 ALA A  17      39.710  26.050  39.550  1.00  0.00           H
ATOM    259  HB3 ALA A  17      40.280  26.860  41.110  1.00  0.00           H
ATOM    260  C   ALA A  17      39.540  23.350  40.330  1.00  0.00           C
ATOM    261  O   ALA A  17      39.350  23.380  39.120  1.00  0.00           O
ATOM    262  N   ALA A  18      39.740  22.230  41.010  1.00  0.00           N
ATOM    263  HN  ALA A  18      39.980  22.500  41.930  1.00  0.00           H
ATOM    264  CA  ALA A  18      40.070  20.970  40.440  1.00  0.00           C
ATOM    265  HA  ALA A  18      39.870  20.930  39.380  1.00  0.00           H
ATOM    266  CB  ALA A  18      41.530  20.530  40.850  1.00  0.00           C
ATOM    267  HB1 ALA A  18      42.330  21.060  40.300  1.00  0.00           H
ATOM    268  HB2 ALA A  18      41.610  20.570  41.960  1.00  0.00           H
ATOM    269  HB3 ALA A  18      41.760  19.480  40.600  1.00  0.00           H
ATOM    270  C   ALA A  18      39.190  19.870  41.120  1.00  0.00           C
ATOM    271  O   ALA A  18      38.700  20.090  42.180  1.00  0.00           O
ATOM    272  N   ALA A  19      39.150  18.660  40.520  1.00  0.00           N
ATOM    273  HN  ALA A  19      39.520  18.520  39.600  1.00  0.00           H
ATOM    274  CA  ALA A  19      38.320  17.580  41.010  1.00  0.00           C
ATOM    275  HA  ALA A  19      37.320  17.960  41.120  1.00  0.00           H
ATOM    276  CB  ALA A  19      38.090  16.510  39.980  1.00  0.00           C
ATOM    277  HB1 ALA A  19      37.220  15.880  40.250  1.00  0.00           H
ATOM    278  HB2 ALA A  19      37.900  16.960  38.980  1.00  0.00           H
ATOM    279  HB3 ALA A  19      38.990  15.890  39.780  1.00  0.00           H
ATOM    280  C   ALA A  19      38.870  16.920  42.340  1.00  0.00           C
ATOM    281  O   ALA A  19      40.050  17.040  42.650  1.00  0.00           O
ATOM    282  N   GLU A  20      38.020  16.360  43.210  1.00  0.00           N
ATOM    283  HN  GLU A  20      37.030  16.440  43.090  1.00  0.00           H
ATOM    284  CA  GLU A  20      38.340  15.650  44.380  1.00  0.00           C
ATOM    285  HA  GLU A  20      38.900  16.330  45.000  1.00  0.00           H
ATOM    286  CB  GLU A  20      37.090  15.340  45.250  1.00  0.00           C
ATOM    287  HB1 GLU A  20      37.560  14.730  46.050  1.00  0.00           H
ATOM    288  HB2 GLU A  20      36.450  14.600  44.710  1.00  0.00           H
ATOM    289  CG  GLU A  20      36.430  16.610  45.910  1.00  0.00           C
ATOM    290  HG1 GLU A  20      36.000  17.270  45.120  1.00  0.00           H
ATOM    291  HG2 GLU A  20      37.210  17.310  46.280  1.00  0.00           H
ATOM    292  CD  GLU A  20      35.410  16.410  46.970  1.00  0.00           C
ATOM    293  OE1 GLU A  20      34.220  16.800  46.750  1.00  0.00           O
ATOM    294  OE2 GLU A  20      35.750  15.820  48.010  1.00  0.00           O
ATOM    295  C   GLU A  20      39.090  14.350  44.090  1.00  0.00           C
ATOM    296  O   GLU A  20      40.120  14.090  44.680  1.00  0.00           O
ATOM    297  N   LYS A  21      38.490  13.550  43.270  1.00  0.00           N
ATOM    298  HN  LYS A  21      37.650  13.770  42.770  1.00  0.00           H
ATOM    299  CA  LYS A  21      38.980  12.230  42.840  1.00  0.00           C
ATOM    300  HA  LYS A  21      39.070  11.560  43.680  1.00  0.00           H
ATOM    301  CB  LYS A  21      38.020  11.640  41.850  1.00  0.00           C
ATOM    302  HB1 LYS A  21      38.540  10.720  41.510  1.00  0.00           H
ATOM    303  HB2 LYS A  21      38.180  12.240  40.930  1.00  0.00           H
ATOM    304  CG  LYS A  21      36.740  11.250  42.470  1.00  0.00           C
ATOM    305  HG1 LYS A  21      36.190  12.170  42.760  1.00  0.00           H
ATOM    306  HG2 LYS A  21      36.830  10.750  43.460  1.00  0.00           H
ATOM    307  CD  LYS A  21      35.820  10.400  41.550  1.00  0.00           C
ATOM    308  HD1 LYS A  21      34.880  10.180  42.090  1.00  0.00           H
ATOM    309  HD2 LYS A  21      35.600  10.960  40.620  1.00  0.00           H
ATOM    310  CE  LYS A  21      36.390   8.990  41.170  1.00  0.00           C
ATOM    311  HE1 LYS A  21      36.680   8.450  42.100  1.00  0.00           H
ATOM    312  HE2 LYS A  21      37.370   9.140  40.670  1.00  0.00           H
ATOM    313  NZ  LYS A  21      35.370   8.220  40.350  1.00  0.00           N
ATOM    314  HZ1 LYS A  21      34.420   8.300  40.760  1.00  0.00           H
ATOM    315  HZ2 LYS A  21      35.220   8.640  39.410  1.00  0.00           H
ATOM    316  HZ3 LYS A  21      35.520   7.220  40.080  1.00  0.00           H
ATOM    317  C   LYS A  21      40.460  12.260  42.230  1.00  0.00           C
ATOM    318  O   LYS A  21      40.730  13.000  41.220  1.00  0.00           O
ATOM    319  N   THR A  22      41.370  11.640  42.910  1.00  0.00           N
ATOM    320  HN  THR A  22      41.030  11.100  43.680  1.00  0.00           H
ATOM    321  CA  THR A  22      42.840  11.800  42.590  1.00  0.00           C
ATOM    322  HA  THR A  22      43.080  12.800  42.270  1.00  0.00           H
ATOM    323  CB  THR A  22      43.790  11.540  43.730  1.00  0.00           C
ATOM    324  HB  THR A  22      43.610  10.510  44.090  1.00  0.00           H
ATOM    325  OG1 THR A  22      43.430  12.430  44.740  1.00  0.00           O
ATOM    326  HG1 THR A  22      42.470  12.400  44.680  1.00  0.00           H
ATOM    327  CG2 THR A  22      45.270  11.930  43.440  1.00  0.00           C
ATOM    328 HG21 THR A  22      45.490  11.410  42.480  1.00  0.00           H
ATOM    329 HG22 THR A  22      45.340  13.030  43.320  1.00  0.00           H
ATOM    330 HG23 THR A  22      46.040  11.520  44.120  1.00  0.00           H
ATOM    331  C   THR A  22      43.220  10.910  41.450  1.00  0.00           C
ATOM    332  O   THR A  22      43.010   9.660  41.550  1.00  0.00           O
ATOM    333  N   LYS A  23      43.760  11.480  40.390  1.00  0.00           N
ATOM    334  HN  LYS A  23      43.830  12.470  40.300  1.00  0.00           H
ATOM    335  CA  LYS A  23      44.190  10.810  39.150  1.00  0.00           C
ATOM    336  HA  LYS A  23      43.730   9.850  39.020  1.00  0.00           H
ATOM    337  CB  LYS A  23      43.810  11.550  37.850  1.00  0.00           C
ATOM    338  HB1 LYS A  23      44.100  12.620  37.920  1.00  0.00           H
ATOM    339  HB2 LYS A  23      42.700  11.520  37.820  1.00  0.00           H
ATOM    340  CG  LYS A  23      44.230  11.020  36.520  1.00  0.00           C
ATOM    341  HG1 LYS A  23      45.330  10.870  36.540  1.00  0.00           H
ATOM    342  HG2 LYS A  23      43.920  11.630  35.640  1.00  0.00           H
ATOM    343  CD  LYS A  23      43.710   9.600  36.240  1.00  0.00           C
ATOM    344  HD1 LYS A  23      44.350   8.890  36.810  1.00  0.00           H
ATOM    345  HD2 LYS A  23      42.650   9.340  36.480  1.00  0.00           H
ATOM    346  CE  LYS A  23      43.930   9.240  34.780  1.00  0.00           C
ATOM    347  HE1 LYS A  23      45.020   9.250  34.550  1.00  0.00           H
ATOM    348  HE2 LYS A  23      43.480  10.080  34.200  1.00  0.00           H
ATOM    349  NZ  LYS A  23      43.290   7.980  34.350  1.00  0.00           N
ATOM    350  HZ1 LYS A  23      43.610   7.220  34.990  1.00  0.00           H
ATOM    351  HZ2 LYS A  23      42.250   7.900  34.430  1.00  0.00           H
ATOM    352  HZ3 LYS A  23      43.650   7.660  33.430  1.00  0.00           H
ATOM    353  C   LYS A  23      45.660  10.640  39.310  1.00  0.00           C
ATOM    354  O   LYS A  23      46.470  11.510  39.470  1.00  0.00           O
ATOM    355  N   GLN A  24      46.060   9.390  39.280  1.00  0.00           N
ATOM    356  HN  GLN A  24      45.400   8.650  39.170  1.00  0.00           H
ATOM    357  CA  GLN A  24      47.530   8.950  39.380  1.00  0.00           C
ATOM    358  HA  GLN A  24      48.050   9.580  40.080  1.00  0.00           H
ATOM    359  CB  GLN A  24      47.660   7.450  39.740  1.00  0.00           C
ATOM    360  HB1 GLN A  24      48.740   7.270  39.560  1.00  0.00           H
ATOM    361  HB2 GLN A  24      47.180   6.860  38.930  1.00  0.00           H
ATOM    362  CG  GLN A  24      47.100   6.950  41.100  1.00  0.00           C
ATOM    363  HG1 GLN A  24      47.610   5.990  41.310  1.00  0.00           H
ATOM    364  HG2 GLN A  24      46.000   6.790  41.020  1.00  0.00           H
ATOM    365  CD  GLN A  24      47.480   7.920  42.270  1.00  0.00           C
ATOM    366  OE1 GLN A  24      48.570   8.420  42.480  1.00  0.00           O
ATOM    367  NE2 GLN A  24      46.360   8.370  42.950  1.00  0.00           N
ATOM    368 HE21 GLN A  24      45.420   8.040  42.810  1.00  0.00           H
ATOM    369 HE22 GLN A  24      46.540   9.130  43.560  1.00  0.00           H
ATOM    370  C   GLN A  24      48.350   9.180  38.050  1.00  0.00           C
ATOM    371  O   GLN A  24      47.810   9.000  36.990  1.00  0.00           O
ATOM    372  N   GLY A  25      49.600   9.500  38.190  1.00  0.00           N
ATOM    373  HN  GLY A  25      49.920   9.630  39.130  1.00  0.00           H
ATOM    374  CA  GLY A  25      50.460   9.790  37.140  1.00  0.00           C
ATOM    375  HA1 GLY A  25      51.360   9.230  37.350  1.00  0.00           H
ATOM    376  HA2 GLY A  25      49.970   9.580  36.200  1.00  0.00           H
ATOM    377  C   GLY A  25      50.820  11.240  37.390  1.00  0.00           C
ATOM    378  O   GLY A  25      50.390  11.840  38.320  1.00  0.00           O
ATOM    379  N   VAL A  26      51.670  11.810  36.540  1.00  0.00           N
ATOM    380  HN  VAL A  26      51.790  11.100  35.850  1.00  0.00           H
ATOM    381  CA  VAL A  26      52.170  13.200  36.590  1.00  0.00           C
ATOM    382  HA  VAL A  26      52.250  13.530  37.620  1.00  0.00           H
ATOM    383  CB  VAL A  26      53.540  13.340  35.960  1.00  0.00           C
ATOM    384  HB  VAL A  26      53.610  13.060  34.880  1.00  0.00           H
ATOM    385  CG1 VAL A  26      54.140  14.810  36.130  1.00  0.00           C
ATOM    386 HG11 VAL A  26      53.960  15.170  37.160  1.00  0.00           H
ATOM    387 HG12 VAL A  26      55.220  14.850  35.860  1.00  0.00           H
ATOM    388 HG13 VAL A  26      53.640  15.560  35.480  1.00  0.00           H
ATOM    389  CG2 VAL A  26      54.520  12.490  36.820  1.00  0.00           C
ATOM    390 HG21 VAL A  26      55.550  12.590  36.430  1.00  0.00           H
ATOM    391 HG22 VAL A  26      54.510  12.870  37.860  1.00  0.00           H
ATOM    392 HG23 VAL A  26      54.220  11.420  36.860  1.00  0.00           H
ATOM    393  C   VAL A  26      51.240  14.140  35.820  1.00  0.00           C
ATOM    394  O   VAL A  26      50.650  13.830  34.810  1.00  0.00           O
ATOM    395  N   ALA A  27      51.020  15.380  36.350  1.00  0.00           N
ATOM    396  HN  ALA A  27      51.450  15.610  37.220  1.00  0.00           H
ATOM    397  CA  ALA A  27      50.200  16.420  35.660  1.00  0.00           C
ATOM    398  HA  ALA A  27      49.190  16.040  35.660  1.00  0.00           H
ATOM    399  CB  ALA A  27      50.480  17.690  36.520  1.00  0.00           C
ATOM    400  HB1 ALA A  27      51.580  17.720  36.720  1.00  0.00           H
ATOM    401  HB2 ALA A  27      50.260  18.630  35.990  1.00  0.00           H
ATOM    402  HB3 ALA A  27      49.890  17.590  37.450  1.00  0.00           H
ATOM    403  C   ALA A  27      50.560  16.620  34.220  1.00  0.00           C
ATOM    404  O   ALA A  27      51.710  16.420  33.770  1.00  0.00           O
ATOM    405  N   GLU A  28      49.580  16.950  33.330  1.00  0.00           N
ATOM    406  HN  GLU A  28      48.690  17.130  33.740  1.00  0.00           H
ATOM    407  CA  GLU A  28      49.700  17.100  31.910  1.00  0.00           C
ATOM    408  HA  GLU A  28      50.370  16.300  31.630  1.00  0.00           H
ATOM    409  CB  GLU A  28      48.320  16.910  31.180  1.00  0.00           C
ATOM    410  HB1 GLU A  28      48.190  17.480  30.230  1.00  0.00           H
ATOM    411  HB2 GLU A  28      47.510  17.310  31.830  1.00  0.00           H
ATOM    412  CG  GLU A  28      47.950  15.430  31.020  1.00  0.00           C
ATOM    413  HG1 GLU A  28      48.190  14.950  32.000  1.00  0.00           H
ATOM    414  HG2 GLU A  28      48.610  15.200  30.160  1.00  0.00           H
ATOM    415  CD  GLU A  28      46.490  15.280  30.590  1.00  0.00           C
ATOM    416  OE1 GLU A  28      45.990  15.980  29.700  1.00  0.00           O
ATOM    417  OE2 GLU A  28      45.810  14.390  31.140  1.00  0.00           O
ATOM    418  C   GLU A  28      50.380  18.350  31.540  1.00  0.00           C
ATOM    419  O   GLU A  28      50.530  19.350  32.230  1.00  0.00           O
ATOM    420  N   ALA A  29      50.900  18.270  30.330  1.00  0.00           N
ATOM    421  HN  ALA A  29      50.730  17.420  29.840  1.00  0.00           H
ATOM    422  CA  ALA A  29      51.640  19.340  29.710  1.00  0.00           C
ATOM    423  HA  ALA A  29      52.590  19.450  30.220  1.00  0.00           H
ATOM    424  CB  ALA A  29      52.030  18.740  28.340  1.00  0.00           C
ATOM    425  HB1 ALA A  29      52.580  17.780  28.430  1.00  0.00           H
ATOM    426  HB2 ALA A  29      51.160  18.560  27.690  1.00  0.00           H
ATOM    427  HB3 ALA A  29      52.610  19.540  27.810  1.00  0.00           H
ATOM    428  C   ALA A  29      50.900  20.700  29.710  1.00  0.00           C
ATOM    429  O   ALA A  29      49.720  20.720  29.730  1.00  0.00           O
ATOM    430  N   ALA A  30      51.630  21.810  29.610  1.00  0.00           N
ATOM    431  HN  ALA A  30      52.610  21.680  29.480  1.00  0.00           H
ATOM    432  CA  ALA A  30      51.080  23.120  29.670  1.00  0.00           C
ATOM    433  HA  ALA A  30      50.710  23.190  30.680  1.00  0.00           H
ATOM    434  CB  ALA A  30      52.210  24.210  29.630  1.00  0.00           C
ATOM    435  HB1 ALA A  30      53.140  23.880  30.150  1.00  0.00           H
ATOM    436  HB2 ALA A  30      52.640  24.330  28.620  1.00  0.00           H
ATOM    437  HB3 ALA A  30      51.870  25.200  30.010  1.00  0.00           H
ATOM    438  C   ALA A  30      50.000  23.530  28.690  1.00  0.00           C
ATOM    439  O   ALA A  30      50.130  23.390  27.420  1.00  0.00           O
ATOM    440  N   GLY A  31      48.900  24.110  29.210  1.00  0.00           N
ATOM    441  HN  GLY A  31      48.860  24.290  30.190  1.00  0.00           H
ATOM    442  CA  GLY A  31      47.840  24.670  28.360  1.00  0.00           C
ATOM    443  HA1 GLY A  31      47.050  25.000  29.020  1.00  0.00           H
ATOM    444  HA2 GLY A  31      48.240  25.510  27.800  1.00  0.00           H
ATOM    445  C   GLY A  31      47.170  23.760  27.330  1.00  0.00           C
ATOM    446  O   GLY A  31      47.410  22.520  27.270  1.00  0.00           O
ATOM    447  N   LYS A  32      46.240  24.340  26.490  1.00  0.00           N
ATOM    448  HN  LYS A  32      46.020  25.290  26.720  1.00  0.00           H
ATOM    449  CA  LYS A  32      45.490  23.600  25.590  1.00  0.00           C
ATOM    450  HA  LYS A  32      45.130  22.720  26.090  1.00  0.00           H
ATOM    451  CB  LYS A  32      44.180  24.380  25.160  1.00  0.00           C
ATOM    452  HB1 LYS A  32      43.750  24.590  26.160  1.00  0.00           H
ATOM    453  HB2 LYS A  32      43.450  23.740  24.600  1.00  0.00           H
ATOM    454  CG  LYS A  32      44.490  25.600  24.260  1.00  0.00           C
ATOM    455  HG1 LYS A  32      44.780  25.160  23.280  1.00  0.00           H
ATOM    456  HG2 LYS A  32      45.390  26.170  24.570  1.00  0.00           H
ATOM    457  CD  LYS A  32      43.310  26.530  23.840  1.00  0.00           C
ATOM    458  HD1 LYS A  32      42.590  25.920  23.250  1.00  0.00           H
ATOM    459  HD2 LYS A  32      42.860  26.970  24.750  1.00  0.00           H
ATOM    460  CE  LYS A  32      43.770  27.760  22.970  1.00  0.00           C
ATOM    461  HE1 LYS A  32      42.890  28.140  22.400  1.00  0.00           H
ATOM    462  HE2 LYS A  32      44.560  27.510  22.240  1.00  0.00           H
ATOM    463  NZ  LYS A  32      44.360  28.860  23.780  1.00  0.00           N
ATOM    464  HZ1 LYS A  32      44.570  29.560  23.040  1.00  0.00           H
ATOM    465  HZ2 LYS A  32      43.650  29.260  24.420  1.00  0.00           H
ATOM    466  HZ3 LYS A  32      45.240  28.620  24.280  1.00  0.00           H
ATOM    467  C   LYS A  32      46.280  23.200  24.330  1.00  0.00           C
ATOM    468  O   LYS A  32      45.760  22.490  23.430  1.00  0.00           O
ATOM    469  N   THR A  33      47.550  23.610  24.230  1.00  0.00           N
ATOM    470  HN  THR A  33      48.020  24.220  24.860  1.00  0.00           H
ATOM    471  CA  THR A  33      48.400  23.200  23.110  1.00  0.00           C
ATOM    472  HA  THR A  33      47.860  22.970  22.200  1.00  0.00           H
ATOM    473  CB  THR A  33      49.530  24.220  22.680  1.00  0.00           C
ATOM    474  HB  THR A  33      50.280  23.780  21.980  1.00  0.00           H
ATOM    475  OG1 THR A  33      50.060  24.800  23.850  1.00  0.00           O
ATOM    476  HG1 THR A  33      50.820  25.270  23.480  1.00  0.00           H
ATOM    477  CG2 THR A  33      48.850  25.400  21.950  1.00  0.00           C
ATOM    478 HG21 THR A  33      48.350  25.100  21.010  1.00  0.00           H
ATOM    479 HG22 THR A  33      48.150  26.030  22.540  1.00  0.00           H
ATOM    480 HG23 THR A  33      49.690  26.080  21.710  1.00  0.00           H
ATOM    481  C   THR A  33      49.240  21.950  23.480  1.00  0.00           C
ATOM    482  O   THR A  33      49.680  21.310  22.530  1.00  0.00           O
ATOM    483  N   LYS A  34      49.340  21.640  24.780  1.00  0.00           N
ATOM    484  HN  LYS A  34      48.690  22.130  25.360  1.00  0.00           H
ATOM    485  CA  LYS A  34      50.050  20.550  25.430  1.00  0.00           C
ATOM    486  HA  LYS A  34      50.090  20.740  26.500  1.00  0.00           H
ATOM    487  CB  LYS A  34      49.400  19.160  25.230  1.00  0.00           C
ATOM    488  HB1 LYS A  34      50.040  18.320  25.590  1.00  0.00           H
ATOM    489  HB2 LYS A  34      49.230  18.970  24.150  1.00  0.00           H
ATOM    490  CG  LYS A  34      48.090  19.040  25.990  1.00  0.00           C
ATOM    491  HG1 LYS A  34      47.570  18.090  25.780  1.00  0.00           H
ATOM    492  HG2 LYS A  34      47.310  19.760  25.690  1.00  0.00           H
ATOM    493  CD  LYS A  34      48.150  19.110  27.540  1.00  0.00           C
ATOM    494  HD1 LYS A  34      48.840  18.320  27.890  1.00  0.00           H
ATOM    495  HD2 LYS A  34      48.690  20.020  27.870  1.00  0.00           H
ATOM    496  CE  LYS A  34      46.840  18.950  28.350  1.00  0.00           C
ATOM    497  HE1 LYS A  34      46.980  18.920  29.450  1.00  0.00           H
ATOM    498  HE2 LYS A  34      46.200  18.100  28.040  1.00  0.00           H
ATOM    499  NZ  LYS A  34      45.950  20.220  28.120  1.00  0.00           N
ATOM    500  HZ1 LYS A  34      45.220  20.340  28.850  1.00  0.00           H
ATOM    501  HZ2 LYS A  34      46.560  21.060  28.040  1.00  0.00           H
ATOM    502  HZ3 LYS A  34      45.430  20.010  27.250  1.00  0.00           H
ATOM    503  C   LYS A  34      51.550  20.600  25.090  1.00  0.00           C
ATOM    504  O   LYS A  34      52.150  19.590  24.650  1.00  0.00           O
ATOM    505  N   GLU A  35      52.130  21.780  25.150  1.00  0.00           N
ATOM    506  HN  GLU A  35      51.600  22.540  25.520  1.00  0.00           H
ATOM    507  CA  GLU A  35      53.500  21.970  24.780  1.00  0.00           C
ATOM    508  HA  GLU A  35      53.930  21.000  24.610  1.00  0.00           H
ATOM    509  CB  GLU A  35      53.690  22.880  23.520  1.00  0.00           C
ATOM    510  HB1 GLU A  35      52.880  22.620  22.800  1.00  0.00           H
ATOM    511  HB2 GLU A  35      54.620  22.470  23.050  1.00  0.00           H
ATOM    512  CG  GLU A  35      53.650  24.460  23.820  1.00  0.00           C
ATOM    513  HG1 GLU A  35      54.660  24.740  24.180  1.00  0.00           H
ATOM    514  HG2 GLU A  35      52.790  24.760  24.460  1.00  0.00           H
ATOM    515  CD  GLU A  35      53.480  25.310  22.600  1.00  0.00           C
ATOM    516  OE1 GLU A  35      54.300  25.160  21.620  1.00  0.00           O
ATOM    517  OE2 GLU A  35      52.500  26.100  22.540  1.00  0.00           O
ATOM    518  C   GLU A  35      54.210  22.550  25.970  1.00  0.00           C
ATOM    519  O   GLU A  35      53.610  23.380  26.670  1.00  0.00           O
ATOM    520  N   GLY A  36      55.410  22.110  26.310  1.00  0.00           N
ATOM    521  HN  GLY A  36      55.970  21.510  25.740  1.00  0.00           H
ATOM    522  CA  GLY A  36      56.130  22.420  27.520  1.00  0.00           C
ATOM    523  HA1 GLY A  36      57.100  21.950  27.500  1.00  0.00           H
ATOM    524  HA2 GLY A  36      56.090  23.500  27.470  1.00  0.00           H
ATOM    525  C   GLY A  36      55.530  21.960  28.840  1.00  0.00           C
ATOM    526  O   GLY A  36      54.370  21.490  28.930  1.00  0.00           O
ATOM    527  N   VAL A  37      56.370  22.070  29.860  1.00  0.00           N
ATOM    528  HN  VAL A  37      57.310  22.350  29.680  1.00  0.00           H
ATOM    529  CA  VAL A  37      56.040  21.420  31.170  1.00  0.00           C
ATOM    530  HA  VAL A  37      55.340  20.600  31.060  1.00  0.00           H
ATOM    531  CB  VAL A  37      57.240  20.750  31.840  1.00  0.00           C
ATOM    532  HB  VAL A  37      57.930  21.570  32.130  1.00  0.00           H
ATOM    533  CG1 VAL A  37      56.880  19.990  33.100  1.00  0.00           C
ATOM    534 HG11 VAL A  37      57.730  19.490  33.600  1.00  0.00           H
ATOM    535 HG12 VAL A  37      56.590  20.710  33.890  1.00  0.00           H
ATOM    536 HG13 VAL A  37      56.170  19.150  32.920  1.00  0.00           H
ATOM    537  CG2 VAL A  37      57.980  19.860  30.760  1.00  0.00           C
ATOM    538 HG21 VAL A  37      58.750  19.190  31.210  1.00  0.00           H
ATOM    539 HG22 VAL A  37      57.250  19.180  30.270  1.00  0.00           H
ATOM    540 HG23 VAL A  37      58.420  20.480  29.950  1.00  0.00           H
ATOM    541  C   VAL A  37      55.590  22.640  32.000  1.00  0.00           C
ATOM    542  O   VAL A  37      56.150  23.740  31.850  1.00  0.00           O
ATOM    543  N   LEU A  38      54.540  22.420  32.840  1.00  0.00           N
ATOM    544  HN  LEU A  38      54.230  21.470  32.920  1.00  0.00           H
ATOM    545  CA  LEU A  38      53.830  23.410  33.630  1.00  0.00           C
ATOM    546  HA  LEU A  38      54.280  24.360  33.380  1.00  0.00           H
ATOM    547  CB  LEU A  38      52.380  23.570  33.200  1.00  0.00           C
ATOM    548  HB1 LEU A  38      51.790  22.640  33.090  1.00  0.00           H
ATOM    549  HB2 LEU A  38      52.490  23.980  32.180  1.00  0.00           H
ATOM    550  CG  LEU A  38      51.370  24.450  34.040  1.00  0.00           C
ATOM    551  HG  LEU A  38      51.360  24.130  35.100  1.00  0.00           H
ATOM    552  CD1 LEU A  38      51.710  25.910  33.940  1.00  0.00           C
ATOM    553 HD11 LEU A  38      51.120  26.540  34.640  1.00  0.00           H
ATOM    554 HD12 LEU A  38      52.790  26.110  34.110  1.00  0.00           H
ATOM    555 HD13 LEU A  38      51.490  26.300  32.920  1.00  0.00           H
ATOM    556  CD2 LEU A  38      49.860  24.310  33.680  1.00  0.00           C
ATOM    557 HD21 LEU A  38      49.140  24.830  34.340  1.00  0.00           H
ATOM    558 HD22 LEU A  38      49.700  24.770  32.680  1.00  0.00           H
ATOM    559 HD23 LEU A  38      49.610  23.220  33.700  1.00  0.00           H
ATOM    560  C   LEU A  38      54.080  23.040  35.170  1.00  0.00           C
ATOM    561  O   LEU A  38      54.110  21.900  35.570  1.00  0.00           O
ATOM    562  N   TYR A  39      54.360  24.140  35.870  1.00  0.00           N
ATOM    563  HN  TYR A  39      54.340  25.010  35.380  1.00  0.00           H
ATOM    564  CA  TYR A  39      54.580  24.110  37.270  1.00  0.00           C
ATOM    565  HA  TYR A  39      54.770  25.140  37.530  1.00  0.00           H
ATOM    566  CB  TYR A  39      53.490  23.520  38.220  1.00  0.00           C
ATOM    567  HB1 TYR A  39      53.780  23.510  39.300  1.00  0.00           H
ATOM    568  HB2 TYR A  39      53.360  22.510  37.780  1.00  0.00           H
ATOM    569  CG  TYR A  39      52.150  24.200  38.070  1.00  0.00           C
ATOM    570  CD1 TYR A  39      51.970  25.530  38.420  1.00  0.00           C
ATOM    571  HD1 TYR A  39      52.680  26.160  38.930  1.00  0.00           H
ATOM    572  CE1 TYR A  39      50.760  26.130  38.110  1.00  0.00           C
ATOM    573  HE1 TYR A  39      50.560  27.190  38.210  1.00  0.00           H
ATOM    574  CZ  TYR A  39      49.720  25.480  37.550  1.00  0.00           C
ATOM    575  OH  TYR A  39      48.480  26.210  37.500  1.00  0.00           O
ATOM    576  HH  TYR A  39      47.890  25.680  36.970  1.00  0.00           H
ATOM    577  CD2 TYR A  39      51.030  23.470  37.770  1.00  0.00           C
ATOM    578  HD2 TYR A  39      51.090  22.400  37.790  1.00  0.00           H
ATOM    579  CE2 TYR A  39      49.780  24.100  37.450  1.00  0.00           C
ATOM    580  HE2 TYR A  39      48.950  23.520  37.100  1.00  0.00           H
ATOM    581  C   TYR A  39      55.940  23.570  37.630  1.00  0.00           C
ATOM    582  O   TYR A  39      56.200  22.780  38.520  1.00  0.00           O
ATOM    583  N   VAL A  40      56.900  24.190  36.900  1.00  0.00           N
ATOM    584  HN  VAL A  40      56.700  24.860  36.190  1.00  0.00           H
ATOM    585  CA  VAL A  40      58.230  23.860  37.030  1.00  0.00           C
ATOM    586  HA  VAL A  40      58.380  23.030  37.710  1.00  0.00           H
ATOM    587  CB  VAL A  40      58.880  23.610  35.730  1.00  0.00           C
ATOM    588  HB  VAL A  40      58.630  24.350  34.950  1.00  0.00           H
ATOM    589  CG1 VAL A  40      60.400  23.400  35.650  1.00  0.00           C
ATOM    590 HG11 VAL A  40      60.790  22.710  36.440  1.00  0.00           H
ATOM    591 HG12 VAL A  40      60.830  23.100  34.670  1.00  0.00           H
ATOM    592 HG13 VAL A  40      60.900  24.370  35.840  1.00  0.00           H
ATOM    593  CG2 VAL A  40      58.280  22.220  35.200  1.00  0.00           C
ATOM    594 HG21 VAL A  40      58.530  21.460  35.970  1.00  0.00           H
ATOM    595 HG22 VAL A  40      57.170  22.260  35.100  1.00  0.00           H
ATOM    596 HG23 VAL A  40      58.720  21.960  34.210  1.00  0.00           H
ATOM    597  C   VAL A  40      58.880  24.990  37.770  1.00  0.00           C
ATOM    598  O   VAL A  40      58.580  26.190  37.570  1.00  0.00           O
ATOM    599  N   GLY A  41      59.720  24.610  38.750  1.00  0.00           N
ATOM    600  HN  GLY A  41      59.930  23.670  39.030  1.00  0.00           H
ATOM    601  CA  GLY A  41      60.610  25.540  39.450  1.00  0.00           C
ATOM    602  HA1 GLY A  41      60.010  26.400  39.720  1.00  0.00           H
ATOM    603  HA2 GLY A  41      61.130  25.140  40.310  1.00  0.00           H
ATOM    604  C   GLY A  41      61.700  26.150  38.540  1.00  0.00           C
ATOM    605  O   GLY A  41      62.250  25.640  37.600  1.00  0.00           O
ATOM    606  N   SER A  42      62.050  27.330  38.900  1.00  0.00           N
ATOM    607  HN  SER A  42      61.530  27.800  39.610  1.00  0.00           H
ATOM    608  CA  SER A  42      63.030  28.090  38.290  1.00  0.00           C
ATOM    609  HA  SER A  42      63.960  27.530  38.270  1.00  0.00           H
ATOM    610  CB  SER A  42      62.660  28.620  36.840  1.00  0.00           C
ATOM    611  HB1 SER A  42      61.750  29.260  36.900  1.00  0.00           H
ATOM    612  HB2 SER A  42      62.540  27.700  36.230  1.00  0.00           H
ATOM    613  OG  SER A  42      63.710  29.470  36.370  1.00  0.00           O
ATOM    614  HG1 SER A  42      63.670  29.420  35.410  1.00  0.00           H
ATOM    615  C   SER A  42      63.470  29.190  39.200  1.00  0.00           C
ATOM    616  O   SER A  42      62.730  29.540  40.140  1.00  0.00           O
ATOM    617  N   LYS A  43      64.720  29.680  39.140  1.00  0.00           N
ATOM    618  HN  LYS A  43      65.300  29.350  38.400  1.00  0.00           H
ATOM    619  CA  LYS A  43      65.380  30.760  39.900  1.00  0.00           C
ATOM    620  HA  LYS A  43      65.750  30.300  40.810  1.00  0.00           H
ATOM    621  CB  LYS A  43      66.590  31.390  39.170  1.00  0.00           C
ATOM    622  HB1 LYS A  43      66.870  32.200  39.880  1.00  0.00           H
ATOM    623  HB2 LYS A  43      66.390  31.960  38.240  1.00  0.00           H
ATOM    624  CG  LYS A  43      67.790  30.450  38.960  1.00  0.00           C
ATOM    625  HG1 LYS A  43      68.630  31.120  38.720  1.00  0.00           H
ATOM    626  HG2 LYS A  43      67.590  29.880  38.030  1.00  0.00           H
ATOM    627  CD  LYS A  43      68.160  29.390  40.090  1.00  0.00           C
ATOM    628  HD1 LYS A  43      68.410  30.020  40.970  1.00  0.00           H
ATOM    629  HD2 LYS A  43      67.250  28.770  40.250  1.00  0.00           H
ATOM    630  CE  LYS A  43      69.340  28.530  39.750  1.00  0.00           C
ATOM    631  HE1 LYS A  43      69.740  27.870  40.560  1.00  0.00           H
ATOM    632  HE2 LYS A  43      70.210  29.210  39.640  1.00  0.00           H
ATOM    633  NZ  LYS A  43      69.150  27.720  38.560  1.00  0.00           N
ATOM    634  HZ1 LYS A  43      68.980  28.250  37.680  1.00  0.00           H
ATOM    635  HZ2 LYS A  43      69.980  27.130  38.360  1.00  0.00           H
ATOM    636  HZ3 LYS A  43      68.390  27.010  38.670  1.00  0.00           H
ATOM    637  C   LYS A  43      64.480  31.840  40.320  1.00  0.00           C
ATOM    638  O   LYS A  43      63.830  32.470  39.550  1.00  0.00           O
ATOM    639  N   THR A  44      64.400  32.130  41.640  1.00  0.00           N
ATOM    640  HN  THR A  44      65.040  31.660  42.250  1.00  0.00           H
ATOM    641  CA  THR A  44      63.450  33.060  42.130  1.00  0.00           C
ATOM    642  HA  THR A  44      63.380  33.910  41.460  1.00  0.00           H
ATOM    643  CB  THR A  44      62.060  32.450  42.290  1.00  0.00           C
ATOM    644  HB  THR A  44      61.810  31.960  41.330  1.00  0.00           H
ATOM    645  OG1 THR A  44      60.930  33.260  42.630  1.00  0.00           O
ATOM    646  HG1 THR A  44      60.710  33.770  41.850  1.00  0.00           H
ATOM    647  CG2 THR A  44      61.980  31.410  43.420  1.00  0.00           C
ATOM    648 HG21 THR A  44      62.150  31.920  44.390  1.00  0.00           H
ATOM    649 HG22 THR A  44      60.980  30.930  43.530  1.00  0.00           H
ATOM    650 HG23 THR A  44      62.560  30.500  43.180  1.00  0.00           H
ATOM    651  C   THR A  44      63.970  33.600  43.510  1.00  0.00           C
ATOM    652  O   THR A  44      64.770  32.880  44.160  1.00  0.00           O
ATOM    653  N   LYS A  45      63.610  34.830  43.970  1.00  0.00           N
ATOM    654  HN  LYS A  45      63.070  35.390  43.350  1.00  0.00           H
ATOM    655  CA  LYS A  45      63.940  35.310  45.250  1.00  0.00           C
ATOM    656  HA  LYS A  45      64.990  35.070  45.350  1.00  0.00           H
ATOM    657  CB  LYS A  45      63.870  36.850  45.460  1.00  0.00           C
ATOM    658  HB1 LYS A  45      64.400  37.060  46.420  1.00  0.00           H
ATOM    659  HB2 LYS A  45      62.830  37.240  45.510  1.00  0.00           H
ATOM    660  CG  LYS A  45      64.530  37.640  44.280  1.00  0.00           C
ATOM    661  HG1 LYS A  45      64.380  38.660  44.700  1.00  0.00           H
ATOM    662  HG2 LYS A  45      63.870  37.590  43.390  1.00  0.00           H
ATOM    663  CD  LYS A  45      66.000  37.340  43.930  1.00  0.00           C
ATOM    664  HD1 LYS A  45      66.640  37.270  44.840  1.00  0.00           H
ATOM    665  HD2 LYS A  45      65.990  36.330  43.460  1.00  0.00           H
ATOM    666  CE  LYS A  45      66.710  38.270  42.970  1.00  0.00           C
ATOM    667  HE1 LYS A  45      66.330  38.020  41.960  1.00  0.00           H
ATOM    668  HE2 LYS A  45      67.770  37.940  42.860  1.00  0.00           H
ATOM    669  NZ  LYS A  45      66.760  39.670  43.460  1.00  0.00           N
ATOM    670  HZ1 LYS A  45      65.840  40.070  43.170  1.00  0.00           H
ATOM    671  HZ2 LYS A  45      66.890  39.720  44.490  1.00  0.00           H
ATOM    672  HZ3 LYS A  45      67.490  40.200  42.940  1.00  0.00           H
ATOM    673  C   LYS A  45      63.180  34.590  46.390  1.00  0.00           C
ATOM    674  O   LYS A  45      62.190  33.890  46.190  1.00  0.00           O
ATOM    675  N   GLU A  46      63.660  34.640  47.680  1.00  0.00           N
ATOM    676  HN  GLU A  46      64.590  34.960  47.820  1.00  0.00           H
ATOM    677  CA  GLU A  46      62.940  34.190  48.810  1.00  0.00           C
ATOM    678  HA  GLU A  46      62.470  33.240  48.590  1.00  0.00           H
ATOM    679  CB  GLU A  46      63.800  33.930  50.080  1.00  0.00           C
ATOM    680  HB1 GLU A  46      64.490  33.120  49.760  1.00  0.00           H
ATOM    681  HB2 GLU A  46      63.160  33.550  50.920  1.00  0.00           H
ATOM    682  CG  GLU A  46      64.670  35.110  50.540  1.00  0.00           C
ATOM    683  HG1 GLU A  46      63.960  35.910  50.830  1.00  0.00           H
ATOM    684  HG2 GLU A  46      65.390  35.400  49.740  1.00  0.00           H
ATOM    685  CD  GLU A  46      65.390  34.740  51.840  1.00  0.00           C
ATOM    686  OE1 GLU A  46      64.890  35.080  52.950  1.00  0.00           O
ATOM    687  OE2 GLU A  46      66.360  33.920  51.790  1.00  0.00           O
ATOM    688  C   GLU A  46      61.670  35.000  49.050  1.00  0.00           C
ATOM    689  O   GLU A  46      61.720  36.220  48.840  1.00  0.00           O
ATOM    690  N   GLY A  47      60.610  34.400  49.580  1.00  0.00           N
ATOM    691  HN  GLY A  47      60.620  33.410  49.730  1.00  0.00           H
ATOM    692  CA  GLY A  47      59.510  35.070  50.320  1.00  0.00           C
ATOM    693  HA1 GLY A  47      58.990  35.830  49.750  1.00  0.00           H
ATOM    694  HA2 GLY A  47      58.850  34.260  50.600  1.00  0.00           H
ATOM    695  C   GLY A  47      59.910  35.840  51.600  1.00  0.00           C
ATOM    696  O   GLY A  47      61.060  35.880  52.040  1.00  0.00           O
ATOM    697  N   VAL A  48      58.940  36.510  52.210  1.00  0.00           N
ATOM    698  HN  VAL A  48      58.010  36.350  51.880  1.00  0.00           H
ATOM    699  CA  VAL A  48      59.150  37.310  53.430  1.00  0.00           C
ATOM    700  HA  VAL A  48      60.180  37.300  53.760  1.00  0.00           H
ATOM    701  CB  VAL A  48      58.770  38.750  53.340  1.00  0.00           C
ATOM    702  HB  VAL A  48      59.170  39.030  52.340  1.00  0.00           H
ATOM    703  CG1 VAL A  48      57.290  38.950  53.290  1.00  0.00           C
ATOM    704 HG11 VAL A  48      56.750  38.100  52.830  1.00  0.00           H
ATOM    705 HG12 VAL A  48      56.870  39.140  54.300  1.00  0.00           H
ATOM    706 HG13 VAL A  48      57.020  39.820  52.650  1.00  0.00           H
ATOM    707  CG2 VAL A  48      59.620  39.550  54.300  1.00  0.00           C
ATOM    708 HG21 VAL A  48      59.200  39.480  55.330  1.00  0.00           H
ATOM    709 HG22 VAL A  48      60.680  39.220  54.260  1.00  0.00           H
ATOM    710 HG23 VAL A  48      59.520  40.570  53.880  1.00  0.00           H
ATOM    711  C   VAL A  48      58.430  36.660  54.650  1.00  0.00           C
ATOM    712  O   VAL A  48      58.240  37.130  55.760  1.00  0.00           O
ATOM    713  N   VAL A  49      58.010  35.420  54.500  1.00  0.00           N
ATOM    714  HN  VAL A  49      58.020  34.980  53.610  1.00  0.00           H
ATOM    715  CA  VAL A  49      57.660  34.510  55.610  1.00  0.00           C
ATOM    716  HA  VAL A  49      58.120  34.960  56.480  1.00  0.00           H
ATOM    717  CB  VAL A  49      56.160  34.310  55.830  1.00  0.00           C
ATOM    718  HB  VAL A  49      56.180  33.480  56.560  1.00  0.00           H
ATOM    719  CG1 VAL A  49      55.410  35.550  56.260  1.00  0.00           C
ATOM    720 HG11 VAL A  49      55.370  36.360  55.510  1.00  0.00           H
ATOM    721 HG12 VAL A  49      54.360  35.220  56.410  1.00  0.00           H
ATOM    722 HG13 VAL A  49      56.020  35.850  57.140  1.00  0.00           H
ATOM    723  CG2 VAL A  49      55.520  33.750  54.550  1.00  0.00           C
ATOM    724 HG21 VAL A  49      54.470  33.500  54.840  1.00  0.00           H
ATOM    725 HG22 VAL A  49      55.500  34.540  53.770  1.00  0.00           H
ATOM    726 HG23 VAL A  49      55.980  32.830  54.120  1.00  0.00           H
ATOM    727  C   VAL A  49      58.440  33.260  55.350  1.00  0.00           C
ATOM    728  O   VAL A  49      58.840  32.890  54.180  1.00  0.00           O
ATOM    729  N   HIS A  50      58.700  32.480  56.340  1.00  0.00           N
ATOM    730  HN  HIS A  50      58.500  32.850  57.240  1.00  0.00           H
ATOM    731  CA  HIS A  50      59.130  31.080  56.300  1.00  0.00           C
ATOM    732  HA  HIS A  50      59.940  31.000  55.590  1.00  0.00           H
ATOM    733  CB  HIS A  50      59.730  30.640  57.640  1.00  0.00           C
ATOM    734  HB1 HIS A  50      60.250  29.650  57.630  1.00  0.00           H
ATOM    735  HB2 HIS A  50      59.030  30.600  58.490  1.00  0.00           H
ATOM    736  ND1 HIS A  50      62.040  31.390  57.770  1.00  0.00           N
ATOM    737  CG  HIS A  50      60.770  31.620  58.120  1.00  0.00           C
ATOM    738  CE1 HIS A  50      62.800  32.100  58.530  1.00  0.00           C
ATOM    739  HE1 HIS A  50      63.880  32.210  58.430  1.00  0.00           H
ATOM    740  NE2 HIS A  50      62.020  32.840  59.380  1.00  0.00           N
ATOM    741  HE2 HIS A  50      62.450  33.430  60.060  1.00  0.00           H
ATOM    742  CD2 HIS A  50      60.700  32.470  59.150  1.00  0.00           C
ATOM    743  HD2 HIS A  50      59.780  32.710  59.670  1.00  0.00           H
ATOM    744  C   HIS A  50      57.940  30.170  55.960  1.00  0.00           C
ATOM    745  O   HIS A  50      56.830  30.330  56.400  1.00  0.00           O
ATOM    746  N   GLY A  51      58.250  29.150  55.120  1.00  0.00           N
ATOM    747  HN  GLY A  51      59.190  29.180  54.780  1.00  0.00           H
ATOM    748  CA  GLY A  51      57.330  28.130  54.590  1.00  0.00           C
ATOM    749  HA1 GLY A  51      57.960  27.310  54.280  1.00  0.00           H
ATOM    750  HA2 GLY A  51      56.720  27.990  55.470  1.00  0.00           H
ATOM    751  C   GLY A  51      56.370  28.540  53.460  1.00  0.00           C
ATOM    752  O   GLY A  51      56.270  29.660  52.980  1.00  0.00           O
ATOM    753  N   VAL A  52      55.640  27.530  52.940  1.00  0.00           N
ATOM    754  HN  VAL A  52      55.560  26.620  53.340  1.00  0.00           H
ATOM    755  CA  VAL A  52      54.540  27.780  51.960  1.00  0.00           C
ATOM    756  HA  VAL A  52      54.950  28.280  51.090  1.00  0.00           H
ATOM    757  CB  VAL A  52      53.990  26.500  51.340  1.00  0.00           C
ATOM    758  HB  VAL A  52      53.090  26.650  50.710  1.00  0.00           H
ATOM    759  CG1 VAL A  52      55.200  26.050  50.390  1.00  0.00           C
ATOM    760 HG11 VAL A  52      54.830  25.140  49.870  1.00  0.00           H
ATOM    761 HG12 VAL A  52      55.470  26.900  49.730  1.00  0.00           H
ATOM    762 HG13 VAL A  52      56.040  25.830  51.080  1.00  0.00           H
ATOM    763  CG2 VAL A  52      53.380  25.530  52.300  1.00  0.00           C
ATOM    764 HG21 VAL A  52      52.910  24.640  51.830  1.00  0.00           H
ATOM    765 HG22 VAL A  52      54.130  25.170  53.040  1.00  0.00           H
ATOM    766 HG23 VAL A  52      52.560  25.870  52.970  1.00  0.00           H
ATOM    767  C   VAL A  52      53.430  28.620  52.530  1.00  0.00           C
ATOM    768  O   VAL A  52      53.250  28.610  53.680  1.00  0.00           O
ATOM    769  N   ALA A  53      52.710  29.460  51.790  1.00  0.00           N
ATOM    770  HN  ALA A  53      52.970  29.460  50.830  1.00  0.00           H
ATOM    771  CA  ALA A  53      51.830  30.540  52.220  1.00  0.00           C
ATOM    772  HA  ALA A  53      52.370  31.400  52.570  1.00  0.00           H
ATOM    773  CB  ALA A  53      51.140  31.070  50.960  1.00  0.00           C
ATOM    774  HB1 ALA A  53      51.800  31.700  50.320  1.00  0.00           H
ATOM    775  HB2 ALA A  53      50.700  30.340  50.250  1.00  0.00           H
ATOM    776  HB3 ALA A  53      50.350  31.840  51.120  1.00  0.00           H
ATOM    777  C   ALA A  53      50.850  30.240  53.320  1.00  0.00           C
ATOM    778  O   ALA A  53      50.700  30.930  54.250  1.00  0.00           O
ATOM    779  N   THR A  54      50.240  29.090  53.170  1.00  0.00           N
ATOM    780  HN  THR A  54      50.520  28.620  52.340  1.00  0.00           H
ATOM    781  CA  THR A  54      49.230  28.530  54.060  1.00  0.00           C
ATOM    782  HA  THR A  54      48.620  29.400  54.210  1.00  0.00           H
ATOM    783  CB  THR A  54      48.300  27.500  53.420  1.00  0.00           C
ATOM    784  HB  THR A  54      48.000  27.920  52.430  1.00  0.00           H
ATOM    785  OG1 THR A  54      47.150  27.290  54.200  1.00  0.00           O
ATOM    786  HG1 THR A  54      46.900  26.390  54.000  1.00  0.00           H
ATOM    787  CG2 THR A  54      49.140  26.220  53.090  1.00  0.00           C
ATOM    788 HG21 THR A  54      49.640  25.830  54.000  1.00  0.00           H
ATOM    789 HG22 THR A  54      48.470  25.480  52.620  1.00  0.00           H
ATOM    790 HG23 THR A  54      50.000  26.430  52.410  1.00  0.00           H
ATOM    791  C   THR A  54      49.730  28.110  55.400  1.00  0.00           C
ATOM    792  O   THR A  54      49.140  28.370  56.430  1.00  0.00           O
ATOM    793  N   VAL A  55      50.990  27.590  55.480  1.00  0.00           N
ATOM    794  HN  VAL A  55      51.630  27.650  54.720  1.00  0.00           H
ATOM    795  CA  VAL A  55      51.560  27.190  56.760  1.00  0.00           C
ATOM    796  HA  VAL A  55      50.770  26.740  57.340  1.00  0.00           H
ATOM    797  CB  VAL A  55      52.580  26.030  56.660  1.00  0.00           C
ATOM    798  HB  VAL A  55      52.830  25.700  57.690  1.00  0.00           H
ATOM    799  CG1 VAL A  55      51.960  24.720  55.910  1.00  0.00           C
ATOM    800 HG11 VAL A  55      52.800  24.010  56.030  1.00  0.00           H
ATOM    801 HG12 VAL A  55      51.090  24.250  56.420  1.00  0.00           H
ATOM    802 HG13 VAL A  55      51.910  24.930  54.820  1.00  0.00           H
ATOM    803  CG2 VAL A  55      53.900  26.390  55.990  1.00  0.00           C
ATOM    804 HG21 VAL A  55      53.800  26.370  54.880  1.00  0.00           H
ATOM    805 HG22 VAL A  55      54.270  27.380  56.330  1.00  0.00           H
ATOM    806 HG23 VAL A  55      54.580  25.540  56.160  1.00  0.00           H
ATOM    807  C   VAL A  55      52.110  28.400  57.450  1.00  0.00           C
ATOM    808  O   VAL A  55      52.260  28.640  58.660  1.00  0.00           O
ATOM    809  N   ALA A  56      52.480  29.430  56.640  1.00  0.00           N
ATOM    810  HN  ALA A  56      52.290  29.360  55.660  1.00  0.00           H
ATOM    811  CA  ALA A  56      53.180  30.570  57.000  1.00  0.00           C
ATOM    812  HA  ALA A  56      53.930  30.160  57.660  1.00  0.00           H
ATOM    813  CB  ALA A  56      53.950  31.100  55.800  1.00  0.00           C
ATOM    814  HB1 ALA A  56      53.260  31.320  54.950  1.00  0.00           H
ATOM    815  HB2 ALA A  56      54.550  31.960  56.160  1.00  0.00           H
ATOM    816  HB3 ALA A  56      54.590  30.280  55.420  1.00  0.00           H
ATOM    817  C   ALA A  56      52.510  31.640  57.920  1.00  0.00           C
ATOM    818  O   ALA A  56      51.340  31.990  57.810  1.00  0.00           O
ATOM    819  N   GLU A  57      53.340  32.290  58.830  1.00  0.00           N
ATOM    820  HN  GLU A  57      54.300  32.020  58.840  1.00  0.00           H
ATOM    821  CA  GLU A  57      52.800  33.230  59.860  1.00  0.00           C
ATOM    822  HA  GLU A  57      52.220  33.910  59.260  1.00  0.00           H
ATOM    823  CB  GLU A  57      52.020  32.470  61.060  1.00  0.00           C
ATOM    824  HB1 GLU A  57      51.030  32.110  60.700  1.00  0.00           H
ATOM    825  HB2 GLU A  57      51.880  33.200  61.880  1.00  0.00           H
ATOM    826  CG  GLU A  57      52.880  31.310  61.670  1.00  0.00           C
ATOM    827  HG1 GLU A  57      53.970  31.480  61.550  1.00  0.00           H
ATOM    828  HG2 GLU A  57      52.710  30.340  61.160  1.00  0.00           H
ATOM    829  CD  GLU A  57      52.580  30.990  63.100  1.00  0.00           C
ATOM    830  OE1 GLU A  57      51.410  30.550  63.280  1.00  0.00           O
ATOM    831  OE2 GLU A  57      53.440  31.120  64.000  1.00  0.00           O
ATOM    832  C   GLU A  57      53.940  33.940  60.510  1.00  0.00           C
ATOM    833  O   GLU A  57      53.680  34.930  61.250  1.00  0.00           O
ATOM    834  N   LYS A  58      55.180  33.660  60.230  1.00  0.00           N
ATOM    835  HN  LYS A  58      55.220  32.900  59.590  1.00  0.00           H
ATOM    836  CA  LYS A  58      56.440  34.170  60.850  1.00  0.00           C
ATOM    837  HA  LYS A  58      56.060  34.930  61.520  1.00  0.00           H
ATOM    838  CB  LYS A  58      57.330  33.170  61.600  1.00  0.00           C
ATOM    839  HB1 LYS A  58      58.240  33.680  61.980  1.00  0.00           H
ATOM    840  HB2 LYS A  58      57.730  32.280  61.070  1.00  0.00           H
ATOM    841  CG  LYS A  58      56.630  32.580  62.790  1.00  0.00           C
ATOM    842  HG1 LYS A  58      55.830  31.870  62.500  1.00  0.00           H
ATOM    843  HG2 LYS A  58      56.250  33.470  63.330  1.00  0.00           H
ATOM    844  CD  LYS A  58      57.590  31.910  63.820  1.00  0.00           C
ATOM    845  HD1 LYS A  58      58.010  31.020  63.300  1.00  0.00           H
ATOM    846  HD2 LYS A  58      58.450  32.590  63.990  1.00  0.00           H
ATOM    847  CE  LYS A  58      56.950  31.660  65.150  1.00  0.00           C
ATOM    848  HE1 LYS A  58      56.380  32.540  65.520  1.00  0.00           H
ATOM    849  HE2 LYS A  58      57.660  31.350  65.940  1.00  0.00           H
ATOM    850  NZ  LYS A  58      55.920  30.650  64.890  1.00  0.00           N
ATOM    851  HZ1 LYS A  58      55.110  30.980  64.330  1.00  0.00           H
ATOM    852  HZ2 LYS A  58      56.360  29.920  64.280  1.00  0.00           H
ATOM    853  HZ3 LYS A  58      55.640  30.140  65.750  1.00  0.00           H
ATOM    854  C   LYS A  58      57.270  34.820  59.780  1.00  0.00           C
ATOM    855  O   LYS A  58      57.610  34.110  58.850  1.00  0.00           O
ATOM    856  N   THR A  59      57.570  36.080  59.960  1.00  0.00           N
ATOM    857  HN  THR A  59      57.420  36.500  60.860  1.00  0.00           H
ATOM    858  CA  THR A  59      58.150  37.000  58.970  1.00  0.00           C
ATOM    859  HA  THR A  59      57.780  36.590  58.040  1.00  0.00           H
ATOM    860  CB  THR A  59      57.710  38.470  59.140  1.00  0.00           C
ATOM    861  HB  THR A  59      58.270  39.110  58.430  1.00  0.00           H
ATOM    862  OG1 THR A  59      57.930  38.940  60.450  1.00  0.00           O
ATOM    863  HG1 THR A  59      57.430  38.410  61.080  1.00  0.00           H
ATOM    864  CG2 THR A  59      56.260  38.650  58.730  1.00  0.00           C
ATOM    865 HG21 THR A  59      55.580  38.140  59.440  1.00  0.00           H
ATOM    866 HG22 THR A  59      56.000  39.720  58.590  1.00  0.00           H
ATOM    867 HG23 THR A  59      55.970  38.180  57.770  1.00  0.00           H
ATOM    868  C   THR A  59      59.700  36.950  58.920  1.00  0.00           C
ATOM    869  O   THR A  59      60.330  36.880  59.950  1.00  0.00           O
ATOM    870  N   LYS A  60      60.300  37.130  57.710  1.00  0.00           N
ATOM    871  HN  LYS A  60      59.780  37.310  56.880  1.00  0.00           H
ATOM    872  CA  LYS A  60      61.760  37.290  57.630  1.00  0.00           C
ATOM    873  HA  LYS A  60      62.200  36.370  58.000  1.00  0.00           H
ATOM    874  CB  LYS A  60      62.210  37.390  56.110  1.00  0.00           C
ATOM    875  HB1 LYS A  60      63.310  37.540  56.130  1.00  0.00           H
ATOM    876  HB2 LYS A  60      61.680  38.190  55.560  1.00  0.00           H
ATOM    877  CG  LYS A  60      62.040  36.090  55.350  1.00  0.00           C
ATOM    878  HG1 LYS A  60      62.360  36.370  54.320  1.00  0.00           H
ATOM    879  HG2 LYS A  60      60.950  35.870  55.320  1.00  0.00           H
ATOM    880  CD  LYS A  60      62.860  34.830  55.640  1.00  0.00           C
ATOM    881  HD1 LYS A  60      63.970  34.910  55.560  1.00  0.00           H
ATOM    882  HD2 LYS A  60      62.640  34.620  56.710  1.00  0.00           H
ATOM    883  CE  LYS A  60      62.480  33.530  54.970  1.00  0.00           C
ATOM    884  HE1 LYS A  60      61.420  33.270  55.180  1.00  0.00           H
ATOM    885  HE2 LYS A  60      63.130  32.760  55.430  1.00  0.00           H
ATOM    886  NZ  LYS A  60      62.700  33.600  53.560  1.00  0.00           N
ATOM    887  HZ1 LYS A  60      62.100  34.330  53.130  1.00  0.00           H
ATOM    888  HZ2 LYS A  60      63.680  33.880  53.320  1.00  0.00           H
ATOM    889  HZ3 LYS A  60      62.620  32.670  53.090  1.00  0.00           H
ATOM    890  C   LYS A  60      62.310  38.450  58.500  1.00  0.00           C
ATOM    891  O   LYS A  60      61.740  39.560  58.430  1.00  0.00           O
ATOM    892  N   GLU A  61      63.490  38.190  59.130  1.00  0.00           N
ATOM    893  HN  GLU A  61      63.950  37.300  59.160  1.00  0.00           H
ATOM    894  CA  GLU A  61      64.260  39.240  59.830  1.00  0.00           C
ATOM    895  HA  GLU A  61      63.520  39.730  60.440  1.00  0.00           H
ATOM    896  CB  GLU A  61      65.410  38.630  60.650  1.00  0.00           C
ATOM    897  HB1 GLU A  61      66.250  39.320  60.910  1.00  0.00           H
ATOM    898  HB2 GLU A  61      65.890  37.780  60.120  1.00  0.00           H
ATOM    899  CG  GLU A  61      64.930  38.000  61.970  1.00  0.00           C
ATOM    900  HG1 GLU A  61      64.400  37.040  61.850  1.00  0.00           H
ATOM    901  HG2 GLU A  61      64.200  38.660  62.480  1.00  0.00           H
ATOM    902  CD  GLU A  61      66.010  37.740  63.000  1.00  0.00           C
ATOM    903  OE1 GLU A  61      65.930  38.340  64.120  1.00  0.00           O
ATOM    904  OE2 GLU A  61      66.900  36.790  62.790  1.00  0.00           O
ATOM    905  C   GLU A  61      64.780  40.390  58.980  1.00  0.00           C
ATOM    906  O   GLU A  61      65.180  40.210  57.820  1.00  0.00           O
ATOM    907  N   GLN A  62      64.760  41.650  59.510  1.00  0.00           N
ATOM    908  HN  GLN A  62      64.370  41.770  60.420  1.00  0.00           H
ATOM    909  CA  GLN A  62      65.430  42.820  58.970  1.00  0.00           C
ATOM    910  HA  GLN A  62      65.160  43.590  59.680  1.00  0.00           H
ATOM    911  CB  GLN A  62      66.970  42.570  59.070  1.00  0.00           C
ATOM    912  HB1 GLN A  62      67.600  43.330  58.560  1.00  0.00           H
ATOM    913  HB2 GLN A  62      67.110  41.660  58.440  1.00  0.00           H
ATOM    914  CG  GLN A  62      67.590  42.420  60.520  1.00  0.00           C
ATOM    915  HG1 GLN A  62      68.620  42.010  60.470  1.00  0.00           H
ATOM    916  HG2 GLN A  62      66.980  41.700  61.100  1.00  0.00           H
ATOM    917  CD  GLN A  62      67.610  43.800  61.170  1.00  0.00           C
ATOM    918  OE1 GLN A  62      68.670  44.410  61.190  1.00  0.00           O
ATOM    919  NE2 GLN A  62      66.430  44.260  61.700  1.00  0.00           N
ATOM    920 HE21 GLN A  62      65.680  43.650  61.970  1.00  0.00           H
ATOM    921 HE22 GLN A  62      66.440  45.120  62.210  1.00  0.00           H
ATOM    922  C   GLN A  62      64.960  43.410  57.650  1.00  0.00           C
ATOM    923  O   GLN A  62      65.420  44.420  57.200  1.00  0.00           O
ATOM    924  N   VAL A  63      63.920  42.820  56.990  1.00  0.00           N
ATOM    925  HN  VAL A  63      63.630  41.920  57.310  1.00  0.00           H
ATOM    926  CA  VAL A  63      63.490  43.320  55.730  1.00  0.00           C
ATOM    927  HA  VAL A  63      64.370  43.760  55.270  1.00  0.00           H
ATOM    928  CB  VAL A  63      62.970  42.120  54.960  1.00  0.00           C
ATOM    929  HB  VAL A  63      62.260  41.620  55.650  1.00  0.00           H
ATOM    930  CG1 VAL A  63      62.310  42.390  53.600  1.00  0.00           C
ATOM    931 HG11 VAL A  63      61.980  41.560  52.940  1.00  0.00           H
ATOM    932 HG12 VAL A  63      61.420  43.050  53.600  1.00  0.00           H
ATOM    933 HG13 VAL A  63      63.130  42.910  53.050  1.00  0.00           H
ATOM    934  CG2 VAL A  63      64.120  41.140  54.650  1.00  0.00           C
ATOM    935 HG21 VAL A  63      64.640  40.800  55.570  1.00  0.00           H
ATOM    936 HG22 VAL A  63      63.650  40.290  54.110  1.00  0.00           H
ATOM    937 HG23 VAL A  63      64.860  41.620  53.960  1.00  0.00           H
ATOM    938  C   VAL A  63      62.470  44.500  55.760  1.00  0.00           C
ATOM    939  O   VAL A  63      61.560  44.560  56.530  1.00  0.00           O
ATOM    940  N   THR A  64      62.640  45.610  55.030  1.00  0.00           N
ATOM    941  HN  THR A  64      63.330  45.610  54.310  1.00  0.00           H
ATOM    942  CA  THR A  64      61.760  46.860  55.060  1.00  0.00           C
ATOM    943  HA  THR A  64      61.810  47.230  56.080  1.00  0.00           H
ATOM    944  CB  THR A  64      62.260  48.030  54.300  1.00  0.00           C
ATOM    945  HB  THR A  64      61.580  48.890  54.500  1.00  0.00           H
ATOM    946  OG1 THR A  64      62.260  47.740  52.900  1.00  0.00           O
ATOM    947  HG1 THR A  64      62.990  47.140  52.770  1.00  0.00           H
ATOM    948  CG2 THR A  64      63.650  48.490  54.730  1.00  0.00           C
ATOM    949 HG21 THR A  64      63.660  49.590  54.580  1.00  0.00           H
ATOM    950 HG22 THR A  64      63.750  48.250  55.810  1.00  0.00           H
ATOM    951 HG23 THR A  64      64.500  48.110  54.120  1.00  0.00           H
ATOM    952  C   THR A  64      60.250  46.710  54.800  1.00  0.00           C
ATOM    953  O   THR A  64      59.830  45.950  53.970  1.00  0.00           O
ATOM    954  N   ASN A  65      59.440  47.460  55.440  1.00  0.00           N
ATOM    955  HN  ASN A  65      59.660  48.030  56.230  1.00  0.00           H
ATOM    956  CA  ASN A  65      58.030  47.590  55.040  1.00  0.00           C
ATOM    957  HA  ASN A  65      57.830  46.950  54.190  1.00  0.00           H
ATOM    958  CB  ASN A  65      57.080  47.000  56.130  1.00  0.00           C
ATOM    959  HB1 ASN A  65      57.430  47.240  57.160  1.00  0.00           H
ATOM    960  HB2 ASN A  65      57.150  45.910  55.920  1.00  0.00           H
ATOM    961  CG  ASN A  65      55.590  47.240  55.920  1.00  0.00           C
ATOM    962  OD1 ASN A  65      54.910  47.740  56.760  1.00  0.00           O
ATOM    963  ND2 ASN A  65      55.040  47.010  54.720  1.00  0.00           N
ATOM    964 HD21 ASN A  65      55.620  46.610  54.010  1.00  0.00           H
ATOM    965 HD22 ASN A  65      54.100  47.290  54.500  1.00  0.00           H
ATOM    966  C   ASN A  65      57.670  49.040  54.600  1.00  0.00           C
ATOM    967  O   ASN A  65      58.050  50.020  55.190  1.00  0.00           O
ATOM    968  N   VAL A  66      57.130  49.060  53.390  1.00  0.00           N
ATOM    969  HN  VAL A  66      57.010  48.210  52.880  1.00  0.00           H
ATOM    970  CA  VAL A  66      56.830  50.140  52.560  1.00  0.00           C
ATOM    971  HA  VAL A  66      56.720  49.680  51.590  1.00  0.00           H
ATOM    972  CB  VAL A  66      55.380  50.670  52.620  1.00  0.00           C
ATOM    973  HB  VAL A  66      55.310  51.550  51.940  1.00  0.00           H
ATOM    974  CG1 VAL A  66      54.340  49.610  52.180  1.00  0.00           C
ATOM    975 HG11 VAL A  66      54.460  48.760  52.890  1.00  0.00           H
ATOM    976 HG12 VAL A  66      53.340  50.070  52.340  1.00  0.00           H
ATOM    977 HG13 VAL A  66      54.520  49.250  51.150  1.00  0.00           H
ATOM    978  CG2 VAL A  66      54.980  51.040  54.030  1.00  0.00           C
ATOM    979 HG21 VAL A  66      54.730  50.110  54.600  1.00  0.00           H
ATOM    980 HG22 VAL A  66      55.690  51.640  54.630  1.00  0.00           H
ATOM    981 HG23 VAL A  66      54.020  51.600  53.980  1.00  0.00           H
ATOM    982  C   VAL A  66      57.910  51.240  52.480  1.00  0.00           C
ATOM    983  O   VAL A  66      57.560  52.430  52.380  1.00  0.00           O
ATOM    984  N   GLY A  67      59.200  50.840  52.490  1.00  0.00           N
ATOM    985  HN  GLY A  67      59.290  49.880  52.240  1.00  0.00           H
ATOM    986  CA  GLY A  67      60.360  51.730  52.540  1.00  0.00           C
ATOM    987  HA1 GLY A  67      61.230  51.160  52.260  1.00  0.00           H
ATOM    988  HA2 GLY A  67      60.230  52.590  51.900  1.00  0.00           H
ATOM    989  C   GLY A  67      60.670  52.390  53.850  1.00  0.00           C
ATOM    990  O   GLY A  67      61.410  53.370  53.920  1.00  0.00           O
ATOM    991  N   GLY A  68      60.060  51.950  54.970  1.00  0.00           N
ATOM    992  HN  GLY A  68      59.340  51.280  54.840  1.00  0.00           H
ATOM    993  CA  GLY A  68      60.240  52.430  56.320  1.00  0.00           C
ATOM    994  HA1 GLY A  68      60.980  53.220  56.370  1.00  0.00           H
ATOM    995  HA2 GLY A  68      59.320  52.700  56.830  1.00  0.00           H
ATOM    996  C   GLY A  68      60.820  51.310  57.160  1.00  0.00           C
ATOM    997  O   GLY A  68      61.660  50.470  56.790  1.00  0.00           O
ATOM    998  N   ALA A  69      60.410  51.340  58.450  1.00  0.00           N
ATOM    999  HN  ALA A  69      59.820  52.110  58.680  1.00  0.00           H
ATOM   1000  CA  ALA A  69      60.740  50.270  59.420  1.00  0.00           C
ATOM   1001  HA  ALA A  69      61.820  50.210  59.440  1.00  0.00           H
ATOM   1002  CB  ALA A  69      60.160  50.430  60.880  1.00  0.00           C
ATOM   1003  HB1 ALA A  69      60.680  49.690  61.530  1.00  0.00           H
ATOM   1004  HB2 ALA A  69      60.310  51.460  61.280  1.00  0.00           H
ATOM   1005  HB3 ALA A  69      59.070  50.220  60.840  1.00  0.00           H
ATOM   1006  C   ALA A  69      60.250  48.880  58.970  1.00  0.00           C
ATOM   1007  O   ALA A  69      59.330  48.590  58.190  1.00  0.00           O
ATOM   1008  N   VAL A  70      60.970  47.910  59.550  1.00  0.00           N
ATOM   1009  HN  VAL A  70      61.700  48.180  60.180  1.00  0.00           H
ATOM   1010  CA  VAL A  70      60.910  46.490  59.170  1.00  0.00           C
ATOM   1011  HA  VAL A  70      61.210  46.460  58.140  1.00  0.00           H
ATOM   1012  CB  VAL A  70      61.890  45.600  59.960  1.00  0.00           C
ATOM   1013  HB  VAL A  70      61.830  44.560  59.590  1.00  0.00           H
ATOM   1014  CG1 VAL A  70      63.380  46.010  59.780  1.00  0.00           C
ATOM   1015 HG11 VAL A  70      63.540  47.040  60.180  1.00  0.00           H
ATOM   1016 HG12 VAL A  70      64.030  45.370  60.420  1.00  0.00           H
ATOM   1017 HG13 VAL A  70      63.790  45.880  58.760  1.00  0.00           H
ATOM   1018  CG2 VAL A  70      61.490  45.470  61.420  1.00  0.00           C
ATOM   1019 HG21 VAL A  70      61.390  46.510  61.820  1.00  0.00           H
ATOM   1020 HG22 VAL A  70      60.490  44.980  61.470  1.00  0.00           H
ATOM   1021 HG23 VAL A  70      62.260  44.910  61.970  1.00  0.00           H
ATOM   1022  C   VAL A  70      59.450  45.860  59.200  1.00  0.00           C
ATOM   1023  O   VAL A  70      58.520  46.210  59.870  1.00  0.00           O
ATOM   1024  N   VAL A  71      59.340  44.830  58.380  1.00  0.00           N
ATOM   1025  HN  VAL A  71      60.210  44.660  57.920  1.00  0.00           H
ATOM   1026  CA  VAL A  71      58.230  43.940  58.280  1.00  0.00           C
ATOM   1027  HA  VAL A  71      57.430  44.610  58.010  1.00  0.00           H
ATOM   1028  CB  VAL A  71      58.420  42.960  57.160  1.00  0.00           C
ATOM   1029  HB  VAL A  71      58.860  43.560  56.330  1.00  0.00           H
ATOM   1030  CG1 VAL A  71      59.490  41.920  57.530  1.00  0.00           C
ATOM   1031 HG11 VAL A  71      59.620  41.190  56.700  1.00  0.00           H
ATOM   1032 HG12 VAL A  71      60.490  42.380  57.680  1.00  0.00           H
ATOM   1033 HG13 VAL A  71      59.240  41.330  58.430  1.00  0.00           H
ATOM   1034  CG2 VAL A  71      57.050  42.270  56.810  1.00  0.00           C
ATOM   1035 HG21 VAL A  71      56.330  43.080  56.580  1.00  0.00           H
ATOM   1036 HG22 VAL A  71      57.250  41.630  55.920  1.00  0.00           H
ATOM   1037 HG23 VAL A  71      56.820  41.590  57.660  1.00  0.00           H
ATOM   1038  C   VAL A  71      57.970  43.240  59.640  1.00  0.00           C
ATOM   1039  O   VAL A  71      58.820  42.990  60.480  1.00  0.00           O
ATOM   1040  N   THR A  72      56.680  42.860  59.840  1.00  0.00           N
ATOM   1041  HN  THR A  72      56.020  43.000  59.100  1.00  0.00           H
ATOM   1042  CA  THR A  72      56.230  42.280  61.100  1.00  0.00           C
ATOM   1043  HA  THR A  72      56.980  41.670  61.590  1.00  0.00           H
ATOM   1044  CB  THR A  72      55.960  43.460  62.100  1.00  0.00           C
ATOM   1045  HB  THR A  72      56.710  44.230  61.850  1.00  0.00           H
ATOM   1046  OG1 THR A  72      56.050  43.030  63.440  1.00  0.00           O
ATOM   1047  HG1 THR A  72      56.490  43.740  63.920  1.00  0.00           H
ATOM   1048  CG2 THR A  72      54.600  44.210  61.880  1.00  0.00           C
ATOM   1049 HG21 THR A  72      54.360  44.360  60.810  1.00  0.00           H
ATOM   1050 HG22 THR A  72      53.850  43.530  62.340  1.00  0.00           H
ATOM   1051 HG23 THR A  72      54.670  45.170  62.420  1.00  0.00           H
ATOM   1052  C   THR A  72      54.990  41.400  60.770  1.00  0.00           C
ATOM   1053  O   THR A  72      54.530  41.370  59.610  1.00  0.00           O
ATOM   1054  N   GLY A  73      54.580  40.600  61.770  1.00  0.00           N
ATOM   1055  HN  GLY A  73      54.950  40.780  62.680  1.00  0.00           H
ATOM   1056  CA  GLY A  73      53.520  39.590  61.690  1.00  0.00           C
ATOM   1057  HA1 GLY A  73      53.930  38.750  61.160  1.00  0.00           H
ATOM   1058  HA2 GLY A  73      53.290  39.400  62.730  1.00  0.00           H
ATOM   1059  C   GLY A  73      52.230  40.080  61.060  1.00  0.00           C
ATOM   1060  O   GLY A  73      51.840  41.240  61.120  1.00  0.00           O
ATOM   1061  N   VAL A  74      51.490  39.260  60.330  1.00  0.00           N
ATOM   1062  HN  VAL A  74      51.690  38.280  60.440  1.00  0.00           H
ATOM   1063  CA  VAL A  74      50.420  39.440  59.350  1.00  0.00           C
ATOM   1064  HA  VAL A  74      50.850  40.000  58.530  1.00  0.00           H
ATOM   1065  CB  VAL A  74      50.020  38.080  58.740  1.00  0.00           C
ATOM   1066  HB  VAL A  74      49.840  37.340  59.550  1.00  0.00           H
ATOM   1067  CG1 VAL A  74      48.850  38.260  57.830  1.00  0.00           C
ATOM   1068 HG11 VAL A  74      48.740  37.360  57.190  1.00  0.00           H
ATOM   1069 HG12 VAL A  74      47.840  38.360  58.280  1.00  0.00           H
ATOM   1070 HG13 VAL A  74      48.960  39.120  57.140  1.00  0.00           H
ATOM   1071  CG2 VAL A  74      51.150  37.600  57.830  1.00  0.00           C
ATOM   1072 HG21 VAL A  74      52.030  37.200  58.370  1.00  0.00           H
ATOM   1073 HG22 VAL A  74      50.800  36.810  57.140  1.00  0.00           H
ATOM   1074 HG23 VAL A  74      51.460  38.400  57.130  1.00  0.00           H
ATOM   1075  C   VAL A  74      49.310  40.350  59.760  1.00  0.00           C
ATOM   1076  O   VAL A  74      48.770  40.340  60.920  1.00  0.00           O
ATOM   1077  N   THR A  75      48.820  41.190  58.830  1.00  0.00           N
ATOM   1078  HN  THR A  75      49.450  41.370  58.080  1.00  0.00           H
ATOM   1079  CA  THR A  75      47.570  41.940  58.850  1.00  0.00           C
ATOM   1080  HA  THR A  75      46.970  41.610  59.690  1.00  0.00           H
ATOM   1081  CB  THR A  75      47.720  43.490  58.910  1.00  0.00           C
ATOM   1082  HB  THR A  75      48.610  43.750  58.300  1.00  0.00           H
ATOM   1083  OG1 THR A  75      48.050  43.900  60.230  1.00  0.00           O
ATOM   1084  HG1 THR A  75      48.930  43.520  60.340  1.00  0.00           H
ATOM   1085  CG2 THR A  75      46.470  44.290  58.550  1.00  0.00           C
ATOM   1086 HG21 THR A  75      45.750  44.070  59.370  1.00  0.00           H
ATOM   1087 HG22 THR A  75      46.490  45.400  58.500  1.00  0.00           H
ATOM   1088 HG23 THR A  75      46.000  43.850  57.650  1.00  0.00           H
ATOM   1089  C   THR A  75      46.890  41.620  57.540  1.00  0.00           C
ATOM   1090  O   THR A  75      47.510  41.700  56.460  1.00  0.00           O
ATOM   1091  N   ALA A  76      45.640  41.150  57.640  1.00  0.00           N
ATOM   1092  HN  ALA A  76      45.180  40.980  58.500  1.00  0.00           H
ATOM   1093  CA  ALA A  76      44.810  40.690  56.500  1.00  0.00           C
ATOM   1094  HA  ALA A  76      45.390  40.790  55.590  1.00  0.00           H
ATOM   1095  CB  ALA A  76      44.260  39.300  56.670  1.00  0.00           C
ATOM   1096  HB1 ALA A  76      43.750  38.950  55.750  1.00  0.00           H
ATOM   1097  HB2 ALA A  76      45.210  38.730  56.750  1.00  0.00           H
ATOM   1098  HB3 ALA A  76      43.570  39.150  57.520  1.00  0.00           H
ATOM   1099  C   ALA A  76      43.690  41.770  56.400  1.00  0.00           C
ATOM   1100  O   ALA A  76      43.040  42.070  57.380  1.00  0.00           O
ATOM   1101  N   VAL A  77      43.420  42.390  55.230  1.00  0.00           N
ATOM   1102  HN  VAL A  77      43.820  42.150  54.360  1.00  0.00           H
ATOM   1103  CA  VAL A  77      42.440  43.450  55.130  1.00  0.00           C
ATOM   1104  HA  VAL A  77      41.780  43.440  55.990  1.00  0.00           H
ATOM   1105  CB  VAL A  77      43.060  44.770  54.840  1.00  0.00           C
ATOM   1106  HB  VAL A  77      43.910  44.610  54.130  1.00  0.00           H
ATOM   1107  CG1 VAL A  77      42.040  45.770  54.230  1.00  0.00           C
ATOM   1108 HG11 VAL A  77      42.330  46.830  54.380  1.00  0.00           H
ATOM   1109 HG12 VAL A  77      41.820  45.570  53.160  1.00  0.00           H
ATOM   1110 HG13 VAL A  77      41.110  45.700  54.830  1.00  0.00           H
ATOM   1111  CG2 VAL A  77      43.750  45.290  56.070  1.00  0.00           C
ATOM   1112 HG21 VAL A  77      44.200  46.260  55.760  1.00  0.00           H
ATOM   1113 HG22 VAL A  77      42.980  45.490  56.840  1.00  0.00           H
ATOM   1114 HG23 VAL A  77      44.460  44.650  56.630  1.00  0.00           H
ATOM   1115  C   VAL A  77      41.590  42.920  53.960  1.00  0.00           C
ATOM   1116  O   VAL A  77      42.200  42.520  52.970  1.00  0.00           O
ATOM   1117  N   ALA A  78      40.260  42.930  54.000  1.00  0.00           N
ATOM   1118  HN  ALA A  78      39.820  43.370  54.780  1.00  0.00           H
ATOM   1119  CA  ALA A  78      39.380  42.510  52.940  1.00  0.00           C
ATOM   1120  HA  ALA A  78      39.990  41.980  52.230  1.00  0.00           H
ATOM   1121  CB  ALA A  78      38.310  41.630  53.480  1.00  0.00           C
ATOM   1122  HB1 ALA A  78      37.750  41.220  52.620  1.00  0.00           H
ATOM   1123  HB2 ALA A  78      38.730  40.790  54.070  1.00  0.00           H
ATOM   1124  HB3 ALA A  78      37.590  42.150  54.150  1.00  0.00           H
ATOM   1125  C   ALA A  78      38.680  43.620  52.030  1.00  0.00           C
ATOM   1126  O   ALA A  78      38.070  44.600  52.440  1.00  0.00           O
ATOM   1127  N   GLN A  79      38.830  43.560  50.730  1.00  0.00           N
ATOM   1128  HN  GLN A  79      39.420  42.910  50.250  1.00  0.00           H
ATOM   1129  CA  GLN A  79      38.240  44.390  49.780  1.00  0.00           C
ATOM   1130  HA  GLN A  79      38.510  45.400  50.070  1.00  0.00           H
ATOM   1131  CB  GLN A  79      38.790  44.110  48.370  1.00  0.00           C
ATOM   1132  HB1 GLN A  79      38.040  44.440  47.620  1.00  0.00           H
ATOM   1133  HB2 GLN A  79      38.960  43.020  48.310  1.00  0.00           H
ATOM   1134  CG  GLN A  79      40.190  44.800  48.050  1.00  0.00           C
ATOM   1135  HG1 GLN A  79      40.680  44.310  47.190  1.00  0.00           H
ATOM   1136  HG2 GLN A  79      40.950  44.550  48.820  1.00  0.00           H
ATOM   1137  CD  GLN A  79      40.140  46.300  47.870  1.00  0.00           C
ATOM   1138  OE1 GLN A  79      40.600  46.950  48.840  1.00  0.00           O
ATOM   1139  NE2 GLN A  79      39.520  46.750  46.740  1.00  0.00           N
ATOM   1140 HE21 GLN A  79      39.020  46.100  46.180  1.00  0.00           H
ATOM   1141 HE22 GLN A  79      39.250  47.700  46.570  1.00  0.00           H
ATOM   1142  C   GLN A  79      36.750  44.540  49.740  1.00  0.00           C
ATOM   1143  O   GLN A  79      35.960  43.550  49.760  1.00  0.00           O
ATOM   1144  N   LYS A  80      36.220  45.780  49.700  1.00  0.00           N
ATOM   1145  HN  LYS A  80      36.780  46.580  49.880  1.00  0.00           H
ATOM   1146  CA  LYS A  80      34.840  46.120  49.600  1.00  0.00           C
ATOM   1147  HA  LYS A  80      34.370  45.390  50.260  1.00  0.00           H
ATOM   1148  CB  LYS A  80      34.520  47.520  50.010  1.00  0.00           C
ATOM   1149  HB1 LYS A  80      33.490  47.820  49.720  1.00  0.00           H
ATOM   1150  HB2 LYS A  80      35.190  48.250  49.500  1.00  0.00           H
ATOM   1151  CG  LYS A  80      34.600  47.840  51.500  1.00  0.00           C
ATOM   1152  HG1 LYS A  80      34.340  48.910  51.670  1.00  0.00           H
ATOM   1153  HG2 LYS A  80      35.630  47.520  51.800  1.00  0.00           H
ATOM   1154  CD  LYS A  80      33.630  47.060  52.420  1.00  0.00           C
ATOM   1155  HD1 LYS A  80      32.590  47.350  52.140  1.00  0.00           H
ATOM   1156  HD2 LYS A  80      33.720  45.970  52.220  1.00  0.00           H
ATOM   1157  CE  LYS A  80      33.680  47.420  53.890  1.00  0.00           C
ATOM   1158  HE1 LYS A  80      34.590  47.050  54.410  1.00  0.00           H
ATOM   1159  HE2 LYS A  80      32.810  46.900  54.340  1.00  0.00           H
ATOM   1160  NZ  LYS A  80      33.420  48.790  54.190  1.00  0.00           N
ATOM   1161  HZ1 LYS A  80      32.550  49.060  53.680  1.00  0.00           H
ATOM   1162  HZ2 LYS A  80      33.350  48.840  55.220  1.00  0.00           H
ATOM   1163  HZ3 LYS A  80      34.210  49.420  53.940  1.00  0.00           H
ATOM   1164  C   LYS A  80      34.360  45.910  48.210  1.00  0.00           C
ATOM   1165  O   LYS A  80      33.170  45.730  47.940  1.00  0.00           O
ATOM   1166  N   THR A  81      35.290  46.040  47.260  1.00  0.00           N
ATOM   1167  HN  THR A  81      36.200  46.350  47.530  1.00  0.00           H
ATOM   1168  CA  THR A  81      35.040  45.970  45.820  1.00  0.00           C
ATOM   1169  HA  THR A  81      34.080  46.390  45.550  1.00  0.00           H
ATOM   1170  CB  THR A  81      36.040  46.790  45.010  1.00  0.00           C
ATOM   1171  HB  THR A  81      35.710  46.840  43.950  1.00  0.00           H
ATOM   1172  OG1 THR A  81      37.380  46.190  45.010  1.00  0.00           O
ATOM   1173  HG1 THR A  81      37.480  45.630  44.230  1.00  0.00           H
ATOM   1174  CG2 THR A  81      36.220  48.170  45.660  1.00  0.00           C
ATOM   1175 HG21 THR A  81      36.910  48.700  44.970  1.00  0.00           H
ATOM   1176 HG22 THR A  81      35.230  48.660  45.740  1.00  0.00           H
ATOM   1177 HG23 THR A  81      36.700  48.150  46.660  1.00  0.00           H
ATOM   1178  C   THR A  81      34.900  44.570  45.300  1.00  0.00           C
ATOM   1179  O   THR A  81      34.510  44.340  44.170  1.00  0.00           O
ATOM   1180  N   VAL A  82      35.250  43.570  46.100  1.00  0.00           N
ATOM   1181  HN  VAL A  82      35.430  43.810  47.050  1.00  0.00           H
ATOM   1182  CA  VAL A  82      35.350  42.190  45.760  1.00  0.00           C
ATOM   1183  HA  VAL A  82      34.880  42.110  44.790  1.00  0.00           H
ATOM   1184  CB  VAL A  82      36.790  41.770  45.670  1.00  0.00           C
ATOM   1185  HB  VAL A  82      37.200  41.880  46.690  1.00  0.00           H
ATOM   1186  CG1 VAL A  82      36.770  40.260  45.360  1.00  0.00           C
ATOM   1187 HG11 VAL A  82      36.380  39.710  46.230  1.00  0.00           H
ATOM   1188 HG12 VAL A  82      36.230  40.090  44.400  1.00  0.00           H
ATOM   1189 HG13 VAL A  82      37.830  39.990  45.180  1.00  0.00           H
ATOM   1190  CG2 VAL A  82      37.470  42.490  44.520  1.00  0.00           C
ATOM   1191 HG21 VAL A  82      38.380  41.930  44.210  1.00  0.00           H
ATOM   1192 HG22 VAL A  82      36.870  42.660  43.600  1.00  0.00           H
ATOM   1193 HG23 VAL A  82      37.820  43.480  44.890  1.00  0.00           H
ATOM   1194  C   VAL A  82      34.530  41.380  46.840  1.00  0.00           C
ATOM   1195  O   VAL A  82      34.840  41.310  47.990  1.00  0.00           O
ATOM   1196  N   GLU A  83      33.480  40.630  46.340  1.00  0.00           N
ATOM   1197  HN  GLU A  83      33.050  40.760  45.450  1.00  0.00           H
ATOM   1198  CA  GLU A  83      32.920  39.590  47.210  1.00  0.00           C
ATOM   1199  HA  GLU A  83      32.680  40.030  48.160  1.00  0.00           H
ATOM   1200  CB  GLU A  83      31.580  39.170  46.700  1.00  0.00           C
ATOM   1201  HB1 GLU A  83      31.210  38.410  47.420  1.00  0.00           H
ATOM   1202  HB2 GLU A  83      31.620  38.630  45.720  1.00  0.00           H
ATOM   1203  CG  GLU A  83      30.550  40.380  46.600  1.00  0.00           C
ATOM   1204  HG1 GLU A  83      30.870  40.850  45.650  1.00  0.00           H
ATOM   1205  HG2 GLU A  83      30.560  41.180  47.370  1.00  0.00           H
ATOM   1206  CD  GLU A  83      29.150  39.920  46.350  1.00  0.00           C
ATOM   1207  OE1 GLU A  83      28.960  38.850  45.750  1.00  0.00           O
ATOM   1208  OE2 GLU A  83      28.170  40.720  46.540  1.00  0.00           O
ATOM   1209  C   GLU A  83      33.860  38.430  47.440  1.00  0.00           C
ATOM   1210  O   GLU A  83      34.410  37.860  46.480  1.00  0.00           O
ATOM   1211  N   GLY A  84      33.910  38.040  48.720  1.00  0.00           N
ATOM   1212  HN  GLY A  84      33.460  38.480  49.480  1.00  0.00           H
ATOM   1213  CA  GLY A  84      34.710  36.960  49.160  1.00  0.00           C
ATOM   1214  HA1 GLY A  84      34.450  36.720  50.180  1.00  0.00           H
ATOM   1215  HA2 GLY A  84      34.560  36.110  48.510  1.00  0.00           H
ATOM   1216  C   GLY A  84      36.230  37.200  49.190  1.00  0.00           C
ATOM   1217  O   GLY A  84      36.730  38.330  49.110  1.00  0.00           O
ATOM   1218  N   ALA A  85      36.950  36.100  49.160  1.00  0.00           N
ATOM   1219  HN  ALA A  85      36.530  35.210  49.350  1.00  0.00           H
ATOM   1220  CA  ALA A  85      38.350  36.020  49.000  1.00  0.00           C
ATOM   1221  HA  ALA A  85      38.610  34.990  48.780  1.00  0.00           H
ATOM   1222  CB  ALA A  85      38.870  36.790  47.780  1.00  0.00           C
ATOM   1223  HB1 ALA A  85      38.560  36.310  46.830  1.00  0.00           H
ATOM   1224  HB2 ALA A  85      38.550  37.840  47.610  1.00  0.00           H
ATOM   1225  HB3 ALA A  85      39.980  36.850  47.740  1.00  0.00           H
ATOM   1226  C   ALA A  85      39.050  36.510  50.320  1.00  0.00           C
ATOM   1227  O   ALA A  85      38.450  37.100  51.210  1.00  0.00           O
ATOM   1228  N   GLY A  86      40.410  36.160  50.470  1.00  0.00           N
ATOM   1229  HN  GLY A  86      40.820  35.630  49.740  1.00  0.00           H
ATOM   1230  CA  GLY A  86      41.090  36.590  51.700  1.00  0.00           C
ATOM   1231  HA1 GLY A  86      40.440  36.680  52.560  1.00  0.00           H
ATOM   1232  HA2 GLY A  86      41.830  35.830  51.920  1.00  0.00           H
ATOM   1233  C   GLY A  86      41.620  38.040  51.540  1.00  0.00           C
ATOM   1234  O   GLY A  86      40.990  38.960  50.940  1.00  0.00           O
ATOM   1235  N   SER A  87      42.800  38.340  52.120  1.00  0.00           N
ATOM   1236  HN  SER A  87      43.280  37.660  52.680  1.00  0.00           H
ATOM   1237  CA  SER A  87      43.390  39.680  52.080  1.00  0.00           C
ATOM   1238  HA  SER A  87      42.690  40.310  52.600  1.00  0.00           H
ATOM   1239  CB  SER A  87      44.680  39.860  52.880  1.00  0.00           C
ATOM   1240  HB1 SER A  87      45.550  39.340  52.420  1.00  0.00           H
ATOM   1241  HB2 SER A  87      44.480  39.270  53.800  1.00  0.00           H
ATOM   1242  OG  SER A  87      44.940  41.230  53.230  1.00  0.00           O
ATOM   1243  HG1 SER A  87      45.690  41.550  52.740  1.00  0.00           H
ATOM   1244  C   SER A  87      43.690  40.140  50.610  1.00  0.00           C
ATOM   1245  O   SER A  87      44.140  39.340  49.790  1.00  0.00           O
ATOM   1246  N   ILE A  88      43.490  41.470  50.270  1.00  0.00           N
ATOM   1247  HN  ILE A  88      43.080  42.090  50.930  1.00  0.00           H
ATOM   1248  CA  ILE A  88      43.760  42.150  49.130  1.00  0.00           C
ATOM   1249  HA  ILE A  88      42.860  42.710  48.930  1.00  0.00           H
ATOM   1250  CB  ILE A  88      44.940  43.150  49.230  1.00  0.00           C
ATOM   1251  HB  ILE A  88      45.910  42.620  49.290  1.00  0.00           H
ATOM   1252  CG2 ILE A  88      44.930  44.120  48.070  1.00  0.00           C
ATOM   1253 HG21 ILE A  88      45.610  44.960  48.330  1.00  0.00           H
ATOM   1254 HG22 ILE A  88      45.190  43.680  47.090  1.00  0.00           H
ATOM   1255 HG23 ILE A  88      43.930  44.540  47.870  1.00  0.00           H
ATOM   1256  CG1 ILE A  88      44.790  43.920  50.570  1.00  0.00           C
ATOM   1257 HG11 ILE A  88      45.660  44.610  50.650  1.00  0.00           H
ATOM   1258 HG12 ILE A  88      44.790  43.190  51.400  1.00  0.00           H
ATOM   1259  CD  ILE A  88      43.500  44.680  50.700  1.00  0.00           C
ATOM   1260  HD1 ILE A  88      42.660  43.970  50.850  1.00  0.00           H
ATOM   1261  HD2 ILE A  88      43.520  45.360  51.580  1.00  0.00           H
ATOM   1262  HD3 ILE A  88      43.320  45.320  49.810  1.00  0.00           H
ATOM   1263  C   ILE A  88      43.860  41.350  47.850  1.00  0.00           C
ATOM   1264  O   ILE A  88      44.920  41.180  47.170  1.00  0.00           O
ATOM   1265  N   ALA A  89      42.730  40.810  47.410  1.00  0.00           N
ATOM   1266  HN  ALA A  89      41.900  40.940  47.960  1.00  0.00           H
ATOM   1267  CA  ALA A  89      42.610  39.980  46.300  1.00  0.00           C
ATOM   1268  HA  ALA A  89      43.480  39.350  46.310  1.00  0.00           H
ATOM   1269  CB  ALA A  89      41.500  39.040  46.560  1.00  0.00           C
ATOM   1270  HB1 ALA A  89      41.660  38.510  47.530  1.00  0.00           H
ATOM   1271  HB2 ALA A  89      40.540  39.590  46.660  1.00  0.00           H
ATOM   1272  HB3 ALA A  89      41.420  38.280  45.750  1.00  0.00           H
ATOM   1273  C   ALA A  89      42.460  40.770  44.970  1.00  0.00           C
ATOM   1274  O   ALA A  89      41.870  41.860  44.900  1.00  0.00           O
ATOM   1275  N   ALA A  90      43.050  40.210  43.920  1.00  0.00           N
ATOM   1276  HN  ALA A  90      43.600  39.390  44.070  1.00  0.00           H
ATOM   1277  CA  ALA A  90      42.990  40.690  42.540  1.00  0.00           C
ATOM   1278  HA  ALA A  90      42.680  41.730  42.550  1.00  0.00           H
ATOM   1279  CB  ALA A  90      44.390  40.620  41.830  1.00  0.00           C
ATOM   1280  HB1 ALA A  90      45.230  41.130  42.340  1.00  0.00           H
ATOM   1281  HB2 ALA A  90      44.650  39.540  41.770  1.00  0.00           H
ATOM   1282  HB3 ALA A  90      44.280  40.960  40.780  1.00  0.00           H
ATOM   1283  C   ALA A  90      41.970  39.890  41.740  1.00  0.00           C
ATOM   1284  O   ALA A  90      41.470  40.340  40.700  1.00  0.00           O
ATOM   1285  N   ALA A  91      41.670  38.730  42.220  1.00  0.00           N
ATOM   1286  HN  ALA A  91      42.140  38.420  43.040  1.00  0.00           H
ATOM   1287  CA  ALA A  91      40.690  37.830  41.690  1.00  0.00           C
ATOM   1288  HA  ALA A  91      40.020  38.350  41.030  1.00  0.00           H
ATOM   1289  CB  ALA A  91      41.410  36.760  40.890  1.00  0.00           C
ATOM   1290  HB1 ALA A  91      41.970  37.280  40.080  1.00  0.00           H
ATOM   1291  HB2 ALA A  91      42.100  36.270  41.620  1.00  0.00           H
ATOM   1292  HB3 ALA A  91      40.650  36.070  40.470  1.00  0.00           H
ATOM   1293  C   ALA A  91      39.840  37.210  42.860  1.00  0.00           C
ATOM   1294  O   ALA A  91      40.320  37.230  44.010  1.00  0.00           O
ATOM   1295  N   THR A  92      38.660  36.670  42.610  1.00  0.00           N
ATOM   1296  HN  THR A  92      38.380  36.540  41.660  1.00  0.00           H
ATOM   1297  CA  THR A  92      37.940  35.970  43.690  1.00  0.00           C
ATOM   1298  HA  THR A  92      38.580  35.700  44.520  1.00  0.00           H
ATOM   1299  CB  THR A  92      36.740  36.730  44.170  1.00  0.00           C
ATOM   1300  HB  THR A  92      37.090  37.710  44.570  1.00  0.00           H
ATOM   1301  OG1 THR A  92      36.050  36.040  45.210  1.00  0.00           O
ATOM   1302  HG1 THR A  92      35.530  36.720  45.650  1.00  0.00           H
ATOM   1303  CG2 THR A  92      35.760  37.100  42.900  1.00  0.00           C
ATOM   1304 HG21 THR A  92      36.220  37.940  42.340  1.00  0.00           H
ATOM   1305 HG22 THR A  92      35.430  36.260  42.260  1.00  0.00           H
ATOM   1306 HG23 THR A  92      34.790  37.400  43.370  1.00  0.00           H
ATOM   1307  C   THR A  92      37.560  34.580  43.170  1.00  0.00           C
ATOM   1308  O   THR A  92      37.650  34.320  41.950  1.00  0.00           O
ATOM   1309  N   GLY A  93      37.300  33.630  44.080  1.00  0.00           N
ATOM   1310  HN  GLY A  93      37.390  33.950  45.020  1.00  0.00           H
ATOM   1311  CA  GLY A  93      37.030  32.210  43.780  1.00  0.00           C
ATOM   1312  HA1 GLY A  93      37.730  32.000  42.980  1.00  0.00           H
ATOM   1313  HA2 GLY A  93      37.260  31.640  44.670  1.00  0.00           H
ATOM   1314  C   GLY A  93      35.560  31.870  43.420  1.00  0.00           C
ATOM   1315  O   GLY A  93      35.150  30.830  42.910  1.00  0.00           O
ATOM   1316  N   PHE A  94      34.660  32.840  43.700  1.00  0.00           N
ATOM   1317  HN  PHE A  94      34.980  33.730  43.990  1.00  0.00           H
ATOM   1318  CA  PHE A  94      33.190  32.710  43.600  1.00  0.00           C
ATOM   1319  HA  PHE A  94      33.010  31.730  44.010  1.00  0.00           H
ATOM   1320  CB  PHE A  94      32.530  33.790  44.380  1.00  0.00           C
ATOM   1321  HB1 PHE A  94      32.840  34.720  43.870  1.00  0.00           H
ATOM   1322  HB2 PHE A  94      32.730  33.700  45.470  1.00  0.00           H
ATOM   1323  CG  PHE A  94      31.090  33.630  44.300  1.00  0.00           C
ATOM   1324  CD1 PHE A  94      30.330  34.450  43.430  1.00  0.00           C
ATOM   1325  HD1 PHE A  94      31.000  35.160  42.950  1.00  0.00           H
ATOM   1326  CE1 PHE A  94      29.050  34.200  43.060  1.00  0.00           C
ATOM   1327  HE1 PHE A  94      28.630  34.840  42.300  1.00  0.00           H
ATOM   1328  CZ  PHE A  94      28.350  33.210  43.630  1.00  0.00           C
ATOM   1329  HZ  PHE A  94      27.290  33.230  43.390  1.00  0.00           H
ATOM   1330  CD2 PHE A  94      30.410  32.540  44.830  1.00  0.00           C
ATOM   1331  HD2 PHE A  94      30.970  31.970  45.540  1.00  0.00           H
ATOM   1332  CE2 PHE A  94      29.000  32.390  44.550  1.00  0.00           C
ATOM   1333  HE2 PHE A  94      28.370  31.640  45.000  1.00  0.00           H
ATOM   1334  C   PHE A  94      32.730  32.570  42.120  1.00  0.00           C
ATOM   1335  O   PHE A  94      33.150  33.160  41.150  1.00  0.00           O
ATOM   1336  N   VAL A  95      31.860  31.500  41.950  1.00  0.00           N
ATOM   1337  HN  VAL A  95      31.540  30.940  42.720  1.00  0.00           H
ATOM   1338  CA  VAL A  95      31.550  30.880  40.600  1.00  0.00           C
ATOM   1339  HA  VAL A  95      32.480  30.630  40.100  1.00  0.00           H
ATOM   1340  CB  VAL A  95      30.680  29.570  40.730  1.00  0.00           C
ATOM   1341  HB  VAL A  95      31.230  28.850  41.370  1.00  0.00           H
ATOM   1342  CG1 VAL A  95      29.250  29.810  41.350  1.00  0.00           C
ATOM   1343 HG11 VAL A  95      29.290  30.320  42.340  1.00  0.00           H
ATOM   1344 HG12 VAL A  95      28.650  30.540  40.770  1.00  0.00           H
ATOM   1345 HG13 VAL A  95      28.610  28.900  41.440  1.00  0.00           H
ATOM   1346  CG2 VAL A  95      30.440  28.870  39.350  1.00  0.00           C
ATOM   1347 HG21 VAL A  95      31.410  28.820  38.800  1.00  0.00           H
ATOM   1348 HG22 VAL A  95      30.060  27.840  39.510  1.00  0.00           H
ATOM   1349 HG23 VAL A  95      29.770  29.420  38.660  1.00  0.00           H
ATOM   1350  C   VAL A  95      30.850  31.830  39.680  1.00  0.00           C
ATOM   1351  O   VAL A  95      31.100  31.820  38.460  1.00  0.00           O
ATOM   1352  N   LYS A  96      29.990  32.700  40.170  1.00  0.00           N
ATOM   1353  HN  LYS A  96      29.990  32.770  41.170  1.00  0.00           H
ATOM   1354  CA  LYS A  96      29.230  33.620  39.350  1.00  0.00           C
ATOM   1355  HA  LYS A  96      29.480  33.540  38.310  1.00  0.00           H
ATOM   1356  CB  LYS A  96      27.700  33.370  39.530  1.00  0.00           C
ATOM   1357  HB1 LYS A  96      27.300  33.600  40.540  1.00  0.00           H
ATOM   1358  HB2 LYS A  96      27.580  32.270  39.590  1.00  0.00           H
ATOM   1359  CG  LYS A  96      26.750  34.230  38.590  1.00  0.00           C
ATOM   1360  HG1 LYS A  96      26.560  35.270  38.930  1.00  0.00           H
ATOM   1361  HG2 LYS A  96      25.750  33.810  38.830  1.00  0.00           H
ATOM   1362  CD  LYS A  96      27.060  34.240  37.130  1.00  0.00           C
ATOM   1363  HD1 LYS A  96      26.250  34.770  36.580  1.00  0.00           H
ATOM   1364  HD2 LYS A  96      28.040  34.740  36.980  1.00  0.00           H
ATOM   1365  CE  LYS A  96      27.140  32.850  36.430  1.00  0.00           C
ATOM   1366  HE1 LYS A  96      26.190  32.270  36.490  1.00  0.00           H
ATOM   1367  HE2 LYS A  96      27.880  32.150  36.870  1.00  0.00           H
ATOM   1368  NZ  LYS A  96      27.510  32.970  34.970  1.00  0.00           N
ATOM   1369  HZ1 LYS A  96      28.440  33.370  34.720  1.00  0.00           H
ATOM   1370  HZ2 LYS A  96      27.560  32.020  34.540  1.00  0.00           H
ATOM   1371  HZ3 LYS A  96      26.790  33.510  34.460  1.00  0.00           H
ATOM   1372  C   LYS A  96      29.620  35.020  39.720  1.00  0.00           C
ATOM   1373  O   LYS A  96      28.890  35.980  39.650  1.00  0.00           O
ATOM   1374  N   LYS A  97      30.930  35.270  40.120  1.00  0.00           N
ATOM   1375  HN  LYS A  97      31.550  34.530  40.350  1.00  0.00           H
ATOM   1376  CA  LYS A  97      31.590  36.520  40.280  1.00  0.00           C
ATOM   1377  HA  LYS A  97      31.370  36.790  41.300  1.00  0.00           H
ATOM   1378  CB  LYS A  97      33.110  36.330  40.100  1.00  0.00           C
ATOM   1379  HB1 LYS A  97      33.440  35.620  40.890  1.00  0.00           H
ATOM   1380  HB2 LYS A  97      33.750  37.220  40.320  1.00  0.00           H
ATOM   1381  CG  LYS A  97      33.700  35.760  38.780  1.00  0.00           C
ATOM   1382  HG1 LYS A  97      33.850  36.610  38.080  1.00  0.00           H
ATOM   1383  HG2 LYS A  97      33.040  34.950  38.410  1.00  0.00           H
ATOM   1384  CD  LYS A  97      35.130  35.220  38.960  1.00  0.00           C
ATOM   1385  HD1 LYS A  97      35.820  36.020  39.290  1.00  0.00           H
ATOM   1386  HD2 LYS A  97      34.990  34.440  39.730  1.00  0.00           H
ATOM   1387  CE  LYS A  97      35.680  34.610  37.640  1.00  0.00           C
ATOM   1388  HE1 LYS A  97      35.960  35.390  36.890  1.00  0.00           H
ATOM   1389  HE2 LYS A  97      34.910  33.940  37.220  1.00  0.00           H
ATOM   1390  NZ  LYS A  97      36.910  33.690  37.880  1.00  0.00           N
ATOM   1391  HZ1 LYS A  97      36.820  33.000  37.100  1.00  0.00           H
ATOM   1392  HZ2 LYS A  97      37.810  34.200  37.830  1.00  0.00           H
ATOM   1393  HZ3 LYS A  97      36.860  33.200  38.790  1.00  0.00           H
ATOM   1394  C   LYS A  97      31.100  37.790  39.630  1.00  0.00           C
ATOM   1395  O   LYS A  97      30.910  37.850  38.430  1.00  0.00           O
ATOM   1396  N   ASP A  98      30.830  38.870  40.420  1.00  0.00           N
ATOM   1397  HN  ASP A  98      31.160  38.880  41.360  1.00  0.00           H
ATOM   1398  CA  ASP A  98      30.280  40.100  40.030  1.00  0.00           C
ATOM   1399  HA  ASP A  98      29.810  40.060  39.060  1.00  0.00           H
ATOM   1400  CB  ASP A  98      29.230  40.570  41.070  1.00  0.00           C
ATOM   1401  HB1 ASP A  98      29.100  41.670  40.970  1.00  0.00           H
ATOM   1402  HB2 ASP A  98      29.550  40.350  42.120  1.00  0.00           H
ATOM   1403  CG  ASP A  98      27.850  39.930  40.860  1.00  0.00           C
ATOM   1404  OD1 ASP A  98      27.100  39.640  41.850  1.00  0.00           O
ATOM   1405  OD2 ASP A  98      27.380  39.670  39.710  1.00  0.00           O
ATOM   1406  C   ASP A  98      31.370  41.040  39.900  1.00  0.00           C
ATOM   1407  O   ASP A  98      32.180  41.170  40.820  1.00  0.00           O
ATOM   1408  N   GLN A  99      31.420  41.810  38.860  1.00  0.00           N
ATOM   1409  HN  GLN A  99      30.810  41.570  38.110  1.00  0.00           H
ATOM   1410  CA  GLN A  99      32.530  42.770  38.660  1.00  0.00           C
ATOM   1411  HA  GLN A  99      33.320  42.630  39.380  1.00  0.00           H
ATOM   1412  CB  GLN A  99      33.080  42.630  37.210  1.00  0.00           C
ATOM   1413  HB1 GLN A  99      33.430  41.600  36.990  1.00  0.00           H
ATOM   1414  HB2 GLN A  99      33.870  43.390  37.000  1.00  0.00           H
ATOM   1415  CG  GLN A  99      31.950  42.850  36.220  1.00  0.00           C
ATOM   1416  HG1 GLN A  99      31.460  43.820  36.460  1.00  0.00           H
ATOM   1417  HG2 GLN A  99      31.280  41.980  36.340  1.00  0.00           H
ATOM   1418  CD  GLN A  99      32.370  42.820  34.760  1.00  0.00           C
ATOM   1419  OE1 GLN A  99      33.460  43.140  34.330  1.00  0.00           O
ATOM   1420  NE2 GLN A  99      31.410  42.360  33.920  1.00  0.00           N
ATOM   1421 HE21 GLN A  99      30.450  42.520  34.140  1.00  0.00           H
ATOM   1422 HE22 GLN A  99      31.640  42.240  32.950  1.00  0.00           H
ATOM   1423  C   GLN A  99      32.030  44.130  38.830  1.00  0.00           C
ATOM   1424  O   GLN A  99      32.800  45.080  38.700  1.00  0.00           O
ATOM   1425  N   LEU A 100      30.730  44.110  39.200  1.00  0.00           N
ATOM   1426  HN  LEU A 100      30.250  43.240  39.220  1.00  0.00           H
ATOM   1427  CA  LEU A 100      29.960  45.370  39.250  1.00  0.00           C
ATOM   1428  HA  LEU A 100      30.690  46.160  39.350  1.00  0.00           H
ATOM   1429  CB  LEU A 100      29.030  45.430  38.050  1.00  0.00           C
ATOM   1430  HB1 LEU A 100      28.290  44.600  38.120  1.00  0.00           H
ATOM   1431  HB2 LEU A 100      29.690  45.180  37.190  1.00  0.00           H
ATOM   1432  CG  LEU A 100      28.350  46.820  37.910  1.00  0.00           C
ATOM   1433  HG  LEU A 100      27.600  46.870  38.730  1.00  0.00           H
ATOM   1434  CD1 LEU A 100      29.300  48.050  38.040  1.00  0.00           C
ATOM   1435 HD11 LEU A 100      30.180  48.100  37.370  1.00  0.00           H
ATOM   1436 HD12 LEU A 100      28.800  49.010  37.790  1.00  0.00           H
ATOM   1437 HD13 LEU A 100      29.850  48.120  39.000  1.00  0.00           H
ATOM   1438  CD2 LEU A 100      27.430  46.970  36.670  1.00  0.00           C
ATOM   1439 HD21 LEU A 100      26.660  47.750  36.840  1.00  0.00           H
ATOM   1440 HD22 LEU A 100      27.990  47.200  35.740  1.00  0.00           H
ATOM   1441 HD23 LEU A 100      26.900  46.000  36.550  1.00  0.00           H
ATOM   1442  C   LEU A 100      29.110  45.460  40.520  1.00  0.00           C
ATOM   1443  O   LEU A 100      28.360  44.530  40.840  1.00  0.00           O
ATOM   1444  N   GLY A 101      29.240  46.580  41.220  1.00  0.00           N
ATOM   1445  HN  GLY A 101      30.000  47.180  40.990  1.00  0.00           H
ATOM   1446  CA  GLY A 101      28.700  46.960  42.490  1.00  0.00           C
ATOM   1447  HA1 GLY A 101      29.060  46.250  43.220  1.00  0.00           H
ATOM   1448  HA2 GLY A 101      29.070  47.970  42.610  1.00  0.00           H
ATOM   1449  C   GLY A 101      27.140  46.880  42.530  1.00  0.00           C
ATOM   1450  O   GLY A 101      26.450  46.950  41.500  1.00  0.00           O
ATOM   1451  N   LYS A 102      26.550  46.770  43.740  1.00  0.00           N
ATOM   1452  HN  LYS A 102      27.130  46.550  44.520  1.00  0.00           H
ATOM   1453  CA  LYS A 102      25.170  46.640  43.960  1.00  0.00           C
ATOM   1454  HA  LYS A 102      24.840  45.910  43.230  1.00  0.00           H
ATOM   1455  CB  LYS A 102      24.940  46.170  45.420  1.00  0.00           C
ATOM   1456  HB1 LYS A 102      23.860  46.140  45.650  1.00  0.00           H
ATOM   1457  HB2 LYS A 102      25.450  46.840  46.150  1.00  0.00           H
ATOM   1458  CG  LYS A 102      25.520  44.740  45.810  1.00  0.00           C
ATOM   1459  HG1 LYS A 102      25.480  44.680  46.920  1.00  0.00           H
ATOM   1460  HG2 LYS A 102      26.550  44.580  45.430  1.00  0.00           H
ATOM   1461  CD  LYS A 102      24.560  43.570  45.370  1.00  0.00           C
ATOM   1462  HD1 LYS A 102      23.710  43.650  46.070  1.00  0.00           H
ATOM   1463  HD2 LYS A 102      24.380  43.840  44.310  1.00  0.00           H
ATOM   1464  CE  LYS A 102      25.340  42.200  45.500  1.00  0.00           C
ATOM   1465  HE1 LYS A 102      25.590  42.080  46.570  1.00  0.00           H
ATOM   1466  HE2 LYS A 102      26.280  42.210  44.900  1.00  0.00           H
ATOM   1467  NZ  LYS A 102      24.470  41.080  45.130  1.00  0.00           N
ATOM   1468  HZ1 LYS A 102      24.120  41.120  44.150  1.00  0.00           H
ATOM   1469  HZ2 LYS A 102      25.110  40.260  45.220  1.00  0.00           H
ATOM   1470  HZ3 LYS A 102      23.690  40.910  45.800  1.00  0.00           H
ATOM   1471  C   LYS A 102      24.370  47.920  43.740  1.00  0.00           C
ATOM   1472  O   LYS A 102      24.910  49.030  43.690  1.00  0.00           O
ATOM   1473  N   ASN A 103      23.060  47.750  43.620  1.00  0.00           N
ATOM   1474  HN  ASN A 103      22.600  46.870  43.690  1.00  0.00           H
ATOM   1475  CA  ASN A 103      22.210  48.870  43.290  1.00  0.00           C
ATOM   1476  HA  ASN A 103      22.760  49.310  42.480  1.00  0.00           H
ATOM   1477  CB  ASN A 103      20.730  48.600  42.760  1.00  0.00           C
ATOM   1478  HB1 ASN A 103      20.790  47.930  41.880  1.00  0.00           H
ATOM   1479  HB2 ASN A 103      20.200  49.490  42.360  1.00  0.00           H
ATOM   1480  CG  ASN A 103      19.840  47.880  43.800  1.00  0.00           C
ATOM   1481  OD1 ASN A 103      19.750  48.370  44.980  1.00  0.00           O
ATOM   1482  ND2 ASN A 103      19.230  46.740  43.440  1.00  0.00           N
ATOM   1483 HD21 ASN A 103      19.640  46.170  42.730  1.00  0.00           H
ATOM   1484 HD22 ASN A 103      18.660  46.220  44.070  1.00  0.00           H
ATOM   1485  C   ASN A 103      22.180  49.900  44.440  1.00  0.00           C
ATOM   1486  O   ASN A 103      22.230  49.700  45.620  1.00  0.00           O
ATOM   1487  N   GLU A 104      21.880  51.140  43.990  1.00  0.00           N
ATOM   1488  HN  GLU A 104      21.730  51.340  43.020  1.00  0.00           H
ATOM   1489  CA  GLU A 104      21.740  52.260  44.890  1.00  0.00           C
ATOM   1490  HA  GLU A 104      22.310  52.040  45.780  1.00  0.00           H
ATOM   1491  CB  GLU A 104      22.330  53.530  44.330  1.00  0.00           C
ATOM   1492  HB1 GLU A 104      22.220  54.340  45.090  1.00  0.00           H
ATOM   1493  HB2 GLU A 104      21.740  53.850  43.440  1.00  0.00           H
ATOM   1494  CG  GLU A 104      23.770  53.320  43.790  1.00  0.00           C
ATOM   1495  HG1 GLU A 104      23.880  52.870  42.770  1.00  0.00           H
ATOM   1496  HG2 GLU A 104      24.330  52.710  44.530  1.00  0.00           H
ATOM   1497  CD  GLU A 104      24.510  54.670  43.770  1.00  0.00           C
ATOM   1498  OE1 GLU A 104      25.010  55.190  44.790  1.00  0.00           O
ATOM   1499  OE2 GLU A 104      24.770  55.150  42.640  1.00  0.00           O
ATOM   1500  C   GLU A 104      20.290  52.550  45.230  1.00  0.00           C
ATOM   1501  O   GLU A 104      19.910  53.660  45.560  1.00  0.00           O
ATOM   1502  N   GLU A 105      19.390  51.540  45.120  1.00  0.00           N
ATOM   1503  HN  GLU A 105      19.720  50.640  44.850  1.00  0.00           H
ATOM   1504  CA  GLU A 105      17.970  51.640  45.300  1.00  0.00           C
ATOM   1505  HA  GLU A 105      17.670  52.680  45.280  1.00  0.00           H
ATOM   1506  CB  GLU A 105      17.260  50.710  44.270  1.00  0.00           C
ATOM   1507  HB1 GLU A 105      16.190  50.610  44.540  1.00  0.00           H
ATOM   1508  HB2 GLU A 105      17.650  49.670  44.350  1.00  0.00           H
ATOM   1509  CG  GLU A 105      17.390  51.040  42.780  1.00  0.00           C
ATOM   1510  HG1 GLU A 105      16.970  50.270  42.100  1.00  0.00           H
ATOM   1511  HG2 GLU A 105      18.470  51.070  42.540  1.00  0.00           H
ATOM   1512  CD  GLU A 105      16.800  52.450  42.400  1.00  0.00           C
ATOM   1513  OE1 GLU A 105      17.490  53.420  41.960  1.00  0.00           O
ATOM   1514  OE2 GLU A 105      15.560  52.560  42.540  1.00  0.00           O
ATOM   1515  C   GLU A 105      17.520  51.150  46.610  1.00  0.00           C
ATOM   1516  O   GLU A 105      16.360  51.160  46.950  1.00  0.00           O
ATOM   1517  N   GLY A 106      18.440  50.690  47.550  1.00  0.00           N
ATOM   1518  HN  GLY A 106      19.430  50.690  47.410  1.00  0.00           H
ATOM   1519  CA  GLY A 106      17.960  50.080  48.860  1.00  0.00           C
ATOM   1520  HA1 GLY A 106      18.740  49.810  49.550  1.00  0.00           H
ATOM   1521  HA2 GLY A 106      17.420  50.880  49.350  1.00  0.00           H
ATOM   1522  C   GLY A 106      16.980  48.870  48.690  1.00  0.00           C
ATOM   1523  O   GLY A 106      16.120  48.620  49.470  1.00  0.00           O
ATOM   1524  N   ALA A 107      17.130  48.070  47.590  1.00  0.00           N
ATOM   1525  HN  ALA A 107      17.780  48.380  46.910  1.00  0.00           H
ATOM   1526  CA  ALA A 107      16.300  46.900  47.270  1.00  0.00           C
ATOM   1527  HA  ALA A 107      15.310  47.310  47.390  1.00  0.00           H
ATOM   1528  CB  ALA A 107      16.710  46.560  45.820  1.00  0.00           C
ATOM   1529  HB1 ALA A 107      17.810  46.360  45.750  1.00  0.00           H
ATOM   1530  HB2 ALA A 107      16.220  45.590  45.560  1.00  0.00           H
ATOM   1531  HB3 ALA A 107      16.470  47.460  45.230  1.00  0.00           H
ATOM   1532  C   ALA A 107      16.550  45.770  48.200  1.00  0.00           C
ATOM   1533  O   ALA A 107      17.620  45.790  48.820  1.00  0.00           O
ATOM   1534  N   PRO A 108      15.570  44.900  48.450  1.00  0.00           N
ATOM   1535  CD  PRO A 108      14.360  44.920  47.750  1.00  0.00           C
ATOM   1536  HD1 PRO A 108      13.780  45.710  48.260  1.00  0.00           H
ATOM   1537  HD2 PRO A 108      14.430  45.320  46.720  1.00  0.00           H
ATOM   1538  CA  PRO A 108      15.840  43.540  48.970  1.00  0.00           C
ATOM   1539  HA  PRO A 108      16.290  43.700  49.930  1.00  0.00           H
ATOM   1540  CB  PRO A 108      14.410  42.910  49.030  1.00  0.00           C
ATOM   1541  HB1 PRO A 108      13.910  43.300  49.950  1.00  0.00           H
ATOM   1542  HB2 PRO A 108      14.520  41.810  48.940  1.00  0.00           H
ATOM   1543  CG  PRO A 108      13.690  43.570  47.860  1.00  0.00           C
ATOM   1544  HG1 PRO A 108      12.590  43.520  48.010  1.00  0.00           H
ATOM   1545  HG2 PRO A 108      14.060  43.000  46.990  1.00  0.00           H
ATOM   1546  C   PRO A 108      16.900  42.770  48.180  1.00  0.00           C
ATOM   1547  O   PRO A 108      17.050  42.960  46.940  1.00  0.00           O
ATOM   1548  N   GLN A 109      17.590  41.810  48.820  1.00  0.00           N
ATOM   1549  HN  GLN A 109      17.430  41.690  49.790  1.00  0.00           H
ATOM   1550  CA  GLN A 109      18.740  41.050  48.250  1.00  0.00           C
ATOM   1551  HA  GLN A 109      19.530  41.750  48.010  1.00  0.00           H
ATOM   1552  CB  GLN A 109      19.180  39.930  49.340  1.00  0.00           C
ATOM   1553  HB1 GLN A 109      19.720  39.160  48.750  1.00  0.00           H
ATOM   1554  HB2 GLN A 109      18.230  39.440  49.650  1.00  0.00           H
ATOM   1555  CG  GLN A 109      19.960  40.280  50.640  1.00  0.00           C
ATOM   1556  HG1 GLN A 109      20.140  39.400  51.290  1.00  0.00           H
ATOM   1557  HG2 GLN A 109      19.420  41.030  51.250  1.00  0.00           H
ATOM   1558  CD  GLN A 109      21.350  40.880  50.250  1.00  0.00           C
ATOM   1559  OE1 GLN A 109      22.050  40.220  49.470  1.00  0.00           O
ATOM   1560  NE2 GLN A 109      21.790  41.950  50.880  1.00  0.00           N
ATOM   1561 HE21 GLN A 109      21.260  42.470  51.550  1.00  0.00           H
ATOM   1562 HE22 GLN A 109      22.550  42.370  50.390  1.00  0.00           H
ATOM   1563  C   GLN A 109      18.390  40.230  46.990  1.00  0.00           C
ATOM   1564  O   GLN A 109      17.330  39.670  46.810  1.00  0.00           O
ATOM   1565  N   GLU A 110      19.390  40.040  46.020  1.00  0.00           N
ATOM   1566  HN  GLU A 110      20.310  40.430  46.090  1.00  0.00           H
ATOM   1567  CA  GLU A 110      19.200  39.250  44.830  1.00  0.00           C
ATOM   1568  HA  GLU A 110      18.300  39.700  44.440  1.00  0.00           H
ATOM   1569  CB  GLU A 110      20.320  39.370  43.790  1.00  0.00           C
ATOM   1570  HB1 GLU A 110      20.000  38.790  42.900  1.00  0.00           H
ATOM   1571  HB2 GLU A 110      21.200  38.780  44.130  1.00  0.00           H
ATOM   1572  CG  GLU A 110      20.730  40.740  43.300  1.00  0.00           C
ATOM   1573  HG1 GLU A 110      21.040  41.410  44.130  1.00  0.00           H
ATOM   1574  HG2 GLU A 110      19.920  41.320  42.810  1.00  0.00           H
ATOM   1575  CD  GLU A 110      21.870  40.670  42.360  1.00  0.00           C
ATOM   1576  OE1 GLU A 110      23.040  40.870  42.880  1.00  0.00           O
ATOM   1577  OE2 GLU A 110      21.740  40.460  41.110  1.00  0.00           O
ATOM   1578  C   GLU A 110      19.000  37.750  45.050  1.00  0.00           C
ATOM   1579  O   GLU A 110      19.800  37.120  45.770  1.00  0.00           O
ATOM   1580  N   GLY A 111      17.960  37.190  44.360  1.00  0.00           N
ATOM   1581  HN  GLY A 111      17.550  37.680  43.600  1.00  0.00           H
ATOM   1582  CA  GLY A 111      17.510  35.820  44.590  1.00  0.00           C
ATOM   1583  HA1 GLY A 111      17.110  35.690  45.580  1.00  0.00           H
ATOM   1584  HA2 GLY A 111      16.660  35.650  43.940  1.00  0.00           H
ATOM   1585  C   GLY A 111      18.450  34.640  44.430  1.00  0.00           C
ATOM   1586  O   GLY A 111      19.560  34.760  43.930  1.00  0.00           O
ATOM   1587  N   ILE A 112      18.010  33.410  44.740  1.00  0.00           N
ATOM   1588  HN  ILE A 112      17.210  33.270  45.320  1.00  0.00           H
ATOM   1589  CA  ILE A 112      18.780  32.180  44.450  1.00  0.00           C
ATOM   1590  HA  ILE A 112      19.680  32.180  45.050  1.00  0.00           H
ATOM   1591  CB  ILE A 112      18.020  30.950  45.060  1.00  0.00           C
ATOM   1592  HB  ILE A 112      17.920  31.020  46.160  1.00  0.00           H
ATOM   1593  CG2 ILE A 112      16.540  30.870  44.650  1.00  0.00           C
ATOM   1594 HG21 ILE A 112      16.430  31.030  43.550  1.00  0.00           H
ATOM   1595 HG22 ILE A 112      16.080  29.860  44.700  1.00  0.00           H
ATOM   1596 HG23 ILE A 112      15.940  31.530  45.310  1.00  0.00           H
ATOM   1597  CG1 ILE A 112      18.670  29.580  44.690  1.00  0.00           C
ATOM   1598 HG11 ILE A 112      19.750  29.780  44.800  1.00  0.00           H
ATOM   1599 HG12 ILE A 112      18.370  29.350  43.640  1.00  0.00           H
ATOM   1600  CD  ILE A 112      18.400  28.340  45.540  1.00  0.00           C
ATOM   1601  HD1 ILE A 112      18.720  28.490  46.600  1.00  0.00           H
ATOM   1602  HD2 ILE A 112      17.370  27.960  45.370  1.00  0.00           H
ATOM   1603  HD3 ILE A 112      19.010  27.450  45.280  1.00  0.00           H
ATOM   1604  C   ILE A 112      19.150  31.930  42.970  1.00  0.00           C
ATOM   1605  O   ILE A 112      18.440  32.240  42.070  1.00  0.00           O
ATOM   1606  N   LEU A 113      20.360  31.330  42.710  1.00  0.00           N
ATOM   1607  HN  LEU A 113      21.090  31.070  43.330  1.00  0.00           H
ATOM   1608  CA  LEU A 113      20.820  30.960  41.380  1.00  0.00           C
ATOM   1609  HA  LEU A 113      20.240  31.440  40.610  1.00  0.00           H
ATOM   1610  CB  LEU A 113      22.310  31.300  41.200  1.00  0.00           C
ATOM   1611  HB1 LEU A 113      22.760  30.770  40.330  1.00  0.00           H
ATOM   1612  HB2 LEU A 113      22.770  31.050  42.180  1.00  0.00           H
ATOM   1613  CG  LEU A 113      22.500  32.810  41.140  1.00  0.00           C
ATOM   1614  HG  LEU A 113      21.880  33.190  41.990  1.00  0.00           H
ATOM   1615  CD1 LEU A 113      23.930  33.260  41.550  1.00  0.00           C
ATOM   1616 HD11 LEU A 113      24.650  32.810  40.840  1.00  0.00           H
ATOM   1617 HD12 LEU A 113      24.210  34.320  41.340  1.00  0.00           H
ATOM   1618 HD13 LEU A 113      24.190  32.990  42.590  1.00  0.00           H
ATOM   1619  CD2 LEU A 113      22.140  33.520  39.900  1.00  0.00           C
ATOM   1620 HD21 LEU A 113      22.450  34.590  39.980  1.00  0.00           H
ATOM   1621 HD22 LEU A 113      22.740  33.180  39.030  1.00  0.00           H
ATOM   1622 HD23 LEU A 113      21.060  33.470  39.650  1.00  0.00           H
ATOM   1623  C   LEU A 113      20.570  29.470  41.210  1.00  0.00           C
ATOM   1624  O   LEU A 113      20.970  28.620  42.020  1.00  0.00           O
ATOM   1625  N   GLU A 114      19.770  29.130  40.150  1.00  0.00           N
ATOM   1626  HN  GLU A 114      19.400  29.860  39.580  1.00  0.00           H
ATOM   1627  CA  GLU A 114      19.090  27.870  40.160  1.00  0.00           C
ATOM   1628  HA  GLU A 114      19.250  27.300  41.060  1.00  0.00           H
ATOM   1629  CB  GLU A 114      17.620  28.150  39.900  1.00  0.00           C
ATOM   1630  HB1 GLU A 114      17.090  27.170  39.970  1.00  0.00           H
ATOM   1631  HB2 GLU A 114      17.520  28.580  38.880  1.00  0.00           H
ATOM   1632  CG  GLU A 114      16.830  29.130  40.850  1.00  0.00           C
ATOM   1633  HG1 GLU A 114      17.380  30.100  40.800  1.00  0.00           H
ATOM   1634  HG2 GLU A 114      16.810  28.700  41.870  1.00  0.00           H
ATOM   1635  CD  GLU A 114      15.430  29.330  40.440  1.00  0.00           C
ATOM   1636  OE1 GLU A 114      15.120  30.040  39.440  1.00  0.00           O
ATOM   1637  OE2 GLU A 114      14.540  28.730  41.120  1.00  0.00           O
ATOM   1638  C   GLU A 114      19.570  27.010  39.040  1.00  0.00           C
ATOM   1639  O   GLU A 114      19.220  25.880  38.950  1.00  0.00           O
ATOM   1640  N   ASP A 115      20.500  27.520  38.210  1.00  0.00           N
ATOM   1641  HN  ASP A 115      20.610  28.510  38.210  1.00  0.00           H
ATOM   1642  CA  ASP A 115      21.190  26.760  37.150  1.00  0.00           C
ATOM   1643  HA  ASP A 115      20.820  25.750  37.260  1.00  0.00           H
ATOM   1644  CB  ASP A 115      20.870  27.370  35.710  1.00  0.00           C
ATOM   1645  HB1 ASP A 115      21.120  28.460  35.750  1.00  0.00           H
ATOM   1646  HB2 ASP A 115      19.770  27.260  35.590  1.00  0.00           H
ATOM   1647  CG  ASP A 115      21.450  26.680  34.520  1.00  0.00           C
ATOM   1648  OD1 ASP A 115      21.370  25.420  34.570  1.00  0.00           O
ATOM   1649  OD2 ASP A 115      21.930  27.280  33.550  1.00  0.00           O
ATOM   1650  C   ASP A 115      22.680  26.730  37.550  1.00  0.00           C
ATOM   1651  O   ASP A 115      23.280  27.770  37.520  1.00  0.00           O
ATOM   1652  N   MET A 116      23.270  25.620  37.970  1.00  0.00           N
ATOM   1653  HN  MET A 116      22.740  24.790  37.840  1.00  0.00           H
ATOM   1654  CA  MET A 116      24.600  25.570  38.420  1.00  0.00           C
ATOM   1655  HA  MET A 116      25.070  26.550  38.400  1.00  0.00           H
ATOM   1656  CB  MET A 116      24.740  25.290  39.900  1.00  0.00           C
ATOM   1657  HB1 MET A 116      25.750  24.910  40.140  1.00  0.00           H
ATOM   1658  HB2 MET A 116      24.140  24.420  40.250  1.00  0.00           H
ATOM   1659  CG  MET A 116      24.380  26.500  40.780  1.00  0.00           C
ATOM   1660  HG1 MET A 116      24.330  26.170  41.840  1.00  0.00           H
ATOM   1661  HG2 MET A 116      23.390  26.860  40.420  1.00  0.00           H
ATOM   1662  SD  MET A 116      25.630  27.910  40.720  1.00  0.00           S
ATOM   1663  CE  MET A 116      24.750  28.810  42.010  1.00  0.00           C
ATOM   1664  HE1 MET A 116      25.140  29.840  42.150  1.00  0.00           H
ATOM   1665  HE2 MET A 116      23.720  29.090  41.690  1.00  0.00           H
ATOM   1666  HE3 MET A 116      24.780  28.400  43.050  1.00  0.00           H
ATOM   1667  C   MET A 116      25.400  24.660  37.490  1.00  0.00           C
ATOM   1668  O   MET A 116      24.830  23.620  37.090  1.00  0.00           O
ATOM   1669  N   PRO A 117      26.670  24.920  37.080  1.00  0.00           N
ATOM   1670  CD  PRO A 117      27.460  26.190  37.320  1.00  0.00           C
ATOM   1671  HD1 PRO A 117      26.910  27.100  37.020  1.00  0.00           H
ATOM   1672  HD2 PRO A 117      27.730  26.280  38.400  1.00  0.00           H
ATOM   1673  CA  PRO A 117      27.570  23.830  36.530  1.00  0.00           C
ATOM   1674  HA  PRO A 117      27.170  23.680  35.530  1.00  0.00           H
ATOM   1675  CB  PRO A 117      28.970  24.450  36.590  1.00  0.00           C
ATOM   1676  HB1 PRO A 117      29.620  24.150  35.740  1.00  0.00           H
ATOM   1677  HB2 PRO A 117      29.500  24.330  37.570  1.00  0.00           H
ATOM   1678  CG  PRO A 117      28.710  25.900  36.510  1.00  0.00           C
ATOM   1679  HG1 PRO A 117      28.430  26.010  35.440  1.00  0.00           H
ATOM   1680  HG2 PRO A 117      29.630  26.510  36.620  1.00  0.00           H
ATOM   1681  C   PRO A 117      27.500  22.430  37.080  1.00  0.00           C
ATOM   1682  O   PRO A 117      27.590  22.210  38.280  1.00  0.00           O
ATOM   1683  N   VAL A 118      27.390  21.440  36.170  1.00  0.00           N
ATOM   1684  HN  VAL A 118      27.360  21.610  35.180  1.00  0.00           H
ATOM   1685  CA  VAL A 118      27.500  20.010  36.440  1.00  0.00           C
ATOM   1686  HA  VAL A 118      26.860  19.750  37.270  1.00  0.00           H
ATOM   1687  CB  VAL A 118      27.240  19.200  35.080  1.00  0.00           C
ATOM   1688  HB  VAL A 118      28.090  19.250  34.360  1.00  0.00           H
ATOM   1689  CG1 VAL A 118      26.840  17.780  35.480  1.00  0.00           C
ATOM   1690 HG11 VAL A 118      25.890  17.820  36.060  1.00  0.00           H
ATOM   1691 HG12 VAL A 118      26.530  17.250  34.550  1.00  0.00           H
ATOM   1692 HG13 VAL A 118      27.630  17.190  35.990  1.00  0.00           H
ATOM   1693  CG2 VAL A 118      26.160  19.940  34.370  1.00  0.00           C
ATOM   1694 HG21 VAL A 118      25.670  19.200  33.700  1.00  0.00           H
ATOM   1695 HG22 VAL A 118      25.330  20.290  35.020  1.00  0.00           H
ATOM   1696 HG23 VAL A 118      26.420  20.810  33.730  1.00  0.00           H
ATOM   1697  C   VAL A 118      28.850  19.690  37.020  1.00  0.00           C
ATOM   1698  O   VAL A 118      29.880  20.220  36.570  1.00  0.00           O
ATOM   1699  N   ASP A 119      28.950  18.780  38.010  1.00  0.00           N
ATOM   1700  HN  ASP A 119      28.090  18.320  38.200  1.00  0.00           H
ATOM   1701  CA  ASP A 119      30.190  18.280  38.720  1.00  0.00           C
ATOM   1702  HA  ASP A 119      30.740  19.160  39.020  1.00  0.00           H
ATOM   1703  CB  ASP A 119      29.860  17.410  39.970  1.00  0.00           C
ATOM   1704  HB1 ASP A 119      30.790  16.950  40.360  1.00  0.00           H
ATOM   1705  HB2 ASP A 119      29.130  16.610  39.710  1.00  0.00           H
ATOM   1706  CG  ASP A 119      29.320  18.240  41.120  1.00  0.00           C
ATOM   1707  OD1 ASP A 119      28.850  17.620  42.090  1.00  0.00           O
ATOM   1708  OD2 ASP A 119      29.460  19.490  41.280  1.00  0.00           O
ATOM   1709  C   ASP A 119      31.140  17.520  37.770  1.00  0.00           C
ATOM   1710  O   ASP A 119      30.590  16.900  36.870  1.00  0.00           O
ATOM   1711  N   PRO A 120      32.500  17.520  37.820  1.00  0.00           N
ATOM   1712  CD  PRO A 120      33.260  18.270  38.810  1.00  0.00           C
ATOM   1713  HD1 PRO A 120      33.550  19.170  38.230  1.00  0.00           H
ATOM   1714  HD2 PRO A 120      32.710  18.360  39.770  1.00  0.00           H
ATOM   1715  CA  PRO A 120      33.340  16.690  36.970  1.00  0.00           C
ATOM   1716  HA  PRO A 120      33.220  17.050  35.960  1.00  0.00           H
ATOM   1717  CB  PRO A 120      34.760  16.860  37.580  1.00  0.00           C
ATOM   1718  HB1 PRO A 120      35.320  17.650  37.030  1.00  0.00           H
ATOM   1719  HB2 PRO A 120      35.400  15.950  37.500  1.00  0.00           H
ATOM   1720  CG  PRO A 120      34.450  17.350  39.000  1.00  0.00           C
ATOM   1721  HG1 PRO A 120      35.320  17.780  39.540  1.00  0.00           H
ATOM   1722  HG2 PRO A 120      34.160  16.500  39.650  1.00  0.00           H
ATOM   1723  C   PRO A 120      32.980  15.180  36.890  1.00  0.00           C
ATOM   1724  O   PRO A 120      32.880  14.500  37.900  1.00  0.00           O
ATOM   1725  N   ASP A 121      32.930  14.620  35.680  1.00  0.00           N
ATOM   1726  HN  ASP A 121      32.870  15.270  34.920  1.00  0.00           H
ATOM   1727  CA  ASP A 121      33.000  13.210  35.350  1.00  0.00           C
ATOM   1728  HA  ASP A 121      32.250  12.650  35.890  1.00  0.00           H
ATOM   1729  CB  ASP A 121      33.020  12.920  33.810  1.00  0.00           C
ATOM   1730  HB1 ASP A 121      33.250  11.850  33.630  1.00  0.00           H
ATOM   1731  HB2 ASP A 121      33.850  13.520  33.380  1.00  0.00           H
ATOM   1732  CG  ASP A 121      31.740  13.300  33.100  1.00  0.00           C
ATOM   1733  OD1 ASP A 121      30.640  13.200  33.720  1.00  0.00           O
ATOM   1734  OD2 ASP A 121      31.870  13.780  32.010  1.00  0.00           O
ATOM   1735  C   ASP A 121      34.380  12.570  35.890  1.00  0.00           C
ATOM   1736  O   ASP A 121      34.310  11.480  36.390  1.00  0.00           O
ATOM   1737  N   ASN A 122      35.560  13.210  35.740  1.00  0.00           N
ATOM   1738  HN  ASN A 122      35.680  14.120  35.340  1.00  0.00           H
ATOM   1739  CA  ASN A 122      36.880  12.530  35.750  1.00  0.00           C
ATOM   1740  HA  ASN A 122      36.690  11.510  36.040  1.00  0.00           H
ATOM   1741  CB  ASN A 122      37.420  12.540  34.300  1.00  0.00           C
ATOM   1742  HB1 ASN A 122      38.360  11.940  34.320  1.00  0.00           H
ATOM   1743  HB2 ASN A 122      37.660  13.580  34.000  1.00  0.00           H
ATOM   1744  CG  ASN A 122      36.570  12.050  33.190  1.00  0.00           C
ATOM   1745  OD1 ASN A 122      36.230  12.750  32.250  1.00  0.00           O
ATOM   1746  ND2 ASN A 122      36.020  10.790  33.220  1.00  0.00           N
ATOM   1747 HD21 ASN A 122      36.170  10.130  33.950  1.00  0.00           H
ATOM   1748 HD22 ASN A 122      35.330  10.570  32.530  1.00  0.00           H
ATOM   1749  C   ASN A 122      37.810  13.180  36.700  1.00  0.00           C
ATOM   1750  O   ASN A 122      37.890  14.400  36.870  1.00  0.00           O
ATOM   1751  N   GLU A 123      38.700  12.320  37.260  1.00  0.00           N
ATOM   1752  HN  GLU A 123      38.720  11.350  37.030  1.00  0.00           H
ATOM   1753  CA  GLU A 123      39.670  12.600  38.250  1.00  0.00           C
ATOM   1754  HA  GLU A 123      39.170  12.970  39.130  1.00  0.00           H
ATOM   1755  CB  GLU A 123      40.280  11.220  38.600  1.00  0.00           C
ATOM   1756  HB1 GLU A 123      41.030  11.230  39.430  1.00  0.00           H
ATOM   1757  HB2 GLU A 123      40.910  10.780  37.790  1.00  0.00           H
ATOM   1758  CG  GLU A 123      39.260  10.150  39.050  1.00  0.00           C
ATOM   1759  HG1 GLU A 123      38.320  10.610  39.400  1.00  0.00           H
ATOM   1760  HG2 GLU A 123      39.750   9.590  39.880  1.00  0.00           H
ATOM   1761  CD  GLU A 123      39.010   9.180  37.900  1.00  0.00           C
ATOM   1762  OE1 GLU A 123      39.220   7.960  38.020  1.00  0.00           O
ATOM   1763  OE2 GLU A 123      38.610   9.650  36.800  1.00  0.00           O
ATOM   1764  C   GLU A 123      40.800  13.720  37.950  1.00  0.00           C
ATOM   1765  O   GLU A 123      40.830  14.300  36.880  1.00  0.00           O
ATOM   1766  N   ALA A 124      41.640  14.080  38.920  1.00  0.00           N
ATOM   1767  HN  ALA A 124      41.500  13.680  39.820  1.00  0.00           H
ATOM   1768  CA  ALA A 124      42.590  15.250  38.860  1.00  0.00           C
ATOM   1769  HA  ALA A 124      42.630  15.480  37.800  1.00  0.00           H
ATOM   1770  CB  ALA A 124      42.060  16.560  39.560  1.00  0.00           C
ATOM   1771  HB1 ALA A 124      42.820  17.370  39.490  1.00  0.00           H
ATOM   1772  HB2 ALA A 124      41.090  16.860  39.120  1.00  0.00           H
ATOM   1773  HB3 ALA A 124      41.780  16.330  40.610  1.00  0.00           H
ATOM   1774  C   ALA A 124      44.010  14.910  39.410  1.00  0.00           C
ATOM   1775  O   ALA A 124      44.080  14.210  40.470  1.00  0.00           O
ATOM   1776  N   TYR A 125      45.130  15.470  38.790  1.00  0.00           N
ATOM   1777  HN  TYR A 125      45.050  16.170  38.080  1.00  0.00           H
ATOM   1778  CA  TYR A 125      46.460  15.160  39.090  1.00  0.00           C
ATOM   1779  HA  TYR A 125      46.510  14.090  39.240  1.00  0.00           H
ATOM   1780  CB  TYR A 125      47.430  15.520  37.980  1.00  0.00           C
ATOM   1781  HB1 TYR A 125      48.460  15.300  38.350  1.00  0.00           H
ATOM   1782  HB2 TYR A 125      47.360  16.600  37.730  1.00  0.00           H
ATOM   1783  CG  TYR A 125      47.110  14.690  36.760  1.00  0.00           C
ATOM   1784  CD1 TYR A 125      47.850  13.540  36.390  1.00  0.00           C
ATOM   1785  HD1 TYR A 125      48.680  13.220  37.000  1.00  0.00           H
ATOM   1786  CE1 TYR A 125      47.670  12.920  35.150  1.00  0.00           C
ATOM   1787  HE1 TYR A 125      48.250  12.050  34.890  1.00  0.00           H
ATOM   1788  CZ  TYR A 125      46.880  13.500  34.190  1.00  0.00           C
ATOM   1789  OH  TYR A 125      46.820  12.940  32.870  1.00  0.00           O
ATOM   1790  HH  TYR A 125      46.310  13.540  32.330  1.00  0.00           H
ATOM   1791  CD2 TYR A 125      46.230  15.200  35.810  1.00  0.00           C
ATOM   1792  HD2 TYR A 125      45.600  16.040  36.070  1.00  0.00           H
ATOM   1793  CE2 TYR A 125      46.070  14.600  34.520  1.00  0.00           C
ATOM   1794  HE2 TYR A 125      45.480  15.030  33.730  1.00  0.00           H
ATOM   1795  C   TYR A 125      46.860  15.820  40.380  1.00  0.00           C
ATOM   1796  O   TYR A 125      46.300  16.940  40.680  1.00  0.00           O
ATOM   1797  N   GLU A 126      47.740  15.280  41.190  1.00  0.00           N
ATOM   1798  HN  GLU A 126      48.110  14.360  41.080  1.00  0.00           H
ATOM   1799  CA  GLU A 126      48.320  16.000  42.310  1.00  0.00           C
ATOM   1800  HA  GLU A 126      47.680  16.710  42.820  1.00  0.00           H
ATOM   1801  CB  GLU A 126      48.940  15.110  43.420  1.00  0.00           C
ATOM   1802  HB1 GLU A 126      49.120  15.680  44.360  1.00  0.00           H
ATOM   1803  HB2 GLU A 126      49.890  14.600  43.140  1.00  0.00           H
ATOM   1804  CG  GLU A 126      48.060  13.930  43.850  1.00  0.00           C
ATOM   1805  HG1 GLU A 126      47.830  13.190  43.040  1.00  0.00           H
ATOM   1806  HG2 GLU A 126      47.120  14.470  44.110  1.00  0.00           H
ATOM   1807  CD  GLU A 126      48.560  13.290  45.110  1.00  0.00           C
ATOM   1808  OE1 GLU A 126      48.600  13.860  46.210  1.00  0.00           O
ATOM   1809  OE2 GLU A 126      48.940  12.070  45.020  1.00  0.00           O
ATOM   1810  C   GLU A 126      49.410  16.920  41.790  1.00  0.00           C
ATOM   1811  O   GLU A 126      49.990  16.730  40.700  1.00  0.00           O
ATOM   1812  N   MET A 127      49.580  18.030  42.470  1.00  0.00           N
ATOM   1813  HN  MET A 127      49.100  18.120  43.340  1.00  0.00           H
ATOM   1814  CA  MET A 127      50.670  18.960  42.240  1.00  0.00           C
ATOM   1815  HA  MET A 127      50.490  19.120  41.180  1.00  0.00           H
ATOM   1816  CB  MET A 127      50.400  20.230  43.090  1.00  0.00           C
ATOM   1817  HB1 MET A 127      50.460  19.930  44.160  1.00  0.00           H
ATOM   1818  HB2 MET A 127      49.360  20.590  43.000  1.00  0.00           H
ATOM   1819  CG  MET A 127      51.300  21.490  42.900  1.00  0.00           C
ATOM   1820  HG1 MET A 127      52.350  21.140  42.940  1.00  0.00           H
ATOM   1821  HG2 MET A 127      51.150  22.300  43.630  1.00  0.00           H
ATOM   1822  SD  MET A 127      51.050  22.350  41.240  1.00  0.00           S
ATOM   1823  CE  MET A 127      49.380  22.970  41.610  1.00  0.00           C
ATOM   1824  HE1 MET A 127      49.280  23.450  42.600  1.00  0.00           H
ATOM   1825  HE2 MET A 127      49.020  23.640  40.810  1.00  0.00           H
ATOM   1826  HE3 MET A 127      48.710  22.080  41.650  1.00  0.00           H
ATOM   1827  C   MET A 127      52.080  18.410  42.450  1.00  0.00           C
ATOM   1828  O   MET A 127      52.410  17.970  43.550  1.00  0.00           O
ATOM   1829  N   PRO A 128      52.910  18.440  41.400  1.00  0.00           N
ATOM   1830  CD  PRO A 128      52.630  19.040  40.060  1.00  0.00           C
ATOM   1831  HD1 PRO A 128      52.200  18.400  39.260  1.00  0.00           H
ATOM   1832  HD2 PRO A 128      52.200  20.070  40.120  1.00  0.00           H
ATOM   1833  CA  PRO A 128      54.280  17.770  41.480  1.00  0.00           C
ATOM   1834  HA  PRO A 128      54.080  16.760  41.800  1.00  0.00           H
ATOM   1835  CB  PRO A 128      54.780  17.880  40.040  1.00  0.00           C
ATOM   1836  HB1 PRO A 128      54.580  17.000  39.390  1.00  0.00           H
ATOM   1837  HB2 PRO A 128      55.860  18.090  39.870  1.00  0.00           H
ATOM   1838  CG  PRO A 128      54.000  19.100  39.460  1.00  0.00           C
ATOM   1839  HG1 PRO A 128      54.070  18.920  38.370  1.00  0.00           H
ATOM   1840  HG2 PRO A 128      54.530  20.020  39.810  1.00  0.00           H
ATOM   1841  C   PRO A 128      55.310  18.470  42.390  1.00  0.00           C
ATOM   1842  O   PRO A 128      56.110  17.760  42.980  1.00  0.00           O
ATOM   1843  N   SER A 129      55.400  19.810  42.310  1.00  0.00           N
ATOM   1844  HN  SER A 129      54.780  20.190  41.620  1.00  0.00           H
ATOM   1845  CA  SER A 129      56.330  20.570  43.140  1.00  0.00           C
ATOM   1846  HA  SER A 129      56.640  19.920  43.940  1.00  0.00           H
ATOM   1847  CB  SER A 129      57.560  21.060  42.290  1.00  0.00           C
ATOM   1848  HB1 SER A 129      57.160  21.730  41.510  1.00  0.00           H
ATOM   1849  HB2 SER A 129      57.960  20.170  41.760  1.00  0.00           H
ATOM   1850  OG  SER A 129      58.490  21.780  43.080  1.00  0.00           O
ATOM   1851  HG1 SER A 129      59.270  21.830  42.510  1.00  0.00           H
ATOM   1852  C   SER A 129      55.590  21.630  43.760  1.00  0.00           C
ATOM   1853  O   SER A 129      54.850  22.390  43.120  1.00  0.00           O
ATOM   1854  N   GLU A 130      55.830  21.870  45.090  1.00  0.00           N
ATOM   1855  HN  GLU A 130      56.230  21.100  45.590  1.00  0.00           H
ATOM   1856  CA  GLU A 130      55.450  23.040  45.790  1.00  0.00           C
ATOM   1857  HA  GLU A 130      54.430  23.300  45.580  1.00  0.00           H
ATOM   1858  CB  GLU A 130      55.730  22.840  47.290  1.00  0.00           C
ATOM   1859  HB1 GLU A 130      55.410  23.740  47.860  1.00  0.00           H
ATOM   1860  HB2 GLU A 130      56.830  22.810  47.400  1.00  0.00           H
ATOM   1861  CG  GLU A 130      55.090  21.590  47.910  1.00  0.00           C
ATOM   1862  HG1 GLU A 130      55.390  20.660  47.380  1.00  0.00           H
ATOM   1863  HG2 GLU A 130      53.990  21.580  47.720  1.00  0.00           H
ATOM   1864  CD  GLU A 130      55.290  21.430  49.390  1.00  0.00           C
ATOM   1865  OE1 GLU A 130      56.420  21.840  49.840  1.00  0.00           O
ATOM   1866  OE2 GLU A 130      54.440  20.870  50.140  1.00  0.00           O
ATOM   1867  C   GLU A 130      56.270  24.280  45.300  1.00  0.00           C
ATOM   1868  O   GLU A 130      55.810  25.430  45.280  1.00  0.00           O
ATOM   1869  N   GLU A 131      57.540  24.010  44.900  1.00  0.00           N
ATOM   1870  HN  GLU A 131      57.800  23.050  44.890  1.00  0.00           H
ATOM   1871  CA  GLU A 131      58.540  25.040  44.480  1.00  0.00           C
ATOM   1872  HA  GLU A 131      58.380  25.910  45.100  1.00  0.00           H
ATOM   1873  CB  GLU A 131      60.030  24.520  44.570  1.00  0.00           C
ATOM   1874  HB1 GLU A 131      60.680  25.280  44.080  1.00  0.00           H
ATOM   1875  HB2 GLU A 131      60.010  23.640  43.900  1.00  0.00           H
ATOM   1876  CG  GLU A 131      60.520  24.350  46.060  1.00  0.00           C
ATOM   1877  HG1 GLU A 131      59.860  25.000  46.670  1.00  0.00           H
ATOM   1878  HG2 GLU A 131      61.560  24.720  46.120  1.00  0.00           H
ATOM   1879  CD  GLU A 131      60.610  22.890  46.640  1.00  0.00           C
ATOM   1880  OE1 GLU A 131      59.890  22.530  47.600  1.00  0.00           O
ATOM   1881  OE2 GLU A 131      61.500  22.100  46.130  1.00  0.00           O
ATOM   1882  C   GLU A 131      58.340  25.290  42.960  1.00  0.00           C
ATOM   1883  O   GLU A 131      59.180  25.860  42.270  1.00  0.00           O
ATOM   1884  N   GLY A 132      57.330  24.680  42.360  1.00  0.00           N
ATOM   1885  HN  GLY A 132      56.740  24.090  42.910  1.00  0.00           H
ATOM   1886  CA  GLY A 132      56.920  24.820  40.970  1.00  0.00           C
ATOM   1887  HA1 GLY A 132      57.620  25.340  40.340  1.00  0.00           H
ATOM   1888  HA2 GLY A 132      56.670  23.810  40.660  1.00  0.00           H
ATOM   1889  C   GLY A 132      55.740  25.710  40.840  1.00  0.00           C
ATOM   1890  O   GLY A 132      55.330  26.110  39.760  1.00  0.00           O
ATOM   1891  N   TYR A 133      55.100  26.080  41.960  1.00  0.00           N
ATOM   1892  HN  TYR A 133      55.470  25.700  42.800  1.00  0.00           H
ATOM   1893  CA  TYR A 133      53.850  26.840  42.030  1.00  0.00           C
ATOM   1894  HA  TYR A 133      53.190  26.270  41.390  1.00  0.00           H
ATOM   1895  CB  TYR A 133      53.390  26.900  43.490  1.00  0.00           C
ATOM   1896  HB1 TYR A 133      54.190  27.290  44.150  1.00  0.00           H
ATOM   1897  HB2 TYR A 133      53.210  25.830  43.760  1.00  0.00           H
ATOM   1898  CG  TYR A 133      52.070  27.650  43.700  1.00  0.00           C
ATOM   1899  CD1 TYR A 133      52.020  28.720  44.580  1.00  0.00           C
ATOM   1900  HD1 TYR A 133      52.790  29.060  45.260  1.00  0.00           H
ATOM   1901  CE1 TYR A 133      50.780  29.300  44.860  1.00  0.00           C
ATOM   1902  HE1 TYR A 133      50.700  29.980  45.700  1.00  0.00           H
ATOM   1903  CZ  TYR A 133      49.610  28.900  44.220  1.00  0.00           C
ATOM   1904  OH  TYR A 133      48.480  29.480  44.650  1.00  0.00           O
ATOM   1905  HH  TYR A 133      47.820  29.370  43.970  1.00  0.00           H
ATOM   1906  CD2 TYR A 133      50.950  27.210  43.040  1.00  0.00           C
ATOM   1907  HD2 TYR A 133      50.960  26.320  42.420  1.00  0.00           H
ATOM   1908  CE2 TYR A 133      49.710  27.920  43.220  1.00  0.00           C
ATOM   1909  HE2 TYR A 133      48.800  27.580  42.760  1.00  0.00           H
ATOM   1910  C   TYR A 133      53.930  28.270  41.360  1.00  0.00           C
ATOM   1911  O   TYR A 133      55.010  28.930  41.490  1.00  0.00           O
ATOM   1912  N   GLN A 134      52.880  28.700  40.650  1.00  0.00           N
ATOM   1913  HN  GLN A 134      52.070  28.130  40.580  1.00  0.00           H
ATOM   1914  CA  GLN A 134      52.980  29.850  39.860  1.00  0.00           C
ATOM   1915  HA  GLN A 134      53.420  30.660  40.420  1.00  0.00           H
ATOM   1916  CB  GLN A 134      53.860  29.630  38.580  1.00  0.00           C
ATOM   1917  HB1 GLN A 134      54.910  29.510  38.910  1.00  0.00           H
ATOM   1918  HB2 GLN A 134      53.840  30.610  38.040  1.00  0.00           H
ATOM   1919  CG  GLN A 134      53.440  28.690  37.440  1.00  0.00           C
ATOM   1920  HG1 GLN A 134      52.350  28.480  37.340  1.00  0.00           H
ATOM   1921  HG2 GLN A 134      53.830  27.700  37.760  1.00  0.00           H
ATOM   1922  CD  GLN A 134      54.200  28.980  36.140  1.00  0.00           C
ATOM   1923  OE1 GLN A 134      55.230  28.370  35.790  1.00  0.00           O
ATOM   1924  NE2 GLN A 134      53.650  30.040  35.490  1.00  0.00           N
ATOM   1925 HE21 GLN A 134      52.870  30.460  35.970  1.00  0.00           H
ATOM   1926 HE22 GLN A 134      53.990  30.260  34.570  1.00  0.00           H
ATOM   1927  C   GLN A 134      51.520  30.200  39.450  1.00  0.00           C
ATOM   1928  O   GLN A 134      50.620  29.360  39.770  1.00  0.00           O
ATOM   1929  N   ASP A 135      51.220  31.420  38.940  1.00  0.00           N
ATOM   1930  HN  ASP A 135      51.870  32.150  39.140  1.00  0.00           H
ATOM   1931  CA  ASP A 135      49.900  31.620  38.310  1.00  0.00           C
ATOM   1932  HA  ASP A 135      49.190  30.990  38.820  1.00  0.00           H
ATOM   1933  CB  ASP A 135      49.350  33.030  38.360  1.00  0.00           C
ATOM   1934  HB1 ASP A 135      48.340  33.160  37.920  1.00  0.00           H
ATOM   1935  HB2 ASP A 135      50.100  33.700  37.880  1.00  0.00           H
ATOM   1936  CG  ASP A 135      49.080  33.450  39.800  1.00  0.00           C
ATOM   1937  OD1 ASP A 135      49.460  32.810  40.830  1.00  0.00           O
ATOM   1938  OD2 ASP A 135      48.600  34.620  39.970  1.00  0.00           O
ATOM   1939  C   ASP A 135      49.930  31.170  36.810  1.00  0.00           C
ATOM   1940  O   ASP A 135      50.920  31.420  36.090  1.00  0.00           O
ATOM   1941  N   TYR A 136      48.800  30.560  36.330  1.00  0.00           N
ATOM   1942  HN  TYR A 136      48.020  30.480  36.940  1.00  0.00           H
ATOM   1943  CA  TYR A 136      48.540  30.240  34.950  1.00  0.00           C
ATOM   1944  HA  TYR A 136      49.090  30.870  34.270  1.00  0.00           H
ATOM   1945  CB  TYR A 136      49.130  28.770  34.800  1.00  0.00           C
ATOM   1946  HB1 TYR A 136      48.440  28.030  35.270  1.00  0.00           H
ATOM   1947  HB2 TYR A 136      50.080  28.600  35.360  1.00  0.00           H
ATOM   1948  CG  TYR A 136      49.250  28.520  33.340  1.00  0.00           C
ATOM   1949  CD1 TYR A 136      48.390  27.570  32.750  1.00  0.00           C
ATOM   1950  HD1 TYR A 136      47.630  27.030  33.290  1.00  0.00           H
ATOM   1951  CE1 TYR A 136      48.510  27.190  31.410  1.00  0.00           C
ATOM   1952  HE1 TYR A 136      47.810  26.530  30.910  1.00  0.00           H
ATOM   1953  CZ  TYR A 136      49.530  27.690  30.610  1.00  0.00           C
ATOM   1954  OH  TYR A 136      49.560  27.500  29.230  1.00  0.00           O
ATOM   1955  HH  TYR A 136      50.290  27.980  28.820  1.00  0.00           H
ATOM   1956  CD2 TYR A 136      50.280  28.990  32.560  1.00  0.00           C
ATOM   1957  HD2 TYR A 136      50.940  29.720  33.000  1.00  0.00           H
ATOM   1958  CE2 TYR A 136      50.400  28.620  31.230  1.00  0.00           C
ATOM   1959  HE2 TYR A 136      51.250  29.030  30.700  1.00  0.00           H
ATOM   1960  C   TYR A 136      47.040  30.370  34.520  1.00  0.00           C
ATOM   1961  O   TYR A 136      46.100  30.280  35.350  1.00  0.00           O
ATOM   1962  N   GLU A 137      46.860  30.520  33.190  1.00  0.00           N
ATOM   1963  HN  GLU A 137      47.610  30.520  32.540  1.00  0.00           H
ATOM   1964  CA  GLU A 137      45.620  30.630  32.460  1.00  0.00           C
ATOM   1965  HA  GLU A 137      45.260  31.550  32.900  1.00  0.00           H
ATOM   1966  CB  GLU A 137      45.870  30.860  30.940  1.00  0.00           C
ATOM   1967  HB1 GLU A 137      46.600  30.080  30.620  1.00  0.00           H
ATOM   1968  HB2 GLU A 137      46.370  31.850  30.890  1.00  0.00           H
ATOM   1969  CG  GLU A 137      44.610  30.760  30.060  1.00  0.00           C
ATOM   1970  HG1 GLU A 137      43.860  31.480  30.460  1.00  0.00           H
ATOM   1971  HG2 GLU A 137      44.190  29.730  30.150  1.00  0.00           H
ATOM   1972  CD  GLU A 137      44.800  30.900  28.580  1.00  0.00           C
ATOM   1973  OE1 GLU A 137      45.920  31.050  28.110  1.00  0.00           O
ATOM   1974  OE2 GLU A 137      43.830  30.720  27.830  1.00  0.00           O
ATOM   1975  C   GLU A 137      44.600  29.490  32.770  1.00  0.00           C
ATOM   1976  O   GLU A 137      45.010  28.320  32.650  1.00  0.00           O
ATOM   1977  N   PRO A 138      43.340  29.800  33.060  1.00  0.00           N
ATOM   1978  CD  PRO A 138      42.930  31.080  33.710  1.00  0.00           C
ATOM   1979  HD1 PRO A 138      43.590  31.350  34.560  1.00  0.00           H
ATOM   1980  HD2 PRO A 138      42.860  31.740  32.820  1.00  0.00           H
ATOM   1981  CA  PRO A 138      42.220  28.840  33.290  1.00  0.00           C
ATOM   1982  HA  PRO A 138      42.420  28.350  34.240  1.00  0.00           H
ATOM   1983  CB  PRO A 138      41.020  29.700  33.350  1.00  0.00           C
ATOM   1984  HB1 PRO A 138      40.110  29.120  33.620  1.00  0.00           H
ATOM   1985  HB2 PRO A 138      40.850  30.060  32.310  1.00  0.00           H
ATOM   1986  CG  PRO A 138      41.510  30.870  34.190  1.00  0.00           C
ATOM   1987  HG1 PRO A 138      41.380  30.630  35.270  1.00  0.00           H
ATOM   1988  HG2 PRO A 138      40.840  31.730  33.990  1.00  0.00           H
ATOM   1989  C   PRO A 138      42.040  27.870  32.130  1.00  0.00           C
ATOM   1990  O   PRO A 138      42.300  28.230  30.960  1.00  0.00           O
ATOM   1991  N   GLU A 139      41.620  26.580  32.420  1.00  0.00           N
ATOM   1992  HN  GLU A 139      41.490  26.270  33.360  1.00  0.00           H
ATOM   1993  CA  GLU A 139      41.320  25.560  31.360  1.00  0.00           C
ATOM   1994  HA  GLU A 139      42.260  25.390  30.850  1.00  0.00           H
ATOM   1995  CB  GLU A 139      40.960  24.180  31.940  1.00  0.00           C
ATOM   1996  HB1 GLU A 139      40.570  23.450  31.190  1.00  0.00           H
ATOM   1997  HB2 GLU A 139      40.170  24.310  32.710  1.00  0.00           H
ATOM   1998  CG  GLU A 139      42.060  23.360  32.590  1.00  0.00           C
ATOM   1999  HG1 GLU A 139      41.520  22.790  33.390  1.00  0.00           H
ATOM   2000  HG2 GLU A 139      42.770  24.020  33.130  1.00  0.00           H
ATOM   2001  CD  GLU A 139      42.800  22.390  31.710  1.00  0.00           C
ATOM   2002  OE1 GLU A 139      44.030  22.310  31.850  1.00  0.00           O
ATOM   2003  OE2 GLU A 139      42.130  21.630  30.950  1.00  0.00           O
ATOM   2004  C   GLU A 139      40.340  26.080  30.300  1.00  0.00           C
ATOM   2005  O   GLU A 139      39.460  26.920  30.560  1.00  0.00           O
ATOM   2006  N   ALA A 140      40.500  25.600  29.090  1.00  0.00           N
ATOM   2007  HN  ALA A 140      41.140  24.850  28.940  1.00  0.00           H
ATOM   2008  CA  ALA A 140      39.740  25.910  27.970  1.00  0.00           C
ATOM   2009  HA  ALA A 140      39.210  26.850  27.970  1.00  0.00           H
ATOM   2010  CB  ALA A 140      40.730  25.970  26.750  1.00  0.00           C
ATOM   2011  HB1 ALA A 140      41.470  25.150  26.710  1.00  0.00           H
ATOM   2012  HB2 ALA A 140      40.140  26.130  25.820  1.00  0.00           H
ATOM   2013  HB3 ALA A 140      41.440  26.820  26.850  1.00  0.00           H
ATOM   2014  C   ALA A 140      38.730  24.740  27.760  1.00  0.00           C
ATOM   2015  OT1 ALA A 140      37.450  24.970  27.800  1.00  0.00           O
ATOM   2016  OT2 ALA A 140      39.180  23.580  27.610  1.00  0.00           O
ATOM   2017  N   MET B 141      57.550  46.050  36.450  1.00  0.00           N
ATOM   2018  H1  MET B 141      57.880  46.750  35.760  1.00  0.00           H
ATOM   2019  H2  MET B 141      58.190  45.950  37.270  1.00  0.00           H
ATOM   2020  H3  MET B 141      57.560  45.140  35.950  1.00  0.00           H
ATOM   2021  CA  MET B 141      56.220  46.520  36.840  1.00  0.00           C
ATOM   2022  HA  MET B 141      56.360  47.440  37.390  1.00  0.00           H
ATOM   2023  CB  MET B 141      55.410  47.090  35.610  1.00  0.00           C
ATOM   2024  HB1 MET B 141      55.710  48.150  35.480  1.00  0.00           H
ATOM   2025  HB2 MET B 141      54.320  47.040  35.830  1.00  0.00           H
ATOM   2026  CG  MET B 141      55.460  46.400  34.280  1.00  0.00           C
ATOM   2027  HG1 MET B 141      56.480  46.400  33.850  1.00  0.00           H
ATOM   2028  HG2 MET B 141      54.840  46.980  33.550  1.00  0.00           H
ATOM   2029  SD  MET B 141      54.760  44.730  34.360  1.00  0.00           S
ATOM   2030  CE  MET B 141      54.850  44.430  32.570  1.00  0.00           C
ATOM   2031  HE1 MET B 141      53.970  44.940  32.130  1.00  0.00           H
ATOM   2032  HE2 MET B 141      55.760  44.880  32.120  1.00  0.00           H
ATOM   2033  HE3 MET B 141      54.750  43.390  32.190  1.00  0.00           H
ATOM   2034  C   MET B 141      55.430  45.600  37.700  1.00  0.00           C
ATOM   2035  O   MET B 141      55.740  44.380  37.790  1.00  0.00           O
ATOM   2036  N   ASP B 142      54.420  46.070  38.450  1.00  0.00           N
ATOM   2037  HN  ASP B 142      54.230  47.030  38.280  1.00  0.00           H
ATOM   2038  CA  ASP B 142      53.640  45.400  39.470  1.00  0.00           C
ATOM   2039  HA  ASP B 142      54.330  45.140  40.250  1.00  0.00           H
ATOM   2040  CB  ASP B 142      52.490  46.290  39.830  1.00  0.00           C
ATOM   2041  HB1 ASP B 142      51.690  45.900  40.500  1.00  0.00           H
ATOM   2042  HB2 ASP B 142      51.890  46.650  38.970  1.00  0.00           H
ATOM   2043  CG  ASP B 142      53.030  47.530  40.530  1.00  0.00           C
ATOM   2044  OD1 ASP B 142      52.530  48.590  40.110  1.00  0.00           O
ATOM   2045  OD2 ASP B 142      53.770  47.390  41.510  1.00  0.00           O
ATOM   2046  C   ASP B 142      52.990  44.160  38.940  1.00  0.00           C
ATOM   2047  O   ASP B 142      52.720  43.950  37.750  1.00  0.00           O
ATOM   2048  N   VAL B 143      52.700  43.200  39.850  1.00  0.00           N
ATOM   2049  HN  VAL B 143      52.990  43.360  40.790  1.00  0.00           H
ATOM   2050  CA  VAL B 143      52.190  41.890  39.600  1.00  0.00           C
ATOM   2051  HA  VAL B 143      52.700  41.440  38.760  1.00  0.00           H
ATOM   2052  CB  VAL B 143      52.180  40.950  40.780  1.00  0.00           C
ATOM   2053  HB  VAL B 143      51.740  41.420  41.690  1.00  0.00           H
ATOM   2054  CG1 VAL B 143      51.350  39.620  40.510  1.00  0.00           C
ATOM   2055 HG11 VAL B 143      50.250  39.800  40.530  1.00  0.00           H
ATOM   2056 HG12 VAL B 143      51.630  39.180  39.530  1.00  0.00           H
ATOM   2057 HG13 VAL B 143      51.560  38.840  41.270  1.00  0.00           H
ATOM   2058  CG2 VAL B 143      53.590  40.550  41.050  1.00  0.00           C
ATOM   2059 HG21 VAL B 143      54.190  41.440  41.370  1.00  0.00           H
ATOM   2060 HG22 VAL B 143      53.640  39.640  41.690  1.00  0.00           H
ATOM   2061 HG23 VAL B 143      54.010  40.250  40.070  1.00  0.00           H
ATOM   2062  C   VAL B 143      50.840  42.000  38.970  1.00  0.00           C
ATOM   2063  O   VAL B 143      49.850  42.440  39.550  1.00  0.00           O
ATOM   2064  N   PHE B 144      50.680  41.470  37.740  1.00  0.00           N
ATOM   2065  HN  PHE B 144      51.490  41.080  37.320  1.00  0.00           H
ATOM   2066  CA  PHE B 144      49.400  41.370  37.020  1.00  0.00           C
ATOM   2067  HA  PHE B 144      48.570  41.010  37.610  1.00  0.00           H
ATOM   2068  CB  PHE B 144      49.000  42.730  36.420  1.00  0.00           C
ATOM   2069  HB1 PHE B 144      49.270  42.660  35.340  1.00  0.00           H
ATOM   2070  HB2 PHE B 144      49.530  43.550  36.960  1.00  0.00           H
ATOM   2071  CG  PHE B 144      47.460  42.880  36.600  1.00  0.00           C
ATOM   2072  CD1 PHE B 144      46.590  42.700  35.530  1.00  0.00           C
ATOM   2073  HD1 PHE B 144      46.990  42.680  34.530  1.00  0.00           H
ATOM   2074  CE1 PHE B 144      45.190  42.900  35.730  1.00  0.00           C
ATOM   2075  HE1 PHE B 144      44.600  43.060  34.840  1.00  0.00           H
ATOM   2076  CZ  PHE B 144      44.660  43.050  36.990  1.00  0.00           C
ATOM   2077  HZ  PHE B 144      43.640  43.250  37.300  1.00  0.00           H
ATOM   2078  CD2 PHE B 144      46.900  42.980  37.890  1.00  0.00           C
ATOM   2079  HD2 PHE B 144      47.570  43.080  38.730  1.00  0.00           H
ATOM   2080  CE2 PHE B 144      45.520  43.030  38.090  1.00  0.00           C
ATOM   2081  HE2 PHE B 144      45.200  43.230  39.100  1.00  0.00           H
ATOM   2082  C   PHE B 144      49.470  40.210  35.990  1.00  0.00           C
ATOM   2083  O   PHE B 144      50.510  39.800  35.520  1.00  0.00           O
ATOM   2084  N   MET B 145      48.280  39.600  35.640  1.00  0.00           N
ATOM   2085  HN  MET B 145      47.400  39.990  35.910  1.00  0.00           H
ATOM   2086  CA  MET B 145      48.250  38.350  34.870  1.00  0.00           C
ATOM   2087  HA  MET B 145      49.180  38.160  34.360  1.00  0.00           H
ATOM   2088  CB  MET B 145      47.860  37.190  35.760  1.00  0.00           C
ATOM   2089  HB1 MET B 145      47.590  36.330  35.120  1.00  0.00           H
ATOM   2090  HB2 MET B 145      46.900  37.340  36.310  1.00  0.00           H
ATOM   2091  CG  MET B 145      49.000  36.610  36.630  1.00  0.00           C
ATOM   2092  HG1 MET B 145      48.610  35.690  37.120  1.00  0.00           H
ATOM   2093  HG2 MET B 145      49.330  37.410  37.330  1.00  0.00           H
ATOM   2094  SD  MET B 145      50.570  36.120  35.750  1.00  0.00           S
ATOM   2095  CE  MET B 145      49.820  34.800  34.730  1.00  0.00           C
ATOM   2096  HE1 MET B 145      50.570  34.320  34.060  1.00  0.00           H
ATOM   2097  HE2 MET B 145      49.250  34.060  35.330  1.00  0.00           H
ATOM   2098  HE3 MET B 145      49.030  35.200  34.060  1.00  0.00           H
ATOM   2099  C   MET B 145      47.160  38.440  33.770  1.00  0.00           C
ATOM   2100  O   MET B 145      46.110  39.120  33.920  1.00  0.00           O
ATOM   2101  N   LYS B 146      47.520  38.010  32.460  1.00  0.00           N
ATOM   2102  HN  LYS B 146      48.350  37.460  32.370  1.00  0.00           H
ATOM   2103  CA  LYS B 146      46.650  38.120  31.290  1.00  0.00           C
ATOM   2104  HA  LYS B 146      46.750  39.180  31.070  1.00  0.00           H
ATOM   2105  CB  LYS B 146      47.300  37.430  30.010  1.00  0.00           C
ATOM   2106  HB1 LYS B 146      46.550  37.450  29.190  1.00  0.00           H
ATOM   2107  HB2 LYS B 146      47.390  36.370  30.310  1.00  0.00           H
ATOM   2108  CG  LYS B 146      48.610  37.940  29.390  1.00  0.00           C
ATOM   2109  HG1 LYS B 146      49.150  37.200  28.770  1.00  0.00           H
ATOM   2110  HG2 LYS B 146      49.340  38.170  30.190  1.00  0.00           H
ATOM   2111  CD  LYS B 146      48.470  39.380  28.670  1.00  0.00           C
ATOM   2112  HD1 LYS B 146      47.960  39.200  27.710  1.00  0.00           H
ATOM   2113  HD2 LYS B 146      47.840  39.990  29.360  1.00  0.00           H
ATOM   2114  CE  LYS B 146      49.870  39.960  28.360  1.00  0.00           C
ATOM   2115  HE1 LYS B 146      50.260  39.530  27.400  1.00  0.00           H
ATOM   2116  HE2 LYS B 146      50.560  39.790  29.210  1.00  0.00           H
ATOM   2117  NZ  LYS B 146      49.740  41.420  28.270  1.00  0.00           N
ATOM   2118  HZ1 LYS B 146      49.380  41.720  27.340  1.00  0.00           H
ATOM   2119  HZ2 LYS B 146      49.080  41.800  28.980  1.00  0.00           H
ATOM   2120  HZ3 LYS B 146      50.650  41.910  28.350  1.00  0.00           H
ATOM   2121  C   LYS B 146      45.180  37.630  31.450  1.00  0.00           C
ATOM   2122  O   LYS B 146      45.020  36.560  32.050  1.00  0.00           O
ATOM   2123  N   GLY B 147      44.190  38.360  30.890  1.00  0.00           N
ATOM   2124  HN  GLY B 147      44.420  39.260  30.530  1.00  0.00           H
ATOM   2125  CA  GLY B 147      42.760  38.110  31.000  1.00  0.00           C
ATOM   2126  HA1 GLY B 147      42.260  38.770  30.310  1.00  0.00           H
ATOM   2127  HA2 GLY B 147      42.480  37.140  30.620  1.00  0.00           H
ATOM   2128  C   GLY B 147      42.210  38.250  32.360  1.00  0.00           C
ATOM   2129  O   GLY B 147      41.460  37.410  32.850  1.00  0.00           O
ATOM   2130  N   LEU B 148      42.490  39.370  33.080  1.00  0.00           N
ATOM   2131  HN  LEU B 148      43.100  40.110  32.800  1.00  0.00           H
ATOM   2132  CA  LEU B 148      41.780  39.700  34.270  1.00  0.00           C
ATOM   2133  HA  LEU B 148      41.020  38.950  34.450  1.00  0.00           H
ATOM   2134  CB  LEU B 148      42.920  39.500  35.330  1.00  0.00           C
ATOM   2135  HB1 LEU B 148      43.580  40.380  35.190  1.00  0.00           H
ATOM   2136  HB2 LEU B 148      43.500  38.580  35.130  1.00  0.00           H
ATOM   2137  CG  LEU B 148      42.410  39.420  36.760  1.00  0.00           C
ATOM   2138  HG  LEU B 148      41.740  40.290  36.940  1.00  0.00           H
ATOM   2139  CD1 LEU B 148      41.470  38.200  36.880  1.00  0.00           C
ATOM   2140 HD11 LEU B 148      41.340  37.810  37.920  1.00  0.00           H
ATOM   2141 HD12 LEU B 148      40.480  38.520  36.510  1.00  0.00           H
ATOM   2142 HD13 LEU B 148      41.860  37.430  36.180  1.00  0.00           H
ATOM   2143  CD2 LEU B 148      43.520  39.320  37.790  1.00  0.00           C
ATOM   2144 HD21 LEU B 148      44.290  40.110  37.660  1.00  0.00           H
ATOM   2145 HD22 LEU B 148      43.070  39.330  38.810  1.00  0.00           H
ATOM   2146 HD23 LEU B 148      44.150  38.410  37.710  1.00  0.00           H
ATOM   2147  C   LEU B 148      41.270  41.140  34.320  1.00  0.00           C
ATOM   2148  O   LEU B 148      41.640  41.950  33.490  1.00  0.00           O
ATOM   2149  N   SER B 149      40.290  41.470  35.190  1.00  0.00           N
ATOM   2150  HN  SER B 149      40.240  40.860  35.980  1.00  0.00           H
ATOM   2151  CA  SER B 149      39.550  42.690  35.210  1.00  0.00           C
ATOM   2152  HA  SER B 149      39.030  42.760  34.270  1.00  0.00           H
ATOM   2153  CB  SER B 149      38.280  42.720  36.130  1.00  0.00           C
ATOM   2154  HB1 SER B 149      37.540  43.530  35.940  1.00  0.00           H
ATOM   2155  HB2 SER B 149      38.610  42.790  37.180  1.00  0.00           H
ATOM   2156  OG  SER B 149      37.540  41.530  35.920  1.00  0.00           O
ATOM   2157  HG1 SER B 149      37.110  41.480  35.060  1.00  0.00           H
ATOM   2158  C   SER B 149      40.380  43.870  35.600  1.00  0.00           C
ATOM   2159  O   SER B 149      41.070  43.920  36.600  1.00  0.00           O
ATOM   2160  N   LYS B 150      40.360  44.960  34.730  1.00  0.00           N
ATOM   2161  HN  LYS B 150      39.850  44.870  33.880  1.00  0.00           H
ATOM   2162  CA  LYS B 150      40.900  46.250  35.060  1.00  0.00           C
ATOM   2163  HA  LYS B 150      41.460  46.140  35.980  1.00  0.00           H
ATOM   2164  CB  LYS B 150      41.930  46.620  33.940  1.00  0.00           C
ATOM   2165  HB1 LYS B 150      42.230  47.670  34.120  1.00  0.00           H
ATOM   2166  HB2 LYS B 150      41.380  46.540  32.970  1.00  0.00           H
ATOM   2167  CG  LYS B 150      43.160  45.570  33.860  1.00  0.00           C
ATOM   2168  HG1 LYS B 150      42.710  44.550  33.770  1.00  0.00           H
ATOM   2169  HG2 LYS B 150      43.590  45.610  34.880  1.00  0.00           H
ATOM   2170  CD  LYS B 150      44.130  45.690  32.720  1.00  0.00           C
ATOM   2171  HD1 LYS B 150      43.610  45.390  31.780  1.00  0.00           H
ATOM   2172  HD2 LYS B 150      44.480  46.740  32.670  1.00  0.00           H
ATOM   2173  CE  LYS B 150      45.380  44.810  32.820  1.00  0.00           C
ATOM   2174  HE1 LYS B 150      44.890  43.820  32.810  1.00  0.00           H
ATOM   2175  HE2 LYS B 150      45.880  44.870  33.810  1.00  0.00           H
ATOM   2176  NZ  LYS B 150      46.290  44.840  31.690  1.00  0.00           N
ATOM   2177  HZ1 LYS B 150      47.220  45.170  32.010  1.00  0.00           H
ATOM   2178  HZ2 LYS B 150      46.470  43.860  31.400  1.00  0.00           H
ATOM   2179  HZ3 LYS B 150      45.990  45.360  30.840  1.00  0.00           H
ATOM   2180  C   LYS B 150      39.720  47.240  35.210  1.00  0.00           C
ATOM   2181  O   LYS B 150      38.710  47.090  34.520  1.00  0.00           O
ATOM   2182  N   ALA B 151      39.800  48.260  36.150  1.00  0.00           N
ATOM   2183  HN  ALA B 151      40.580  48.260  36.770  1.00  0.00           H
ATOM   2184  CA  ALA B 151      38.610  49.070  36.440  1.00  0.00           C
ATOM   2185  HA  ALA B 151      37.760  48.460  36.690  1.00  0.00           H
ATOM   2186  CB  ALA B 151      38.910  49.960  37.720  1.00  0.00           C
ATOM   2187  HB1 ALA B 151      38.910  49.190  38.530  1.00  0.00           H
ATOM   2188  HB2 ALA B 151      39.930  50.390  37.660  1.00  0.00           H
ATOM   2189  HB3 ALA B 151      38.230  50.830  37.800  1.00  0.00           H
ATOM   2190  C   ALA B 151      38.310  50.060  35.300  1.00  0.00           C
ATOM   2191  O   ALA B 151      39.170  50.300  34.490  1.00  0.00           O
ATOM   2192  N   LYS B 152      37.060  50.490  35.120  1.00  0.00           N
ATOM   2193  HN  LYS B 152      36.410  50.340  35.860  1.00  0.00           H
ATOM   2194  CA  LYS B 152      36.530  51.360  34.080  1.00  0.00           C
ATOM   2195  HA  LYS B 152      36.720  50.870  33.140  1.00  0.00           H
ATOM   2196  CB  LYS B 152      34.920  51.440  34.180  1.00  0.00           C
ATOM   2197  HB1 LYS B 152      34.570  52.340  33.630  1.00  0.00           H
ATOM   2198  HB2 LYS B 152      34.690  51.550  35.260  1.00  0.00           H
ATOM   2199  CG  LYS B 152      34.220  50.280  33.540  1.00  0.00           C
ATOM   2200  HG1 LYS B 152      33.170  50.300  33.910  1.00  0.00           H
ATOM   2201  HG2 LYS B 152      34.630  49.340  33.950  1.00  0.00           H
ATOM   2202  CD  LYS B 152      34.400  50.000  32.090  1.00  0.00           C
ATOM   2203  HD1 LYS B 152      34.020  50.830  31.460  1.00  0.00           H
ATOM   2204  HD2 LYS B 152      35.470  49.840  31.830  1.00  0.00           H
ATOM   2205  CE  LYS B 152      33.700  48.700  31.660  1.00  0.00           C
ATOM   2206  HE1 LYS B 152      32.600  48.730  31.840  1.00  0.00           H
ATOM   2207  HE2 LYS B 152      34.160  47.860  32.220  1.00  0.00           H
ATOM   2208  NZ  LYS B 152      33.880  48.520  30.220  1.00  0.00           N
ATOM   2209  HZ1 LYS B 152      33.630  49.400  29.720  1.00  0.00           H
ATOM   2210  HZ2 LYS B 152      34.900  48.440  30.040  1.00  0.00           H
ATOM   2211  HZ3 LYS B 152      33.440  47.650  29.850  1.00  0.00           H
ATOM   2212  C   LYS B 152      37.210  52.750  34.010  1.00  0.00           C
ATOM   2213  O   LYS B 152      37.620  53.350  34.980  1.00  0.00           O
ATOM   2214  N   GLU B 153      37.280  53.310  32.800  1.00  0.00           N
ATOM   2215  HN  GLU B 153      36.740  52.970  32.040  1.00  0.00           H
ATOM   2216  CA  GLU B 153      38.090  54.540  32.620  1.00  0.00           C
ATOM   2217  HA  GLU B 153      39.050  54.330  33.070  1.00  0.00           H
ATOM   2218  CB  GLU B 153      38.430  54.900  31.160  1.00  0.00           C
ATOM   2219  HB1 GLU B 153      39.070  55.810  31.190  1.00  0.00           H
ATOM   2220  HB2 GLU B 153      37.600  55.300  30.540  1.00  0.00           H
ATOM   2221  CG  GLU B 153      39.130  53.770  30.320  1.00  0.00           C
ATOM   2222  HG1 GLU B 153      38.450  52.890  30.320  1.00  0.00           H
ATOM   2223  HG2 GLU B 153      40.090  53.400  30.710  1.00  0.00           H
ATOM   2224  CD  GLU B 153      39.310  54.240  28.880  1.00  0.00           C
ATOM   2225  OE1 GLU B 153      38.890  53.420  28.040  1.00  0.00           O
ATOM   2226  OE2 GLU B 153      39.790  55.340  28.660  1.00  0.00           O
ATOM   2227  C   GLU B 153      37.610  55.780  33.410  1.00  0.00           C
ATOM   2228  O   GLU B 153      36.420  56.080  33.530  1.00  0.00           O
ATOM   2229  N   GLY B 154      38.580  56.500  34.010  1.00  0.00           N
ATOM   2230  HN  GLY B 154      39.540  56.310  33.840  1.00  0.00           H
ATOM   2231  CA  GLY B 154      38.360  57.680  34.820  1.00  0.00           C
ATOM   2232  HA1 GLY B 154      39.130  58.350  34.460  1.00  0.00           H
ATOM   2233  HA2 GLY B 154      37.380  58.080  34.590  1.00  0.00           H
ATOM   2234  C   GLY B 154      38.560  57.410  36.330  1.00  0.00           C
ATOM   2235  O   GLY B 154      38.080  58.150  37.190  1.00  0.00           O
ATOM   2236  N   VAL B 155      39.340  56.350  36.650  1.00  0.00           N
ATOM   2237  HN  VAL B 155      39.700  55.850  35.860  1.00  0.00           H
ATOM   2238  CA  VAL B 155      39.790  55.950  37.980  1.00  0.00           C
ATOM   2239  HA  VAL B 155      38.950  55.640  38.590  1.00  0.00           H
ATOM   2240  CB  VAL B 155      40.670  54.630  37.820  1.00  0.00           C
ATOM   2241  HB  VAL B 155      41.520  54.800  37.120  1.00  0.00           H
ATOM   2242  CG1 VAL B 155      41.120  54.170  39.240  1.00  0.00           C
ATOM   2243 HG11 VAL B 155      41.560  53.150  39.250  1.00  0.00           H
ATOM   2244 HG12 VAL B 155      42.000  54.740  39.610  1.00  0.00           H
ATOM   2245 HG13 VAL B 155      40.160  54.120  39.800  1.00  0.00           H
ATOM   2246  CG2 VAL B 155      39.850  53.520  37.130  1.00  0.00           C
ATOM   2247 HG21 VAL B 155      39.380  53.830  36.170  1.00  0.00           H
ATOM   2248 HG22 VAL B 155      40.460  52.600  37.030  1.00  0.00           H
ATOM   2249 HG23 VAL B 155      38.920  53.360  37.720  1.00  0.00           H
ATOM   2250  C   VAL B 155      40.590  57.040  38.690  1.00  0.00           C
ATOM   2251  O   VAL B 155      41.600  57.460  38.170  1.00  0.00           O
ATOM   2252  N   VAL B 156      40.210  57.430  39.880  1.00  0.00           N
ATOM   2253  HN  VAL B 156      39.250  57.250  40.090  1.00  0.00           H
ATOM   2254  CA  VAL B 156      41.040  58.220  40.830  1.00  0.00           C
ATOM   2255  HA  VAL B 156      41.610  58.990  40.320  1.00  0.00           H
ATOM   2256  CB  VAL B 156      40.150  58.910  41.880  1.00  0.00           C
ATOM   2257  HB  VAL B 156      39.330  58.230  42.190  1.00  0.00           H
ATOM   2258  CG1 VAL B 156      40.910  59.450  43.150  1.00  0.00           C
ATOM   2259 HG11 VAL B 156      41.280  58.540  43.670  1.00  0.00           H
ATOM   2260 HG12 VAL B 156      41.700  60.210  42.940  1.00  0.00           H
ATOM   2261 HG13 VAL B 156      40.150  59.880  43.830  1.00  0.00           H
ATOM   2262  CG2 VAL B 156      39.480  60.060  41.100  1.00  0.00           C
ATOM   2263 HG21 VAL B 156      38.940  59.620  40.240  1.00  0.00           H
ATOM   2264 HG22 VAL B 156      38.760  60.590  41.760  1.00  0.00           H
ATOM   2265 HG23 VAL B 156      40.220  60.850  40.840  1.00  0.00           H
ATOM   2266  C   VAL B 156      42.040  57.300  41.540  1.00  0.00           C
ATOM   2267  O   VAL B 156      41.690  56.380  42.210  1.00  0.00           O
ATOM   2268  N   ALA B 157      43.280  57.810  41.600  1.00  0.00           N
ATOM   2269  HN  ALA B 157      43.300  58.780  41.400  1.00  0.00           H
ATOM   2270  CA  ALA B 157      44.510  57.290  42.230  1.00  0.00           C
ATOM   2271  HA  ALA B 157      45.190  58.130  42.290  1.00  0.00           H
ATOM   2272  CB  ALA B 157      44.380  56.870  43.640  1.00  0.00           C
ATOM   2273  HB1 ALA B 157      43.620  56.060  43.690  1.00  0.00           H
ATOM   2274  HB2 ALA B 157      45.330  56.640  44.180  1.00  0.00           H
ATOM   2275  HB3 ALA B 157      43.940  57.580  44.380  1.00  0.00           H
ATOM   2276  C   ALA B 157      45.270  56.260  41.360  1.00  0.00           C
ATOM   2277  O   ALA B 157      46.070  55.560  41.920  1.00  0.00           O
ATOM   2278  N   ALA B 158      45.120  56.210  40.020  1.00  0.00           N
ATOM   2279  HN  ALA B 158      44.380  56.750  39.630  1.00  0.00           H
ATOM   2280  CA  ALA B 158      45.760  55.270  39.130  1.00  0.00           C
ATOM   2281  HA  ALA B 158      46.300  54.500  39.670  1.00  0.00           H
ATOM   2282  CB  ALA B 158      44.770  54.510  38.330  1.00  0.00           C
ATOM   2283  HB1 ALA B 158      44.060  54.020  39.020  1.00  0.00           H
ATOM   2284  HB2 ALA B 158      44.130  55.190  37.730  1.00  0.00           H
ATOM   2285  HB3 ALA B 158      45.240  53.770  37.640  1.00  0.00           H
ATOM   2286  C   ALA B 158      46.820  56.010  38.290  1.00  0.00           C
ATOM   2287  O   ALA B 158      47.630  55.430  37.580  1.00  0.00           O
ATOM   2288  N   ALA B 159      46.840  57.310  38.350  1.00  0.00           N
ATOM   2289  HN  ALA B 159      46.070  57.760  38.790  1.00  0.00           H
ATOM   2290  CA  ALA B 159      47.710  58.140  37.620  1.00  0.00           C
ATOM   2291  HA  ALA B 159      48.450  57.640  37.010  1.00  0.00           H
ATOM   2292  CB  ALA B 159      46.870  58.950  36.620  1.00  0.00           C
ATOM   2293  HB1 ALA B 159      47.540  59.670  36.100  1.00  0.00           H
ATOM   2294  HB2 ALA B 159      46.540  58.280  35.800  1.00  0.00           H
ATOM   2295  HB3 ALA B 159      45.990  59.430  37.110  1.00  0.00           H
ATOM   2296  C   ALA B 159      48.380  59.180  38.430  1.00  0.00           C
ATOM   2297  O   ALA B 159      47.820  60.110  39.000  1.00  0.00           O
ATOM   2298  N   GLU B 160      49.700  59.080  38.690  1.00  0.00           N
ATOM   2299  HN  GLU B 160      50.270  58.430  38.200  1.00  0.00           H
ATOM   2300  CA  GLU B 160      50.370  59.920  39.690  1.00  0.00           C
ATOM   2301  HA  GLU B 160      49.670  60.170  40.480  1.00  0.00           H
ATOM   2302  CB  GLU B 160      51.570  59.190  40.270  1.00  0.00           C
ATOM   2303  HB1 GLU B 160      52.120  59.920  40.900  1.00  0.00           H
ATOM   2304  HB2 GLU B 160      52.210  59.000  39.380  1.00  0.00           H
ATOM   2305  CG  GLU B 160      51.350  57.920  41.110  1.00  0.00           C
ATOM   2306  HG1 GLU B 160      50.720  57.250  40.490  1.00  0.00           H
ATOM   2307  HG2 GLU B 160      50.650  58.190  41.930  1.00  0.00           H
ATOM   2308  CD  GLU B 160      52.600  57.430  41.680  1.00  0.00           C
ATOM   2309  OE1 GLU B 160      53.540  57.140  40.900  1.00  0.00           O
ATOM   2310  OE2 GLU B 160      52.690  57.330  42.930  1.00  0.00           O
ATOM   2311  C   GLU B 160      50.820  61.220  39.030  1.00  0.00           C
ATOM   2312  O   GLU B 160      51.470  61.200  37.930  1.00  0.00           O
ATOM   2313  N   LYS B 161      50.470  62.360  39.610  1.00  0.00           N
ATOM   2314  HN  LYS B 161      49.930  62.270  40.440  1.00  0.00           H
ATOM   2315  CA  LYS B 161      50.860  63.730  39.280  1.00  0.00           C
ATOM   2316  HA  LYS B 161      50.630  64.340  40.140  1.00  0.00           H
ATOM   2317  CB  LYS B 161      52.460  63.930  39.130  1.00  0.00           C
ATOM   2318  HB1 LYS B 161      52.630  64.950  38.720  1.00  0.00           H
ATOM   2319  HB2 LYS B 161      52.860  63.310  38.300  1.00  0.00           H
ATOM   2320  CG  LYS B 161      53.150  63.970  40.480  1.00  0.00           C
ATOM   2321  HG1 LYS B 161      52.710  64.650  41.250  1.00  0.00           H
ATOM   2322  HG2 LYS B 161      54.090  64.420  40.100  1.00  0.00           H
ATOM   2323  CD  LYS B 161      53.540  62.610  41.040  1.00  0.00           C
ATOM   2324  HD1 LYS B 161      52.660  62.060  41.430  1.00  0.00           H
ATOM   2325  HD2 LYS B 161      53.970  62.110  40.140  1.00  0.00           H
ATOM   2326  CE  LYS B 161      54.720  62.600  42.090  1.00  0.00           C
ATOM   2327  HE1 LYS B 161      54.420  63.150  43.010  1.00  0.00           H
ATOM   2328  HE2 LYS B 161      55.630  63.010  41.620  1.00  0.00           H
ATOM   2329  NZ  LYS B 161      54.980  61.230  42.440  1.00  0.00           N
ATOM   2330  HZ1 LYS B 161      55.170  60.700  41.570  1.00  0.00           H
ATOM   2331  HZ2 LYS B 161      55.910  61.190  42.900  1.00  0.00           H
ATOM   2332  HZ3 LYS B 161      54.280  60.800  43.080  1.00  0.00           H
ATOM   2333  C   LYS B 161      50.190  64.420  38.070  1.00  0.00           C
ATOM   2334  O   LYS B 161      50.570  65.490  37.560  1.00  0.00           O
ATOM   2335  N   THR B 162      48.990  63.910  37.720  1.00  0.00           N
ATOM   2336  HN  THR B 162      48.600  63.130  38.210  1.00  0.00           H
ATOM   2337  CA  THR B 162      48.140  64.490  36.700  1.00  0.00           C
ATOM   2338  HA  THR B 162      48.700  65.170  36.080  1.00  0.00           H
ATOM   2339  CB  THR B 162      47.550  63.390  35.730  1.00  0.00           C
ATOM   2340  HB  THR B 162      48.470  62.940  35.310  1.00  0.00           H
ATOM   2341  OG1 THR B 162      46.840  63.820  34.580  1.00  0.00           O
ATOM   2342  HG1 THR B 162      46.370  63.050  34.250  1.00  0.00           H
ATOM   2343  CG2 THR B 162      46.710  62.290  36.430  1.00  0.00           C
ATOM   2344 HG21 THR B 162      46.530  61.440  35.740  1.00  0.00           H
ATOM   2345 HG22 THR B 162      47.160  61.890  37.360  1.00  0.00           H
ATOM   2346 HG23 THR B 162      45.720  62.700  36.700  1.00  0.00           H
ATOM   2347  C   THR B 162      47.070  65.260  37.430  1.00  0.00           C
ATOM   2348  O   THR B 162      47.240  65.620  38.590  1.00  0.00           O
ATOM   2349  N   LYS B 163      45.980  65.520  36.650  1.00  0.00           N
ATOM   2350  HN  LYS B 163      45.960  64.970  35.820  1.00  0.00           H
ATOM   2351  CA  LYS B 163      44.800  66.160  37.140  1.00  0.00           C
ATOM   2352  HA  LYS B 163      45.050  67.140  37.510  1.00  0.00           H
ATOM   2353  CB  LYS B 163      43.750  66.370  35.990  1.00  0.00           C
ATOM   2354  HB1 LYS B 163      42.780  66.790  36.320  1.00  0.00           H
ATOM   2355  HB2 LYS B 163      43.430  65.400  35.550  1.00  0.00           H
ATOM   2356  CG  LYS B 163      44.170  67.390  34.920  1.00  0.00           C
ATOM   2357  HG1 LYS B 163      43.490  67.350  34.040  1.00  0.00           H
ATOM   2358  HG2 LYS B 163      45.160  67.050  34.530  1.00  0.00           H
ATOM   2359  CD  LYS B 163      44.220  68.810  35.410  1.00  0.00           C
ATOM   2360  HD1 LYS B 163      43.280  69.010  35.960  1.00  0.00           H
ATOM   2361  HD2 LYS B 163      45.090  69.100  36.040  1.00  0.00           H
ATOM   2362  CE  LYS B 163      44.210  69.870  34.350  1.00  0.00           C
ATOM   2363  HE1 LYS B 163      44.060  70.910  34.690  1.00  0.00           H
ATOM   2364  HE2 LYS B 163      43.400  69.650  33.620  1.00  0.00           H
ATOM   2365  NZ  LYS B 163      45.490  69.780  33.680  1.00  0.00           N
ATOM   2366  HZ1 LYS B 163      45.350  70.240  32.770  1.00  0.00           H
ATOM   2367  HZ2 LYS B 163      46.210  70.360  34.170  1.00  0.00           H
ATOM   2368  HZ3 LYS B 163      45.850  68.820  33.500  1.00  0.00           H
ATOM   2369  C   LYS B 163      44.060  65.480  38.310  1.00  0.00           C
ATOM   2370  O   LYS B 163      44.010  64.210  38.330  1.00  0.00           O
ATOM   2371  N   GLN B 164      43.440  66.260  39.250  1.00  0.00           N
ATOM   2372  HN  GLN B 164      43.260  67.230  39.110  1.00  0.00           H
ATOM   2373  CA  GLN B 164      42.970  65.710  40.520  1.00  0.00           C
ATOM   2374  HA  GLN B 164      43.190  64.650  40.460  1.00  0.00           H
ATOM   2375  CB  GLN B 164      43.760  66.470  41.610  1.00  0.00           C
ATOM   2376  HB1 GLN B 164      43.390  66.210  42.630  1.00  0.00           H
ATOM   2377  HB2 GLN B 164      43.550  67.560  41.670  1.00  0.00           H
ATOM   2378  CG  GLN B 164      45.310  66.430  41.490  1.00  0.00           C
ATOM   2379  HG1 GLN B 164      45.590  66.980  40.560  1.00  0.00           H
ATOM   2380  HG2 GLN B 164      45.560  65.360  41.300  1.00  0.00           H
ATOM   2381  CD  GLN B 164      46.030  67.050  42.710  1.00  0.00           C
ATOM   2382  OE1 GLN B 164      46.670  68.140  42.650  1.00  0.00           O
ATOM   2383  NE2 GLN B 164      45.940  66.340  43.890  1.00  0.00           N
ATOM   2384 HE21 GLN B 164      45.520  65.430  43.960  1.00  0.00           H
ATOM   2385 HE22 GLN B 164      46.090  66.810  44.760  1.00  0.00           H
ATOM   2386  C   GLN B 164      41.510  65.880  40.640  1.00  0.00           C
ATOM   2387  O   GLN B 164      40.970  66.980  40.300  1.00  0.00           O
ATOM   2388  N   GLY B 165      40.730  64.850  40.970  1.00  0.00           N
ATOM   2389  HN  GLY B 165      41.250  64.010  41.120  1.00  0.00           H
ATOM   2390  CA  GLY B 165      39.260  64.650  40.870  1.00  0.00           C
ATOM   2391  HA1 GLY B 165      38.780  65.130  40.020  1.00  0.00           H
ATOM   2392  HA2 GLY B 165      39.010  63.600  40.870  1.00  0.00           H
ATOM   2393  C   GLY B 165      38.670  65.300  42.110  1.00  0.00           C
ATOM   2394  O   GLY B 165      39.250  66.230  42.780  1.00  0.00           O
ATOM   2395  N   VAL B 166      37.440  64.880  42.420  1.00  0.00           N
ATOM   2396  HN  VAL B 166      36.980  64.170  41.890  1.00  0.00           H
ATOM   2397  CA  VAL B 166      36.740  65.340  43.610  1.00  0.00           C
ATOM   2398  HA  VAL B 166      37.240  66.160  44.090  1.00  0.00           H
ATOM   2399  CB  VAL B 166      35.290  65.680  43.010  1.00  0.00           C
ATOM   2400  HB  VAL B 166      34.910  64.750  42.540  1.00  0.00           H
ATOM   2401  CG1 VAL B 166      34.260  66.090  44.050  1.00  0.00           C
ATOM   2402 HG11 VAL B 166      34.450  66.980  44.680  1.00  0.00           H
ATOM   2403 HG12 VAL B 166      33.280  66.280  43.540  1.00  0.00           H
ATOM   2404 HG13 VAL B 166      34.120  65.280  44.800  1.00  0.00           H
ATOM   2405  CG2 VAL B 166      35.410  66.830  41.960  1.00  0.00           C
ATOM   2406 HG21 VAL B 166      35.890  67.790  42.230  1.00  0.00           H
ATOM   2407 HG22 VAL B 166      35.940  66.370  41.100  1.00  0.00           H
ATOM   2408 HG23 VAL B 166      34.350  67.090  41.720  1.00  0.00           H
ATOM   2409  C   VAL B 166      36.650  64.260  44.690  1.00  0.00           C
ATOM   2410  O   VAL B 166      36.800  63.080  44.370  1.00  0.00           O
ATOM   2411  N   ALA B 167      36.440  64.600  45.980  1.00  0.00           N
ATOM   2412  HN  ALA B 167      36.210  65.550  46.210  1.00  0.00           H
ATOM   2413  CA  ALA B 167      36.580  63.750  47.230  1.00  0.00           C
ATOM   2414  HA  ALA B 167      37.220  62.920  47.000  1.00  0.00           H
ATOM   2415  CB  ALA B 167      37.440  64.680  48.170  1.00  0.00           C
ATOM   2416  HB1 ALA B 167      37.470  64.240  49.190  1.00  0.00           H
ATOM   2417  HB2 ALA B 167      38.440  64.850  47.720  1.00  0.00           H
ATOM   2418  HB3 ALA B 167      37.030  65.710  48.240  1.00  0.00           H
ATOM   2419  C   ALA B 167      35.240  63.370  47.860  1.00  0.00           C
ATOM   2420  O   ALA B 167      34.390  64.270  47.990  1.00  0.00           O
ATOM   2421  N   GLU B 168      34.990  62.100  48.190  1.00  0.00           N
ATOM   2422  HN  GLU B 168      35.770  61.490  48.090  1.00  0.00           H
ATOM   2423  CA  GLU B 168      33.840  61.770  49.100  1.00  0.00           C
ATOM   2424  HA  GLU B 168      33.110  62.540  48.880  1.00  0.00           H
ATOM   2425  CB  GLU B 168      33.290  60.310  48.770  1.00  0.00           C
ATOM   2426  HB1 GLU B 168      32.420  60.140  49.450  1.00  0.00           H
ATOM   2427  HB2 GLU B 168      33.920  59.470  49.130  1.00  0.00           H
ATOM   2428  CG  GLU B 168      32.970  60.120  47.250  1.00  0.00           C
ATOM   2429  HG1 GLU B 168      33.910  60.340  46.690  1.00  0.00           H
ATOM   2430  HG2 GLU B 168      32.170  60.800  46.880  1.00  0.00           H
ATOM   2431  CD  GLU B 168      32.590  58.700  46.860  1.00  0.00           C
ATOM   2432  OE1 GLU B 168      31.800  58.070  47.600  1.00  0.00           O
ATOM   2433  OE2 GLU B 168      32.980  58.300  45.700  1.00  0.00           O
ATOM   2434  C   GLU B 168      34.060  61.970  50.650  1.00  0.00           C
ATOM   2435  O   GLU B 168      33.180  62.530  51.330  1.00  0.00           O
ATOM   2436  N   ALA B 169      35.330  61.620  51.020  1.00  0.00           N
ATOM   2437  HN  ALA B 169      35.950  61.310  50.300  1.00  0.00           H
ATOM   2438  CA  ALA B 169      35.920  61.850  52.330  1.00  0.00           C
ATOM   2439  HA  ALA B 169      35.230  61.660  53.140  1.00  0.00           H
ATOM   2440  CB  ALA B 169      37.080  60.850  52.360  1.00  0.00           C
ATOM   2441  HB1 ALA B 169      37.930  61.000  51.660  1.00  0.00           H
ATOM   2442  HB2 ALA B 169      37.480  60.900  53.400  1.00  0.00           H
ATOM   2443  HB3 ALA B 169      36.770  59.810  52.120  1.00  0.00           H
ATOM   2444  C   ALA B 169      36.470  63.180  52.560  1.00  0.00           C
ATOM   2445  O   ALA B 169      36.530  64.060  51.700  1.00  0.00           O
ATOM   2446  N   ALA B 170      36.940  63.520  53.820  1.00  0.00           N
ATOM   2447  HN  ALA B 170      36.830  62.820  54.530  1.00  0.00           H
ATOM   2448  CA  ALA B 170      37.660  64.760  54.080  1.00  0.00           C
ATOM   2449  HA  ALA B 170      36.990  65.470  53.610  1.00  0.00           H
ATOM   2450  CB  ALA B 170      37.650  64.960  55.690  1.00  0.00           C
ATOM   2451  HB1 ALA B 170      36.580  65.090  55.950  1.00  0.00           H
ATOM   2452  HB2 ALA B 170      38.110  64.090  56.200  1.00  0.00           H
ATOM   2453  HB3 ALA B 170      38.180  65.880  56.000  1.00  0.00           H
ATOM   2454  C   ALA B 170      39.080  64.800  53.540  1.00  0.00           C
ATOM   2455  O   ALA B 170      39.620  63.720  53.330  1.00  0.00           O
ATOM   2456  N   GLY B 171      39.730  66.030  53.350  1.00  0.00           N
ATOM   2457  HN  GLY B 171      39.100  66.770  53.570  1.00  0.00           H
ATOM   2458  CA  GLY B 171      41.110  66.340  53.160  1.00  0.00           C
ATOM   2459  HA1 GLY B 171      41.570  65.420  52.830  1.00  0.00           H
ATOM   2460  HA2 GLY B 171      41.230  67.160  52.470  1.00  0.00           H
ATOM   2461  C   GLY B 171      41.700  66.810  54.520  1.00  0.00           C
ATOM   2462  O   GLY B 171      40.990  67.040  55.510  1.00  0.00           O
ATOM   2463  N   LYS B 172      43.010  66.890  54.590  1.00  0.00           N
ATOM   2464  HN  LYS B 172      43.610  66.540  53.870  1.00  0.00           H
ATOM   2465  CA  LYS B 172      43.770  67.480  55.670  1.00  0.00           C
ATOM   2466  HA  LYS B 172      43.510  66.890  56.540  1.00  0.00           H
ATOM   2467  CB  LYS B 172      45.330  67.200  55.440  1.00  0.00           C
ATOM   2468  HB1 LYS B 172      45.920  67.780  56.180  1.00  0.00           H
ATOM   2469  HB2 LYS B 172      45.490  67.540  54.400  1.00  0.00           H
ATOM   2470  CG  LYS B 172      45.580  65.690  55.440  1.00  0.00           C
ATOM   2471  HG1 LYS B 172      45.010  65.300  54.580  1.00  0.00           H
ATOM   2472  HG2 LYS B 172      44.970  65.280  56.270  1.00  0.00           H
ATOM   2473  CD  LYS B 172      47.030  65.100  55.360  1.00  0.00           C
ATOM   2474  HD1 LYS B 172      46.840  64.010  55.440  1.00  0.00           H
ATOM   2475  HD2 LYS B 172      47.460  65.390  54.380  1.00  0.00           H
ATOM   2476  CE  LYS B 172      47.950  65.620  56.440  1.00  0.00           C
ATOM   2477  HE1 LYS B 172      47.770  65.240  57.460  1.00  0.00           H
ATOM   2478  HE2 LYS B 172      47.820  66.720  56.490  1.00  0.00           H
ATOM   2479  NZ  LYS B 172      49.340  65.130  56.210  1.00  0.00           N
ATOM   2480  HZ1 LYS B 172      49.440  64.180  56.630  1.00  0.00           H
ATOM   2481  HZ2 LYS B 172      49.610  65.080  55.210  1.00  0.00           H
ATOM   2482  HZ3 LYS B 172      50.070  65.730  56.640  1.00  0.00           H
ATOM   2483  C   LYS B 172      43.520  68.930  56.010  1.00  0.00           C
ATOM   2484  O   LYS B 172      43.210  69.810  55.220  1.00  0.00           O
ATOM   2485  N   THR B 173      43.590  69.250  57.350  1.00  0.00           N
ATOM   2486  HN  THR B 173      43.790  68.570  58.060  1.00  0.00           H
ATOM   2487  CA  THR B 173      43.440  70.620  57.860  1.00  0.00           C
ATOM   2488  HA  THR B 173      42.450  70.920  57.560  1.00  0.00           H
ATOM   2489  CB  THR B 173      43.720  70.730  59.390  1.00  0.00           C
ATOM   2490  HB  THR B 173      43.440  71.760  59.710  1.00  0.00           H
ATOM   2491  OG1 THR B 173      44.980  70.330  59.820  1.00  0.00           O
ATOM   2492  HG1 THR B 173      45.260  69.510  59.390  1.00  0.00           H
ATOM   2493  CG2 THR B 173      42.810  69.710  60.090  1.00  0.00           C
ATOM   2494 HG21 THR B 173      42.770  69.920  61.180  1.00  0.00           H
ATOM   2495 HG22 THR B 173      41.820  69.910  59.630  1.00  0.00           H
ATOM   2496 HG23 THR B 173      43.240  68.710  59.910  1.00  0.00           H
ATOM   2497  C   THR B 173      44.290  71.720  57.290  1.00  0.00           C
ATOM   2498  O   THR B 173      45.460  71.520  56.790  1.00  0.00           O
ATOM   2499  N   LYS B 174      43.730  73.000  57.310  1.00  0.00           N
ATOM   2500  HN  LYS B 174      42.970  73.300  57.890  1.00  0.00           H
ATOM   2501  CA  LYS B 174      44.440  74.130  56.740  1.00  0.00           C
ATOM   2502  HA  LYS B 174      44.810  73.880  55.760  1.00  0.00           H
ATOM   2503  CB  LYS B 174      43.480  75.440  56.720  1.00  0.00           C
ATOM   2504  HB1 LYS B 174      44.200  76.190  56.330  1.00  0.00           H
ATOM   2505  HB2 LYS B 174      43.260  75.690  57.780  1.00  0.00           H
ATOM   2506  CG  LYS B 174      42.180  75.140  56.000  1.00  0.00           C
ATOM   2507  HG1 LYS B 174      41.530  76.040  56.070  1.00  0.00           H
ATOM   2508  HG2 LYS B 174      41.630  74.330  56.530  1.00  0.00           H
ATOM   2509  CD  LYS B 174      42.260  74.670  54.540  1.00  0.00           C
ATOM   2510  HD1 LYS B 174      42.730  73.670  54.590  1.00  0.00           H
ATOM   2511  HD2 LYS B 174      41.270  74.490  54.080  1.00  0.00           H
ATOM   2512  CE  LYS B 174      42.970  75.540  53.540  1.00  0.00           C
ATOM   2513  HE1 LYS B 174      44.000  75.770  53.890  1.00  0.00           H
ATOM   2514  HE2 LYS B 174      42.450  76.500  53.360  1.00  0.00           H
ATOM   2515  NZ  LYS B 174      43.030  74.820  52.190  1.00  0.00           N
ATOM   2516  HZ1 LYS B 174      43.490  73.890  52.290  1.00  0.00           H
ATOM   2517  HZ2 LYS B 174      42.030  74.770  51.910  1.00  0.00           H
ATOM   2518  HZ3 LYS B 174      43.710  75.440  51.700  1.00  0.00           H
ATOM   2519  C   LYS B 174      45.720  74.440  57.600  1.00  0.00           C
ATOM   2520  O   LYS B 174      45.640  74.620  58.830  1.00  0.00           O
ATOM   2521  N   GLU B 175      46.910  74.490  57.060  1.00  0.00           N
ATOM   2522  HN  GLU B 175      47.090  74.690  56.100  1.00  0.00           H
ATOM   2523  CA  GLU B 175      48.080  74.770  57.840  1.00  0.00           C
ATOM   2524  HA  GLU B 175      47.970  74.910  58.910  1.00  0.00           H
ATOM   2525  CB  GLU B 175      49.030  73.510  57.740  1.00  0.00           C
ATOM   2526  HB1 GLU B 175      50.070  73.750  58.060  1.00  0.00           H
ATOM   2527  HB2 GLU B 175      48.990  73.040  56.730  1.00  0.00           H
ATOM   2528  CG  GLU B 175      48.640  72.220  58.630  1.00  0.00           C
ATOM   2529  HG1 GLU B 175      47.620  71.850  58.380  1.00  0.00           H
ATOM   2530  HG2 GLU B 175      48.690  72.500  59.700  1.00  0.00           H
ATOM   2531  CD  GLU B 175      49.690  71.150  58.350  1.00  0.00           C
ATOM   2532  OE1 GLU B 175      50.870  71.370  58.770  1.00  0.00           O
ATOM   2533  OE2 GLU B 175      49.410  70.050  57.850  1.00  0.00           O
ATOM   2534  C   GLU B 175      48.910  75.900  57.330  1.00  0.00           C
ATOM   2535  O   GLU B 175      49.130  76.040  56.110  1.00  0.00           O
ATOM   2536  N   GLY B 176      49.370  76.810  58.160  1.00  0.00           N
ATOM   2537  HN  GLY B 176      49.240  76.560  59.110  1.00  0.00           H
ATOM   2538  CA  GLY B 176      50.280  77.920  57.710  1.00  0.00           C
ATOM   2539  HA1 GLY B 176      49.650  78.480  57.040  1.00  0.00           H
ATOM   2540  HA2 GLY B 176      50.640  78.370  58.620  1.00  0.00           H
ATOM   2541  C   GLY B 176      51.610  77.580  56.950  1.00  0.00           C
ATOM   2542  O   GLY B 176      52.100  76.460  57.000  1.00  0.00           O
ATOM   2543  N   VAL B 177      52.220  78.580  56.390  1.00  0.00           N
ATOM   2544  HN  VAL B 177      51.820  79.490  56.370  1.00  0.00           H
ATOM   2545  CA  VAL B 177      53.360  78.240  55.440  1.00  0.00           C
ATOM   2546  HA  VAL B 177      53.240  77.200  55.150  1.00  0.00           H
ATOM   2547  CB  VAL B 177      53.160  79.140  54.210  1.00  0.00           C
ATOM   2548  HB  VAL B 177      52.100  79.070  53.880  1.00  0.00           H
ATOM   2549  CG1 VAL B 177      53.450  80.650  54.390  1.00  0.00           C
ATOM   2550 HG11 VAL B 177      52.690  81.160  55.010  1.00  0.00           H
ATOM   2551 HG12 VAL B 177      54.430  80.770  54.900  1.00  0.00           H
ATOM   2552 HG13 VAL B 177      53.500  81.230  53.440  1.00  0.00           H
ATOM   2553  CG2 VAL B 177      54.030  78.500  53.000  1.00  0.00           C
ATOM   2554 HG21 VAL B 177      55.080  78.870  53.020  1.00  0.00           H
ATOM   2555 HG22 VAL B 177      54.130  77.400  53.140  1.00  0.00           H
ATOM   2556 HG23 VAL B 177      53.530  78.640  52.020  1.00  0.00           H
ATOM   2557  C   VAL B 177      54.830  78.290  56.010  1.00  0.00           C
ATOM   2558  O   VAL B 177      55.800  77.820  55.440  1.00  0.00           O
ATOM   2559  N   LEU B 178      54.960  79.040  57.090  1.00  0.00           N
ATOM   2560  HN  LEU B 178      54.150  79.420  57.530  1.00  0.00           H
ATOM   2561  CA  LEU B 178      56.170  79.300  57.780  1.00  0.00           C
ATOM   2562  HA  LEU B 178      56.980  78.700  57.410  1.00  0.00           H
ATOM   2563  CB  LEU B 178      56.630  80.770  57.600  1.00  0.00           C
ATOM   2564  HB1 LEU B 178      55.850  81.420  58.070  1.00  0.00           H
ATOM   2565  HB2 LEU B 178      56.660  80.980  56.510  1.00  0.00           H
ATOM   2566  CG  LEU B 178      58.060  81.230  58.200  1.00  0.00           C
ATOM   2567  HG  LEU B 178      58.000  81.330  59.300  1.00  0.00           H
ATOM   2568  CD1 LEU B 178      59.180  80.200  57.930  1.00  0.00           C
ATOM   2569 HD11 LEU B 178      60.060  80.640  58.430  1.00  0.00           H
ATOM   2570 HD12 LEU B 178      58.930  79.220  58.400  1.00  0.00           H
ATOM   2571 HD13 LEU B 178      59.400  80.050  56.850  1.00  0.00           H
ATOM   2572  CD2 LEU B 178      58.490  82.710  57.700  1.00  0.00           C
ATOM   2573 HD21 LEU B 178      57.690  83.410  58.030  1.00  0.00           H
ATOM   2574 HD22 LEU B 178      59.470  83.020  58.110  1.00  0.00           H
ATOM   2575 HD23 LEU B 178      58.590  82.830  56.600  1.00  0.00           H
ATOM   2576  C   LEU B 178      56.070  78.850  59.200  1.00  0.00           C
ATOM   2577  O   LEU B 178      55.330  79.450  59.960  1.00  0.00           O
ATOM   2578  N   TYR B 179      56.950  77.920  59.590  1.00  0.00           N
ATOM   2579  HN  TYR B 179      57.610  77.570  58.940  1.00  0.00           H
ATOM   2580  CA  TYR B 179      57.020  77.480  60.910  1.00  0.00           C
ATOM   2581  HA  TYR B 179      57.930  76.900  60.940  1.00  0.00           H
ATOM   2582  CB  TYR B 179      57.330  78.580  61.970  1.00  0.00           C
ATOM   2583  HB1 TYR B 179      57.620  78.030  62.890  1.00  0.00           H
ATOM   2584  HB2 TYR B 179      56.420  79.160  62.190  1.00  0.00           H
ATOM   2585  CG  TYR B 179      58.630  79.370  61.590  1.00  0.00           C
ATOM   2586  CD1 TYR B 179      58.620  80.730  61.900  1.00  0.00           C
ATOM   2587  HD1 TYR B 179      57.740  81.140  62.380  1.00  0.00           H
ATOM   2588  CE1 TYR B 179      59.740  81.550  61.760  1.00  0.00           C
ATOM   2589  HE1 TYR B 179      59.710  82.600  62.020  1.00  0.00           H
ATOM   2590  CZ  TYR B 179      60.890  81.020  61.100  1.00  0.00           C
ATOM   2591  OH  TYR B 179      62.010  81.820  60.850  1.00  0.00           O
ATOM   2592  HH  TYR B 179      61.870  82.700  61.200  1.00  0.00           H
ATOM   2593  CD2 TYR B 179      59.800  78.840  61.000  1.00  0.00           C
ATOM   2594  HD2 TYR B 179      59.780  77.810  60.680  1.00  0.00           H
ATOM   2595  CE2 TYR B 179      60.870  79.680  60.670  1.00  0.00           C
ATOM   2596  HE2 TYR B 179      61.650  79.270  60.040  1.00  0.00           H
ATOM   2597  C   TYR B 179      55.880  76.500  61.260  1.00  0.00           C
ATOM   2598  O   TYR B 179      54.790  76.600  60.800  1.00  0.00           O
ATOM   2599  N   VAL B 180      56.150  75.530  62.160  1.00  0.00           N
ATOM   2600  HN  VAL B 180      57.050  75.470  62.590  1.00  0.00           H
ATOM   2601  CA  VAL B 180      55.220  74.460  62.310  1.00  0.00           C
ATOM   2602  HA  VAL B 180      54.710  74.360  61.370  1.00  0.00           H
ATOM   2603  CB  VAL B 180      55.970  73.110  62.530  1.00  0.00           C
ATOM   2604  HB  VAL B 180      56.450  73.190  63.530  1.00  0.00           H
ATOM   2605  CG1 VAL B 180      55.020  71.890  62.660  1.00  0.00           C
ATOM   2606 HG11 VAL B 180      54.370  71.960  63.560  1.00  0.00           H
ATOM   2607 HG12 VAL B 180      54.470  71.660  61.720  1.00  0.00           H
ATOM   2608 HG13 VAL B 180      55.580  70.940  62.780  1.00  0.00           H
ATOM   2609  CG2 VAL B 180      56.980  72.850  61.440  1.00  0.00           C
ATOM   2610 HG21 VAL B 180      56.490  72.700  60.460  1.00  0.00           H
ATOM   2611 HG22 VAL B 180      57.740  73.620  61.210  1.00  0.00           H
ATOM   2612 HG23 VAL B 180      57.550  71.950  61.740  1.00  0.00           H
ATOM   2613  C   VAL B 180      54.320  74.750  63.460  1.00  0.00           C
ATOM   2614  O   VAL B 180      54.680  75.270  64.470  1.00  0.00           O
ATOM   2615  N   GLY B 181      53.030  74.460  63.340  1.00  0.00           N
ATOM   2616  HN  GLY B 181      52.750  73.740  62.720  1.00  0.00           H
ATOM   2617  CA  GLY B 181      51.860  74.850  64.140  1.00  0.00           C
ATOM   2618  HA1 GLY B 181      52.170  75.500  64.950  1.00  0.00           H
ATOM   2619  HA2 GLY B 181      51.160  75.310  63.470  1.00  0.00           H
ATOM   2620  C   GLY B 181      51.200  73.630  64.590  1.00  0.00           C
ATOM   2621  O   GLY B 181      51.630  72.530  64.250  1.00  0.00           O
ATOM   2622  N   SER B 182      50.120  73.820  65.400  1.00  0.00           N
ATOM   2623  HN  SER B 182      49.880  74.780  65.550  1.00  0.00           H
ATOM   2624  CA  SER B 182      49.410  72.760  66.020  1.00  0.00           C
ATOM   2625  HA  SER B 182      50.230  72.190  66.440  1.00  0.00           H
ATOM   2626  CB  SER B 182      48.580  73.070  67.310  1.00  0.00           C
ATOM   2627  HB1 SER B 182      48.000  72.250  67.790  1.00  0.00           H
ATOM   2628  HB2 SER B 182      47.760  73.730  66.980  1.00  0.00           H
ATOM   2629  OG  SER B 182      49.410  73.560  68.390  1.00  0.00           O
ATOM   2630  HG1 SER B 182      49.880  74.290  67.980  1.00  0.00           H
ATOM   2631  C   SER B 182      48.640  71.840  65.090  1.00  0.00           C
ATOM   2632  O   SER B 182      47.820  72.270  64.290  1.00  0.00           O
ATOM   2633  N   LYS B 183      48.830  70.480  65.220  1.00  0.00           N
ATOM   2634  HN  LYS B 183      49.550  70.060  65.760  1.00  0.00           H
ATOM   2635  CA  LYS B 183      48.090  69.600  64.320  1.00  0.00           C
ATOM   2636  HA  LYS B 183      47.030  69.800  64.410  1.00  0.00           H
ATOM   2637  CB  LYS B 183      48.730  69.610  62.890  1.00  0.00           C
ATOM   2638  HB1 LYS B 183      48.390  70.600  62.510  1.00  0.00           H
ATOM   2639  HB2 LYS B 183      48.170  68.860  62.280  1.00  0.00           H
ATOM   2640  CG  LYS B 183      50.270  69.420  62.830  1.00  0.00           C
ATOM   2641  HG1 LYS B 183      50.480  68.360  63.070  1.00  0.00           H
ATOM   2642  HG2 LYS B 183      50.750  70.080  63.590  1.00  0.00           H
ATOM   2643  CD  LYS B 183      50.860  69.720  61.430  1.00  0.00           C
ATOM   2644  HD1 LYS B 183      50.170  69.260  60.690  1.00  0.00           H
ATOM   2645  HD2 LYS B 183      50.750  70.820  61.260  1.00  0.00           H
ATOM   2646  CE  LYS B 183      52.320  69.300  61.260  1.00  0.00           C
ATOM   2647  HE1 LYS B 183      52.260  68.200  61.370  1.00  0.00           H
ATOM   2648  HE2 LYS B 183      53.050  69.760  61.960  1.00  0.00           H
ATOM   2649  NZ  LYS B 183      52.650  69.640  59.890  1.00  0.00           N
ATOM   2650  HZ1 LYS B 183      53.490  70.250  59.820  1.00  0.00           H
ATOM   2651  HZ2 LYS B 183      52.800  68.800  59.290  1.00  0.00           H
ATOM   2652  HZ3 LYS B 183      51.820  70.160  59.530  1.00  0.00           H
ATOM   2653  C   LYS B 183      48.050  68.140  64.820  1.00  0.00           C
ATOM   2654  O   LYS B 183      49.010  67.750  65.550  1.00  0.00           O
ATOM   2655  N   THR B 184      47.100  67.320  64.500  1.00  0.00           N
ATOM   2656  HN  THR B 184      46.440  67.730  63.880  1.00  0.00           H
ATOM   2657  CA  THR B 184      47.150  65.900  64.580  1.00  0.00           C
ATOM   2658  HA  THR B 184      47.490  65.750  65.590  1.00  0.00           H
ATOM   2659  CB  THR B 184      45.790  65.170  64.540  1.00  0.00           C
ATOM   2660  HB  THR B 184      44.980  65.790  64.970  1.00  0.00           H
ATOM   2661  OG1 THR B 184      45.850  63.980  65.310  1.00  0.00           O
ATOM   2662  HG1 THR B 184      44.930  63.720  65.250  1.00  0.00           H
ATOM   2663  CG2 THR B 184      45.330  64.610  63.140  1.00  0.00           C
ATOM   2664 HG21 THR B 184      46.070  63.860  62.780  1.00  0.00           H
ATOM   2665 HG22 THR B 184      44.430  63.970  63.230  1.00  0.00           H
ATOM   2666 HG23 THR B 184      45.110  65.450  62.440  1.00  0.00           H
ATOM   2667  C   THR B 184      48.240  65.230  63.810  1.00  0.00           C
ATOM   2668  O   THR B 184      48.850  65.760  62.860  1.00  0.00           O
ATOM   2669  N   LYS B 185      48.620  64.120  64.430  1.00  0.00           N
ATOM   2670  HN  LYS B 185      47.990  63.810  65.150  1.00  0.00           H
ATOM   2671  CA  LYS B 185      49.760  63.320  63.990  1.00  0.00           C
ATOM   2672  HA  LYS B 185      50.590  63.980  64.180  1.00  0.00           H
ATOM   2673  CB  LYS B 185      49.930  62.040  64.860  1.00  0.00           C
ATOM   2674  HB1 LYS B 185      50.590  62.370  65.690  1.00  0.00           H
ATOM   2675  HB2 LYS B 185      50.410  61.220  64.280  1.00  0.00           H
ATOM   2676  CG  LYS B 185      48.560  61.430  65.430  1.00  0.00           C
ATOM   2677  HG1 LYS B 185      48.090  62.210  66.070  1.00  0.00           H
ATOM   2678  HG2 LYS B 185      48.770  60.500  66.000  1.00  0.00           H
ATOM   2679  CD  LYS B 185      47.530  60.990  64.390  1.00  0.00           C
ATOM   2680  HD1 LYS B 185      47.100  61.920  63.960  1.00  0.00           H
ATOM   2681  HD2 LYS B 185      48.150  60.430  63.670  1.00  0.00           H
ATOM   2682  CE  LYS B 185      46.460  60.180  65.070  1.00  0.00           C
ATOM   2683  HE1 LYS B 185      46.000  60.670  65.960  1.00  0.00           H
ATOM   2684  HE2 LYS B 185      46.880  59.170  65.260  1.00  0.00           H
ATOM   2685  NZ  LYS B 185      45.270  60.000  64.160  1.00  0.00           N
ATOM   2686  HZ1 LYS B 185      45.460  59.270  63.440  1.00  0.00           H
ATOM   2687  HZ2 LYS B 185      44.460  59.670  64.730  1.00  0.00           H
ATOM   2688  HZ3 LYS B 185      44.920  60.900  63.770  1.00  0.00           H
ATOM   2689  C   LYS B 185      49.820  62.860  62.510  1.00  0.00           C
ATOM   2690  O   LYS B 185      48.860  62.280  61.960  1.00  0.00           O
ATOM   2691  N   GLU B 186      50.930  63.140  61.780  1.00  0.00           N
ATOM   2692  HN  GLU B 186      51.770  63.480  62.180  1.00  0.00           H
ATOM   2693  CA  GLU B 186      50.980  63.100  60.300  1.00  0.00           C
ATOM   2694  HA  GLU B 186      50.000  63.190  59.850  1.00  0.00           H
ATOM   2695  CB  GLU B 186      52.030  64.190  59.730  1.00  0.00           C
ATOM   2696  HB1 GLU B 186      52.180  63.990  58.650  1.00  0.00           H
ATOM   2697  HB2 GLU B 186      53.010  64.140  60.260  1.00  0.00           H
ATOM   2698  CG  GLU B 186      51.400  65.680  59.810  1.00  0.00           C
ATOM   2699  HG1 GLU B 186      51.790  66.230  60.690  1.00  0.00           H
ATOM   2700  HG2 GLU B 186      50.310  65.580  59.950  1.00  0.00           H
ATOM   2701  CD  GLU B 186      51.690  66.630  58.720  1.00  0.00           C
ATOM   2702  OE1 GLU B 186      52.790  67.110  58.550  1.00  0.00           O
ATOM   2703  OE2 GLU B 186      50.740  66.870  57.890  1.00  0.00           O
ATOM   2704  C   GLU B 186      51.420  61.730  59.840  1.00  0.00           C
ATOM   2705  O   GLU B 186      52.380  61.270  60.350  1.00  0.00           O
ATOM   2706  N   GLY B 187      50.810  61.050  58.820  1.00  0.00           N
ATOM   2707  HN  GLY B 187      50.100  61.580  58.370  1.00  0.00           H
ATOM   2708  CA  GLY B 187      51.340  59.790  58.140  1.00  0.00           C
ATOM   2709  HA1 GLY B 187      51.430  58.990  58.860  1.00  0.00           H
ATOM   2710  HA2 GLY B 187      50.620  59.610  57.370  1.00  0.00           H
ATOM   2711  C   GLY B 187      52.630  59.990  57.470  1.00  0.00           C
ATOM   2712  O   GLY B 187      52.940  61.100  57.030  1.00  0.00           O
ATOM   2713  N   VAL B 188      53.560  58.990  57.290  1.00  0.00           N
ATOM   2714  HN  VAL B 188      53.240  58.080  57.540  1.00  0.00           H
ATOM   2715  CA  VAL B 188      54.890  59.120  56.650  1.00  0.00           C
ATOM   2716  HA  VAL B 188      55.070  60.140  56.340  1.00  0.00           H
ATOM   2717  CB  VAL B 188      56.030  58.680  57.640  1.00  0.00           C
ATOM   2718  HB  VAL B 188      56.960  58.810  57.050  1.00  0.00           H
ATOM   2719  CG1 VAL B 188      56.000  59.630  58.800  1.00  0.00           C
ATOM   2720 HG11 VAL B 188      56.190  60.680  58.470  1.00  0.00           H
ATOM   2721 HG12 VAL B 188      55.070  59.690  59.410  1.00  0.00           H
ATOM   2722 HG13 VAL B 188      56.660  59.250  59.600  1.00  0.00           H
ATOM   2723  CG2 VAL B 188      55.770  57.250  58.150  1.00  0.00           C
ATOM   2724 HG21 VAL B 188      55.770  56.470  57.360  1.00  0.00           H
ATOM   2725 HG22 VAL B 188      56.610  56.950  58.810  1.00  0.00           H
ATOM   2726 HG23 VAL B 188      54.850  57.250  58.780  1.00  0.00           H
ATOM   2727  C   VAL B 188      54.880  58.280  55.340  1.00  0.00           C
ATOM   2728  O   VAL B 188      55.780  58.470  54.520  1.00  0.00           O
ATOM   2729  N   VAL B 189      53.920  57.390  55.130  1.00  0.00           N
ATOM   2730  HN  VAL B 189      53.380  57.230  55.960  1.00  0.00           H
ATOM   2731  CA  VAL B 189      53.740  56.450  54.000  1.00  0.00           C
ATOM   2732  HA  VAL B 189      54.670  56.310  53.480  1.00  0.00           H
ATOM   2733  CB  VAL B 189      53.200  55.070  54.410  1.00  0.00           C
ATOM   2734  HB  VAL B 189      52.220  55.250  54.890  1.00  0.00           H
ATOM   2735  CG1 VAL B 189      52.950  54.070  53.270  1.00  0.00           C
ATOM   2736 HG11 VAL B 189      53.940  53.830  52.820  1.00  0.00           H
ATOM   2737 HG12 VAL B 189      52.420  53.160  53.610  1.00  0.00           H
ATOM   2738 HG13 VAL B 189      52.260  54.530  52.530  1.00  0.00           H
ATOM   2739  CG2 VAL B 189      54.060  54.470  55.450  1.00  0.00           C
ATOM   2740 HG21 VAL B 189      53.620  53.590  55.960  1.00  0.00           H
ATOM   2741 HG22 VAL B 189      55.050  54.170  55.040  1.00  0.00           H
ATOM   2742 HG23 VAL B 189      54.310  55.210  56.240  1.00  0.00           H
ATOM   2743  C   VAL B 189      52.870  57.030  52.880  1.00  0.00           C
ATOM   2744  O   VAL B 189      51.830  57.630  53.120  1.00  0.00           O
ATOM   2745  N   HIS B 190      53.210  56.830  51.570  1.00  0.00           N
ATOM   2746  HN  HIS B 190      53.990  56.230  51.430  1.00  0.00           H
ATOM   2747  CA  HIS B 190      52.360  57.350  50.430  1.00  0.00           C
ATOM   2748  HA  HIS B 190      52.200  58.400  50.610  1.00  0.00           H
ATOM   2749  CB  HIS B 190      52.970  57.300  49.040  1.00  0.00           C
ATOM   2750  HB1 HIS B 190      53.060  56.260  48.660  1.00  0.00           H
ATOM   2751  HB2 HIS B 190      53.980  57.760  49.060  1.00  0.00           H
ATOM   2752  ND1 HIS B 190      52.210  59.370  47.730  1.00  0.00           N
ATOM   2753  CG  HIS B 190      52.170  58.020  48.020  1.00  0.00           C
ATOM   2754  CE1 HIS B 190      51.330  59.590  46.800  1.00  0.00           C
ATOM   2755  HE1 HIS B 190      50.880  60.540  46.500  1.00  0.00           H
ATOM   2756  NE2 HIS B 190      50.700  58.430  46.510  1.00  0.00           N
ATOM   2757  HE2 HIS B 190      49.840  58.400  46.000  1.00  0.00           H
ATOM   2758  CD2 HIS B 190      51.250  57.440  47.210  1.00  0.00           C
ATOM   2759  HD2 HIS B 190      50.820  56.450  47.300  1.00  0.00           H
ATOM   2760  C   HIS B 190      51.000  56.640  50.360  1.00  0.00           C
ATOM   2761  O   HIS B 190      50.980  55.420  50.250  1.00  0.00           O
ATOM   2762  N   GLY B 191      49.900  57.450  50.280  1.00  0.00           N
ATOM   2763  HN  GLY B 191      50.000  58.440  50.340  1.00  0.00           H
ATOM   2764  CA  GLY B 191      48.490  57.160  50.180  1.00  0.00           C
ATOM   2765  HA1 GLY B 191      47.950  58.060  50.440  1.00  0.00           H
ATOM   2766  HA2 GLY B 191      48.340  56.760  49.190  1.00  0.00           H
ATOM   2767  C   GLY B 191      47.970  56.030  51.090  1.00  0.00           C
ATOM   2768  O   GLY B 191      48.380  55.920  52.220  1.00  0.00           O
ATOM   2769  N   VAL B 192      47.010  55.220  50.570  1.00  0.00           N
ATOM   2770  HN  VAL B 192      46.770  55.260  49.600  1.00  0.00           H
ATOM   2771  CA  VAL B 192      46.270  54.250  51.270  1.00  0.00           C
ATOM   2772  HA  VAL B 192      46.020  54.600  52.260  1.00  0.00           H
ATOM   2773  CB  VAL B 192      44.950  53.990  50.540  1.00  0.00           C
ATOM   2774  HB  VAL B 192      45.260  53.610  49.540  1.00  0.00           H
ATOM   2775  CG1 VAL B 192      44.040  52.970  51.240  1.00  0.00           C
ATOM   2776 HG11 VAL B 192      44.560  51.990  51.280  1.00  0.00           H
ATOM   2777 HG12 VAL B 192      43.740  53.420  52.210  1.00  0.00           H
ATOM   2778 HG13 VAL B 192      43.170  52.860  50.560  1.00  0.00           H
ATOM   2779  CG2 VAL B 192      44.360  55.440  50.300  1.00  0.00           C
ATOM   2780 HG21 VAL B 192      44.270  55.990  51.260  1.00  0.00           H
ATOM   2781 HG22 VAL B 192      44.950  56.040  49.570  1.00  0.00           H
ATOM   2782 HG23 VAL B 192      43.340  55.340  49.890  1.00  0.00           H
ATOM   2783  C   VAL B 192      47.040  52.990  51.570  1.00  0.00           C
ATOM   2784  O   VAL B 192      47.570  52.350  50.670  1.00  0.00           O
ATOM   2785  N   ALA B 193      47.020  52.520  52.870  1.00  0.00           N
ATOM   2786  HN  ALA B 193      46.550  53.010  53.600  1.00  0.00           H
ATOM   2787  CA  ALA B 193      47.740  51.410  53.410  1.00  0.00           C
ATOM   2788  HA  ALA B 193      48.780  51.670  53.530  1.00  0.00           H
ATOM   2789  CB  ALA B 193      47.240  51.070  54.840  1.00  0.00           C
ATOM   2790  HB1 ALA B 193      46.900  51.990  55.350  1.00  0.00           H
ATOM   2791  HB2 ALA B 193      46.360  50.380  54.800  1.00  0.00           H
ATOM   2792  HB3 ALA B 193      47.980  50.480  55.420  1.00  0.00           H
ATOM   2793  C   ALA B 193      47.830  50.080  52.600  1.00  0.00           C
ATOM   2794  O   ALA B 193      48.960  49.660  52.260  1.00  0.00           O
ATOM   2795  N   THR B 194      46.710  49.490  52.280  1.00  0.00           N
ATOM   2796  HN  THR B 194      45.840  49.890  52.560  1.00  0.00           H
ATOM   2797  CA  THR B 194      46.430  48.320  51.550  1.00  0.00           C
ATOM   2798  HA  THR B 194      46.840  47.480  52.090  1.00  0.00           H
ATOM   2799  CB  THR B 194      44.900  48.120  51.420  1.00  0.00           C
ATOM   2800  HB  THR B 194      44.590  47.250  50.820  1.00  0.00           H
ATOM   2801  OG1 THR B 194      44.290  49.310  50.950  1.00  0.00           O
ATOM   2802  HG1 THR B 194      43.380  49.150  50.690  1.00  0.00           H
ATOM   2803  CG2 THR B 194      44.280  47.900  52.750  1.00  0.00           C
ATOM   2804 HG21 THR B 194      44.490  48.680  53.520  1.00  0.00           H
ATOM   2805 HG22 THR B 194      43.190  47.980  52.560  1.00  0.00           H
ATOM   2806 HG23 THR B 194      44.550  46.930  53.210  1.00  0.00           H
ATOM   2807  C   THR B 194      47.150  48.090  50.240  1.00  0.00           C
ATOM   2808  O   THR B 194      47.510  47.000  49.870  1.00  0.00           O
ATOM   2809  N   VAL B 195      47.290  49.180  49.570  1.00  0.00           N
ATOM   2810  HN  VAL B 195      46.930  50.020  49.970  1.00  0.00           H
ATOM   2811  CA  VAL B 195      47.710  49.320  48.180  1.00  0.00           C
ATOM   2812  HA  VAL B 195      47.790  48.320  47.780  1.00  0.00           H
ATOM   2813  CB  VAL B 195      46.610  50.040  47.390  1.00  0.00           C
ATOM   2814  HB  VAL B 195      45.730  49.360  47.340  1.00  0.00           H
ATOM   2815  CG1 VAL B 195      46.050  51.340  48.060  1.00  0.00           C
ATOM   2816 HG11 VAL B 195      46.780  52.180  48.040  1.00  0.00           H
ATOM   2817 HG12 VAL B 195      45.140  51.670  47.520  1.00  0.00           H
ATOM   2818 HG13 VAL B 195      45.870  51.220  49.150  1.00  0.00           H
ATOM   2819  CG2 VAL B 195      47.120  50.180  45.900  1.00  0.00           C
ATOM   2820 HG21 VAL B 195      47.770  49.360  45.540  1.00  0.00           H
ATOM   2821 HG22 VAL B 195      46.230  50.260  45.230  1.00  0.00           H
ATOM   2822 HG23 VAL B 195      47.700  51.130  45.850  1.00  0.00           H
ATOM   2823  C   VAL B 195      49.140  50.030  48.150  1.00  0.00           C
ATOM   2824  O   VAL B 195      49.810  49.880  47.130  1.00  0.00           O
ATOM   2825  N   ALA B 196      49.590  50.520  49.310  1.00  0.00           N
ATOM   2826  HN  ALA B 196      48.980  50.400  50.090  1.00  0.00           H
ATOM   2827  CA  ALA B 196      50.870  51.130  49.570  1.00  0.00           C
ATOM   2828  HA  ALA B 196      50.890  51.890  48.800  1.00  0.00           H
ATOM   2829  CB  ALA B 196      50.980  51.790  50.920  1.00  0.00           C
ATOM   2830  HB1 ALA B 196      51.180  51.130  51.790  1.00  0.00           H
ATOM   2831  HB2 ALA B 196      51.750  52.590  50.950  1.00  0.00           H
ATOM   2832  HB3 ALA B 196      50.050  52.370  51.100  1.00  0.00           H
ATOM   2833  C   ALA B 196      52.120  50.340  49.310  1.00  0.00           C
ATOM   2834  O   ALA B 196      52.310  49.180  49.790  1.00  0.00           O
ATOM   2835  N   GLU B 197      53.110  50.990  48.700  1.00  0.00           N
ATOM   2836  HN  GLU B 197      53.100  51.980  48.540  1.00  0.00           H
ATOM   2837  CA  GLU B 197      54.330  50.390  48.300  1.00  0.00           C
ATOM   2838  HA  GLU B 197      54.450  49.460  48.850  1.00  0.00           H
ATOM   2839  CB  GLU B 197      54.270  50.160  46.790  1.00  0.00           C
ATOM   2840  HB1 GLU B 197      53.260  49.750  46.550  1.00  0.00           H
ATOM   2841  HB2 GLU B 197      54.980  49.380  46.450  1.00  0.00           H
ATOM   2842  CG  GLU B 197      54.450  51.420  45.930  1.00  0.00           C
ATOM   2843  HG1 GLU B 197      55.360  52.030  46.090  1.00  0.00           H
ATOM   2844  HG2 GLU B 197      53.650  52.160  46.140  1.00  0.00           H
ATOM   2845  CD  GLU B 197      54.300  50.940  44.540  1.00  0.00           C
ATOM   2846  OE1 GLU B 197      53.210  50.500  44.090  1.00  0.00           O
ATOM   2847  OE2 GLU B 197      55.250  50.960  43.650  1.00  0.00           O
ATOM   2848  C   GLU B 197      55.560  51.320  48.530  1.00  0.00           C
ATOM   2849  O   GLU B 197      56.690  50.880  48.280  1.00  0.00           O
ATOM   2850  N   LYS B 198      55.410  52.620  48.940  1.00  0.00           N
ATOM   2851  HN  LYS B 198      54.500  52.930  49.220  1.00  0.00           H
ATOM   2852  CA  LYS B 198      56.540  53.540  49.070  1.00  0.00           C
ATOM   2853  HA  LYS B 198      57.450  53.030  49.340  1.00  0.00           H
ATOM   2854  CB  LYS B 198      56.690  54.300  47.710  1.00  0.00           C
ATOM   2855  HB1 LYS B 198      57.040  53.500  47.010  1.00  0.00           H
ATOM   2856  HB2 LYS B 198      57.600  54.940  47.730  1.00  0.00           H
ATOM   2857  CG  LYS B 198      55.450  55.010  47.190  1.00  0.00           C
ATOM   2858  HG1 LYS B 198      55.110  55.750  47.940  1.00  0.00           H
ATOM   2859  HG2 LYS B 198      54.640  54.260  47.060  1.00  0.00           H
ATOM   2860  CD  LYS B 198      55.850  55.690  45.910  1.00  0.00           C
ATOM   2861  HD1 LYS B 198      56.380  56.650  46.030  1.00  0.00           H
ATOM   2862  HD2 LYS B 198      56.630  55.100  45.380  1.00  0.00           H
ATOM   2863  CE  LYS B 198      54.660  56.100  45.010  1.00  0.00           C
ATOM   2864  HE1 LYS B 198      54.380  57.100  45.410  1.00  0.00           H
ATOM   2865  HE2 LYS B 198      53.740  55.490  45.110  1.00  0.00           H
ATOM   2866  NZ  LYS B 198      55.140  56.230  43.590  1.00  0.00           N
ATOM   2867  HZ1 LYS B 198      55.380  55.300  43.180  1.00  0.00           H
ATOM   2868  HZ2 LYS B 198      54.320  56.630  43.090  1.00  0.00           H
ATOM   2869  HZ3 LYS B 198      55.950  56.880  43.490  1.00  0.00           H
ATOM   2870  C   LYS B 198      56.270  54.610  50.190  1.00  0.00           C
ATOM   2871  O   LYS B 198      55.070  54.920  50.480  1.00  0.00           O
ATOM   2872  N   THR B 199      57.350  55.010  50.830  1.00  0.00           N
ATOM   2873  HN  THR B 199      58.250  54.670  50.560  1.00  0.00           H
ATOM   2874  CA  THR B 199      57.270  55.940  51.890  1.00  0.00           C
ATOM   2875  HA  THR B 199      56.290  55.970  52.340  1.00  0.00           H
ATOM   2876  CB  THR B 199      58.210  55.510  53.010  1.00  0.00           C
ATOM   2877  HB  THR B 199      59.120  55.030  52.600  1.00  0.00           H
ATOM   2878  OG1 THR B 199      57.610  54.570  53.940  1.00  0.00           O
ATOM   2879  HG1 THR B 199      57.610  53.770  53.410  1.00  0.00           H
ATOM   2880  CG2 THR B 199      58.670  56.600  53.880  1.00  0.00           C
ATOM   2881 HG21 THR B 199      57.790  57.080  54.370  1.00  0.00           H
ATOM   2882 HG22 THR B 199      59.400  56.250  54.630  1.00  0.00           H
ATOM   2883 HG23 THR B 199      59.220  57.350  53.260  1.00  0.00           H
ATOM   2884  C   THR B 199      57.560  57.300  51.280  1.00  0.00           C
ATOM   2885  O   THR B 199      58.410  57.470  50.410  1.00  0.00           O
ATOM   2886  N   LYS B 200      56.820  58.320  51.710  1.00  0.00           N
ATOM   2887  HN  LYS B 200      56.230  58.240  52.520  1.00  0.00           H
ATOM   2888  CA  LYS B 200      56.930  59.650  51.190  1.00  0.00           C
ATOM   2889  HA  LYS B 200      56.690  59.590  50.140  1.00  0.00           H
ATOM   2890  CB  LYS B 200      56.000  60.630  51.860  1.00  0.00           C
ATOM   2891  HB1 LYS B 200      56.260  61.660  51.550  1.00  0.00           H
ATOM   2892  HB2 LYS B 200      56.140  60.610  52.970  1.00  0.00           H
ATOM   2893  CG  LYS B 200      54.390  60.480  51.690  1.00  0.00           C
ATOM   2894  HG1 LYS B 200      54.110  59.460  52.030  1.00  0.00           H
ATOM   2895  HG2 LYS B 200      54.140  60.640  50.620  1.00  0.00           H
ATOM   2896  CD  LYS B 200      53.610  61.470  52.600  1.00  0.00           C
ATOM   2897  HD1 LYS B 200      52.540  61.320  52.320  1.00  0.00           H
ATOM   2898  HD2 LYS B 200      53.780  61.250  53.680  1.00  0.00           H
ATOM   2899  CE  LYS B 200      53.840  63.030  52.290  1.00  0.00           C
ATOM   2900  HE1 LYS B 200      54.900  63.330  52.460  1.00  0.00           H
ATOM   2901  HE2 LYS B 200      53.220  63.580  53.030  1.00  0.00           H
ATOM   2902  NZ  LYS B 200      53.330  63.490  51.000  1.00  0.00           N
ATOM   2903  HZ1 LYS B 200      52.290  63.480  50.960  1.00  0.00           H
ATOM   2904  HZ2 LYS B 200      53.600  64.490  50.900  1.00  0.00           H
ATOM   2905  HZ3 LYS B 200      53.640  62.970  50.160  1.00  0.00           H
ATOM   2906  C   LYS B 200      58.290  60.250  51.360  1.00  0.00           C
ATOM   2907  O   LYS B 200      58.860  60.190  52.460  1.00  0.00           O
ATOM   2908  N   GLU B 201      58.850  60.850  50.330  1.00  0.00           N
ATOM   2909  HN  GLU B 201      58.390  60.730  49.450  1.00  0.00           H
ATOM   2910  CA  GLU B 201      60.170  61.340  50.360  1.00  0.00           C
ATOM   2911  HA  GLU B 201      60.800  60.540  50.700  1.00  0.00           H
ATOM   2912  CB  GLU B 201      60.710  61.600  48.960  1.00  0.00           C
ATOM   2913  HB1 GLU B 201      61.530  62.350  49.090  1.00  0.00           H
ATOM   2914  HB2 GLU B 201      59.880  62.000  48.330  1.00  0.00           H
ATOM   2915  CG  GLU B 201      61.280  60.330  48.230  1.00  0.00           C
ATOM   2916  HG1 GLU B 201      60.460  59.820  47.680  1.00  0.00           H
ATOM   2917  HG2 GLU B 201      61.630  59.620  49.010  1.00  0.00           H
ATOM   2918  CD  GLU B 201      62.390  60.790  47.310  1.00  0.00           C
ATOM   2919  OE1 GLU B 201      63.530  61.160  47.750  1.00  0.00           O
ATOM   2920  OE2 GLU B 201      62.240  60.670  46.090  1.00  0.00           O
ATOM   2921  C   GLU B 201      60.320  62.610  51.190  1.00  0.00           C
ATOM   2922  O   GLU B 201      59.440  63.370  51.310  1.00  0.00           O
ATOM   2923  N   GLN B 202      61.460  62.710  51.880  1.00  0.00           N
ATOM   2924  HN  GLN B 202      62.190  62.040  51.760  1.00  0.00           H
ATOM   2925  CA  GLN B 202      61.950  63.830  52.650  1.00  0.00           C
ATOM   2926  HA  GLN B 202      62.950  63.520  52.930  1.00  0.00           H
ATOM   2927  CB  GLN B 202      61.950  65.180  51.850  1.00  0.00           C
ATOM   2928  HB1 GLN B 202      62.380  65.900  52.580  1.00  0.00           H
ATOM   2929  HB2 GLN B 202      60.970  65.630  51.570  1.00  0.00           H
ATOM   2930  CG  GLN B 202      62.850  65.170  50.520  1.00  0.00           C
ATOM   2931  HG1 GLN B 202      62.910  66.190  50.100  1.00  0.00           H
ATOM   2932  HG2 GLN B 202      62.330  64.460  49.830  1.00  0.00           H
ATOM   2933  CD  GLN B 202      64.280  64.650  50.660  1.00  0.00           C
ATOM   2934  OE1 GLN B 202      64.880  64.700  51.750  1.00  0.00           O
ATOM   2935  NE2 GLN B 202      64.930  64.330  49.500  1.00  0.00           N
ATOM   2936 HE21 GLN B 202      64.490  63.940  48.690  1.00  0.00           H
ATOM   2937 HE22 GLN B 202      65.920  64.460  49.420  1.00  0.00           H
ATOM   2938  C   GLN B 202      61.200  64.050  53.970  1.00  0.00           C
ATOM   2939  O   GLN B 202      61.580  64.840  54.780  1.00  0.00           O
ATOM   2940  N   VAL B 203      60.080  63.360  54.210  1.00  0.00           N
ATOM   2941  HN  VAL B 203      59.680  62.730  53.540  1.00  0.00           H
ATOM   2942  CA  VAL B 203      59.330  63.400  55.490  1.00  0.00           C
ATOM   2943  HA  VAL B 203      59.060  64.320  55.980  1.00  0.00           H
ATOM   2944  CB  VAL B 203      57.990  62.690  55.210  1.00  0.00           C
ATOM   2945  HB  VAL B 203      58.180  61.680  54.780  1.00  0.00           H
ATOM   2946  CG1 VAL B 203      57.400  62.460  56.580  1.00  0.00           C
ATOM   2947 HG11 VAL B 203      57.480  63.380  57.200  1.00  0.00           H
ATOM   2948 HG12 VAL B 203      56.320  62.210  56.440  1.00  0.00           H
ATOM   2949 HG13 VAL B 203      57.760  61.570  57.130  1.00  0.00           H
ATOM   2950  CG2 VAL B 203      57.030  63.450  54.300  1.00  0.00           C
ATOM   2951 HG21 VAL B 203      56.000  63.120  54.550  1.00  0.00           H
ATOM   2952 HG22 VAL B 203      57.090  64.560  54.440  1.00  0.00           H
ATOM   2953 HG23 VAL B 203      57.140  63.150  53.240  1.00  0.00           H
ATOM   2954  C   VAL B 203      60.140  62.490  56.490  1.00  0.00           C
ATOM   2955  O   VAL B 203      60.270  62.790  57.680  1.00  0.00           O
ATOM   2956  N   THR B 204      60.770  61.430  56.010  1.00  0.00           N
ATOM   2957  HN  THR B 204      60.860  61.280  55.020  1.00  0.00           H
ATOM   2958  CA  THR B 204      61.430  60.400  56.860  1.00  0.00           C
ATOM   2959  HA  THR B 204      61.890  60.850  57.720  1.00  0.00           H
ATOM   2960  CB  THR B 204      60.330  59.380  57.340  1.00  0.00           C
ATOM   2961  HB  THR B 204      59.510  59.920  57.850  1.00  0.00           H
ATOM   2962  OG1 THR B 204      60.970  58.520  58.190  1.00  0.00           O
ATOM   2963  HG1 THR B 204      61.150  59.050  58.970  1.00  0.00           H
ATOM   2964  CG2 THR B 204      59.710  58.640  56.120  1.00  0.00           C
ATOM   2965 HG21 THR B 204      59.190  59.330  55.420  1.00  0.00           H
ATOM   2966 HG22 THR B 204      60.560  58.060  55.710  1.00  0.00           H
ATOM   2967 HG23 THR B 204      58.880  57.990  56.470  1.00  0.00           H
ATOM   2968  C   THR B 204      62.570  59.800  56.140  1.00  0.00           C
ATOM   2969  O   THR B 204      62.780  60.110  54.970  1.00  0.00           O
ATOM   2970  N   ASN B 205      63.410  58.880  56.750  1.00  0.00           N
ATOM   2971  HN  ASN B 205      63.350  58.600  57.700  1.00  0.00           H
ATOM   2972  CA  ASN B 205      64.430  58.160  55.960  1.00  0.00           C
ATOM   2973  HA  ASN B 205      64.960  58.860  55.330  1.00  0.00           H
ATOM   2974  CB  ASN B 205      65.460  57.410  56.830  1.00  0.00           C
ATOM   2975  HB1 ASN B 205      64.990  56.500  57.260  1.00  0.00           H
ATOM   2976  HB2 ASN B 205      65.810  57.990  57.700  1.00  0.00           H
ATOM   2977  CG  ASN B 205      66.720  57.020  56.080  1.00  0.00           C
ATOM   2978  OD1 ASN B 205      67.040  57.160  54.910  1.00  0.00           O
ATOM   2979  ND2 ASN B 205      67.670  56.340  56.820  1.00  0.00           N
ATOM   2980 HD21 ASN B 205      67.480  55.970  57.730  1.00  0.00           H
ATOM   2981 HD22 ASN B 205      68.530  56.170  56.330  1.00  0.00           H
ATOM   2982  C   ASN B 205      63.770  57.180  54.940  1.00  0.00           C
ATOM   2983  O   ASN B 205      63.110  56.190  55.330  1.00  0.00           O
ATOM   2984  N   VAL B 206      64.000  57.240  53.590  1.00  0.00           N
ATOM   2985  HN  VAL B 206      64.560  57.980  53.210  1.00  0.00           H
ATOM   2986  CA  VAL B 206      63.510  56.230  52.660  1.00  0.00           C
ATOM   2987  HA  VAL B 206      62.510  55.950  52.950  1.00  0.00           H
ATOM   2988  CB  VAL B 206      63.220  56.840  51.300  1.00  0.00           C
ATOM   2989  HB  VAL B 206      64.070  57.490  50.990  1.00  0.00           H
ATOM   2990  CG1 VAL B 206      62.760  55.760  50.240  1.00  0.00           C
ATOM   2991 HG11 VAL B 206      61.970  55.060  50.570  1.00  0.00           H
ATOM   2992 HG12 VAL B 206      62.340  56.320  49.370  1.00  0.00           H
ATOM   2993 HG13 VAL B 206      63.630  55.230  49.780  1.00  0.00           H
ATOM   2994  CG2 VAL B 206      62.030  57.790  51.480  1.00  0.00           C
ATOM   2995 HG21 VAL B 206      61.910  58.300  52.460  1.00  0.00           H
ATOM   2996 HG22 VAL B 206      61.880  58.440  50.590  1.00  0.00           H
ATOM   2997 HG23 VAL B 206      61.130  57.140  51.550  1.00  0.00           H
ATOM   2998  C   VAL B 206      64.550  55.100  52.540  1.00  0.00           C
ATOM   2999  O   VAL B 206      65.740  55.220  52.380  1.00  0.00           O
ATOM   3000  N   GLY B 207      64.120  53.820  52.650  1.00  0.00           N
ATOM   3001  HN  GLY B 207      63.170  53.520  52.660  1.00  0.00           H
ATOM   3002  CA  GLY B 207      65.020  52.650  52.860  1.00  0.00           C
ATOM   3003  HA1 GLY B 207      66.040  52.980  53.010  1.00  0.00           H
ATOM   3004  HA2 GLY B 207      64.690  52.100  53.730  1.00  0.00           H
ATOM   3005  C   GLY B 207      65.080  51.830  51.540  1.00  0.00           C
ATOM   3006  O   GLY B 207      64.590  52.340  50.540  1.00  0.00           O
ATOM   3007  N   GLY B 208      65.620  50.540  51.530  1.00  0.00           N
ATOM   3008  HN  GLY B 208      65.850  50.130  52.410  1.00  0.00           H
ATOM   3009  CA  GLY B 208      65.710  49.710  50.310  1.00  0.00           C
ATOM   3010  HA1 GLY B 208      64.700  49.620  49.940  1.00  0.00           H
ATOM   3011  HA2 GLY B 208      66.410  50.210  49.650  1.00  0.00           H
ATOM   3012  C   GLY B 208      66.190  48.330  50.640  1.00  0.00           C
ATOM   3013  O   GLY B 208      65.900  47.750  51.640  1.00  0.00           O
ATOM   3014  N   ALA B 209      66.900  47.700  49.690  1.00  0.00           N
ATOM   3015  HN  ALA B 209      67.020  48.040  48.760  1.00  0.00           H
ATOM   3016  CA  ALA B 209      67.320  46.350  49.730  1.00  0.00           C
ATOM   3017  HA  ALA B 209      66.460  45.730  49.960  1.00  0.00           H
ATOM   3018  CB  ALA B 209      67.660  45.920  48.320  1.00  0.00           C
ATOM   3019  HB1 ALA B 209      67.560  44.820  48.200  1.00  0.00           H
ATOM   3020  HB2 ALA B 209      66.940  46.290  47.560  1.00  0.00           H
ATOM   3021  HB3 ALA B 209      68.710  46.190  48.120  1.00  0.00           H
ATOM   3022  C   ALA B 209      68.360  45.810  50.750  1.00  0.00           C
ATOM   3023  O   ALA B 209      69.570  46.140  50.750  1.00  0.00           O
ATOM   3024  N   VAL B 210      67.900  44.990  51.700  1.00  0.00           N
ATOM   3025  HN  VAL B 210      66.910  44.900  51.660  1.00  0.00           H
ATOM   3026  CA  VAL B 210      68.580  44.500  52.870  1.00  0.00           C
ATOM   3027  HA  VAL B 210      69.360  45.210  53.100  1.00  0.00           H
ATOM   3028  CB  VAL B 210      67.610  44.440  54.020  1.00  0.00           C
ATOM   3029  HB  VAL B 210      66.720  43.790  53.920  1.00  0.00           H
ATOM   3030  CG1 VAL B 210      68.340  43.910  55.290  1.00  0.00           C
ATOM   3031 HG11 VAL B 210      67.600  43.840  56.120  1.00  0.00           H
ATOM   3032 HG12 VAL B 210      68.850  42.950  55.070  1.00  0.00           H
ATOM   3033 HG13 VAL B 210      69.020  44.710  55.640  1.00  0.00           H
ATOM   3034  CG2 VAL B 210      67.070  45.880  54.340  1.00  0.00           C
ATOM   3035 HG21 VAL B 210      66.490  46.190  53.450  1.00  0.00           H
ATOM   3036 HG22 VAL B 210      66.410  45.820  55.230  1.00  0.00           H
ATOM   3037 HG23 VAL B 210      67.880  46.590  54.610  1.00  0.00           H
ATOM   3038  C   VAL B 210      69.090  43.120  52.540  1.00  0.00           C
ATOM   3039  O   VAL B 210      68.350  42.140  52.350  1.00  0.00           O
ATOM   3040  N   VAL B 211      70.410  42.970  52.450  1.00  0.00           N
ATOM   3041  HN  VAL B 211      71.010  43.770  52.500  1.00  0.00           H
ATOM   3042  CA  VAL B 211      71.120  41.720  52.310  1.00  0.00           C
ATOM   3043  HA  VAL B 211      70.690  41.210  51.460  1.00  0.00           H
ATOM   3044  CB  VAL B 211      72.620  41.980  52.130  1.00  0.00           C
ATOM   3045  HB  VAL B 211      73.160  41.050  51.850  1.00  0.00           H
ATOM   3046  CG1 VAL B 211      72.890  43.010  50.950  1.00  0.00           C
ATOM   3047 HG11 VAL B 211      72.380  42.650  50.030  1.00  0.00           H
ATOM   3048 HG12 VAL B 211      72.560  44.030  51.200  1.00  0.00           H
ATOM   3049 HG13 VAL B 211      74.000  43.070  50.900  1.00  0.00           H
ATOM   3050  CG2 VAL B 211      73.320  42.640  53.350  1.00  0.00           C
ATOM   3051 HG21 VAL B 211      74.330  42.990  53.050  1.00  0.00           H
ATOM   3052 HG22 VAL B 211      72.820  43.570  53.710  1.00  0.00           H
ATOM   3053 HG23 VAL B 211      73.480  41.820  54.090  1.00  0.00           H
ATOM   3054  C   VAL B 211      70.760  40.850  53.460  1.00  0.00           C
ATOM   3055  O   VAL B 211      70.750  41.240  54.600  1.00  0.00           O
ATOM   3056  N   THR B 212      70.710  39.530  53.130  1.00  0.00           N
ATOM   3057  HN  THR B 212      70.780  39.230  52.180  1.00  0.00           H
ATOM   3058  CA  THR B 212      70.400  38.390  54.050  1.00  0.00           C
ATOM   3059  HA  THR B 212      71.120  38.400  54.860  1.00  0.00           H
ATOM   3060  CB  THR B 212      68.920  38.350  54.470  1.00  0.00           C
ATOM   3061  HB  THR B 212      68.640  39.280  55.020  1.00  0.00           H
ATOM   3062  OG1 THR B 212      68.560  37.250  55.310  1.00  0.00           O
ATOM   3063  HG1 THR B 212      67.680  37.510  55.620  1.00  0.00           H
ATOM   3064  CG2 THR B 212      68.100  38.180  53.100  1.00  0.00           C
ATOM   3065 HG21 THR B 212      68.180  37.170  52.640  1.00  0.00           H
ATOM   3066 HG22 THR B 212      67.030  38.330  53.340  1.00  0.00           H
ATOM   3067 HG23 THR B 212      68.450  38.930  52.370  1.00  0.00           H
ATOM   3068  C   THR B 212      70.860  37.010  53.490  1.00  0.00           C
ATOM   3069  O   THR B 212      71.180  36.820  52.310  1.00  0.00           O
ATOM   3070  N   GLY B 213      70.920  35.990  54.390  1.00  0.00           N
ATOM   3071  HN  GLY B 213      70.400  36.230  55.200  1.00  0.00           H
ATOM   3072  CA  GLY B 213      71.520  34.650  54.380  1.00  0.00           C
ATOM   3073  HA1 GLY B 213      71.530  34.210  55.360  1.00  0.00           H
ATOM   3074  HA2 GLY B 213      70.940  34.130  53.620  1.00  0.00           H
ATOM   3075  C   GLY B 213      72.920  34.530  53.850  1.00  0.00           C
ATOM   3076  O   GLY B 213      73.670  35.490  53.930  1.00  0.00           O
ATOM   3077  N   VAL B 214      73.300  33.370  53.370  1.00  0.00           N
ATOM   3078  HN  VAL B 214      72.650  32.670  53.100  1.00  0.00           H
ATOM   3079  CA  VAL B 214      74.680  33.010  53.100  1.00  0.00           C
ATOM   3080  HA  VAL B 214      75.360  33.370  53.860  1.00  0.00           H
ATOM   3081  CB  VAL B 214      74.810  31.510  53.180  1.00  0.00           C
ATOM   3082  HB  VAL B 214      74.370  31.080  54.100  1.00  0.00           H
ATOM   3083  CG1 VAL B 214      74.200  30.850  51.970  1.00  0.00           C
ATOM   3084 HG11 VAL B 214      74.110  29.750  52.070  1.00  0.00           H
ATOM   3085 HG12 VAL B 214      73.220  31.270  51.640  1.00  0.00           H
ATOM   3086 HG13 VAL B 214      74.910  30.950  51.130  1.00  0.00           H
ATOM   3087  CG2 VAL B 214      76.200  30.960  53.130  1.00  0.00           C
ATOM   3088 HG21 VAL B 214      76.760  31.270  54.040  1.00  0.00           H
ATOM   3089 HG22 VAL B 214      76.230  29.850  53.150  1.00  0.00           H
ATOM   3090 HG23 VAL B 214      76.810  31.280  52.260  1.00  0.00           H
ATOM   3091  C   VAL B 214      75.240  33.580  51.850  1.00  0.00           C
ATOM   3092  O   VAL B 214      76.420  33.800  51.800  1.00  0.00           O
ATOM   3093  N   THR B 215      74.470  33.900  50.840  1.00  0.00           N
ATOM   3094  HN  THR B 215      73.550  33.510  50.840  1.00  0.00           H
ATOM   3095  CA  THR B 215      74.860  34.350  49.530  1.00  0.00           C
ATOM   3096  HA  THR B 215      75.920  34.200  49.390  1.00  0.00           H
ATOM   3097  CB  THR B 215      74.130  33.640  48.370  1.00  0.00           C
ATOM   3098  HB  THR B 215      74.120  34.270  47.460  1.00  0.00           H
ATOM   3099  OG1 THR B 215      72.830  33.290  48.800  1.00  0.00           O
ATOM   3100  HG1 THR B 215      72.410  33.900  49.410  1.00  0.00           H
ATOM   3101  CG2 THR B 215      74.960  32.400  48.050  1.00  0.00           C
ATOM   3102 HG21 THR B 215      75.930  32.700  47.600  1.00  0.00           H
ATOM   3103 HG22 THR B 215      75.250  31.890  48.990  1.00  0.00           H
ATOM   3104 HG23 THR B 215      74.520  31.720  47.290  1.00  0.00           H
ATOM   3105  C   THR B 215      74.660  35.880  49.350  1.00  0.00           C
ATOM   3106  O   THR B 215      74.910  36.370  48.270  1.00  0.00           O
ATOM   3107  N   ALA B 216      74.090  36.590  50.420  1.00  0.00           N
ATOM   3108  HN  ALA B 216      74.000  36.150  51.320  1.00  0.00           H
ATOM   3109  CA  ALA B 216      73.990  38.070  50.470  1.00  0.00           C
ATOM   3110  HA  ALA B 216      73.620  38.430  51.420  1.00  0.00           H
ATOM   3111  CB  ALA B 216      75.470  38.710  50.260  1.00  0.00           C
ATOM   3112  HB1 ALA B 216      75.350  39.800  50.410  1.00  0.00           H
ATOM   3113  HB2 ALA B 216      75.990  38.220  51.120  1.00  0.00           H
ATOM   3114  HB3 ALA B 216      75.980  38.330  49.350  1.00  0.00           H
ATOM   3115  C   ALA B 216      73.010  38.680  49.440  1.00  0.00           C
ATOM   3116  O   ALA B 216      73.260  39.720  48.810  1.00  0.00           O
ATOM   3117  N   VAL B 217      71.850  38.050  49.300  1.00  0.00           N
ATOM   3118  HN  VAL B 217      71.620  37.160  49.690  1.00  0.00           H
ATOM   3119  CA  VAL B 217      70.830  38.500  48.400  1.00  0.00           C
ATOM   3120  HA  VAL B 217      71.290  38.850  47.490  1.00  0.00           H
ATOM   3121  CB  VAL B 217      69.920  37.340  47.920  1.00  0.00           C
ATOM   3122  HB  VAL B 217      69.500  36.860  48.830  1.00  0.00           H
ATOM   3123  CG1 VAL B 217      68.790  37.780  47.090  1.00  0.00           C
ATOM   3124 HG11 VAL B 217      68.190  36.870  46.870  1.00  0.00           H
ATOM   3125 HG12 VAL B 217      68.190  38.570  47.590  1.00  0.00           H
ATOM   3126 HG13 VAL B 217      69.060  38.110  46.060  1.00  0.00           H
ATOM   3127  CG2 VAL B 217      70.850  36.340  47.080  1.00  0.00           C
ATOM   3128 HG21 VAL B 217      70.200  35.450  46.920  1.00  0.00           H
ATOM   3129 HG22 VAL B 217      71.130  36.850  46.130  1.00  0.00           H
ATOM   3130 HG23 VAL B 217      71.770  36.070  47.620  1.00  0.00           H
ATOM   3131  C   VAL B 217      70.060  39.630  49.120  1.00  0.00           C
ATOM   3132  O   VAL B 217      69.420  39.430  50.170  1.00  0.00           O
ATOM   3133  N   ALA B 218      70.040  40.840  48.490  1.00  0.00           N
ATOM   3134  HN  ALA B 218      70.470  40.980  47.600  1.00  0.00           H
ATOM   3135  CA  ALA B 218      69.290  42.010  48.980  1.00  0.00           C
ATOM   3136  HA  ALA B 218      69.290  41.870  50.050  1.00  0.00           H
ATOM   3137  CB  ALA B 218      70.020  43.300  48.630  1.00  0.00           C
ATOM   3138  HB1 ALA B 218      70.000  43.930  49.550  1.00  0.00           H
ATOM   3139  HB2 ALA B 218      71.080  43.040  48.440  1.00  0.00           H
ATOM   3140  HB3 ALA B 218      69.640  43.800  47.710  1.00  0.00           H
ATOM   3141  C   ALA B 218      67.830  42.060  48.570  1.00  0.00           C
ATOM   3142  O   ALA B 218      67.480  42.200  47.380  1.00  0.00           O
ATOM   3143  N   GLN B 219      66.980  42.010  49.570  1.00  0.00           N
ATOM   3144  HN  GLN B 219      67.310  42.020  50.510  1.00  0.00           H
ATOM   3145  CA  GLN B 219      65.490  41.890  49.560  1.00  0.00           C
ATOM   3146  HA  GLN B 219      65.130  41.410  48.670  1.00  0.00           H
ATOM   3147  CB  GLN B 219      65.030  41.240  50.880  1.00  0.00           C
ATOM   3148  HB1 GLN B 219      63.950  40.990  50.970  1.00  0.00           H
ATOM   3149  HB2 GLN B 219      65.440  41.940  51.640  1.00  0.00           H
ATOM   3150  CG  GLN B 219      65.840  39.930  51.110  1.00  0.00           C
ATOM   3151  HG1 GLN B 219      65.290  39.430  51.940  1.00  0.00           H
ATOM   3152  HG2 GLN B 219      66.900  40.120  51.370  1.00  0.00           H
ATOM   3153  CD  GLN B 219      65.770  38.990  49.880  1.00  0.00           C
ATOM   3154  OE1 GLN B 219      64.860  39.070  49.030  1.00  0.00           O
ATOM   3155  NE2 GLN B 219      66.710  38.060  49.790  1.00  0.00           N
ATOM   3156 HE21 GLN B 219      67.350  37.930  50.550  1.00  0.00           H
ATOM   3157 HE22 GLN B 219      66.760  37.480  48.970  1.00  0.00           H
ATOM   3158  C   GLN B 219      64.850  43.220  49.560  1.00  0.00           C
ATOM   3159  O   GLN B 219      65.020  44.010  50.500  1.00  0.00           O
ATOM   3160  N   LYS B 220      64.000  43.490  48.560  1.00  0.00           N
ATOM   3161  HN  LYS B 220      63.810  42.830  47.840  1.00  0.00           H
ATOM   3162  CA  LYS B 220      63.100  44.610  48.500  1.00  0.00           C
ATOM   3163  HA  LYS B 220      63.760  45.440  48.720  1.00  0.00           H
ATOM   3164  CB  LYS B 220      62.540  44.650  47.040  1.00  0.00           C
ATOM   3165  HB1 LYS B 220      61.710  45.370  46.910  1.00  0.00           H
ATOM   3166  HB2 LYS B 220      62.030  43.690  46.800  1.00  0.00           H
ATOM   3167  CG  LYS B 220      63.640  44.980  46.000  1.00  0.00           C
ATOM   3168  HG1 LYS B 220      64.290  44.100  45.790  1.00  0.00           H
ATOM   3169  HG2 LYS B 220      64.380  45.640  46.510  1.00  0.00           H
ATOM   3170  CD  LYS B 220      63.030  45.610  44.730  1.00  0.00           C
ATOM   3171  HD1 LYS B 220      63.850  45.730  43.980  1.00  0.00           H
ATOM   3172  HD2 LYS B 220      62.270  44.870  44.390  1.00  0.00           H
ATOM   3173  CE  LYS B 220      62.350  46.950  44.910  1.00  0.00           C
ATOM   3174  HE1 LYS B 220      63.030  47.790  45.180  1.00  0.00           H
ATOM   3175  HE2 LYS B 220      61.550  46.910  45.680  1.00  0.00           H
ATOM   3176  NZ  LYS B 220      61.680  47.520  43.700  1.00  0.00           N
ATOM   3177  HZ1 LYS B 220      62.340  47.470  42.900  1.00  0.00           H
ATOM   3178  HZ2 LYS B 220      60.750  47.080  43.540  1.00  0.00           H
ATOM   3179  HZ3 LYS B 220      61.450  48.510  43.920  1.00  0.00           H
ATOM   3180  C   LYS B 220      61.990  44.640  49.410  1.00  0.00           C
ATOM   3181  O   LYS B 220      61.500  43.680  49.940  1.00  0.00           O
ATOM   3182  N   THR B 221      61.520  45.920  49.680  1.00  0.00           N
ATOM   3183  HN  THR B 221      62.130  46.660  49.390  1.00  0.00           H
ATOM   3184  CA  THR B 221      60.400  46.220  50.620  1.00  0.00           C
ATOM   3185  HA  THR B 221      60.870  46.020  51.580  1.00  0.00           H
ATOM   3186  CB  THR B 221      60.040  47.680  50.660  1.00  0.00           C
ATOM   3187  HB  THR B 221      61.000  48.250  50.610  1.00  0.00           H
ATOM   3188  OG1 THR B 221      59.510  48.040  51.960  1.00  0.00           O
ATOM   3189  HG1 THR B 221      60.270  47.880  52.520  1.00  0.00           H
ATOM   3190  CG2 THR B 221      59.150  48.290  49.560  1.00  0.00           C
ATOM   3191 HG21 THR B 221      59.770  48.310  48.640  1.00  0.00           H
ATOM   3192 HG22 THR B 221      58.200  47.720  49.500  1.00  0.00           H
ATOM   3193 HG23 THR B 221      58.860  49.360  49.710  1.00  0.00           H
ATOM   3194  C   THR B 221      59.120  45.530  50.440  1.00  0.00           C
ATOM   3195  O   THR B 221      58.620  45.340  49.310  1.00  0.00           O
ATOM   3196  N   VAL B 222      58.460  45.190  51.610  1.00  0.00           N
ATOM   3197  HN  VAL B 222      59.030  45.280  52.420  1.00  0.00           H
ATOM   3198  CA  VAL B 222      57.190  44.570  51.670  1.00  0.00           C
ATOM   3199  HA  VAL B 222      57.010  43.930  50.810  1.00  0.00           H
ATOM   3200  CB  VAL B 222      56.990  43.790  52.910  1.00  0.00           C
ATOM   3201  HB  VAL B 222      57.280  44.500  53.720  1.00  0.00           H
ATOM   3202  CG1 VAL B 222      55.460  43.460  53.290  1.00  0.00           C
ATOM   3203 HG11 VAL B 222      54.980  43.060  52.370  1.00  0.00           H
ATOM   3204 HG12 VAL B 222      55.470  42.620  54.020  1.00  0.00           H
ATOM   3205 HG13 VAL B 222      54.900  44.340  53.670  1.00  0.00           H
ATOM   3206  CG2 VAL B 222      57.970  42.610  52.840  1.00  0.00           C
ATOM   3207 HG21 VAL B 222      57.750  41.920  53.680  1.00  0.00           H
ATOM   3208 HG22 VAL B 222      57.980  42.020  51.890  1.00  0.00           H
ATOM   3209 HG23 VAL B 222      59.020  42.950  52.900  1.00  0.00           H
ATOM   3210  C   VAL B 222      56.160  45.650  51.540  1.00  0.00           C
ATOM   3211  O   VAL B 222      56.190  46.590  52.340  1.00  0.00           O
ATOM   3212  N   GLU B 223      55.170  45.530  50.570  1.00  0.00           N
ATOM   3213  HN  GLU B 223      55.270  44.660  50.090  1.00  0.00           H
ATOM   3214  CA  GLU B 223      54.040  46.350  50.270  1.00  0.00           C
ATOM   3215  HA  GLU B 223      54.380  47.370  50.280  1.00  0.00           H
ATOM   3216  CB  GLU B 223      53.510  46.150  48.820  1.00  0.00           C
ATOM   3217  HB1 GLU B 223      52.510  46.630  48.750  1.00  0.00           H
ATOM   3218  HB2 GLU B 223      53.280  45.080  48.630  1.00  0.00           H
ATOM   3219  CG  GLU B 223      54.440  46.550  47.680  1.00  0.00           C
ATOM   3220  HG1 GLU B 223      55.330  45.890  47.630  1.00  0.00           H
ATOM   3221  HG2 GLU B 223      54.850  47.540  48.000  1.00  0.00           H
ATOM   3222  CD  GLU B 223      53.800  46.530  46.340  1.00  0.00           C
ATOM   3223  OE1 GLU B 223      54.520  46.930  45.400  1.00  0.00           O
ATOM   3224  OE2 GLU B 223      52.570  46.270  46.140  1.00  0.00           O
ATOM   3225  C   GLU B 223      52.820  46.090  51.250  1.00  0.00           C
ATOM   3226  O   GLU B 223      52.720  45.050  51.880  1.00  0.00           O
ATOM   3227  N   GLY B 224      52.010  47.170  51.460  1.00  0.00           N
ATOM   3228  HN  GLY B 224      52.220  48.010  50.970  1.00  0.00           H
ATOM   3229  CA  GLY B 224      50.940  47.200  52.520  1.00  0.00           C
ATOM   3230  HA1 GLY B 224      50.240  47.920  52.130  1.00  0.00           H
ATOM   3231  HA2 GLY B 224      50.550  46.210  52.690  1.00  0.00           H
ATOM   3232  C   GLY B 224      51.440  47.720  53.840  1.00  0.00           C
ATOM   3233  O   GLY B 224      52.240  47.140  54.560  1.00  0.00           O
ATOM   3234  N   ALA B 225      50.950  48.890  54.280  1.00  0.00           N
ATOM   3235  HN  ALA B 225      50.310  49.300  53.630  1.00  0.00           H
ATOM   3236  CA  ALA B 225      51.570  49.680  55.380  1.00  0.00           C
ATOM   3237  HA  ALA B 225      52.650  49.590  55.300  1.00  0.00           H
ATOM   3238  CB  ALA B 225      51.200  51.190  55.210  1.00  0.00           C
ATOM   3239  HB1 ALA B 225      50.100  51.280  55.130  1.00  0.00           H
ATOM   3240  HB2 ALA B 225      51.700  51.850  55.940  1.00  0.00           H
ATOM   3241  HB3 ALA B 225      51.470  51.470  54.160  1.00  0.00           H
ATOM   3242  C   ALA B 225      51.220  49.190  56.780  1.00  0.00           C
ATOM   3243  O   ALA B 225      50.110  49.340  57.300  1.00  0.00           O
ATOM   3244  N   GLY B 226      52.190  48.620  57.540  1.00  0.00           N
ATOM   3245  HN  GLY B 226      53.160  48.680  57.300  1.00  0.00           H
ATOM   3246  CA  GLY B 226      51.960  47.780  58.770  1.00  0.00           C
ATOM   3247  HA1 GLY B 226      52.920  47.740  59.260  1.00  0.00           H
ATOM   3248  HA2 GLY B 226      51.140  48.170  59.360  1.00  0.00           H
ATOM   3249  C   GLY B 226      51.810  46.340  58.370  1.00  0.00           C
ATOM   3250  O   GLY B 226      51.260  45.420  59.070  1.00  0.00           O
ATOM   3251  N   SER B 227      52.320  46.070  57.150  1.00  0.00           N
ATOM   3252  HN  SER B 227      52.670  46.710  56.460  1.00  0.00           H
ATOM   3253  CA  SER B 227      52.610  44.700  56.740  1.00  0.00           C
ATOM   3254  HA  SER B 227      53.090  44.740  55.780  1.00  0.00           H
ATOM   3255  CB  SER B 227      53.560  43.880  57.760  1.00  0.00           C
ATOM   3256  HB1 SER B 227      53.630  42.840  57.380  1.00  0.00           H
ATOM   3257  HB2 SER B 227      53.090  43.900  58.770  1.00  0.00           H
ATOM   3258  OG  SER B 227      54.890  44.550  57.810  1.00  0.00           O
ATOM   3259  HG1 SER B 227      54.790  45.300  58.400  1.00  0.00           H
ATOM   3260  C   SER B 227      51.340  43.960  56.450  1.00  0.00           C
ATOM   3261  O   SER B 227      50.950  43.030  57.160  1.00  0.00           O
ATOM   3262  N   ILE B 228      50.670  44.290  55.340  1.00  0.00           N
ATOM   3263  HN  ILE B 228      50.980  45.000  54.720  1.00  0.00           H
ATOM   3264  CA  ILE B 228      49.330  43.760  54.940  1.00  0.00           C
ATOM   3265  HA  ILE B 228      48.950  43.280  55.840  1.00  0.00           H
ATOM   3266  CB  ILE B 228      48.430  44.850  54.450  1.00  0.00           C
ATOM   3267  HB  ILE B 228      48.880  45.220  53.510  1.00  0.00           H
ATOM   3268  CG2 ILE B 228      46.980  44.270  54.060  1.00  0.00           C
ATOM   3269 HG21 ILE B 228      47.140  43.440  53.330  1.00  0.00           H
ATOM   3270 HG22 ILE B 228      46.440  43.880  54.940  1.00  0.00           H
ATOM   3271 HG23 ILE B 228      46.500  45.070  53.460  1.00  0.00           H
ATOM   3272  CG1 ILE B 228      48.440  45.940  55.630  1.00  0.00           C
ATOM   3273 HG11 ILE B 228      49.460  46.380  55.610  1.00  0.00           H
ATOM   3274 HG12 ILE B 228      48.120  45.350  56.530  1.00  0.00           H
ATOM   3275  CD  ILE B 228      47.460  47.150  55.430  1.00  0.00           C
ATOM   3276  HD1 ILE B 228      47.820  47.690  54.520  1.00  0.00           H
ATOM   3277  HD2 ILE B 228      46.400  46.850  55.290  1.00  0.00           H
ATOM   3278  HD3 ILE B 228      47.430  47.860  56.290  1.00  0.00           H
ATOM   3279  C   ILE B 228      49.550  42.660  53.930  1.00  0.00           C
ATOM   3280  O   ILE B 228      50.240  42.930  52.930  1.00  0.00           O
ATOM   3281  N   ALA B 229      48.930  41.420  54.020  1.00  0.00           N
ATOM   3282  HN  ALA B 229      48.420  41.150  54.830  1.00  0.00           H
ATOM   3283  CA  ALA B 229      48.800  40.390  53.060  1.00  0.00           C
ATOM   3284  HA  ALA B 229      49.830  40.170  52.810  1.00  0.00           H
ATOM   3285  CB  ALA B 229      48.330  39.010  53.750  1.00  0.00           C
ATOM   3286  HB1 ALA B 229      47.370  39.240  54.270  1.00  0.00           H
ATOM   3287  HB2 ALA B 229      48.170  38.180  53.030  1.00  0.00           H
ATOM   3288  HB3 ALA B 229      49.010  38.650  54.550  1.00  0.00           H
ATOM   3289  C   ALA B 229      47.990  40.690  51.860  1.00  0.00           C
ATOM   3290  O   ALA B 229      47.100  41.560  51.870  1.00  0.00           O
ATOM   3291  N   ALA B 230      48.170  39.990  50.740  1.00  0.00           N
ATOM   3292  HN  ALA B 230      48.860  39.280  50.600  1.00  0.00           H
ATOM   3293  CA  ALA B 230      47.430  40.040  49.540  1.00  0.00           C
ATOM   3294  HA  ALA B 230      46.410  40.340  49.740  1.00  0.00           H
ATOM   3295  CB  ALA B 230      48.020  41.110  48.680  1.00  0.00           C
ATOM   3296  HB1 ALA B 230      47.580  41.380  47.690  1.00  0.00           H
ATOM   3297  HB2 ALA B 230      48.040  42.050  49.270  1.00  0.00           H
ATOM   3298  HB3 ALA B 230      49.100  40.950  48.440  1.00  0.00           H
ATOM   3299  C   ALA B 230      47.470  38.730  48.860  1.00  0.00           C
ATOM   3300  O   ALA B 230      48.450  37.940  48.880  1.00  0.00           O
ATOM   3301  N   ALA B 231      46.400  38.430  48.120  1.00  0.00           N
ATOM   3302  HN  ALA B 231      45.600  39.000  48.290  1.00  0.00           H
ATOM   3303  CA  ALA B 231      46.380  37.430  47.130  1.00  0.00           C
ATOM   3304  HA  ALA B 231      47.210  36.740  47.200  1.00  0.00           H
ATOM   3305  CB  ALA B 231      45.080  36.680  47.210  1.00  0.00           C
ATOM   3306  HB1 ALA B 231      44.200  37.360  47.140  1.00  0.00           H
ATOM   3307  HB2 ALA B 231      45.030  35.820  46.510  1.00  0.00           H
ATOM   3308  HB3 ALA B 231      45.000  36.290  48.250  1.00  0.00           H
ATOM   3309  C   ALA B 231      46.490  38.230  45.810  1.00  0.00           C
ATOM   3310  O   ALA B 231      45.520  38.690  45.190  1.00  0.00           O
ATOM   3311  N   THR B 232      47.780  38.460  45.360  1.00  0.00           N
ATOM   3312  HN  THR B 232      48.470  38.280  46.060  1.00  0.00           H
ATOM   3313  CA  THR B 232      48.100  38.850  43.980  1.00  0.00           C
ATOM   3314  HA  THR B 232      47.490  39.740  43.850  1.00  0.00           H
ATOM   3315  CB  THR B 232      49.600  39.180  43.680  1.00  0.00           C
ATOM   3316  HB  THR B 232      49.830  39.390  42.620  1.00  0.00           H
ATOM   3317  OG1 THR B 232      50.410  38.150  44.300  1.00  0.00           O
ATOM   3318  HG1 THR B 232      50.580  37.540  43.580  1.00  0.00           H
ATOM   3319  CG2 THR B 232      49.900  40.470  44.430  1.00  0.00           C
ATOM   3320 HG21 THR B 232      49.730  40.400  45.530  1.00  0.00           H
ATOM   3321 HG22 THR B 232      50.910  40.910  44.270  1.00  0.00           H
ATOM   3322 HG23 THR B 232      49.170  41.210  44.030  1.00  0.00           H
ATOM   3323  C   THR B 232      47.670  37.870  42.900  1.00  0.00           C
ATOM   3324  O   THR B 232      47.560  36.720  43.200  1.00  0.00           O
ATOM   3325  N   GLY B 233      47.400  38.370  41.660  1.00  0.00           N
ATOM   3326  HN  GLY B 233      47.590  39.350  41.540  1.00  0.00           H
ATOM   3327  CA  GLY B 233      46.940  37.550  40.510  1.00  0.00           C
ATOM   3328  HA1 GLY B 233      46.450  38.220  39.820  1.00  0.00           H
ATOM   3329  HA2 GLY B 233      47.670  36.970  39.960  1.00  0.00           H
ATOM   3330  C   GLY B 233      45.720  36.670  40.670  1.00  0.00           C
ATOM   3331  O   GLY B 233      44.700  37.070  41.210  1.00  0.00           O
ATOM   3332  N   PHE B 234      45.820  35.500  40.080  1.00  0.00           N
ATOM   3333  HN  PHE B 234      46.770  35.260  39.920  1.00  0.00           H
ATOM   3334  CA  PHE B 234      44.820  34.500  40.060  1.00  0.00           C
ATOM   3335  HA  PHE B 234      43.830  34.900  39.900  1.00  0.00           H
ATOM   3336  CB  PHE B 234      45.100  33.400  39.010  1.00  0.00           C
ATOM   3337  HB1 PHE B 234      44.270  32.670  39.100  1.00  0.00           H
ATOM   3338  HB2 PHE B 234      46.060  32.850  39.160  1.00  0.00           H
ATOM   3339  CG  PHE B 234      45.020  33.820  37.450  1.00  0.00           C
ATOM   3340  CD1 PHE B 234      45.990  33.280  36.480  1.00  0.00           C
ATOM   3341  HD1 PHE B 234      46.550  32.410  36.780  1.00  0.00           H
ATOM   3342  CE1 PHE B 234      46.050  33.660  35.190  1.00  0.00           C
ATOM   3343  HE1 PHE B 234      46.660  33.160  34.460  1.00  0.00           H
ATOM   3344  CZ  PHE B 234      45.150  34.620  34.740  1.00  0.00           C
ATOM   3345  HZ  PHE B 234      45.160  34.880  33.690  1.00  0.00           H
ATOM   3346  CD2 PHE B 234      44.270  34.890  36.940  1.00  0.00           C
ATOM   3347  HD2 PHE B 234      43.580  35.450  37.550  1.00  0.00           H
ATOM   3348  CE2 PHE B 234      44.260  35.280  35.550  1.00  0.00           C
ATOM   3349  HE2 PHE B 234      43.650  36.100  35.190  1.00  0.00           H
ATOM   3350  C   PHE B 234      44.580  33.880  41.480  1.00  0.00           C
ATOM   3351  O   PHE B 234      45.460  33.690  42.320  1.00  0.00           O
ATOM   3352  N   VAL B 235      43.260  33.740  41.840  1.00  0.00           N
ATOM   3353  HN  VAL B 235      42.610  33.850  41.100  1.00  0.00           H
ATOM   3354  CA  VAL B 235      42.810  33.380  43.180  1.00  0.00           C
ATOM   3355  HA  VAL B 235      42.870  34.250  43.810  1.00  0.00           H
ATOM   3356  CB  VAL B 235      41.270  32.960  43.310  1.00  0.00           C
ATOM   3357  HB  VAL B 235      40.620  33.780  42.930  1.00  0.00           H
ATOM   3358  CG1 VAL B 235      41.010  31.670  42.460  1.00  0.00           C
ATOM   3359 HG11 VAL B 235      39.940  31.380  42.420  1.00  0.00           H
ATOM   3360 HG12 VAL B 235      41.330  31.820  41.410  1.00  0.00           H
ATOM   3361 HG13 VAL B 235      41.590  30.890  42.990  1.00  0.00           H
ATOM   3362  CG2 VAL B 235      40.860  32.670  44.720  1.00  0.00           C
ATOM   3363 HG21 VAL B 235      39.890  32.130  44.780  1.00  0.00           H
ATOM   3364 HG22 VAL B 235      41.550  31.980  45.260  1.00  0.00           H
ATOM   3365 HG23 VAL B 235      40.730  33.640  45.240  1.00  0.00           H
ATOM   3366  C   VAL B 235      43.660  32.420  43.950  1.00  0.00           C
ATOM   3367  O   VAL B 235      44.000  31.260  43.640  1.00  0.00           O
ATOM   3368  N   LYS B 236      44.030  32.840  45.170  1.00  0.00           N
ATOM   3369  HN  LYS B 236      43.720  33.650  45.660  1.00  0.00           H
ATOM   3370  CA  LYS B 236      45.000  32.070  45.860  1.00  0.00           C
ATOM   3371  HA  LYS B 236      44.630  31.050  45.860  1.00  0.00           H
ATOM   3372  CB  LYS B 236      46.450  32.230  45.380  1.00  0.00           C
ATOM   3373  HB1 LYS B 236      46.420  32.010  44.290  1.00  0.00           H
ATOM   3374  HB2 LYS B 236      47.180  31.530  45.840  1.00  0.00           H
ATOM   3375  CG  LYS B 236      47.110  33.670  45.570  1.00  0.00           C
ATOM   3376  HG1 LYS B 236      47.030  33.940  46.650  1.00  0.00           H
ATOM   3377  HG2 LYS B 236      46.570  34.440  44.980  1.00  0.00           H
ATOM   3378  CD  LYS B 236      48.550  33.810  45.150  1.00  0.00           C
ATOM   3379  HD1 LYS B 236      48.890  34.860  45.100  1.00  0.00           H
ATOM   3380  HD2 LYS B 236      49.170  33.280  45.900  1.00  0.00           H
ATOM   3381  CE  LYS B 236      48.920  33.280  43.700  1.00  0.00           C
ATOM   3382  HE1 LYS B 236      48.570  32.230  43.730  1.00  0.00           H
ATOM   3383  HE2 LYS B 236      50.000  33.290  43.440  1.00  0.00           H
ATOM   3384  NZ  LYS B 236      48.150  34.000  42.750  1.00  0.00           N
ATOM   3385  HZ1 LYS B 236      48.190  35.020  42.930  1.00  0.00           H
ATOM   3386  HZ2 LYS B 236      48.530  33.910  41.790  1.00  0.00           H
ATOM   3387  HZ3 LYS B 236      47.150  33.720  42.640  1.00  0.00           H
ATOM   3388  C   LYS B 236      44.920  32.460  47.280  1.00  0.00           C
ATOM   3389  O   LYS B 236      44.320  33.480  47.580  1.00  0.00           O
ATOM   3390  N   LYS B 237      45.630  31.690  48.180  1.00  0.00           N
ATOM   3391  HN  LYS B 237      46.160  30.900  47.890  1.00  0.00           H
ATOM   3392  CA  LYS B 237      45.910  32.100  49.550  1.00  0.00           C
ATOM   3393  HA  LYS B 237      44.940  32.190  50.020  1.00  0.00           H
ATOM   3394  CB  LYS B 237      46.760  30.960  50.190  1.00  0.00           C
ATOM   3395  HB1 LYS B 237      47.710  30.970  49.620  1.00  0.00           H
ATOM   3396  HB2 LYS B 237      46.350  29.960  49.950  1.00  0.00           H
ATOM   3397  CG  LYS B 237      47.100  31.130  51.710  1.00  0.00           C
ATOM   3398  HG1 LYS B 237      47.780  31.960  51.990  1.00  0.00           H
ATOM   3399  HG2 LYS B 237      47.750  30.250  51.910  1.00  0.00           H
ATOM   3400  CD  LYS B 237      45.950  31.150  52.700  1.00  0.00           C
ATOM   3401  HD1 LYS B 237      45.250  31.910  52.280  1.00  0.00           H
ATOM   3402  HD2 LYS B 237      45.310  30.250  52.630  1.00  0.00           H
ATOM   3403  CE  LYS B 237      46.400  31.530  54.110  1.00  0.00           C
ATOM   3404  HE1 LYS B 237      46.890  32.510  54.300  1.00  0.00           H
ATOM   3405  HE2 LYS B 237      47.150  30.770  54.430  1.00  0.00           H
ATOM   3406  NZ  LYS B 237      45.300  31.340  55.050  1.00  0.00           N
ATOM   3407  HZ1 LYS B 237      45.160  30.330  55.250  1.00  0.00           H
ATOM   3408  HZ2 LYS B 237      45.480  31.850  55.940  1.00  0.00           H
ATOM   3409  HZ3 LYS B 237      44.450  31.770  54.640  1.00  0.00           H
ATOM   3410  C   LYS B 237      46.680  33.390  49.730  1.00  0.00           C
ATOM   3411  O   LYS B 237      47.680  33.690  49.070  1.00  0.00           O
ATOM   3412  N   ASP B 238      46.220  34.260  50.620  1.00  0.00           N
ATOM   3413  HN  ASP B 238      45.400  34.090  51.170  1.00  0.00           H
ATOM   3414  CA  ASP B 238      46.680  35.660  50.820  1.00  0.00           C
ATOM   3415  HA  ASP B 238      46.910  36.020  49.830  1.00  0.00           H
ATOM   3416  CB  ASP B 238      45.510  36.460  51.290  1.00  0.00           C
ATOM   3417  HB1 ASP B 238      44.700  36.660  50.560  1.00  0.00           H
ATOM   3418  HB2 ASP B 238      45.970  37.410  51.630  1.00  0.00           H
ATOM   3419  CG  ASP B 238      44.760  35.870  52.420  1.00  0.00           C
ATOM   3420  OD1 ASP B 238      44.620  36.600  53.440  1.00  0.00           O
ATOM   3421  OD2 ASP B 238      44.260  34.730  52.320  1.00  0.00           O
ATOM   3422  C   ASP B 238      47.980  35.590  51.710  1.00  0.00           C
ATOM   3423  O   ASP B 238      47.960  35.000  52.780  1.00  0.00           O
ATOM   3424  N   GLN B 239      49.140  36.260  51.360  1.00  0.00           N
ATOM   3425  HN  GLN B 239      49.200  36.920  50.610  1.00  0.00           H
ATOM   3426  CA  GLN B 239      50.350  36.140  52.220  1.00  0.00           C
ATOM   3427  HA  GLN B 239      50.100  36.140  53.270  1.00  0.00           H
ATOM   3428  CB  GLN B 239      51.100  34.840  51.890  1.00  0.00           C
ATOM   3429  HB1 GLN B 239      51.440  34.860  50.830  1.00  0.00           H
ATOM   3430  HB2 GLN B 239      50.340  34.030  51.970  1.00  0.00           H
ATOM   3431  CG  GLN B 239      52.210  34.420  52.930  1.00  0.00           C
ATOM   3432  HG1 GLN B 239      53.160  34.940  52.700  1.00  0.00           H
ATOM   3433  HG2 GLN B 239      52.480  33.350  52.810  1.00  0.00           H
ATOM   3434  CD  GLN B 239      51.840  34.650  54.450  1.00  0.00           C
ATOM   3435  OE1 GLN B 239      51.780  35.770  54.920  1.00  0.00           O
ATOM   3436  NE2 GLN B 239      51.480  33.510  55.130  1.00  0.00           N
ATOM   3437 HE21 GLN B 239      51.450  32.590  54.740  1.00  0.00           H
ATOM   3438 HE22 GLN B 239      50.900  33.650  55.930  1.00  0.00           H
ATOM   3439  C   GLN B 239      51.100  37.410  51.870  1.00  0.00           C
ATOM   3440  O   GLN B 239      50.730  38.160  50.970  1.00  0.00           O
ATOM   3441  N   LEU B 240      52.070  37.710  52.710  1.00  0.00           N
ATOM   3442  HN  LEU B 240      52.230  37.100  53.480  1.00  0.00           H
ATOM   3443  CA  LEU B 240      53.020  38.850  52.580  1.00  0.00           C
ATOM   3444  HA  LEU B 240      52.350  39.660  52.380  1.00  0.00           H
ATOM   3445  CB  LEU B 240      53.890  39.170  53.780  1.00  0.00           C
ATOM   3446  HB1 LEU B 240      54.560  40.030  53.570  1.00  0.00           H
ATOM   3447  HB2 LEU B 240      54.590  38.340  54.000  1.00  0.00           H
ATOM   3448  CG  LEU B 240      53.100  39.390  55.140  1.00  0.00           C
ATOM   3449  HG  LEU B 240      52.740  38.420  55.570  1.00  0.00           H
ATOM   3450  CD1 LEU B 240      53.950  40.220  56.080  1.00  0.00           C
ATOM   3451 HD11 LEU B 240      54.080  41.190  55.550  1.00  0.00           H
ATOM   3452 HD12 LEU B 240      53.530  40.340  57.100  1.00  0.00           H
ATOM   3453 HD13 LEU B 240      54.990  39.820  56.140  1.00  0.00           H
ATOM   3454  CD2 LEU B 240      51.840  40.210  54.920  1.00  0.00           C
ATOM   3455 HD21 LEU B 240      51.410  40.430  55.920  1.00  0.00           H
ATOM   3456 HD22 LEU B 240      52.000  41.130  54.320  1.00  0.00           H
ATOM   3457 HD23 LEU B 240      51.180  39.550  54.320  1.00  0.00           H
ATOM   3458  C   LEU B 240      53.800  38.810  51.310  1.00  0.00           C
ATOM   3459  O   LEU B 240      54.320  37.780  50.900  1.00  0.00           O
ATOM   3460  N   GLY B 241      54.010  39.970  50.600  1.00  0.00           N
ATOM   3461  HN  GLY B 241      53.750  40.870  50.950  1.00  0.00           H
ATOM   3462  CA  GLY B 241      54.720  40.020  49.300  1.00  0.00           C
ATOM   3463  HA1 GLY B 241      55.510  39.280  49.380  1.00  0.00           H
ATOM   3464  HA2 GLY B 241      54.060  39.870  48.460  1.00  0.00           H
ATOM   3465  C   GLY B 241      55.470  41.270  49.200  1.00  0.00           C
ATOM   3466  O   GLY B 241      55.440  42.210  50.030  1.00  0.00           O
ATOM   3467  N   LYS B 242      56.160  41.380  48.080  1.00  0.00           N
ATOM   3468  HN  LYS B 242      56.100  40.640  47.400  1.00  0.00           H
ATOM   3469  CA  LYS B 242      57.320  42.190  47.940  1.00  0.00           C
ATOM   3470  HA  LYS B 242      57.420  42.870  48.770  1.00  0.00           H
ATOM   3471  CB  LYS B 242      58.590  41.320  47.990  1.00  0.00           C
ATOM   3472  HB1 LYS B 242      59.460  41.910  47.610  1.00  0.00           H
ATOM   3473  HB2 LYS B 242      58.540  40.500  47.240  1.00  0.00           H
ATOM   3474  CG  LYS B 242      58.830  40.710  49.340  1.00  0.00           C
ATOM   3475  HG1 LYS B 242      57.930  40.190  49.720  1.00  0.00           H
ATOM   3476  HG2 LYS B 242      59.200  41.520  50.000  1.00  0.00           H
ATOM   3477  CD  LYS B 242      59.850  39.590  49.260  1.00  0.00           C
ATOM   3478  HD1 LYS B 242      59.960  39.180  50.290  1.00  0.00           H
ATOM   3479  HD2 LYS B 242      59.370  38.780  48.670  1.00  0.00           H
ATOM   3480  CE  LYS B 242      61.250  40.020  48.740  1.00  0.00           C
ATOM   3481  HE1 LYS B 242      61.670  40.850  49.340  1.00  0.00           H
ATOM   3482  HE2 LYS B 242      61.110  40.360  47.690  1.00  0.00           H
ATOM   3483  NZ  LYS B 242      62.130  38.920  48.690  1.00  0.00           N
ATOM   3484  HZ1 LYS B 242      61.870  38.290  47.900  1.00  0.00           H
ATOM   3485  HZ2 LYS B 242      63.110  39.210  48.480  1.00  0.00           H
ATOM   3486  HZ3 LYS B 242      62.140  38.450  49.620  1.00  0.00           H
ATOM   3487  C   LYS B 242      57.100  43.040  46.750  1.00  0.00           C
ATOM   3488  O   LYS B 242      56.420  42.780  45.740  1.00  0.00           O
ATOM   3489  N   ASN B 243      57.540  44.250  46.920  1.00  0.00           N
ATOM   3490  HN  ASN B 243      57.950  44.500  47.800  1.00  0.00           H
ATOM   3491  CA  ASN B 243      57.620  45.250  45.830  1.00  0.00           C
ATOM   3492  HA  ASN B 243      56.630  45.490  45.470  1.00  0.00           H
ATOM   3493  CB  ASN B 243      58.130  46.640  46.310  1.00  0.00           C
ATOM   3494  HB1 ASN B 243      59.200  46.500  46.560  1.00  0.00           H
ATOM   3495  HB2 ASN B 243      57.580  47.010  47.210  1.00  0.00           H
ATOM   3496  CG  ASN B 243      58.210  47.840  45.340  1.00  0.00           C
ATOM   3497  OD1 ASN B 243      59.250  48.350  45.110  1.00  0.00           O
ATOM   3498  ND2 ASN B 243      57.000  48.290  44.860  1.00  0.00           N
ATOM   3499 HD21 ASN B 243      57.120  49.010  44.180  1.00  0.00           H
ATOM   3500 HD22 ASN B 243      56.130  47.980  45.230  1.00  0.00           H
ATOM   3501  C   ASN B 243      58.390  44.710  44.590  1.00  0.00           C
ATOM   3502  O   ASN B 243      59.460  44.110  44.690  1.00  0.00           O
ATOM   3503  N   GLU B 244      57.860  44.950  43.330  1.00  0.00           N
ATOM   3504  HN  GLU B 244      57.080  45.560  43.200  1.00  0.00           H
ATOM   3505  CA  GLU B 244      58.350  44.400  42.080  1.00  0.00           C
ATOM   3506  HA  GLU B 244      58.150  43.340  42.030  1.00  0.00           H
ATOM   3507  CB  GLU B 244      57.410  44.900  40.910  1.00  0.00           C
ATOM   3508  HB1 GLU B 244      56.390  44.560  41.210  1.00  0.00           H
ATOM   3509  HB2 GLU B 244      57.540  44.340  39.960  1.00  0.00           H
ATOM   3510  CG  GLU B 244      57.440  46.430  40.640  1.00  0.00           C
ATOM   3511  HG1 GLU B 244      57.680  46.920  41.610  1.00  0.00           H
ATOM   3512  HG2 GLU B 244      56.410  46.750  40.370  1.00  0.00           H
ATOM   3513  CD  GLU B 244      58.340  46.950  39.620  1.00  0.00           C
ATOM   3514  OE1 GLU B 244      58.820  46.100  38.790  1.00  0.00           O
ATOM   3515  OE2 GLU B 244      58.530  48.210  39.470  1.00  0.00           O
ATOM   3516  C   GLU B 244      59.840  44.720  41.850  1.00  0.00           C
ATOM   3517  O   GLU B 244      60.250  45.840  42.150  1.00  0.00           O
ATOM   3518  N   GLU B 245      60.580  43.780  41.410  1.00  0.00           N
ATOM   3519  HN  GLU B 245      60.190  42.860  41.360  1.00  0.00           H
ATOM   3520  CA  GLU B 245      61.990  43.930  41.030  1.00  0.00           C
ATOM   3521  HA  GLU B 245      62.470  44.700  41.630  1.00  0.00           H
ATOM   3522  CB  GLU B 245      62.760  42.570  41.330  1.00  0.00           C
ATOM   3523  HB1 GLU B 245      63.800  42.680  40.960  1.00  0.00           H
ATOM   3524  HB2 GLU B 245      62.310  41.640  40.920  1.00  0.00           H
ATOM   3525  CG  GLU B 245      62.910  42.250  42.820  1.00  0.00           C
ATOM   3526  HG1 GLU B 245      61.960  42.110  43.370  1.00  0.00           H
ATOM   3527  HG2 GLU B 245      63.310  43.200  43.240  1.00  0.00           H
ATOM   3528  CD  GLU B 245      63.910  41.150  43.180  1.00  0.00           C
ATOM   3529  OE1 GLU B 245      64.200  40.340  42.300  1.00  0.00           O
ATOM   3530  OE2 GLU B 245      64.440  41.180  44.320  1.00  0.00           O
ATOM   3531  C   GLU B 245      62.070  44.160  39.530  1.00  0.00           C
ATOM   3532  O   GLU B 245      63.200  44.120  39.020  1.00  0.00           O
ATOM   3533  N   GLY B 246      60.930  44.330  38.810  1.00  0.00           N
ATOM   3534  HN  GLY B 246      60.100  44.650  39.250  1.00  0.00           H
ATOM   3535  CA  GLY B 246      60.840  43.960  37.370  1.00  0.00           C
ATOM   3536  HA1 GLY B 246      61.280  42.980  37.310  1.00  0.00           H
ATOM   3537  HA2 GLY B 246      59.800  43.990  37.090  1.00  0.00           H
ATOM   3538  C   GLY B 246      61.560  44.870  36.420  1.00  0.00           C
ATOM   3539  O   GLY B 246      61.950  46.000  36.750  1.00  0.00           O
ATOM   3540  N   ALA B 247      61.510  44.490  35.060  1.00  0.00           N
ATOM   3541  HN  ALA B 247      61.130  43.600  34.800  1.00  0.00           H
ATOM   3542  CA  ALA B 247      61.970  45.380  34.000  1.00  0.00           C
ATOM   3543  HA  ALA B 247      62.400  46.310  34.340  1.00  0.00           H
ATOM   3544  CB  ALA B 247      62.830  44.480  33.110  1.00  0.00           C
ATOM   3545  HB1 ALA B 247      62.180  43.940  32.380  1.00  0.00           H
ATOM   3546  HB2 ALA B 247      63.620  45.040  32.570  1.00  0.00           H
ATOM   3547  HB3 ALA B 247      63.330  43.770  33.800  1.00  0.00           H
ATOM   3548  C   ALA B 247      60.670  45.750  33.200  1.00  0.00           C
ATOM   3549  O   ALA B 247      59.650  45.110  33.320  1.00  0.00           O
ATOM   3550  N   PRO B 248      60.720  46.840  32.430  1.00  0.00           N
ATOM   3551  CD  PRO B 248      61.930  47.530  32.000  1.00  0.00           C
ATOM   3552  HD1 PRO B 248      62.350  48.070  32.880  1.00  0.00           H
ATOM   3553  HD2 PRO B 248      62.560  46.780  31.480  1.00  0.00           H
ATOM   3554  CA  PRO B 248      59.500  47.320  31.800  1.00  0.00           C
ATOM   3555  HA  PRO B 248      58.720  47.400  32.550  1.00  0.00           H
ATOM   3556  CB  PRO B 248      59.860  48.720  31.520  1.00  0.00           C
ATOM   3557  HB1 PRO B 248      59.940  49.380  32.410  1.00  0.00           H
ATOM   3558  HB2 PRO B 248      59.190  49.250  30.810  1.00  0.00           H
ATOM   3559  CG  PRO B 248      61.310  48.460  31.020  1.00  0.00           C
ATOM   3560  HG1 PRO B 248      61.970  49.360  30.990  1.00  0.00           H
ATOM   3561  HG2 PRO B 248      61.390  48.030  30.000  1.00  0.00           H
ATOM   3562  C   PRO B 248      58.830  46.630  30.630  1.00  0.00           C
ATOM   3563  O   PRO B 248      58.260  47.270  29.730  1.00  0.00           O
ATOM   3564  N   GLN B 249      58.950  45.260  30.640  1.00  0.00           N
ATOM   3565  HN  GLN B 249      59.330  44.810  31.450  1.00  0.00           H
ATOM   3566  CA  GLN B 249      58.360  44.490  29.550  1.00  0.00           C
ATOM   3567  HA  GLN B 249      57.450  45.000  29.270  1.00  0.00           H
ATOM   3568  CB  GLN B 249      59.270  44.170  28.340  1.00  0.00           C
ATOM   3569  HB1 GLN B 249      59.400  45.100  27.740  1.00  0.00           H
ATOM   3570  HB2 GLN B 249      58.870  43.440  27.610  1.00  0.00           H
ATOM   3571  CG  GLN B 249      60.690  43.680  28.830  1.00  0.00           C
ATOM   3572  HG1 GLN B 249      60.450  42.940  29.620  1.00  0.00           H
ATOM   3573  HG2 GLN B 249      61.320  44.460  29.320  1.00  0.00           H
ATOM   3574  CD  GLN B 249      61.490  43.010  27.780  1.00  0.00           C
ATOM   3575  OE1 GLN B 249      61.090  41.840  27.500  1.00  0.00           O
ATOM   3576  NE2 GLN B 249      62.590  43.520  27.210  1.00  0.00           N
ATOM   3577 HE21 GLN B 249      63.030  44.320  27.610  1.00  0.00           H
ATOM   3578 HE22 GLN B 249      63.170  43.100  26.510  1.00  0.00           H
ATOM   3579  C   GLN B 249      57.710  43.300  30.250  1.00  0.00           C
ATOM   3580  O   GLN B 249      58.060  42.910  31.330  1.00  0.00           O
ATOM   3581  N   GLU B 250      56.710  42.580  29.600  1.00  0.00           N
ATOM   3582  HN  GLU B 250      56.330  42.870  28.720  1.00  0.00           H
ATOM   3583  CA  GLU B 250      56.130  41.360  30.040  1.00  0.00           C
ATOM   3584  HA  GLU B 250      55.960  41.350  31.100  1.00  0.00           H
ATOM   3585  CB  GLU B 250      54.690  41.130  29.470  1.00  0.00           C
ATOM   3586  HB1 GLU B 250      53.900  41.690  30.020  1.00  0.00           H
ATOM   3587  HB2 GLU B 250      54.390  40.070  29.630  1.00  0.00           H
ATOM   3588  CG  GLU B 250      54.400  41.470  28.030  1.00  0.00           C
ATOM   3589  HG1 GLU B 250      54.720  40.670  27.320  1.00  0.00           H
ATOM   3590  HG2 GLU B 250      54.710  42.440  27.600  1.00  0.00           H
ATOM   3591  CD  GLU B 250      52.870  41.500  27.770  1.00  0.00           C
ATOM   3592  OE1 GLU B 250      52.150  42.370  28.330  1.00  0.00           O
ATOM   3593  OE2 GLU B 250      52.350  40.710  26.920  1.00  0.00           O
ATOM   3594  C   GLU B 250      57.040  40.110  29.910  1.00  0.00           C
ATOM   3595  O   GLU B 250      57.790  40.090  28.890  1.00  0.00           O
ATOM   3596  N   GLY B 251      56.890  39.130  30.770  1.00  0.00           N
ATOM   3597  HN  GLY B 251      56.610  39.360  31.700  1.00  0.00           H
ATOM   3598  CA  GLY B 251      57.330  37.700  30.500  1.00  0.00           C
ATOM   3599  HA1 GLY B 251      58.120  37.700  29.770  1.00  0.00           H
ATOM   3600  HA2 GLY B 251      57.720  37.380  31.450  1.00  0.00           H
ATOM   3601  C   GLY B 251      56.100  36.770  30.260  1.00  0.00           C
ATOM   3602  O   GLY B 251      55.070  37.250  29.810  1.00  0.00           O
ATOM   3603  N   ILE B 252      56.220  35.450  30.480  1.00  0.00           N
ATOM   3604  HN  ILE B 252      57.050  35.070  30.860  1.00  0.00           H
ATOM   3605  CA  ILE B 252      55.170  34.470  30.200  1.00  0.00           C
ATOM   3606  HA  ILE B 252      54.920  34.680  29.170  1.00  0.00           H
ATOM   3607  CB  ILE B 252      55.650  32.980  30.430  1.00  0.00           C
ATOM   3608  HB  ILE B 252      55.830  32.800  31.510  1.00  0.00           H
ATOM   3609  CG2 ILE B 252      54.450  32.040  29.890  1.00  0.00           C
ATOM   3610 HG21 ILE B 252      53.970  32.440  28.980  1.00  0.00           H
ATOM   3611 HG22 ILE B 252      54.900  31.030  29.760  1.00  0.00           H
ATOM   3612 HG23 ILE B 252      53.690  32.070  30.700  1.00  0.00           H
ATOM   3613  CG1 ILE B 252      56.910  32.780  29.550  1.00  0.00           C
ATOM   3614 HG11 ILE B 252      57.020  31.680  29.480  1.00  0.00           H
ATOM   3615 HG12 ILE B 252      57.810  33.230  30.020  1.00  0.00           H
ATOM   3616  CD  ILE B 252      56.720  33.300  28.080  1.00  0.00           C
ATOM   3617  HD1 ILE B 252      57.580  32.840  27.550  1.00  0.00           H
ATOM   3618  HD2 ILE B 252      55.820  32.940  27.540  1.00  0.00           H
ATOM   3619  HD3 ILE B 252      56.600  34.390  27.910  1.00  0.00           H
ATOM   3620  C   ILE B 252      53.850  34.730  30.920  1.00  0.00           C
ATOM   3621  O   ILE B 252      53.720  34.510  32.120  1.00  0.00           O
ATOM   3622  N   LEU B 253      52.790  35.110  30.190  1.00  0.00           N
ATOM   3623  HN  LEU B 253      53.010  35.380  29.260  1.00  0.00           H
ATOM   3624  CA  LEU B 253      51.470  35.410  30.740  1.00  0.00           C
ATOM   3625  HA  LEU B 253      50.900  35.700  29.870  1.00  0.00           H
ATOM   3626  CB  LEU B 253      50.650  34.220  31.210  1.00  0.00           C
ATOM   3627  HB1 LEU B 253      49.650  34.560  31.530  1.00  0.00           H
ATOM   3628  HB2 LEU B 253      51.170  33.840  32.110  1.00  0.00           H
ATOM   3629  CG  LEU B 253      50.390  33.080  30.220  1.00  0.00           C
ATOM   3630  HG  LEU B 253      51.320  32.670  29.750  1.00  0.00           H
ATOM   3631  CD1 LEU B 253      49.660  32.080  31.060  1.00  0.00           C
ATOM   3632 HD11 LEU B 253      48.690  32.530  31.370  1.00  0.00           H
ATOM   3633 HD12 LEU B 253      49.340  31.150  30.540  1.00  0.00           H
ATOM   3634 HD13 LEU B 253      50.230  31.810  31.970  1.00  0.00           H
ATOM   3635  CD2 LEU B 253      49.530  33.700  29.170  1.00  0.00           C
ATOM   3636 HD21 LEU B 253      50.090  34.440  28.560  1.00  0.00           H
ATOM   3637 HD22 LEU B 253      49.040  33.020  28.440  1.00  0.00           H
ATOM   3638 HD23 LEU B 253      48.690  34.270  29.630  1.00  0.00           H
ATOM   3639  C   LEU B 253      51.360  36.540  31.710  1.00  0.00           C
ATOM   3640  O   LEU B 253      50.290  36.950  32.180  1.00  0.00           O
ATOM   3641  N   GLU B 254      52.470  37.170  32.000  1.00  0.00           N
ATOM   3642  HN  GLU B 254      53.260  36.840  31.490  1.00  0.00           H
ATOM   3643  CA  GLU B 254      52.640  38.390  32.770  1.00  0.00           C
ATOM   3644  HA  GLU B 254      52.020  38.270  33.650  1.00  0.00           H
ATOM   3645  CB  GLU B 254      54.100  38.790  33.060  1.00  0.00           C
ATOM   3646  HB1 GLU B 254      54.030  39.810  33.480  1.00  0.00           H
ATOM   3647  HB2 GLU B 254      54.670  38.870  32.110  1.00  0.00           H
ATOM   3648  CG  GLU B 254      54.780  37.740  33.970  1.00  0.00           C
ATOM   3649  HG1 GLU B 254      54.920  36.880  33.290  1.00  0.00           H
ATOM   3650  HG2 GLU B 254      54.200  37.570  34.910  1.00  0.00           H
ATOM   3651  CD  GLU B 254      56.160  38.210  34.400  1.00  0.00           C
ATOM   3652  OE1 GLU B 254      56.830  38.960  33.610  1.00  0.00           O
ATOM   3653  OE2 GLU B 254      56.690  37.810  35.460  1.00  0.00           O
ATOM   3654  C   GLU B 254      51.990  39.540  32.060  1.00  0.00           C
ATOM   3655  O   GLU B 254      52.030  39.610  30.840  1.00  0.00           O
ATOM   3656  N   ASP B 255      51.350  40.480  32.770  1.00  0.00           N
ATOM   3657  HN  ASP B 255      51.340  40.400  33.760  1.00  0.00           H
ATOM   3658  CA  ASP B 255      50.640  41.550  32.080  1.00  0.00           C
ATOM   3659  HA  ASP B 255      50.940  41.520  31.040  1.00  0.00           H
ATOM   3660  CB  ASP B 255      49.110  41.420  32.320  1.00  0.00           C
ATOM   3661  HB1 ASP B 255      48.820  41.810  33.310  1.00  0.00           H
ATOM   3662  HB2 ASP B 255      48.950  40.320  32.260  1.00  0.00           H
ATOM   3663  CG  ASP B 255      48.170  42.180  31.400  1.00  0.00           C
ATOM   3664  OD1 ASP B 255      46.990  42.340  31.720  1.00  0.00           O
ATOM   3665  OD2 ASP B 255      48.650  42.600  30.320  1.00  0.00           O
ATOM   3666  C   ASP B 255      51.050  42.930  32.580  1.00  0.00           C
ATOM   3667  O   ASP B 255      51.550  43.110  33.740  1.00  0.00           O
ATOM   3668  N   MET B 256      50.980  44.000  31.770  1.00  0.00           N
ATOM   3669  HN  MET B 256      50.840  43.940  30.780  1.00  0.00           H
ATOM   3670  CA  MET B 256      50.820  45.300  32.410  1.00  0.00           C
ATOM   3671  HA  MET B 256      51.680  45.530  33.030  1.00  0.00           H
ATOM   3672  CB  MET B 256      50.630  46.390  31.280  1.00  0.00           C
ATOM   3673  HB1 MET B 256      50.380  47.370  31.740  1.00  0.00           H
ATOM   3674  HB2 MET B 256      49.810  45.940  30.680  1.00  0.00           H
ATOM   3675  CG  MET B 256      51.810  46.730  30.380  1.00  0.00           C
ATOM   3676  HG1 MET B 256      51.370  47.360  29.580  1.00  0.00           H
ATOM   3677  HG2 MET B 256      52.060  45.810  29.810  1.00  0.00           H
ATOM   3678  SD  MET B 256      53.270  47.440  31.180  1.00  0.00           S
ATOM   3679  CE  MET B 256      54.430  47.560  29.800  1.00  0.00           C
ATOM   3680  HE1 MET B 256      54.450  46.660  29.140  1.00  0.00           H
ATOM   3681  HE2 MET B 256      54.190  48.450  29.180  1.00  0.00           H
ATOM   3682  HE3 MET B 256      55.460  47.730  30.170  1.00  0.00           H
ATOM   3683  C   MET B 256      49.610  45.470  33.410  1.00  0.00           C
ATOM   3684  O   MET B 256      48.510  44.980  33.200  1.00  0.00           O
ATOM   3685  N   PRO B 257      49.710  46.260  34.480  1.00  0.00           N
ATOM   3686  CD  PRO B 257      51.070  46.620  35.050  1.00  0.00           C
ATOM   3687  HD1 PRO B 257      51.480  45.750  35.600  1.00  0.00           H
ATOM   3688  HD2 PRO B 257      51.700  47.200  34.340  1.00  0.00           H
ATOM   3689  CA  PRO B 257      48.670  46.370  35.460  1.00  0.00           C
ATOM   3690  HA  PRO B 257      48.230  45.400  35.620  1.00  0.00           H
ATOM   3691  CB  PRO B 257      49.320  46.980  36.670  1.00  0.00           C
ATOM   3692  HB1 PRO B 257      49.520  46.220  37.450  1.00  0.00           H
ATOM   3693  HB2 PRO B 257      48.690  47.710  37.220  1.00  0.00           H
ATOM   3694  CG  PRO B 257      50.720  47.540  36.180  1.00  0.00           C
ATOM   3695  HG1 PRO B 257      51.530  47.570  36.940  1.00  0.00           H
ATOM   3696  HG2 PRO B 257      50.480  48.530  35.740  1.00  0.00           H
ATOM   3697  C   PRO B 257      47.500  47.230  34.990  1.00  0.00           C
ATOM   3698  O   PRO B 257      46.420  47.210  35.610  1.00  0.00           O
ATOM   3699  N   VAL B 258      47.800  47.990  33.970  1.00  0.00           N
ATOM   3700  HN  VAL B 258      48.680  47.900  33.520  1.00  0.00           H
ATOM   3701  CA  VAL B 258      46.830  48.870  33.280  1.00  0.00           C
ATOM   3702  HA  VAL B 258      45.850  48.500  33.510  1.00  0.00           H
ATOM   3703  CB  VAL B 258      46.820  50.350  33.700  1.00  0.00           C
ATOM   3704  HB  VAL B 258      46.080  50.910  33.100  1.00  0.00           H
ATOM   3705  CG1 VAL B 258      46.260  50.450  35.200  1.00  0.00           C
ATOM   3706 HG11 VAL B 258      45.270  49.950  35.150  1.00  0.00           H
ATOM   3707 HG12 VAL B 258      46.930  49.890  35.880  1.00  0.00           H
ATOM   3708 HG13 VAL B 258      46.140  51.490  35.590  1.00  0.00           H
ATOM   3709  CG2 VAL B 258      48.180  51.010  33.430  1.00  0.00           C
ATOM   3710 HG21 VAL B 258      47.990  51.990  33.930  1.00  0.00           H
ATOM   3711 HG22 VAL B 258      48.950  50.400  33.940  1.00  0.00           H
ATOM   3712 HG23 VAL B 258      48.470  51.090  32.360  1.00  0.00           H
ATOM   3713  C   VAL B 258      47.110  48.730  31.790  1.00  0.00           C
ATOM   3714  O   VAL B 258      48.070  48.210  31.280  1.00  0.00           O
ATOM   3715  N   ASP B 259      46.060  49.110  31.060  1.00  0.00           N
ATOM   3716  HN  ASP B 259      45.180  49.410  31.420  1.00  0.00           H
ATOM   3717  CA  ASP B 259      46.080  48.930  29.580  1.00  0.00           C
ATOM   3718  HA  ASP B 259      46.790  48.140  29.380  1.00  0.00           H
ATOM   3719  CB  ASP B 259      44.770  48.380  28.930  1.00  0.00           C
ATOM   3720  HB1 ASP B 259      44.740  48.580  27.840  1.00  0.00           H
ATOM   3721  HB2 ASP B 259      43.840  48.780  29.410  1.00  0.00           H
ATOM   3722  CG  ASP B 259      44.650  46.870  29.170  1.00  0.00           C
ATOM   3723  OD1 ASP B 259      45.650  46.230  29.560  1.00  0.00           O
ATOM   3724  OD2 ASP B 259      43.580  46.300  28.880  1.00  0.00           O
ATOM   3725  C   ASP B 259      46.420  50.290  28.920  1.00  0.00           C
ATOM   3726  O   ASP B 259      45.790  51.290  29.300  1.00  0.00           O
ATOM   3727  N   PRO B 260      47.310  50.420  27.930  1.00  0.00           N
ATOM   3728  CD  PRO B 260      48.370  49.370  27.590  1.00  0.00           C
ATOM   3729  HD1 PRO B 260      48.920  49.040  28.500  1.00  0.00           H
ATOM   3730  HD2 PRO B 260      47.860  48.470  27.170  1.00  0.00           H
ATOM   3731  CA  PRO B 260      47.600  51.640  27.130  1.00  0.00           C
ATOM   3732  HA  PRO B 260      48.270  52.200  27.750  1.00  0.00           H
ATOM   3733  CB  PRO B 260      48.370  51.150  25.890  1.00  0.00           C
ATOM   3734  HB1 PRO B 260      48.920  51.980  25.400  1.00  0.00           H
ATOM   3735  HB2 PRO B 260      47.640  50.660  25.200  1.00  0.00           H
ATOM   3736  CG  PRO B 260      49.250  50.030  26.520  1.00  0.00           C
ATOM   3737  HG1 PRO B 260      50.200  50.380  26.960  1.00  0.00           H
ATOM   3738  HG2 PRO B 260      49.490  49.390  25.640  1.00  0.00           H
ATOM   3739  C   PRO B 260      46.420  52.460  26.840  1.00  0.00           C
ATOM   3740  O   PRO B 260      45.430  51.940  26.320  1.00  0.00           O
ATOM   3741  N   ASP B 261      46.510  53.830  26.990  1.00  0.00           N
ATOM   3742  HN  ASP B 261      47.370  54.160  27.370  1.00  0.00           H
ATOM   3743  CA  ASP B 261      45.690  54.890  26.310  1.00  0.00           C
ATOM   3744  HA  ASP B 261      46.160  55.810  26.640  1.00  0.00           H
ATOM   3745  CB  ASP B 261      45.640  54.700  24.770  1.00  0.00           C
ATOM   3746  HB1 ASP B 261      44.990  55.480  24.310  1.00  0.00           H
ATOM   3747  HB2 ASP B 261      45.170  53.700  24.640  1.00  0.00           H
ATOM   3748  CG  ASP B 261      47.060  54.780  24.100  1.00  0.00           C
ATOM   3749  OD1 ASP B 261      47.990  55.450  24.610  1.00  0.00           O
ATOM   3750  OD2 ASP B 261      47.130  54.000  23.100  1.00  0.00           O
ATOM   3751  C   ASP B 261      44.400  55.120  27.000  1.00  0.00           C
ATOM   3752  O   ASP B 261      43.450  55.660  26.470  1.00  0.00           O
ATOM   3753  N   ASN B 262      44.360  54.740  28.270  1.00  0.00           N
ATOM   3754  HN  ASN B 262      45.180  54.350  28.670  1.00  0.00           H
ATOM   3755  CA  ASN B 262      43.100  54.700  29.010  1.00  0.00           C
ATOM   3756  HA  ASN B 262      42.250  54.930  28.400  1.00  0.00           H
ATOM   3757  CB  ASN B 262      42.960  53.380  29.810  1.00  0.00           C
ATOM   3758  HB1 ASN B 262      42.310  53.430  30.720  1.00  0.00           H
ATOM   3759  HB2 ASN B 262      43.940  53.150  30.270  1.00  0.00           H
ATOM   3760  CG  ASN B 262      42.620  52.090  29.000  1.00  0.00           C
ATOM   3761  OD1 ASN B 262      42.290  51.080  29.690  1.00  0.00           O
ATOM   3762  ND2 ASN B 262      42.750  52.090  27.680  1.00  0.00           N
ATOM   3763 HD21 ASN B 262      43.090  52.980  27.370  1.00  0.00           H
ATOM   3764 HD22 ASN B 262      42.830  51.200  27.220  1.00  0.00           H
ATOM   3765  C   ASN B 262      43.280  55.830  30.040  1.00  0.00           C
ATOM   3766  O   ASN B 262      44.380  56.080  30.510  1.00  0.00           O
ATOM   3767  N   GLU B 263      42.190  56.560  30.440  1.00  0.00           N
ATOM   3768  HN  GLU B 263      41.260  56.410  30.120  1.00  0.00           H
ATOM   3769  CA  GLU B 263      42.300  57.690  31.320  1.00  0.00           C
ATOM   3770  HA  GLU B 263      43.330  58.020  31.270  1.00  0.00           H
ATOM   3771  CB  GLU B 263      41.210  58.850  31.040  1.00  0.00           C
ATOM   3772  HB1 GLU B 263      41.680  59.740  31.500  1.00  0.00           H
ATOM   3773  HB2 GLU B 263      40.300  58.740  31.670  1.00  0.00           H
ATOM   3774  CG  GLU B 263      40.810  59.250  29.600  1.00  0.00           C
ATOM   3775  HG1 GLU B 263      40.030  58.570  29.200  1.00  0.00           H
ATOM   3776  HG2 GLU B 263      41.580  59.150  28.810  1.00  0.00           H
ATOM   3777  CD  GLU B 263      40.230  60.630  29.430  1.00  0.00           C
ATOM   3778  OE1 GLU B 263      39.030  60.810  29.720  1.00  0.00           O
ATOM   3779  OE2 GLU B 263      40.990  61.570  29.020  1.00  0.00           O
ATOM   3780  C   GLU B 263      42.100  57.380  32.800  1.00  0.00           C
ATOM   3781  O   GLU B 263      41.410  56.460  33.180  1.00  0.00           O
ATOM   3782  N   ALA B 264      42.680  58.200  33.650  1.00  0.00           N
ATOM   3783  HN  ALA B 264      43.340  58.860  33.300  1.00  0.00           H
ATOM   3784  CA  ALA B 264      42.600  57.990  35.080  1.00  0.00           C
ATOM   3785  HA  ALA B 264      41.610  57.840  35.480  1.00  0.00           H
ATOM   3786  CB  ALA B 264      43.620  56.900  35.540  1.00  0.00           C
ATOM   3787  HB1 ALA B 264      43.490  56.730  36.630  1.00  0.00           H
ATOM   3788  HB2 ALA B 264      43.400  55.990  34.950  1.00  0.00           H
ATOM   3789  HB3 ALA B 264      44.710  57.120  35.420  1.00  0.00           H
ATOM   3790  C   ALA B 264      43.080  59.360  35.660  1.00  0.00           C
ATOM   3791  O   ALA B 264      43.650  60.240  34.970  1.00  0.00           O
ATOM   3792  N   TYR B 265      42.840  59.540  36.920  1.00  0.00           N
ATOM   3793  HN  TYR B 265      42.360  58.810  37.400  1.00  0.00           H
ATOM   3794  CA  TYR B 265      43.170  60.680  37.670  1.00  0.00           C
ATOM   3795  HA  TYR B 265      43.660  61.420  37.060  1.00  0.00           H
ATOM   3796  CB  TYR B 265      41.920  61.390  38.280  1.00  0.00           C
ATOM   3797  HB1 TYR B 265      42.160  62.290  38.890  1.00  0.00           H
ATOM   3798  HB2 TYR B 265      41.340  60.730  38.960  1.00  0.00           H
ATOM   3799  CG  TYR B 265      40.880  61.860  37.240  1.00  0.00           C
ATOM   3800  CD1 TYR B 265      41.240  62.680  36.240  1.00  0.00           C
ATOM   3801  HD1 TYR B 265      42.250  63.060  36.120  1.00  0.00           H
ATOM   3802  CE1 TYR B 265      40.320  63.020  35.190  1.00  0.00           C
ATOM   3803  HE1 TYR B 265      40.620  63.670  34.380  1.00  0.00           H
ATOM   3804  CZ  TYR B 265      38.990  62.550  35.300  1.00  0.00           C
ATOM   3805  OH  TYR B 265      37.970  63.050  34.370  1.00  0.00           O
ATOM   3806  HH  TYR B 265      38.470  63.480  33.670  1.00  0.00           H
ATOM   3807  CD2 TYR B 265      39.520  61.470  37.350  1.00  0.00           C
ATOM   3808  HD2 TYR B 265      39.330  60.720  38.100  1.00  0.00           H
ATOM   3809  CE2 TYR B 265      38.540  61.800  36.420  1.00  0.00           C
ATOM   3810  HE2 TYR B 265      37.540  61.400  36.370  1.00  0.00           H
ATOM   3811  C   TYR B 265      44.180  60.520  38.790  1.00  0.00           C
ATOM   3812  O   TYR B 265      44.410  59.380  39.290  1.00  0.00           O
ATOM   3813  N   GLU B 266      44.930  61.570  39.210  1.00  0.00           N
ATOM   3814  HN  GLU B 266      44.810  62.440  38.740  1.00  0.00           H
ATOM   3815  CA  GLU B 266      45.540  61.680  40.520  1.00  0.00           C
ATOM   3816  HA  GLU B 266      45.960  60.780  40.930  1.00  0.00           H
ATOM   3817  CB  GLU B 266      46.590  62.790  40.480  1.00  0.00           C
ATOM   3818  HB1 GLU B 266      46.060  63.630  39.980  1.00  0.00           H
ATOM   3819  HB2 GLU B 266      47.420  62.540  39.790  1.00  0.00           H
ATOM   3820  CG  GLU B 266      47.120  63.260  41.800  1.00  0.00           C
ATOM   3821  HG1 GLU B 266      46.330  63.620  42.510  1.00  0.00           H
ATOM   3822  HG2 GLU B 266      47.630  64.230  41.620  1.00  0.00           H
ATOM   3823  CD  GLU B 266      48.150  62.300  42.360  1.00  0.00           C
ATOM   3824  OE1 GLU B 266      47.740  61.470  43.250  1.00  0.00           O
ATOM   3825  OE2 GLU B 266      49.350  62.450  41.970  1.00  0.00           O
ATOM   3826  C   GLU B 266      44.450  61.880  41.540  1.00  0.00           C
ATOM   3827  O   GLU B 266      43.360  62.390  41.250  1.00  0.00           O
ATOM   3828  N   MET B 267      44.760  61.480  42.800  1.00  0.00           N
ATOM   3829  HN  MET B 267      45.640  61.040  43.000  1.00  0.00           H
ATOM   3830  CA  MET B 267      44.050  61.740  44.090  1.00  0.00           C
ATOM   3831  HA  MET B 267      43.220  61.050  44.010  1.00  0.00           H
ATOM   3832  CB  MET B 267      45.100  61.510  45.190  1.00  0.00           C
ATOM   3833  HB1 MET B 267      44.870  62.090  46.110  1.00  0.00           H
ATOM   3834  HB2 MET B 267      46.090  61.880  44.840  1.00  0.00           H
ATOM   3835  CG  MET B 267      45.290  60.050  45.620  1.00  0.00           C
ATOM   3836  HG1 MET B 267      46.250  59.930  46.160  1.00  0.00           H
ATOM   3837  HG2 MET B 267      45.410  59.380  44.730  1.00  0.00           H
ATOM   3838  SD  MET B 267      43.860  59.430  46.590  1.00  0.00           S
ATOM   3839  CE  MET B 267      44.750  58.300  47.660  1.00  0.00           C
ATOM   3840  HE1 MET B 267      44.920  57.310  47.180  1.00  0.00           H
ATOM   3841  HE2 MET B 267      45.740  58.740  47.940  1.00  0.00           H
ATOM   3842  HE3 MET B 267      44.160  58.150  48.590  1.00  0.00           H
ATOM   3843  C   MET B 267      43.430  63.130  44.220  1.00  0.00           C
ATOM   3844  O   MET B 267      44.090  64.070  43.780  1.00  0.00           O
ATOM   3845  N   PRO B 268      42.300  63.390  44.830  1.00  0.00           N
ATOM   3846  CD  PRO B 268      41.370  62.400  45.290  1.00  0.00           C
ATOM   3847  HD1 PRO B 268      40.770  62.020  44.430  1.00  0.00           H
ATOM   3848  HD2 PRO B 268      41.950  61.580  45.770  1.00  0.00           H
ATOM   3849  CA  PRO B 268      41.900  64.740  45.230  1.00  0.00           C
ATOM   3850  HA  PRO B 268      41.930  65.220  44.260  1.00  0.00           H
ATOM   3851  CB  PRO B 268      40.540  64.590  45.880  1.00  0.00           C
ATOM   3852  HB1 PRO B 268      39.760  64.880  45.140  1.00  0.00           H
ATOM   3853  HB2 PRO B 268      40.320  65.280  46.720  1.00  0.00           H
ATOM   3854  CG  PRO B 268      40.510  63.150  46.330  1.00  0.00           C
ATOM   3855  HG1 PRO B 268      39.530  62.640  46.490  1.00  0.00           H
ATOM   3856  HG2 PRO B 268      41.090  63.200  47.270  1.00  0.00           H
ATOM   3857  C   PRO B 268      42.810  65.470  46.170  1.00  0.00           C
ATOM   3858  O   PRO B 268      43.350  64.900  47.120  1.00  0.00           O
ATOM   3859  N   SER B 269      43.040  66.750  45.820  1.00  0.00           N
ATOM   3860  HN  SER B 269      42.590  67.030  44.980  1.00  0.00           H
ATOM   3861  CA  SER B 269      43.690  67.880  46.510  1.00  0.00           C
ATOM   3862  HA  SER B 269      44.710  67.910  46.160  1.00  0.00           H
ATOM   3863  CB  SER B 269      43.000  69.250  46.270  1.00  0.00           C
ATOM   3864  HB1 SER B 269      43.440  70.030  46.920  1.00  0.00           H
ATOM   3865  HB2 SER B 269      41.890  69.140  46.290  1.00  0.00           H
ATOM   3866  OG  SER B 269      43.260  69.670  44.950  1.00  0.00           O
ATOM   3867  HG1 SER B 269      42.830  70.520  44.800  1.00  0.00           H
ATOM   3868  C   SER B 269      43.690  67.810  48.010  1.00  0.00           C
ATOM   3869  O   SER B 269      42.610  67.690  48.600  1.00  0.00           O
ATOM   3870  N   GLU B 270      44.930  68.040  48.650  1.00  0.00           N
ATOM   3871  HN  GLU B 270      45.760  68.090  48.100  1.00  0.00           H
ATOM   3872  CA  GLU B 270      45.170  68.150  50.080  1.00  0.00           C
ATOM   3873  HA  GLU B 270      46.240  68.140  50.200  1.00  0.00           H
ATOM   3874  CB  GLU B 270      44.520  69.450  50.670  1.00  0.00           C
ATOM   3875  HB1 GLU B 270      44.590  69.430  51.780  1.00  0.00           H
ATOM   3876  HB2 GLU B 270      43.470  69.460  50.300  1.00  0.00           H
ATOM   3877  CG  GLU B 270      45.190  70.800  50.310  1.00  0.00           C
ATOM   3878  HG1 GLU B 270      45.200  70.740  49.200  1.00  0.00           H
ATOM   3879  HG2 GLU B 270      46.210  70.990  50.690  1.00  0.00           H
ATOM   3880  CD  GLU B 270      44.450  72.030  50.720  1.00  0.00           C
ATOM   3881  OE1 GLU B 270      44.260  72.410  51.940  1.00  0.00           O
ATOM   3882  OE2 GLU B 270      44.110  72.710  49.750  1.00  0.00           O
ATOM   3883  C   GLU B 270      44.720  66.770  50.820  1.00  0.00           C
ATOM   3884  O   GLU B 270      44.200  66.750  51.950  1.00  0.00           O
ATOM   3885  N   GLU B 271      44.910  65.660  50.050  1.00  0.00           N
ATOM   3886  HN  GLU B 271      45.260  65.700  49.110  1.00  0.00           H
ATOM   3887  CA  GLU B 271      44.780  64.260  50.630  1.00  0.00           C
ATOM   3888  HA  GLU B 271      44.930  63.510  49.870  1.00  0.00           H
ATOM   3889  CB  GLU B 271      45.780  63.910  51.850  1.00  0.00           C
ATOM   3890  HB1 GLU B 271      45.840  62.810  51.960  1.00  0.00           H
ATOM   3891  HB2 GLU B 271      45.430  64.360  52.810  1.00  0.00           H
ATOM   3892  CG  GLU B 271      47.270  64.200  51.550  1.00  0.00           C
ATOM   3893  HG1 GLU B 271      47.800  64.140  52.530  1.00  0.00           H
ATOM   3894  HG2 GLU B 271      47.440  65.260  51.250  1.00  0.00           H
ATOM   3895  CD  GLU B 271      47.830  63.140  50.580  1.00  0.00           C
ATOM   3896  OE1 GLU B 271      48.580  62.240  51.040  1.00  0.00           O
ATOM   3897  OE2 GLU B 271      47.540  63.100  49.370  1.00  0.00           O
ATOM   3898  C   GLU B 271      43.340  63.880  50.980  1.00  0.00           C
ATOM   3899  O   GLU B 271      43.030  63.390  52.070  1.00  0.00           O
ATOM   3900  N   GLY B 272      42.420  64.080  50.050  1.00  0.00           N
ATOM   3901  HN  GLY B 272      42.580  64.570  49.190  1.00  0.00           H
ATOM   3902  CA  GLY B 272      40.970  63.750  50.120  1.00  0.00           C
ATOM   3903  HA1 GLY B 272      40.590  64.210  51.010  1.00  0.00           H
ATOM   3904  HA2 GLY B 272      40.520  64.120  49.210  1.00  0.00           H
ATOM   3905  C   GLY B 272      40.630  62.250  50.170  1.00  0.00           C
ATOM   3906  O   GLY B 272      39.840  61.750  49.390  1.00  0.00           O
ATOM   3907  N   TYR B 273      40.970  61.660  51.330  1.00  0.00           N
ATOM   3908  HN  TYR B 273      41.390  62.190  52.060  1.00  0.00           H
ATOM   3909  CA  TYR B 273      40.750  60.250  51.640  1.00  0.00           C
ATOM   3910  HA  TYR B 273      39.820  59.870  51.240  1.00  0.00           H
ATOM   3911  CB  TYR B 273      41.780  59.320  51.000  1.00  0.00           C
ATOM   3912  HB1 TYR B 273      41.560  59.190  49.920  1.00  0.00           H
ATOM   3913  HB2 TYR B 273      41.690  58.280  51.370  1.00  0.00           H
ATOM   3914  CG  TYR B 273      43.230  59.590  51.240  1.00  0.00           C
ATOM   3915  CD1 TYR B 273      43.920  59.000  52.300  1.00  0.00           C
ATOM   3916  HD1 TYR B 273      43.400  58.230  52.860  1.00  0.00           H
ATOM   3917  CE1 TYR B 273      45.290  59.190  52.480  1.00  0.00           C
ATOM   3918  HE1 TYR B 273      45.880  58.680  53.230  1.00  0.00           H
ATOM   3919  CZ  TYR B 273      46.050  59.960  51.530  1.00  0.00           C
ATOM   3920  OH  TYR B 273      47.400  60.110  51.760  1.00  0.00           O
ATOM   3921  HH  TYR B 273      47.690  60.880  51.270  1.00  0.00           H
ATOM   3922  CD2 TYR B 273      43.970  60.430  50.300  1.00  0.00           C
ATOM   3923  HD2 TYR B 273      43.480  60.780  49.410  1.00  0.00           H
ATOM   3924  CE2 TYR B 273      45.360  60.580  50.430  1.00  0.00           C
ATOM   3925  HE2 TYR B 273      45.960  61.220  49.800  1.00  0.00           H
ATOM   3926  C   TYR B 273      40.590  60.030  53.120  1.00  0.00           C
ATOM   3927  O   TYR B 273      40.710  58.920  53.610  1.00  0.00           O
ATOM   3928  N   GLN B 274      40.380  61.120  53.870  1.00  0.00           N
ATOM   3929  HN  GLN B 274      40.380  62.040  53.490  1.00  0.00           H
ATOM   3930  CA  GLN B 274      40.430  61.030  55.330  1.00  0.00           C
ATOM   3931  HA  GLN B 274      41.200  60.290  55.480  1.00  0.00           H
ATOM   3932  CB  GLN B 274      40.910  62.290  56.030  1.00  0.00           C
ATOM   3933  HB1 GLN B 274      41.150  62.040  57.090  1.00  0.00           H
ATOM   3934  HB2 GLN B 274      40.120  63.070  56.090  1.00  0.00           H
ATOM   3935  CG  GLN B 274      42.240  62.900  55.530  1.00  0.00           C
ATOM   3936  HG1 GLN B 274      42.650  63.710  56.170  1.00  0.00           H
ATOM   3937  HG2 GLN B 274      42.100  63.330  54.510  1.00  0.00           H
ATOM   3938  CD  GLN B 274      43.280  61.860  55.290  1.00  0.00           C
ATOM   3939  OE1 GLN B 274      43.470  61.030  56.240  1.00  0.00           O
ATOM   3940  NE2 GLN B 274      43.860  61.840  54.060  1.00  0.00           N
ATOM   3941 HE21 GLN B 274      43.580  62.380  53.260  1.00  0.00           H
ATOM   3942 HE22 GLN B 274      44.300  60.980  53.810  1.00  0.00           H
ATOM   3943  C   GLN B 274      39.150  60.570  56.070  1.00  0.00           C
ATOM   3944  O   GLN B 274      37.990  61.000  55.790  1.00  0.00           O
ATOM   3945  N   ASP B 275      39.360  59.730  57.090  1.00  0.00           N
ATOM   3946  HN  ASP B 275      40.320  59.570  57.320  1.00  0.00           H
ATOM   3947  CA  ASP B 275      38.360  59.020  57.910  1.00  0.00           C
ATOM   3948  HA  ASP B 275      37.480  58.890  57.300  1.00  0.00           H
ATOM   3949  CB  ASP B 275      39.020  57.620  58.390  1.00  0.00           C
ATOM   3950  HB1 ASP B 275      39.750  57.850  59.200  1.00  0.00           H
ATOM   3951  HB2 ASP B 275      39.660  57.220  57.570  1.00  0.00           H
ATOM   3952  CG  ASP B 275      38.050  56.630  58.780  1.00  0.00           C
ATOM   3953  OD1 ASP B 275      36.810  56.640  58.430  1.00  0.00           O
ATOM   3954  OD2 ASP B 275      38.400  55.640  59.490  1.00  0.00           O
ATOM   3955  C   ASP B 275      37.970  59.940  59.100  1.00  0.00           C
ATOM   3956  O   ASP B 275      38.850  60.480  59.760  1.00  0.00           O
ATOM   3957  N   TYR B 276      36.730  60.150  59.460  1.00  0.00           N
ATOM   3958  HN  TYR B 276      35.930  59.680  59.090  1.00  0.00           H
ATOM   3959  CA  TYR B 276      36.290  60.930  60.620  1.00  0.00           C
ATOM   3960  HA  TYR B 276      36.740  61.910  60.610  1.00  0.00           H
ATOM   3961  CB  TYR B 276      34.720  61.090  60.430  1.00  0.00           C
ATOM   3962  HB1 TYR B 276      34.280  60.150  60.020  1.00  0.00           H
ATOM   3963  HB2 TYR B 276      34.410  61.830  59.670  1.00  0.00           H
ATOM   3964  CG  TYR B 276      34.020  61.490  61.670  1.00  0.00           C
ATOM   3965  CD1 TYR B 276      33.070  60.650  62.320  1.00  0.00           C
ATOM   3966  HD1 TYR B 276      32.830  59.680  61.920  1.00  0.00           H
ATOM   3967  CE1 TYR B 276      32.540  60.990  63.560  1.00  0.00           C
ATOM   3968  HE1 TYR B 276      31.890  60.310  64.100  1.00  0.00           H
ATOM   3969  CZ  TYR B 276      32.810  62.250  64.060  1.00  0.00           C
ATOM   3970  OH  TYR B 276      32.250  62.530  65.310  1.00  0.00           O
ATOM   3971  HH  TYR B 276      31.700  61.810  65.630  1.00  0.00           H
ATOM   3972  CD2 TYR B 276      34.180  62.750  62.140  1.00  0.00           C
ATOM   3973  HD2 TYR B 276      34.840  63.410  61.590  1.00  0.00           H
ATOM   3974  CE2 TYR B 276      33.610  63.170  63.390  1.00  0.00           C
ATOM   3975  HE2 TYR B 276      33.810  64.160  63.770  1.00  0.00           H
ATOM   3976  C   TYR B 276      36.640  60.290  61.990  1.00  0.00           C
ATOM   3977  O   TYR B 276      36.960  60.910  63.020  1.00  0.00           O
ATOM   3978  N   GLU B 277      36.480  58.960  62.030  1.00  0.00           N
ATOM   3979  HN  GLU B 277      36.240  58.510  61.170  1.00  0.00           H
ATOM   3980  CA  GLU B 277      36.540  58.100  63.150  1.00  0.00           C
ATOM   3981  HA  GLU B 277      36.020  58.600  63.960  1.00  0.00           H
ATOM   3982  CB  GLU B 277      35.790  56.800  62.720  1.00  0.00           C
ATOM   3983  HB1 GLU B 277      35.770  56.020  63.510  1.00  0.00           H
ATOM   3984  HB2 GLU B 277      36.420  56.450  61.860  1.00  0.00           H
ATOM   3985  CG  GLU B 277      34.370  57.160  62.400  1.00  0.00           C
ATOM   3986  HG1 GLU B 277      34.350  57.780  61.470  1.00  0.00           H
ATOM   3987  HG2 GLU B 277      34.090  57.880  63.200  1.00  0.00           H
ATOM   3988  CD  GLU B 277      33.470  55.930  62.270  1.00  0.00           C
ATOM   3989  OE1 GLU B 277      32.610  55.680  63.210  1.00  0.00           O
ATOM   3990  OE2 GLU B 277      33.670  55.180  61.310  1.00  0.00           O
ATOM   3991  C   GLU B 277      37.980  57.820  63.550  1.00  0.00           C
ATOM   3992  O   GLU B 277      38.810  57.630  62.660  1.00  0.00           O
ATOM   3993  N   PRO B 278      38.380  57.890  64.850  1.00  0.00           N
ATOM   3994  CD  PRO B 278      37.540  58.220  65.970  1.00  0.00           C
ATOM   3995  HD1 PRO B 278      37.000  59.150  65.680  1.00  0.00           H
ATOM   3996  HD2 PRO B 278      36.810  57.400  66.110  1.00  0.00           H
ATOM   3997  CA  PRO B 278      39.750  57.690  65.380  1.00  0.00           C
ATOM   3998  HA  PRO B 278      40.310  58.540  65.020  1.00  0.00           H
ATOM   3999  CB  PRO B 278      39.600  57.680  66.920  1.00  0.00           C
ATOM   4000  HB1 PRO B 278      40.490  58.030  67.480  1.00  0.00           H
ATOM   4001  HB2 PRO B 278      39.440  56.660  67.320  1.00  0.00           H
ATOM   4002  CG  PRO B 278      38.460  58.560  67.150  1.00  0.00           C
ATOM   4003  HG1 PRO B 278      38.840  59.600  67.170  1.00  0.00           H
ATOM   4004  HG2 PRO B 278      37.920  58.280  68.080  1.00  0.00           H
ATOM   4005  C   PRO B 278      40.410  56.410  64.830  1.00  0.00           C
ATOM   4006  O   PRO B 278      39.840  55.340  64.770  1.00  0.00           O
ATOM   4007  N   GLU B 279      41.690  56.580  64.380  1.00  0.00           N
ATOM   4008  HN  GLU B 279      42.150  57.460  64.400  1.00  0.00           H
ATOM   4009  CA  GLU B 279      42.570  55.510  64.030  1.00  0.00           C
ATOM   4010  HA  GLU B 279      42.150  55.010  63.170  1.00  0.00           H
ATOM   4011  CB  GLU B 279      43.890  56.170  63.610  1.00  0.00           C
ATOM   4012  HB1 GLU B 279      44.720  55.440  63.540  1.00  0.00           H
ATOM   4013  HB2 GLU B 279      44.290  56.810  64.430  1.00  0.00           H
ATOM   4014  CG  GLU B 279      43.700  56.790  62.200  1.00  0.00           C
ATOM   4015  HG1 GLU B 279      42.830  57.470  62.150  1.00  0.00           H
ATOM   4016  HG2 GLU B 279      43.480  55.920  61.540  1.00  0.00           H
ATOM   4017  CD  GLU B 279      44.920  57.410  61.630  1.00  0.00           C
ATOM   4018  OE1 GLU B 279      45.470  58.360  62.250  1.00  0.00           O
ATOM   4019  OE2 GLU B 279      45.460  56.930  60.600  1.00  0.00           O
ATOM   4020  C   GLU B 279      42.840  54.390  64.990  1.00  0.00           C
ATOM   4021  O   GLU B 279      42.930  54.570  66.190  1.00  0.00           O
ATOM   4022  N   ALA B 280      43.000  53.130  64.590  1.00  0.00           N
ATOM   4023  HN  ALA B 280      42.860  52.880  63.640  1.00  0.00           H
ATOM   4024  CA  ALA B 280      43.360  52.070  65.460  1.00  0.00           C
ATOM   4025  HA  ALA B 280      42.500  51.860  66.090  1.00  0.00           H
ATOM   4026  CB  ALA B 280      43.440  50.690  64.760  1.00  0.00           C
ATOM   4027  HB1 ALA B 280      44.170  50.640  63.920  1.00  0.00           H
ATOM   4028  HB2 ALA B 280      43.770  49.880  65.440  1.00  0.00           H
ATOM   4029  HB3 ALA B 280      42.500  50.450  64.200  1.00  0.00           H
ATOM   4030  C   ALA B 280      44.640  52.250  66.260  1.00  0.00           C
ATOM   4031  OT1 ALA B 280      44.630  52.030  67.530  1.00  0.00           O
ATOM   4032  OT2 ALA B 280      45.680  52.660  65.710  1.00  0.00           O
ATOM   4033  N   SER C 281      30.890  18.750  43.680  1.00  0.00           N
ATOM   4034  H1  SER C 281      30.330  18.090  44.260  1.00  0.00           H
ATOM   4035  H2  SER C 281      30.320  19.010  42.840  1.00  0.00           H
ATOM   4036  H3  SER C 281      31.740  18.230  43.400  1.00  0.00           H
ATOM   4037  CA  SER C 281      31.200  19.800  44.660  1.00  0.00           C
ATOM   4038  HA  SER C 281      30.320  20.240  45.100  1.00  0.00           H
ATOM   4039  CB  SER C 281      32.160  19.360  45.830  1.00  0.00           C
ATOM   4040  HB1 SER C 281      31.610  18.690  46.530  1.00  0.00           H
ATOM   4041  HB2 SER C 281      32.210  20.180  46.580  1.00  0.00           H
ATOM   4042  OG  SER C 281      33.400  18.800  45.460  1.00  0.00           O
ATOM   4043  HG1 SER C 281      33.640  18.150  46.130  1.00  0.00           H
ATOM   4044  C   SER C 281      31.650  21.080  43.920  1.00  0.00           C
ATOM   4045  O   SER C 281      30.920  21.630  43.110  1.00  0.00           O
ATOM   4046  N   PHE C 282      32.910  21.450  44.110  1.00  0.00           N
ATOM   4047  HN  PHE C 282      33.440  20.900  44.760  1.00  0.00           H
ATOM   4048  CA  PHE C 282      33.570  22.580  43.660  1.00  0.00           C
ATOM   4049  HA  PHE C 282      33.200  23.380  44.270  1.00  0.00           H
ATOM   4050  CB  PHE C 282      35.090  22.540  44.120  1.00  0.00           C
ATOM   4051  HB1 PHE C 282      35.550  23.550  44.140  1.00  0.00           H
ATOM   4052  HB2 PHE C 282      35.650  21.850  43.440  1.00  0.00           H
ATOM   4053  CG  PHE C 282      35.220  22.100  45.530  1.00  0.00           C
ATOM   4054  CD1 PHE C 282      36.060  21.060  45.830  1.00  0.00           C
ATOM   4055  HD1 PHE C 282      36.580  20.550  45.020  1.00  0.00           H
ATOM   4056  CE1 PHE C 282      36.120  20.590  47.180  1.00  0.00           C
ATOM   4057  HE1 PHE C 282      36.680  19.690  47.390  1.00  0.00           H
ATOM   4058  CZ  PHE C 282      35.410  21.220  48.170  1.00  0.00           C
ATOM   4059  HZ  PHE C 282      35.370  20.900  49.200  1.00  0.00           H
ATOM   4060  CD2 PHE C 282      34.570  22.830  46.560  1.00  0.00           C
ATOM   4061  HD2 PHE C 282      34.080  23.760  46.310  1.00  0.00           H
ATOM   4062  CE2 PHE C 282      34.640  22.380  47.910  1.00  0.00           C
ATOM   4063  HE2 PHE C 282      34.080  22.970  48.620  1.00  0.00           H
ATOM   4064  C   PHE C 282      33.550  22.870  42.250  1.00  0.00           C
ATOM   4065  O   PHE C 282      33.630  21.960  41.410  1.00  0.00           O
ATOM   4066  N   TYR C 283      33.360  24.130  41.820  1.00  0.00           N
ATOM   4067  HN  TYR C 283      33.170  24.870  42.460  1.00  0.00           H
ATOM   4068  CA  TYR C 283      33.490  24.620  40.460  1.00  0.00           C
ATOM   4069  HA  TYR C 283      32.940  23.920  39.850  1.00  0.00           H
ATOM   4070  CB  TYR C 283      32.910  26.060  40.240  1.00  0.00           C
ATOM   4071  HB1 TYR C 283      33.320  26.710  41.050  1.00  0.00           H
ATOM   4072  HB2 TYR C 283      31.810  25.940  40.350  1.00  0.00           H
ATOM   4073  CG  TYR C 283      33.080  26.540  38.830  1.00  0.00           C
ATOM   4074  CD1 TYR C 283      32.310  26.030  37.770  1.00  0.00           C
ATOM   4075  HD1 TYR C 283      31.620  25.230  37.990  1.00  0.00           H
ATOM   4076  CE1 TYR C 283      32.410  26.540  36.460  1.00  0.00           C
ATOM   4077  HE1 TYR C 283      31.720  26.090  35.760  1.00  0.00           H
ATOM   4078  CZ  TYR C 283      33.210  27.690  36.150  1.00  0.00           C
ATOM   4079  OH  TYR C 283      33.030  28.520  35.050  1.00  0.00           O
ATOM   4080  HH  TYR C 283      32.400  28.090  34.460  1.00  0.00           H
ATOM   4081  CD2 TYR C 283      33.970  27.560  38.500  1.00  0.00           C
ATOM   4082  HD2 TYR C 283      34.510  28.010  39.320  1.00  0.00           H
ATOM   4083  CE2 TYR C 283      34.020  28.160  37.280  1.00  0.00           C
ATOM   4084  HE2 TYR C 283      34.510  29.100  37.100  1.00  0.00           H
ATOM   4085  C   TYR C 283      34.940  24.520  39.940  1.00  0.00           C
ATOM   4086  O   TYR C 283      35.920  24.640  40.650  1.00  0.00           O
ATOM   4087  N   VAL C 284      35.040  24.170  38.650  1.00  0.00           N
ATOM   4088  HN  VAL C 284      34.200  24.100  38.110  1.00  0.00           H
ATOM   4089  CA  VAL C 284      36.300  23.640  38.090  1.00  0.00           C
ATOM   4090  HA  VAL C 284      37.100  23.640  38.820  1.00  0.00           H
ATOM   4091  CB  VAL C 284      36.170  22.150  37.770  1.00  0.00           C
ATOM   4092  HB  VAL C 284      35.320  21.940  37.080  1.00  0.00           H
ATOM   4093  CG1 VAL C 284      37.440  21.500  37.180  1.00  0.00           C
ATOM   4094 HG11 VAL C 284      37.210  20.420  36.990  1.00  0.00           H
ATOM   4095 HG12 VAL C 284      37.760  21.960  36.220  1.00  0.00           H
ATOM   4096 HG13 VAL C 284      38.320  21.450  37.850  1.00  0.00           H
ATOM   4097  CG2 VAL C 284      35.830  21.390  39.090  1.00  0.00           C
ATOM   4098 HG21 VAL C 284      36.170  20.330  39.070  1.00  0.00           H
ATOM   4099 HG22 VAL C 284      36.380  21.790  39.970  1.00  0.00           H
ATOM   4100 HG23 VAL C 284      34.750  21.560  39.270  1.00  0.00           H
ATOM   4101  C   VAL C 284      36.810  24.370  36.860  1.00  0.00           C
ATOM   4102  O   VAL C 284      36.080  24.870  36.060  1.00  0.00           O
ATOM   4103  N   TYR C 285      38.110  24.520  36.770  1.00  0.00           N
ATOM   4104  HN  TYR C 285      38.750  24.140  37.440  1.00  0.00           H
ATOM   4105  CA  TYR C 285      38.830  25.110  35.630  1.00  0.00           C
ATOM   4106  HA  TYR C 285      38.360  24.680  34.750  1.00  0.00           H
ATOM   4107  CB  TYR C 285      38.570  26.640  35.460  1.00  0.00           C
ATOM   4108  HB1 TYR C 285      37.580  26.660  34.960  1.00  0.00           H
ATOM   4109  HB2 TYR C 285      39.330  27.120  34.810  1.00  0.00           H
ATOM   4110  CG  TYR C 285      38.600  27.390  36.830  1.00  0.00           C
ATOM   4111  CD1 TYR C 285      37.500  27.600  37.730  1.00  0.00           C
ATOM   4112  HD1 TYR C 285      36.590  27.080  37.480  1.00  0.00           H
ATOM   4113  CE1 TYR C 285      37.640  28.470  38.870  1.00  0.00           C
ATOM   4114  HE1 TYR C 285      36.770  28.660  39.480  1.00  0.00           H
ATOM   4115  CZ  TYR C 285      38.880  29.080  39.220  1.00  0.00           C
ATOM   4116  OH  TYR C 285      39.020  29.870  40.400  1.00  0.00           O
ATOM   4117  HH  TYR C 285      38.300  29.590  40.970  1.00  0.00           H
ATOM   4118  CD2 TYR C 285      39.850  28.010  37.220  1.00  0.00           C
ATOM   4119  HD2 TYR C 285      40.690  27.660  36.640  1.00  0.00           H
ATOM   4120  CE2 TYR C 285      39.950  28.740  38.390  1.00  0.00           C
ATOM   4121  HE2 TYR C 285      40.940  29.100  38.620  1.00  0.00           H
ATOM   4122  C   TYR C 285      40.300  24.750  35.610  1.00  0.00           C
ATOM   4123  O   TYR C 285      41.190  25.410  35.070  1.00  0.00           O
ATOM   4124  N   SER C 286      40.610  23.600  36.260  1.00  0.00           N
ATOM   4125  HN  SER C 286      39.900  23.020  36.660  1.00  0.00           H
ATOM   4126  CA  SER C 286      41.920  23.020  36.470  1.00  0.00           C
ATOM   4127  HA  SER C 286      42.650  23.380  35.770  1.00  0.00           H
ATOM   4128  CB  SER C 286      42.560  23.350  37.940  1.00  0.00           C
ATOM   4129  HB1 SER C 286      42.170  22.830  38.830  1.00  0.00           H
ATOM   4130  HB2 SER C 286      42.480  24.440  38.110  1.00  0.00           H
ATOM   4131  OG  SER C 286      43.970  23.130  37.790  1.00  0.00           O
ATOM   4132  HG1 SER C 286      44.450  23.650  38.440  1.00  0.00           H
ATOM   4133  C   SER C 286      41.740  21.510  36.310  1.00  0.00           C
ATOM   4134  O   SER C 286      40.650  20.970  36.520  1.00  0.00           O
ATOM   4135  N   ARG C 287      42.890  20.840  35.960  1.00  0.00           N
ATOM   4136  HN  ARG C 287      43.760  21.270  35.730  1.00  0.00           H
ATOM   4137  CA  ARG C 287      43.000  19.440  36.080  1.00  0.00           C
ATOM   4138  HA  ARG C 287      42.150  19.140  36.680  1.00  0.00           H
ATOM   4139  CB  ARG C 287      42.910  18.680  34.680  1.00  0.00           C
ATOM   4140  HB1 ARG C 287      42.980  17.580  34.820  1.00  0.00           H
ATOM   4141  HB2 ARG C 287      43.830  18.950  34.120  1.00  0.00           H
ATOM   4142  CG  ARG C 287      41.580  18.920  33.950  1.00  0.00           C
ATOM   4143  HG1 ARG C 287      41.320  19.990  34.030  1.00  0.00           H
ATOM   4144  HG2 ARG C 287      40.790  18.360  34.510  1.00  0.00           H
ATOM   4145  CD  ARG C 287      41.630  18.560  32.440  1.00  0.00           C
ATOM   4146  HD1 ARG C 287      42.390  19.210  31.950  1.00  0.00           H
ATOM   4147  HD2 ARG C 287      40.690  18.860  31.930  1.00  0.00           H
ATOM   4148  NE  ARG C 287      41.960  17.090  32.260  1.00  0.00           N
ATOM   4149  HE  ARG C 287      41.510  16.430  32.860  1.00  0.00           H
ATOM   4150  CZ  ARG C 287      43.060  16.620  31.730  1.00  0.00           C
ATOM   4151  NH1 ARG C 287      43.740  17.280  30.850  1.00  0.00           N
ATOM   4152 HH11 ARG C 287      43.400  18.150  30.480  1.00  0.00           H
ATOM   4153 HH12 ARG C 287      44.560  16.820  30.520  1.00  0.00           H
ATOM   4154  NH2 ARG C 287      43.500  15.430  32.030  1.00  0.00           N
ATOM   4155 HH21 ARG C 287      42.930  14.870  32.640  1.00  0.00           H
ATOM   4156 HH22 ARG C 287      44.300  15.060  31.570  1.00  0.00           H
ATOM   4157  C   ARG C 287      44.160  19.070  36.940  1.00  0.00           C
ATOM   4158  O   ARG C 287      44.470  17.890  37.200  1.00  0.00           O
ATOM   4159  N   VAL C 288      44.720  20.140  37.580  1.00  0.00           N
ATOM   4160  HN  VAL C 288      44.450  21.070  37.340  1.00  0.00           H
ATOM   4161  CA  VAL C 288      45.730  19.840  38.550  1.00  0.00           C
ATOM   4162  HA  VAL C 288      45.960  18.800  38.720  1.00  0.00           H
ATOM   4163  CB  VAL C 288      47.130  20.470  38.300  1.00  0.00           C
ATOM   4164  HB  VAL C 288      47.100  21.580  38.360  1.00  0.00           H
ATOM   4165  CG1 VAL C 288      48.250  20.090  39.290  1.00  0.00           C
ATOM   4166 HG11 VAL C 288      49.210  20.530  38.950  1.00  0.00           H
ATOM   4167 HG12 VAL C 288      48.030  20.550  40.270  1.00  0.00           H
ATOM   4168 HG13 VAL C 288      48.300  18.980  39.390  1.00  0.00           H
ATOM   4169  CG2 VAL C 288      47.510  20.080  36.840  1.00  0.00           C
ATOM   4170 HG21 VAL C 288      48.520  20.500  36.660  1.00  0.00           H
ATOM   4171 HG22 VAL C 288      47.570  19.010  36.540  1.00  0.00           H
ATOM   4172 HG23 VAL C 288      46.860  20.600  36.110  1.00  0.00           H
ATOM   4173  C   VAL C 288      45.240  20.420  39.880  1.00  0.00           C
ATOM   4174  O   VAL C 288      44.990  21.610  40.090  1.00  0.00           O
ATOM   4175  N   LYS C 289      45.230  19.530  40.880  1.00  0.00           N
ATOM   4176  HN  LYS C 289      45.510  18.580  40.800  1.00  0.00           H
ATOM   4177  CA  LYS C 289      44.880  20.030  42.240  1.00  0.00           C
ATOM   4178  HA  LYS C 289      43.920  20.500  42.140  1.00  0.00           H
ATOM   4179  CB  LYS C 289      44.670  18.780  43.100  1.00  0.00           C
ATOM   4180  HB1 LYS C 289      44.360  19.120  44.120  1.00  0.00           H
ATOM   4181  HB2 LYS C 289      45.670  18.300  43.160  1.00  0.00           H
ATOM   4182  CG  LYS C 289      43.740  17.760  42.570  1.00  0.00           C
ATOM   4183  HG1 LYS C 289      44.030  17.310  41.600  1.00  0.00           H
ATOM   4184  HG2 LYS C 289      42.740  18.220  42.440  1.00  0.00           H
ATOM   4185  CD  LYS C 289      43.270  16.650  43.580  1.00  0.00           C
ATOM   4186  HD1 LYS C 289      42.550  17.120  44.290  1.00  0.00           H
ATOM   4187  HD2 LYS C 289      42.660  15.820  43.170  1.00  0.00           H
ATOM   4188  CE  LYS C 289      44.510  16.070  44.160  1.00  0.00           C
ATOM   4189  HE1 LYS C 289      45.150  16.860  44.620  1.00  0.00           H
ATOM   4190  HE2 LYS C 289      45.050  15.650  43.290  1.00  0.00           H
ATOM   4191  NZ  LYS C 289      44.270  15.020  45.180  1.00  0.00           N
ATOM   4192  HZ1 LYS C 289      45.080  14.730  45.770  1.00  0.00           H
ATOM   4193  HZ2 LYS C 289      43.460  15.310  45.770  1.00  0.00           H
ATOM   4194  HZ3 LYS C 289      43.910  14.190  44.670  1.00  0.00           H
ATOM   4195  C   LYS C 289      45.790  20.980  43.040  1.00  0.00           C
ATOM   4196  NT  LYS C 289      45.720  22.260  42.680  1.00  0.00           N
ATOM   4197  HT1 LYS C 289      45.100  22.520  41.950  1.00  0.00           H
ATOM   4198  HT2 LYS C 289      46.180  22.950  43.240  1.00  0.00           H
ATOM   4199  O   LYS C 289      46.450  20.630  43.980  1.00  0.00           O
ATOM   4200  N   SER D  55      35.630  54.510  59.660  1.00  0.00           N
ATOM   4201  H1  SER D  55      36.070  53.920  60.390  1.00  0.00           H
ATOM   4202  H2  SER D  55      36.320  55.180  59.260  1.00  0.00           H
ATOM   4203  H3  SER D  55      34.890  55.080  60.090  1.00  0.00           H
ATOM   4204  CA  SER D  55      34.920  53.710  58.580  1.00  0.00           C
ATOM   4205  HA  SER D  55      34.280  53.060  59.150  1.00  0.00           H
ATOM   4206  CB  SER D  55      34.380  54.570  57.400  1.00  0.00           C
ATOM   4207  HB1 SER D  55      33.570  55.200  57.830  1.00  0.00           H
ATOM   4208  HB2 SER D  55      33.780  53.820  56.830  1.00  0.00           H
ATOM   4209  OG  SER D  55      35.390  55.270  56.680  1.00  0.00           O
ATOM   4210  HG1 SER D  55      35.630  56.020  57.230  1.00  0.00           H
ATOM   4211  C   SER D  55      35.900  52.610  58.110  1.00  0.00           C
ATOM   4212  O   SER D  55      36.090  51.660  58.860  1.00  0.00           O
ATOM   4213  N   PHE D  56      36.420  52.720  56.830  1.00  0.00           N
ATOM   4214  HN  PHE D  56      36.130  53.500  56.290  1.00  0.00           H
ATOM   4215  CA  PHE D  56      37.210  51.750  56.080  1.00  0.00           C
ATOM   4216  HA  PHE D  56      37.910  51.250  56.730  1.00  0.00           H
ATOM   4217  CB  PHE D  56      36.200  50.770  55.490  1.00  0.00           C
ATOM   4218  HB1 PHE D  56      35.320  51.230  54.980  1.00  0.00           H
ATOM   4219  HB2 PHE D  56      35.870  50.300  56.440  1.00  0.00           H
ATOM   4220  CG  PHE D  56      36.910  49.770  54.610  1.00  0.00           C
ATOM   4221  CD1 PHE D  56      36.890  49.900  53.250  1.00  0.00           C
ATOM   4222  HD1 PHE D  56      36.630  50.860  52.830  1.00  0.00           H
ATOM   4223  CE1 PHE D  56      37.570  49.050  52.350  1.00  0.00           C
ATOM   4224  HE1 PHE D  56      37.580  49.280  51.300  1.00  0.00           H
ATOM   4225  CZ  PHE D  56      38.210  47.840  52.950  1.00  0.00           C
ATOM   4226  HZ  PHE D  56      38.640  47.060  52.340  1.00  0.00           H
ATOM   4227  CD2 PHE D  56      37.520  48.550  55.130  1.00  0.00           C
ATOM   4228  HD2 PHE D  56      37.490  48.380  56.200  1.00  0.00           H
ATOM   4229  CE2 PHE D  56      38.130  47.680  54.330  1.00  0.00           C
ATOM   4230  HE2 PHE D  56      38.650  46.830  54.750  1.00  0.00           H
ATOM   4231  C   PHE D  56      37.870  52.610  55.040  1.00  0.00           C
ATOM   4232  O   PHE D  56      37.400  53.660  54.620  1.00  0.00           O
ATOM   4233  N   TYR D  57      39.020  52.220  54.570  1.00  0.00           N
ATOM   4234  HN  TYR D  57      39.420  51.400  54.970  1.00  0.00           H
ATOM   4235  CA  TYR D  57      39.850  52.810  53.540  1.00  0.00           C
ATOM   4236  HA  TYR D  57      40.490  53.570  53.950  1.00  0.00           H
ATOM   4237  CB  TYR D  57      40.910  51.810  53.030  1.00  0.00           C
ATOM   4238  HB1 TYR D  57      41.560  52.280  52.270  1.00  0.00           H
ATOM   4239  HB2 TYR D  57      40.470  50.910  52.550  1.00  0.00           H
ATOM   4240  CG  TYR D  57      41.780  51.220  54.180  1.00  0.00           C
ATOM   4241  CD1 TYR D  57      42.970  51.780  54.710  1.00  0.00           C
ATOM   4242  HD1 TYR D  57      43.360  52.670  54.220  1.00  0.00           H
ATOM   4243  CE1 TYR D  57      43.680  51.030  55.740  1.00  0.00           C
ATOM   4244  HE1 TYR D  57      44.550  51.510  56.160  1.00  0.00           H
ATOM   4245  CZ  TYR D  57      43.160  49.890  56.310  1.00  0.00           C
ATOM   4246  OH  TYR D  57      43.860  49.370  57.440  1.00  0.00           O
ATOM   4247  HH  TYR D  57      44.680  49.860  57.510  1.00  0.00           H
ATOM   4248  CD2 TYR D  57      41.330  50.070  54.770  1.00  0.00           C
ATOM   4249  HD2 TYR D  57      40.440  49.630  54.350  1.00  0.00           H
ATOM   4250  CE2 TYR D  57      41.950  49.410  55.850  1.00  0.00           C
ATOM   4251  HE2 TYR D  57      41.530  48.530  56.300  1.00  0.00           H
ATOM   4252  C   TYR D  57      39.090  53.190  52.270  1.00  0.00           C
ATOM   4253  O   TYR D  57      38.450  52.330  51.700  1.00  0.00           O
ATOM   4254  N   VAL D  58      39.330  54.390  51.700  1.00  0.00           N
ATOM   4255  HN  VAL D  58      39.830  55.140  52.120  1.00  0.00           H
ATOM   4256  CA  VAL D  58      38.780  54.790  50.400  1.00  0.00           C
ATOM   4257  HA  VAL D  58      38.310  53.920  49.960  1.00  0.00           H
ATOM   4258  CB  VAL D  58      37.810  56.010  50.440  1.00  0.00           C
ATOM   4259  HB  VAL D  58      37.120  55.690  51.250  1.00  0.00           H
ATOM   4260  CG1 VAL D  58      38.610  57.210  51.040  1.00  0.00           C
ATOM   4261 HG11 VAL D  58      39.000  57.000  52.060  1.00  0.00           H
ATOM   4262 HG12 VAL D  58      39.530  57.410  50.450  1.00  0.00           H
ATOM   4263 HG13 VAL D  58      37.930  58.100  51.040  1.00  0.00           H
ATOM   4264  CG2 VAL D  58      37.080  56.400  49.120  1.00  0.00           C
ATOM   4265 HG21 VAL D  58      37.660  56.940  48.350  1.00  0.00           H
ATOM   4266 HG22 VAL D  58      36.650  55.560  48.540  1.00  0.00           H
ATOM   4267 HG23 VAL D  58      36.270  57.090  49.450  1.00  0.00           H
ATOM   4268  C   VAL D  58      39.870  54.940  49.390  1.00  0.00           C
ATOM   4269  O   VAL D  58      40.890  55.430  49.730  1.00  0.00           O
ATOM   4270  N   TYR D  59      39.700  54.320  48.180  1.00  0.00           N
ATOM   4271  HN  TYR D  59      38.840  53.940  47.840  1.00  0.00           H
ATOM   4272  CA  TYR D  59      40.740  54.140  47.130  1.00  0.00           C
ATOM   4273  HA  TYR D  59      40.190  53.950  46.220  1.00  0.00           H
ATOM   4274  CB  TYR D  59      41.560  55.420  46.830  1.00  0.00           C
ATOM   4275  HB1 TYR D  59      42.200  55.390  45.920  1.00  0.00           H
ATOM   4276  HB2 TYR D  59      42.150  55.610  47.750  1.00  0.00           H
ATOM   4277  CG  TYR D  59      40.650  56.570  46.590  1.00  0.00           C
ATOM   4278  CD1 TYR D  59      39.630  56.500  45.700  1.00  0.00           C
ATOM   4279  HD1 TYR D  59      39.570  55.750  44.930  1.00  0.00           H
ATOM   4280  CE1 TYR D  59      38.770  57.580  45.470  1.00  0.00           C
ATOM   4281  HE1 TYR D  59      38.030  57.500  44.690  1.00  0.00           H
ATOM   4282  CZ  TYR D  59      38.770  58.700  46.310  1.00  0.00           C
ATOM   4283  OH  TYR D  59      37.870  59.680  46.230  1.00  0.00           O
ATOM   4284  HH  TYR D  59      37.500  59.670  45.340  1.00  0.00           H
ATOM   4285  CD2 TYR D  59      40.660  57.680  47.440  1.00  0.00           C
ATOM   4286  HD2 TYR D  59      41.460  57.700  48.170  1.00  0.00           H
ATOM   4287  CE2 TYR D  59      39.700  58.670  47.390  1.00  0.00           C
ATOM   4288  HE2 TYR D  59      39.780  59.500  48.070  1.00  0.00           H
ATOM   4289  C   TYR D  59      41.620  52.920  47.360  1.00  0.00           C
ATOM   4290  O   TYR D  59      42.690  52.870  46.800  1.00  0.00           O
ATOM   4291  N   SER D  60      41.120  52.030  48.220  1.00  0.00           N
ATOM   4292  HN  SER D  60      40.300  52.250  48.740  1.00  0.00           H
ATOM   4293  CA  SER D  60      41.650  50.670  48.460  1.00  0.00           C
ATOM   4294  HA  SER D  60      42.730  50.740  48.500  1.00  0.00           H
ATOM   4295  CB  SER D  60      41.230  50.140  49.830  1.00  0.00           C
ATOM   4296  HB1 SER D  60      40.140  50.030  49.980  1.00  0.00           H
ATOM   4297  HB2 SER D  60      41.560  50.910  50.570  1.00  0.00           H
ATOM   4298  OG  SER D  60      41.830  48.890  50.040  1.00  0.00           O
ATOM   4299  HG1 SER D  60      41.350  48.160  49.640  1.00  0.00           H
ATOM   4300  C   SER D  60      41.250  49.780  47.300  1.00  0.00           C
ATOM   4301  O   SER D  60      40.120  49.800  46.870  1.00  0.00           O
ATOM   4302  N   ARG D  61      42.260  49.170  46.630  1.00  0.00           N
ATOM   4303  HN  ARG D  61      43.200  49.140  46.960  1.00  0.00           H
ATOM   4304  CA  ARG D  61      42.140  48.660  45.320  1.00  0.00           C
ATOM   4305  HA  ARG D  61      41.250  48.060  45.160  1.00  0.00           H
ATOM   4306  CB  ARG D  61      42.200  49.860  44.290  1.00  0.00           C
ATOM   4307  HB1 ARG D  61      41.460  50.590  44.680  1.00  0.00           H
ATOM   4308  HB2 ARG D  61      41.860  49.500  43.290  1.00  0.00           H
ATOM   4309  CG  ARG D  61      43.510  50.640  44.120  1.00  0.00           C
ATOM   4310  HG1 ARG D  61      44.160  50.090  43.420  1.00  0.00           H
ATOM   4311  HG2 ARG D  61      44.060  50.680  45.090  1.00  0.00           H
ATOM   4312  CD  ARG D  61      43.440  52.170  43.610  1.00  0.00           C
ATOM   4313  HD1 ARG D  61      42.720  52.690  44.270  1.00  0.00           H
ATOM   4314  HD2 ARG D  61      43.140  52.150  42.540  1.00  0.00           H
ATOM   4315  NE  ARG D  61      44.730  52.890  43.610  1.00  0.00           N
ATOM   4316  HE  ARG D  61      45.310  52.830  42.790  1.00  0.00           H
ATOM   4317  CZ  ARG D  61      45.450  53.430  44.570  1.00  0.00           C
ATOM   4318  NH1 ARG D  61      45.010  53.590  45.790  1.00  0.00           N
ATOM   4319 HH11 ARG D  61      44.130  53.280  46.140  1.00  0.00           H
ATOM   4320 HH12 ARG D  61      45.690  54.000  46.400  1.00  0.00           H
ATOM   4321  NH2 ARG D  61      46.710  53.670  44.170  1.00  0.00           N
ATOM   4322 HH21 ARG D  61      46.880  53.220  43.290  1.00  0.00           H
ATOM   4323 HH22 ARG D  61      47.440  53.770  44.840  1.00  0.00           H
ATOM   4324  C   ARG D  61      43.400  47.830  45.080  1.00  0.00           C
ATOM   4325  O   ARG D  61      44.330  47.870  45.860  1.00  0.00           O
ATOM   4326  N   VAL D  62      43.430  47.020  43.960  1.00  0.00           N
ATOM   4327  HN  VAL D  62      42.620  46.980  43.370  1.00  0.00           H
ATOM   4328  CA  VAL D  62      44.660  46.460  43.380  1.00  0.00           C
ATOM   4329  HA  VAL D  62      45.420  46.470  44.160  1.00  0.00           H
ATOM   4330  CB  VAL D  62      44.380  45.030  42.820  1.00  0.00           C
ATOM   4331  HB  VAL D  62      43.590  45.080  42.040  1.00  0.00           H
ATOM   4332  CG1 VAL D  62      45.620  44.420  42.100  1.00  0.00           C
ATOM   4333 HG11 VAL D  62      45.770  44.940  41.130  1.00  0.00           H
ATOM   4334 HG12 VAL D  62      46.540  44.470  42.730  1.00  0.00           H
ATOM   4335 HG13 VAL D  62      45.460  43.360  41.840  1.00  0.00           H
ATOM   4336  CG2 VAL D  62      44.190  44.200  44.110  1.00  0.00           C
ATOM   4337 HG21 VAL D  62      43.300  44.620  44.630  1.00  0.00           H
ATOM   4338 HG22 VAL D  62      44.000  43.120  43.950  1.00  0.00           H
ATOM   4339 HG23 VAL D  62      45.080  44.290  44.770  1.00  0.00           H
ATOM   4340  C   VAL D  62      45.120  47.350  42.300  1.00  0.00           C
ATOM   4341  O   VAL D  62      44.270  48.000  41.600  1.00  0.00           O
ATOM   4342  N   LYS D  63      46.480  47.530  42.110  1.00  0.00           N
ATOM   4343  HN  LYS D  63      47.130  47.080  42.700  1.00  0.00           H
ATOM   4344  CA  LYS D  63      47.180  48.170  41.030  1.00  0.00           C
ATOM   4345  HA  LYS D  63      46.870  49.200  40.990  1.00  0.00           H
ATOM   4346  CB  LYS D  63      48.730  48.220  41.230  1.00  0.00           C
ATOM   4347  HB1 LYS D  63      49.210  48.580  40.300  1.00  0.00           H
ATOM   4348  HB2 LYS D  63      48.980  47.160  41.430  1.00  0.00           H
ATOM   4349  CG  LYS D  63      49.070  49.110  42.490  1.00  0.00           C
ATOM   4350  HG1 LYS D  63      48.490  48.700  43.340  1.00  0.00           H
ATOM   4351  HG2 LYS D  63      48.660  50.120  42.300  1.00  0.00           H
ATOM   4352  CD  LYS D  63      50.540  49.170  42.890  1.00  0.00           C
ATOM   4353  HD1 LYS D  63      51.220  49.470  42.070  1.00  0.00           H
ATOM   4354  HD2 LYS D  63      50.670  49.910  43.700  1.00  0.00           H
ATOM   4355  CE  LYS D  63      51.060  47.900  43.620  1.00  0.00           C
ATOM   4356  HE1 LYS D  63      50.840  46.950  43.090  1.00  0.00           H
ATOM   4357  HE2 LYS D  63      50.570  47.890  44.620  1.00  0.00           H
ATOM   4358  NZ  LYS D  63      52.530  48.020  43.740  1.00  0.00           N
ATOM   4359  HZ1 LYS D  63      53.020  47.420  44.430  1.00  0.00           H
ATOM   4360  HZ2 LYS D  63      53.060  47.910  42.860  1.00  0.00           H
ATOM   4361  HZ3 LYS D  63      52.870  48.960  44.030  1.00  0.00           H
ATOM   4362  C   LYS D  63      46.740  47.740  39.590  1.00  0.00           C
ATOM   4363  NT  LYS D  63      46.730  46.470  39.150  1.00  0.00           N
ATOM   4364  HT1 LYS D  63      46.400  46.360  38.210  1.00  0.00           H
ATOM   4365  HT2 LYS D  63      47.260  45.710  39.530  1.00  0.00           H
ATOM   4366  O   LYS D  63      46.480  48.610  38.740  1.00  0.00           O
TER
ENDMDL
