# Supplementary material for: The Effect of SARS-COV‑2 Protein Fragments on the Dimerization of α‑Synuclein
Source: ACS Chem Neurosci. 2025 Oct 22;16(21):4279–88. doi: 10.1021/acschemneuro.5c00635 (PMC12593392; doi:10.1021/acschemneuro.5c00635)
Supplement: Supplementary file 1 [file cn5c00635_si_001.zip › aS Configurations - Supporting Information/Beta Strand Dimer/with SK9/b-SK9-1-initial.pdb]

REMARK    GENERATED BY TRJCONV
TITLE     Protein in water t=   0.00000 step= 0
REMARK    THIS IS A SIMULATION BOX
CRYST1   89.375   89.375   89.375  90.00  90.00  90.00 P 1           1
MODEL        1
ATOM      1  N   MET A   1      73.350  31.600  50.870  1.00  0.00           N
ATOM      2  H1  MET A   1      73.630  30.840  51.530  1.00  0.00           H
ATOM      3  H2  MET A   1      74.170  32.210  50.650  1.00  0.00           H
ATOM      4  H3  MET A   1      72.560  32.140  51.280  1.00  0.00           H
ATOM      5  CA  MET A   1      72.760  30.970  49.680  1.00  0.00           C
ATOM      6  HA  MET A   1      71.950  30.320  50.000  1.00  0.00           H
ATOM      7  CB  MET A   1      72.180  32.060  48.760  1.00  0.00           C
ATOM      8  HB1 MET A   1      72.950  32.800  48.440  1.00  0.00           H
ATOM      9  HB2 MET A   1      71.460  32.700  49.310  1.00  0.00           H
ATOM     10  CG  MET A   1      71.560  31.690  47.410  1.00  0.00           C
ATOM     11  HG1 MET A   1      72.180  30.880  46.970  1.00  0.00           H
ATOM     12  HG2 MET A   1      71.530  32.490  46.640  1.00  0.00           H
ATOM     13  SD  MET A   1      69.860  31.050  47.460  1.00  0.00           S
ATOM     14  CE  MET A   1      70.050  29.240  47.560  1.00  0.00           C
ATOM     15  HE1 MET A   1      70.700  28.960  48.410  1.00  0.00           H
ATOM     16  HE2 MET A   1      69.070  28.710  47.530  1.00  0.00           H
ATOM     17  HE3 MET A   1      70.580  28.870  46.660  1.00  0.00           H
ATOM     18  C   MET A   1      73.730  30.190  48.850  1.00  0.00           C
ATOM     19  O   MET A   1      74.760  30.750  48.490  1.00  0.00           O
ATOM     20  N   ASP A   2      73.620  28.860  48.690  1.00  0.00           N
ATOM     21  HN  ASP A   2      72.880  28.330  49.080  1.00  0.00           H
ATOM     22  CA  ASP A   2      74.600  28.080  47.990  1.00  0.00           C
ATOM     23  HA  ASP A   2      75.550  28.590  47.880  1.00  0.00           H
ATOM     24  CB  ASP A   2      74.890  26.810  48.810  1.00  0.00           C
ATOM     25  HB1 ASP A   2      75.560  27.240  49.580  1.00  0.00           H
ATOM     26  HB2 ASP A   2      75.620  26.150  48.300  1.00  0.00           H
ATOM     27  CG  ASP A   2      73.850  26.000  49.580  1.00  0.00           C
ATOM     28  OD1 ASP A   2      74.270  24.990  50.210  1.00  0.00           O
ATOM     29  OD2 ASP A   2      72.630  26.260  49.430  1.00  0.00           O
ATOM     30  C   ASP A   2      74.250  27.640  46.610  1.00  0.00           C
ATOM     31  O   ASP A   2      74.770  28.110  45.600  1.00  0.00           O
ATOM     32  N   VAL A   3      73.320  26.670  46.530  1.00  0.00           N
ATOM     33  HN  VAL A   3      72.960  26.400  47.410  1.00  0.00           H
ATOM     34  CA  VAL A   3      72.890  26.060  45.310  1.00  0.00           C
ATOM     35  HA  VAL A   3      73.610  26.220  44.520  1.00  0.00           H
ATOM     36  CB  VAL A   3      72.850  24.560  45.380  1.00  0.00           C
ATOM     37  HB  VAL A   3      72.310  24.230  46.300  1.00  0.00           H
ATOM     38  CG1 VAL A   3      72.040  24.070  44.170  1.00  0.00           C
ATOM     39 HG11 VAL A   3      72.530  24.590  43.320  1.00  0.00           H
ATOM     40 HG12 VAL A   3      72.180  22.970  44.040  1.00  0.00           H
ATOM     41 HG13 VAL A   3      70.940  24.230  44.130  1.00  0.00           H
ATOM     42  CG2 VAL A   3      74.240  23.900  45.370  1.00  0.00           C
ATOM     43 HG21 VAL A   3      74.910  24.360  46.120  1.00  0.00           H
ATOM     44 HG22 VAL A   3      74.200  22.840  45.670  1.00  0.00           H
ATOM     45 HG23 VAL A   3      74.740  23.960  44.380  1.00  0.00           H
ATOM     46  C   VAL A   3      71.570  26.630  44.920  1.00  0.00           C
ATOM     47  O   VAL A   3      70.490  26.510  45.480  1.00  0.00           O
ATOM     48  N   PHE A   4      71.640  27.310  43.750  1.00  0.00           N
ATOM     49  HN  PHE A   4      72.420  27.260  43.130  1.00  0.00           H
ATOM     50  CA  PHE A   4      70.610  28.230  43.410  1.00  0.00           C
ATOM     51  HA  PHE A   4      69.870  28.240  44.200  1.00  0.00           H
ATOM     52  CB  PHE A   4      71.150  29.640  43.080  1.00  0.00           C
ATOM     53  HB1 PHE A   4      71.960  29.580  42.320  1.00  0.00           H
ATOM     54  HB2 PHE A   4      71.760  30.130  43.870  1.00  0.00           H
ATOM     55  CG  PHE A   4      70.140  30.640  42.650  1.00  0.00           C
ATOM     56  CD1 PHE A   4      69.020  30.890  43.400  1.00  0.00           C
ATOM     57  HD1 PHE A   4      68.770  30.380  44.320  1.00  0.00           H
ATOM     58  CE1 PHE A   4      68.050  31.760  42.950  1.00  0.00           C
ATOM     59  HE1 PHE A   4      67.140  31.950  43.490  1.00  0.00           H
ATOM     60  CZ  PHE A   4      68.160  32.360  41.720  1.00  0.00           C
ATOM     61  HZ  PHE A   4      67.300  32.950  41.450  1.00  0.00           H
ATOM     62  CD2 PHE A   4      70.280  31.340  41.470  1.00  0.00           C
ATOM     63  HD2 PHE A   4      71.130  31.190  40.810  1.00  0.00           H
ATOM     64  CE2 PHE A   4      69.300  32.170  40.980  1.00  0.00           C
ATOM     65  HE2 PHE A   4      69.480  32.710  40.060  1.00  0.00           H
ATOM     66  C   PHE A   4      69.960  27.580  42.240  1.00  0.00           C
ATOM     67  O   PHE A   4      70.520  26.800  41.470  1.00  0.00           O
ATOM     68  N   MET A   5      68.640  27.810  42.180  1.00  0.00           N
ATOM     69  HN  MET A   5      68.130  28.480  42.710  1.00  0.00           H
ATOM     70  CA  MET A   5      67.800  27.120  41.250  1.00  0.00           C
ATOM     71  HA  MET A   5      68.340  26.860  40.360  1.00  0.00           H
ATOM     72  CB  MET A   5      67.130  25.870  41.850  1.00  0.00           C
ATOM     73  HB1 MET A   5      66.480  25.570  40.990  1.00  0.00           H
ATOM     74  HB2 MET A   5      66.420  26.090  42.680  1.00  0.00           H
ATOM     75  CG  MET A   5      68.040  24.680  42.170  1.00  0.00           C
ATOM     76  HG1 MET A   5      68.930  24.990  42.760  1.00  0.00           H
ATOM     77  HG2 MET A   5      68.400  24.330  41.180  1.00  0.00           H
ATOM     78  SD  MET A   5      67.350  23.340  43.180  1.00  0.00           S
ATOM     79  CE  MET A   5      68.800  22.260  43.380  1.00  0.00           C
ATOM     80  HE1 MET A   5      68.480  21.240  43.690  1.00  0.00           H
ATOM     81  HE2 MET A   5      69.500  22.220  42.520  1.00  0.00           H
ATOM     82  HE3 MET A   5      69.410  22.500  44.280  1.00  0.00           H
ATOM     83  C   MET A   5      66.740  27.970  40.630  1.00  0.00           C
ATOM     84  O   MET A   5      66.370  28.940  41.290  1.00  0.00           O
ATOM     85  N   LYS A   6      66.330  27.720  39.370  1.00  0.00           N
ATOM     86  HN  LYS A   6      66.700  27.030  38.750  1.00  0.00           H
ATOM     87  CA  LYS A   6      65.160  28.280  38.800  1.00  0.00           C
ATOM     88  HA  LYS A   6      65.350  29.330  38.630  1.00  0.00           H
ATOM     89  CB  LYS A   6      64.850  27.630  37.440  1.00  0.00           C
ATOM     90  HB1 LYS A   6      63.780  27.770  37.170  1.00  0.00           H
ATOM     91  HB2 LYS A   6      65.080  26.540  37.410  1.00  0.00           H
ATOM     92  CG  LYS A   6      65.750  28.240  36.360  1.00  0.00           C
ATOM     93  HG1 LYS A   6      66.780  28.100  36.750  1.00  0.00           H
ATOM     94  HG2 LYS A   6      65.640  29.350  36.320  1.00  0.00           H
ATOM     95  CD  LYS A   6      65.650  27.720  34.930  1.00  0.00           C
ATOM     96  HD1 LYS A   6      65.770  26.630  35.060  1.00  0.00           H
ATOM     97  HD2 LYS A   6      64.570  27.950  34.770  1.00  0.00           H
ATOM     98  CE  LYS A   6      66.630  28.250  33.880  1.00  0.00           C
ATOM     99  HE1 LYS A   6      67.640  28.130  34.310  1.00  0.00           H
ATOM    100  HE2 LYS A   6      66.500  29.330  33.640  1.00  0.00           H
ATOM    101  NZ  LYS A   6      66.560  27.450  32.640  1.00  0.00           N
ATOM    102  HZ1 LYS A   6      65.640  27.430  32.170  1.00  0.00           H
ATOM    103  HZ2 LYS A   6      67.250  27.860  31.980  1.00  0.00           H
ATOM    104  HZ3 LYS A   6      66.780  26.470  32.940  1.00  0.00           H
ATOM    105  C   LYS A   6      63.930  28.270  39.640  1.00  0.00           C
ATOM    106  O   LYS A   6      63.820  27.490  40.590  1.00  0.00           O
ATOM    107  N   GLY A   7      62.960  29.120  39.260  1.00  0.00           N
ATOM    108  HN  GLY A   7      63.090  29.680  38.450  1.00  0.00           H
ATOM    109  CA  GLY A   7      61.820  29.360  40.100  1.00  0.00           C
ATOM    110  HA1 GLY A   7      61.040  28.800  39.620  1.00  0.00           H
ATOM    111  HA2 GLY A   7      62.090  29.060  41.100  1.00  0.00           H
ATOM    112  C   GLY A   7      61.370  30.780  40.040  1.00  0.00           C
ATOM    113  O   GLY A   7      61.330  31.380  38.970  1.00  0.00           O
ATOM    114  N   LEU A   8      60.830  31.290  41.160  1.00  0.00           N
ATOM    115  HN  LEU A   8      60.780  30.690  41.960  1.00  0.00           H
ATOM    116  CA  LEU A   8      60.340  32.600  41.470  1.00  0.00           C
ATOM    117  HA  LEU A   8      59.830  32.890  40.560  1.00  0.00           H
ATOM    118  CB  LEU A   8      59.280  32.600  42.590  1.00  0.00           C
ATOM    119  HB1 LEU A   8      58.970  33.630  42.840  1.00  0.00           H
ATOM    120  HB2 LEU A   8      59.790  32.150  43.470  1.00  0.00           H
ATOM    121  CG  LEU A   8      58.070  31.720  42.230  1.00  0.00           C
ATOM    122  HG  LEU A   8      58.340  30.700  41.870  1.00  0.00           H
ATOM    123  CD1 LEU A   8      57.220  31.540  43.500  1.00  0.00           C
ATOM    124 HD11 LEU A   8      56.920  32.550  43.850  1.00  0.00           H
ATOM    125 HD12 LEU A   8      56.360  30.840  43.420  1.00  0.00           H
ATOM    126 HD13 LEU A   8      57.900  31.110  44.270  1.00  0.00           H
ATOM    127  CD2 LEU A   8      57.170  32.360  41.160  1.00  0.00           C
ATOM    128 HD21 LEU A   8      56.130  31.980  41.060  1.00  0.00           H
ATOM    129 HD22 LEU A   8      57.240  33.460  41.280  1.00  0.00           H
ATOM    130 HD23 LEU A   8      57.500  32.140  40.130  1.00  0.00           H
ATOM    131  C   LEU A   8      61.420  33.600  41.650  1.00  0.00           C
ATOM    132  O   LEU A   8      62.580  33.300  41.900  1.00  0.00           O
ATOM    133  N   SER A   9      61.040  34.890  41.510  1.00  0.00           N
ATOM    134  HN  SER A   9      60.090  35.130  41.330  1.00  0.00           H
ATOM    135  CA  SER A   9      61.940  36.000  41.540  1.00  0.00           C
ATOM    136  HA  SER A   9      62.910  35.700  41.190  1.00  0.00           H
ATOM    137  CB  SER A   9      61.530  37.130  40.570  1.00  0.00           C
ATOM    138  HB1 SER A   9      60.560  37.660  40.720  1.00  0.00           H
ATOM    139  HB2 SER A   9      61.360  36.610  39.600  1.00  0.00           H
ATOM    140  OG  SER A   9      62.550  38.100  40.460  1.00  0.00           O
ATOM    141  HG1 SER A   9      62.380  38.580  39.640  1.00  0.00           H
ATOM    142  C   SER A   9      62.170  36.540  42.910  1.00  0.00           C
ATOM    143  O   SER A   9      61.200  36.740  43.630  1.00  0.00           O
ATOM    144  N   LYS A  10      63.430  36.790  43.280  1.00  0.00           N
ATOM    145  HN  LYS A  10      64.170  36.730  42.610  1.00  0.00           H
ATOM    146  CA  LYS A  10      63.840  37.030  44.630  1.00  0.00           C
ATOM    147  HA  LYS A  10      63.400  36.210  45.170  1.00  0.00           H
ATOM    148  CB  LYS A  10      65.360  36.860  44.750  1.00  0.00           C
ATOM    149  HB1 LYS A  10      65.750  37.710  44.160  1.00  0.00           H
ATOM    150  HB2 LYS A  10      65.670  35.970  44.170  1.00  0.00           H
ATOM    151  CG  LYS A  10      65.840  36.640  46.190  1.00  0.00           C
ATOM    152  HG1 LYS A  10      65.340  37.330  46.910  1.00  0.00           H
ATOM    153  HG2 LYS A  10      66.930  36.840  46.260  1.00  0.00           H
ATOM    154  CD  LYS A  10      65.720  35.180  46.630  1.00  0.00           C
ATOM    155  HD1 LYS A  10      64.690  34.800  46.730  1.00  0.00           H
ATOM    156  HD2 LYS A  10      66.080  34.510  45.820  1.00  0.00           H
ATOM    157  CE  LYS A  10      66.570  35.000  47.890  1.00  0.00           C
ATOM    158  HE1 LYS A  10      66.110  35.600  48.710  1.00  0.00           H
ATOM    159  HE2 LYS A  10      67.640  35.290  47.800  1.00  0.00           H
ATOM    160  NZ  LYS A  10      66.690  33.610  48.380  1.00  0.00           N
ATOM    161  HZ1 LYS A  10      67.180  33.610  49.290  1.00  0.00           H
ATOM    162  HZ2 LYS A  10      65.820  33.100  48.620  1.00  0.00           H
ATOM    163  HZ3 LYS A  10      67.220  32.990  47.740  1.00  0.00           H
ATOM    164  C   LYS A  10      63.470  38.360  45.200  1.00  0.00           C
ATOM    165  O   LYS A  10      63.620  39.420  44.590  1.00  0.00           O
ATOM    166  N   ALA A  11      62.820  38.440  46.370  1.00  0.00           N
ATOM    167  HN  ALA A  11      62.790  37.690  47.030  1.00  0.00           H
ATOM    168  CA  ALA A  11      62.190  39.680  46.700  1.00  0.00           C
ATOM    169  HA  ALA A  11      61.800  40.130  45.800  1.00  0.00           H
ATOM    170  CB  ALA A  11      61.140  39.440  47.800  1.00  0.00           C
ATOM    171  HB1 ALA A  11      60.300  38.790  47.500  1.00  0.00           H
ATOM    172  HB2 ALA A  11      61.640  39.070  48.730  1.00  0.00           H
ATOM    173  HB3 ALA A  11      60.570  40.380  47.970  1.00  0.00           H
ATOM    174  C   ALA A  11      63.140  40.690  47.240  1.00  0.00           C
ATOM    175  O   ALA A  11      64.040  40.420  48.040  1.00  0.00           O
ATOM    176  N   LYS A  12      63.020  41.950  46.770  1.00  0.00           N
ATOM    177  HN  LYS A  12      62.250  42.110  46.150  1.00  0.00           H
ATOM    178  CA  LYS A  12      63.880  43.050  47.060  1.00  0.00           C
ATOM    179  HA  LYS A  12      64.890  42.670  46.980  1.00  0.00           H
ATOM    180  CB  LYS A  12      63.920  44.150  45.990  1.00  0.00           C
ATOM    181  HB1 LYS A  12      64.440  45.060  46.360  1.00  0.00           H
ATOM    182  HB2 LYS A  12      62.890  44.530  45.840  1.00  0.00           H
ATOM    183  CG  LYS A  12      64.570  43.830  44.640  1.00  0.00           C
ATOM    184  HG1 LYS A  12      65.540  43.360  44.910  1.00  0.00           H
ATOM    185  HG2 LYS A  12      64.920  44.790  44.210  1.00  0.00           H
ATOM    186  CD  LYS A  12      63.750  43.070  43.610  1.00  0.00           C
ATOM    187  HD1 LYS A  12      64.370  43.250  42.710  1.00  0.00           H
ATOM    188  HD2 LYS A  12      63.610  42.010  43.910  1.00  0.00           H
ATOM    189  CE  LYS A  12      62.380  43.640  43.200  1.00  0.00           C
ATOM    190  HE1 LYS A  12      62.410  44.690  42.860  1.00  0.00           H
ATOM    191  HE2 LYS A  12      61.630  43.570  44.020  1.00  0.00           H
ATOM    192  NZ  LYS A  12      61.870  42.910  42.020  1.00  0.00           N
ATOM    193  HZ1 LYS A  12      61.940  41.890  42.190  1.00  0.00           H
ATOM    194  HZ2 LYS A  12      60.900  43.030  41.660  1.00  0.00           H
ATOM    195  HZ3 LYS A  12      62.360  43.190  41.140  1.00  0.00           H
ATOM    196  C   LYS A  12      63.770  43.690  48.400  1.00  0.00           C
ATOM    197  O   LYS A  12      64.780  44.190  48.880  1.00  0.00           O
ATOM    198  N   GLU A  13      62.530  43.720  48.950  1.00  0.00           N
ATOM    199  HN  GLU A  13      61.760  43.270  48.490  1.00  0.00           H
ATOM    200  CA  GLU A  13      62.380  44.420  50.180  1.00  0.00           C
ATOM    201  HA  GLU A  13      63.330  44.470  50.680  1.00  0.00           H
ATOM    202  CB  GLU A  13      61.720  45.780  49.930  1.00  0.00           C
ATOM    203  HB1 GLU A  13      60.920  45.980  50.670  1.00  0.00           H
ATOM    204  HB2 GLU A  13      61.410  45.800  48.860  1.00  0.00           H
ATOM    205  CG  GLU A  13      62.740  46.890  50.200  1.00  0.00           C
ATOM    206  HG1 GLU A  13      62.460  47.930  49.940  1.00  0.00           H
ATOM    207  HG2 GLU A  13      63.710  46.590  49.740  1.00  0.00           H
ATOM    208  CD  GLU A  13      63.010  47.050  51.690  1.00  0.00           C
ATOM    209  OE1 GLU A  13      62.280  47.770  52.410  1.00  0.00           O
ATOM    210  OE2 GLU A  13      63.950  46.340  52.140  1.00  0.00           O
ATOM    211  C   GLU A  13      61.480  43.600  51.050  1.00  0.00           C
ATOM    212  O   GLU A  13      60.710  42.820  50.490  1.00  0.00           O
ATOM    213  N   GLY A  14      61.510  43.810  52.380  1.00  0.00           N
ATOM    214  HN  GLY A  14      62.170  44.490  52.670  1.00  0.00           H
ATOM    215  CA  GLY A  14      60.650  43.170  53.320  1.00  0.00           C
ATOM    216  HA1 GLY A  14      60.780  43.600  54.310  1.00  0.00           H
ATOM    217  HA2 GLY A  14      59.620  43.310  53.010  1.00  0.00           H
ATOM    218  C   GLY A  14      60.960  41.740  53.640  1.00  0.00           C
ATOM    219  O   GLY A  14      60.070  40.940  53.920  1.00  0.00           O
ATOM    220  N   VAL A  15      62.270  41.430  53.630  1.00  0.00           N
ATOM    221  HN  VAL A  15      62.880  42.210  53.730  1.00  0.00           H
ATOM    222  CA  VAL A  15      62.840  40.130  53.800  1.00  0.00           C
ATOM    223  HA  VAL A  15      62.090  39.360  53.680  1.00  0.00           H
ATOM    224  CB  VAL A  15      63.860  39.700  52.790  1.00  0.00           C
ATOM    225  HB  VAL A  15      64.120  38.640  53.000  1.00  0.00           H
ATOM    226  CG1 VAL A  15      63.240  39.690  51.380  1.00  0.00           C
ATOM    227 HG11 VAL A  15      62.300  39.110  51.250  1.00  0.00           H
ATOM    228 HG12 VAL A  15      63.070  40.710  50.960  1.00  0.00           H
ATOM    229 HG13 VAL A  15      64.060  39.300  50.750  1.00  0.00           H
ATOM    230  CG2 VAL A  15      65.030  40.700  52.780  1.00  0.00           C
ATOM    231 HG21 VAL A  15      64.500  41.650  52.520  1.00  0.00           H
ATOM    232 HG22 VAL A  15      65.590  40.760  53.740  1.00  0.00           H
ATOM    233 HG23 VAL A  15      65.590  40.250  51.940  1.00  0.00           H
ATOM    234  C   VAL A  15      63.400  40.010  55.180  1.00  0.00           C
ATOM    235  O   VAL A  15      63.590  41.000  55.880  1.00  0.00           O
ATOM    236  N   VAL A  16      63.580  38.790  55.720  1.00  0.00           N
ATOM    237  HN  VAL A  16      63.230  38.010  55.210  1.00  0.00           H
ATOM    238  CA  VAL A  16      63.990  38.480  57.060  1.00  0.00           C
ATOM    239  HA  VAL A  16      63.580  39.210  57.730  1.00  0.00           H
ATOM    240  CB  VAL A  16      63.550  37.140  57.560  1.00  0.00           C
ATOM    241  HB  VAL A  16      63.900  36.910  58.590  1.00  0.00           H
ATOM    242  CG1 VAL A  16      62.030  37.240  57.790  1.00  0.00           C
ATOM    243 HG11 VAL A  16      61.450  37.260  56.840  1.00  0.00           H
ATOM    244 HG12 VAL A  16      61.820  36.210  58.160  1.00  0.00           H
ATOM    245 HG13 VAL A  16      61.760  38.020  58.530  1.00  0.00           H
ATOM    246  CG2 VAL A  16      63.920  36.050  56.530  1.00  0.00           C
ATOM    247 HG21 VAL A  16      63.340  35.110  56.570  1.00  0.00           H
ATOM    248 HG22 VAL A  16      64.000  36.330  55.460  1.00  0.00           H
ATOM    249 HG23 VAL A  16      64.950  35.680  56.750  1.00  0.00           H
ATOM    250  C   VAL A  16      65.470  38.620  57.190  1.00  0.00           C
ATOM    251  O   VAL A  16      66.000  38.410  58.280  1.00  0.00           O
ATOM    252  N   ALA A  17      66.140  39.040  56.100  1.00  0.00           N
ATOM    253  HN  ALA A  17      65.700  39.110  55.200  1.00  0.00           H
ATOM    254  CA  ALA A  17      67.560  39.140  55.970  1.00  0.00           C
ATOM    255  HA  ALA A  17      68.010  38.510  56.730  1.00  0.00           H
ATOM    256  CB  ALA A  17      67.890  38.560  54.580  1.00  0.00           C
ATOM    257  HB1 ALA A  17      68.980  38.680  54.390  1.00  0.00           H
ATOM    258  HB2 ALA A  17      67.770  37.460  54.490  1.00  0.00           H
ATOM    259  HB3 ALA A  17      67.240  39.060  53.840  1.00  0.00           H
ATOM    260  C   ALA A  17      68.050  40.550  56.010  1.00  0.00           C
ATOM    261  O   ALA A  17      69.180  40.900  55.670  1.00  0.00           O
ATOM    262  N   ALA A  18      67.170  41.510  56.340  1.00  0.00           N
ATOM    263  HN  ALA A  18      66.280  41.270  56.720  1.00  0.00           H
ATOM    264  CA  ALA A  18      67.600  42.840  56.630  1.00  0.00           C
ATOM    265  HA  ALA A  18      68.310  43.170  55.880  1.00  0.00           H
ATOM    266  CB  ALA A  18      66.400  43.800  56.590  1.00  0.00           C
ATOM    267  HB1 ALA A  18      65.590  43.580  57.330  1.00  0.00           H
ATOM    268  HB2 ALA A  18      66.740  44.850  56.740  1.00  0.00           H
ATOM    269  HB3 ALA A  18      66.060  43.750  55.540  1.00  0.00           H
ATOM    270  C   ALA A  18      68.290  42.890  57.950  1.00  0.00           C
ATOM    271  O   ALA A  18      68.320  41.960  58.760  1.00  0.00           O
ATOM    272  N   ALA A  19      68.830  44.090  58.230  1.00  0.00           N
ATOM    273  HN  ALA A  19      68.770  44.770  57.510  1.00  0.00           H
ATOM    274  CA  ALA A  19      69.340  44.460  59.520  1.00  0.00           C
ATOM    275  HA  ALA A  19      70.160  43.780  59.710  1.00  0.00           H
ATOM    276  CB  ALA A  19      70.150  45.770  59.510  1.00  0.00           C
ATOM    277  HB1 ALA A  19      70.510  46.000  58.490  1.00  0.00           H
ATOM    278  HB2 ALA A  19      69.570  46.650  59.840  1.00  0.00           H
ATOM    279  HB3 ALA A  19      71.030  45.650  60.180  1.00  0.00           H
ATOM    280  C   ALA A  19      68.400  44.480  60.670  1.00  0.00           C
ATOM    281  O   ALA A  19      67.200  44.730  60.540  1.00  0.00           O
ATOM    282  N   GLU A  20      68.850  44.120  61.880  1.00  0.00           N
ATOM    283  HN  GLU A  20      69.770  43.730  61.930  1.00  0.00           H
ATOM    284  CA  GLU A  20      68.290  44.160  63.190  1.00  0.00           C
ATOM    285  HA  GLU A  20      67.390  43.570  63.090  1.00  0.00           H
ATOM    286  CB  GLU A  20      69.340  43.600  64.160  1.00  0.00           C
ATOM    287  HB1 GLU A  20      68.840  43.400  65.130  1.00  0.00           H
ATOM    288  HB2 GLU A  20      70.210  44.260  64.370  1.00  0.00           H
ATOM    289  CG  GLU A  20      69.880  42.200  63.840  1.00  0.00           C
ATOM    290  HG1 GLU A  20      69.340  41.630  63.050  1.00  0.00           H
ATOM    291  HG2 GLU A  20      69.840  41.540  64.730  1.00  0.00           H
ATOM    292  CD  GLU A  20      71.290  42.350  63.290  1.00  0.00           C
ATOM    293  OE1 GLU A  20      72.140  41.480  63.620  1.00  0.00           O
ATOM    294  OE2 GLU A  20      71.580  43.260  62.470  1.00  0.00           O
ATOM    295  C   GLU A  20      67.900  45.530  63.650  1.00  0.00           C
ATOM    296  O   GLU A  20      66.860  45.680  64.290  1.00  0.00           O
ATOM    297  N   LYS A  21      68.690  46.540  63.260  1.00  0.00           N
ATOM    298  HN  LYS A  21      69.650  46.330  63.080  1.00  0.00           H
ATOM    299  CA  LYS A  21      68.300  47.910  63.320  1.00  0.00           C
ATOM    300  HA  LYS A  21      68.160  48.130  64.370  1.00  0.00           H
ATOM    301  CB  LYS A  21      69.540  48.800  63.080  1.00  0.00           C
ATOM    302  HB1 LYS A  21      70.160  48.540  62.200  1.00  0.00           H
ATOM    303  HB2 LYS A  21      70.250  48.690  63.930  1.00  0.00           H
ATOM    304  CG  LYS A  21      69.110  50.260  62.940  1.00  0.00           C
ATOM    305  HG1 LYS A  21      68.470  50.580  63.790  1.00  0.00           H
ATOM    306  HG2 LYS A  21      68.420  50.470  62.090  1.00  0.00           H
ATOM    307  CD  LYS A  21      70.300  51.210  62.810  1.00  0.00           C
ATOM    308  HD1 LYS A  21      71.040  51.030  63.620  1.00  0.00           H
ATOM    309  HD2 LYS A  21      70.890  50.990  61.900  1.00  0.00           H
ATOM    310  CE  LYS A  21      69.900  52.680  62.980  1.00  0.00           C
ATOM    311  HE1 LYS A  21      70.820  53.280  62.850  1.00  0.00           H
ATOM    312  HE2 LYS A  21      69.410  52.870  63.960  1.00  0.00           H
ATOM    313  NZ  LYS A  21      68.850  53.010  61.990  1.00  0.00           N
ATOM    314  HZ1 LYS A  21      67.960  52.490  62.080  1.00  0.00           H
ATOM    315  HZ2 LYS A  21      68.600  54.010  61.830  1.00  0.00           H
ATOM    316  HZ3 LYS A  21      69.100  52.620  61.060  1.00  0.00           H
ATOM    317  C   LYS A  21      67.020  48.230  62.630  1.00  0.00           C
ATOM    318  O   LYS A  21      66.710  47.690  61.570  1.00  0.00           O
ATOM    319  N   THR A  22      66.280  49.190  63.220  1.00  0.00           N
ATOM    320  HN  THR A  22      66.510  49.690  64.050  1.00  0.00           H
ATOM    321  CA  THR A  22      65.120  49.750  62.610  1.00  0.00           C
ATOM    322  HA  THR A  22      64.790  49.010  61.890  1.00  0.00           H
ATOM    323  CB  THR A  22      63.950  49.860  63.540  1.00  0.00           C
ATOM    324  HB  THR A  22      63.090  50.340  63.030  1.00  0.00           H
ATOM    325  OG1 THR A  22      64.200  50.740  64.630  1.00  0.00           O
ATOM    326  HG1 THR A  22      63.480  51.370  64.550  1.00  0.00           H
ATOM    327  CG2 THR A  22      63.620  48.500  64.180  1.00  0.00           C
ATOM    328 HG21 THR A  22      62.760  48.540  64.880  1.00  0.00           H
ATOM    329 HG22 THR A  22      63.320  47.740  63.430  1.00  0.00           H
ATOM    330 HG23 THR A  22      64.500  48.010  64.660  1.00  0.00           H
ATOM    331  C   THR A  22      65.400  51.020  61.880  1.00  0.00           C
ATOM    332  O   THR A  22      66.220  51.820  62.310  1.00  0.00           O
ATOM    333  N   LYS A  23      64.610  51.260  60.820  1.00  0.00           N
ATOM    334  HN  LYS A  23      64.050  50.500  60.500  1.00  0.00           H
ATOM    335  CA  LYS A  23      64.560  52.510  60.110  1.00  0.00           C
ATOM    336  HA  LYS A  23      64.780  53.280  60.830  1.00  0.00           H
ATOM    337  CB  LYS A  23      65.620  52.540  59.000  1.00  0.00           C
ATOM    338  HB1 LYS A  23      65.670  51.590  58.420  1.00  0.00           H
ATOM    339  HB2 LYS A  23      66.590  52.630  59.530  1.00  0.00           H
ATOM    340  CG  LYS A  23      65.550  53.670  57.970  1.00  0.00           C
ATOM    341  HG1 LYS A  23      65.610  54.650  58.480  1.00  0.00           H
ATOM    342  HG2 LYS A  23      64.580  53.640  57.430  1.00  0.00           H
ATOM    343  CD  LYS A  23      66.700  53.620  56.960  1.00  0.00           C
ATOM    344  HD1 LYS A  23      66.740  54.620  56.480  1.00  0.00           H
ATOM    345  HD2 LYS A  23      67.650  53.670  57.540  1.00  0.00           H
ATOM    346  CE  LYS A  23      66.560  52.470  55.950  1.00  0.00           C
ATOM    347  HE1 LYS A  23      65.700  52.510  55.260  1.00  0.00           H
ATOM    348  HE2 LYS A  23      66.400  51.490  56.460  1.00  0.00           H
ATOM    349  NZ  LYS A  23      67.850  52.310  55.230  1.00  0.00           N
ATOM    350  HZ1 LYS A  23      68.520  51.910  55.920  1.00  0.00           H
ATOM    351  HZ2 LYS A  23      67.830  51.610  54.470  1.00  0.00           H
ATOM    352  HZ3 LYS A  23      68.200  53.260  54.990  1.00  0.00           H
ATOM    353  C   LYS A  23      63.260  52.940  59.530  1.00  0.00           C
ATOM    354  O   LYS A  23      62.550  52.170  58.880  1.00  0.00           O
ATOM    355  N   GLN A  24      62.840  54.160  59.920  1.00  0.00           N
ATOM    356  HN  GLN A  24      63.250  54.610  60.700  1.00  0.00           H
ATOM    357  CA  GLN A  24      61.550  54.650  59.550  1.00  0.00           C
ATOM    358  HA  GLN A  24      60.800  53.880  59.500  1.00  0.00           H
ATOM    359  CB  GLN A  24      61.130  55.810  60.470  1.00  0.00           C
ATOM    360  HB1 GLN A  24      60.100  55.970  60.090  1.00  0.00           H
ATOM    361  HB2 GLN A  24      61.700  56.740  60.230  1.00  0.00           H
ATOM    362  CG  GLN A  24      61.090  55.540  61.970  1.00  0.00           C
ATOM    363  HG1 GLN A  24      62.120  55.480  62.390  1.00  0.00           H
ATOM    364  HG2 GLN A  24      60.500  54.610  62.150  1.00  0.00           H
ATOM    365  CD  GLN A  24      60.470  56.660  62.790  1.00  0.00           C
ATOM    366  OE1 GLN A  24      61.070  57.650  63.200  1.00  0.00           O
ATOM    367  NE2 GLN A  24      59.160  56.470  63.110  1.00  0.00           N
ATOM    368 HE21 GLN A  24      58.660  55.670  62.770  1.00  0.00           H
ATOM    369 HE22 GLN A  24      58.660  57.220  63.540  1.00  0.00           H
ATOM    370  C   GLN A  24      61.650  55.100  58.130  1.00  0.00           C
ATOM    371  O   GLN A  24      62.480  55.950  57.780  1.00  0.00           O
ATOM    372  N   GLY A  25      60.870  54.540  57.200  1.00  0.00           N
ATOM    373  HN  GLY A  25      60.250  53.810  57.490  1.00  0.00           H
ATOM    374  CA  GLY A  25      60.790  55.000  55.840  1.00  0.00           C
ATOM    375  HA1 GLY A  25      61.780  55.030  55.400  1.00  0.00           H
ATOM    376  HA2 GLY A  25      60.100  54.350  55.320  1.00  0.00           H
ATOM    377  C   GLY A  25      60.210  56.370  55.870  1.00  0.00           C
ATOM    378  O   GLY A  25      59.100  56.550  56.380  1.00  0.00           O
ATOM    379  N   VAL A  26      60.890  57.280  55.160  1.00  0.00           N
ATOM    380  HN  VAL A  26      61.770  56.960  54.820  1.00  0.00           H
ATOM    381  CA  VAL A  26      60.470  58.640  55.000  1.00  0.00           C
ATOM    382  HA  VAL A  26      60.440  59.070  55.980  1.00  0.00           H
ATOM    383  CB  VAL A  26      61.540  59.300  54.180  1.00  0.00           C
ATOM    384  HB  VAL A  26      61.600  58.810  53.180  1.00  0.00           H
ATOM    385  CG1 VAL A  26      61.290  60.800  53.980  1.00  0.00           C
ATOM    386 HG11 VAL A  26      61.990  61.240  53.230  1.00  0.00           H
ATOM    387 HG12 VAL A  26      60.310  61.010  53.510  1.00  0.00           H
ATOM    388 HG13 VAL A  26      61.530  61.350  54.920  1.00  0.00           H
ATOM    389  CG2 VAL A  26      62.920  59.140  54.840  1.00  0.00           C
ATOM    390 HG21 VAL A  26      62.880  59.560  55.870  1.00  0.00           H
ATOM    391 HG22 VAL A  26      63.260  58.080  54.820  1.00  0.00           H
ATOM    392 HG23 VAL A  26      63.560  59.810  54.230  1.00  0.00           H
ATOM    393  C   VAL A  26      59.130  58.830  54.370  1.00  0.00           C
ATOM    394  O   VAL A  26      58.740  58.140  53.430  1.00  0.00           O
ATOM    395  N   ALA A  27      58.300  59.760  54.880  1.00  0.00           N
ATOM    396  HN  ALA A  27      58.540  60.130  55.780  1.00  0.00           H
ATOM    397  CA  ALA A  27      57.010  60.170  54.430  1.00  0.00           C
ATOM    398  HA  ALA A  27      56.470  59.250  54.250  1.00  0.00           H
ATOM    399  CB  ALA A  27      56.370  61.050  55.510  1.00  0.00           C
ATOM    400  HB1 ALA A  27      56.030  60.490  56.410  1.00  0.00           H
ATOM    401  HB2 ALA A  27      57.020  61.880  55.840  1.00  0.00           H
ATOM    402  HB3 ALA A  27      55.400  61.440  55.130  1.00  0.00           H
ATOM    403  C   ALA A  27      56.970  60.960  53.170  1.00  0.00           C
ATOM    404  O   ALA A  27      57.930  61.660  52.860  1.00  0.00           O
ATOM    405  N   GLU A  28      55.890  60.980  52.370  1.00  0.00           N
ATOM    406  HN  GLU A  28      55.080  60.530  52.740  1.00  0.00           H
ATOM    407  CA  GLU A  28      55.710  61.800  51.200  1.00  0.00           C
ATOM    408  HA  GLU A  28      56.670  61.810  50.710  1.00  0.00           H
ATOM    409  CB  GLU A  28      54.710  61.290  50.150  1.00  0.00           C
ATOM    410  HB1 GLU A  28      53.810  61.890  49.870  1.00  0.00           H
ATOM    411  HB2 GLU A  28      54.280  60.360  50.580  1.00  0.00           H
ATOM    412  CG  GLU A  28      55.370  61.000  48.800  1.00  0.00           C
ATOM    413  HG1 GLU A  28      55.060  59.970  48.550  1.00  0.00           H
ATOM    414  HG2 GLU A  28      56.450  60.780  48.960  1.00  0.00           H
ATOM    415  CD  GLU A  28      55.130  61.870  47.580  1.00  0.00           C
ATOM    416  OE1 GLU A  28      56.060  62.560  47.090  1.00  0.00           O
ATOM    417  OE2 GLU A  28      53.990  61.860  47.050  1.00  0.00           O
ATOM    418  C   GLU A  28      55.560  63.230  51.590  1.00  0.00           C
ATOM    419  O   GLU A  28      54.710  63.580  52.420  1.00  0.00           O
ATOM    420  N   ALA A  29      56.290  64.070  50.830  1.00  0.00           N
ATOM    421  HN  ALA A  29      56.970  63.770  50.160  1.00  0.00           H
ATOM    422  CA  ALA A  29      56.170  65.490  50.740  1.00  0.00           C
ATOM    423  HA  ALA A  29      55.340  65.660  51.420  1.00  0.00           H
ATOM    424  CB  ALA A  29      57.430  66.210  51.230  1.00  0.00           C
ATOM    425  HB1 ALA A  29      57.710  65.890  52.260  1.00  0.00           H
ATOM    426  HB2 ALA A  29      58.240  65.950  50.510  1.00  0.00           H
ATOM    427  HB3 ALA A  29      57.340  67.320  51.290  1.00  0.00           H
ATOM    428  C   ALA A  29      55.750  65.860  49.360  1.00  0.00           C
ATOM    429  O   ALA A  29      56.480  65.670  48.390  1.00  0.00           O
ATOM    430  N   ALA A  30      54.510  66.380  49.230  1.00  0.00           N
ATOM    431  HN  ALA A  30      54.000  66.730  50.020  1.00  0.00           H
ATOM    432  CA  ALA A  30      53.740  66.650  48.060  1.00  0.00           C
ATOM    433  HA  ALA A  30      53.440  65.730  47.590  1.00  0.00           H
ATOM    434  CB  ALA A  30      52.470  67.480  48.320  1.00  0.00           C
ATOM    435  HB1 ALA A  30      51.800  67.030  49.080  1.00  0.00           H
ATOM    436  HB2 ALA A  30      52.740  68.510  48.620  1.00  0.00           H
ATOM    437  HB3 ALA A  30      51.930  67.640  47.360  1.00  0.00           H
ATOM    438  C   ALA A  30      54.530  67.380  47.030  1.00  0.00           C
ATOM    439  O   ALA A  30      55.030  68.460  47.340  1.00  0.00           O
ATOM    440  N   GLY A  31      54.880  66.910  45.820  1.00  0.00           N
ATOM    441  HN  GLY A  31      54.680  65.960  45.570  1.00  0.00           H
ATOM    442  CA  GLY A  31      55.720  67.590  44.890  1.00  0.00           C
ATOM    443  HA1 GLY A  31      55.630  67.130  43.910  1.00  0.00           H
ATOM    444  HA2 GLY A  31      55.270  68.560  44.730  1.00  0.00           H
ATOM    445  C   GLY A  31      57.180  67.660  45.190  1.00  0.00           C
ATOM    446  O   GLY A  31      57.780  68.700  44.920  1.00  0.00           O
ATOM    447  N   LYS A  32      57.810  66.630  45.770  1.00  0.00           N
ATOM    448  HN  LYS A  32      57.270  65.830  46.040  1.00  0.00           H
ATOM    449  CA  LYS A  32      59.190  66.600  46.140  1.00  0.00           C
ATOM    450  HA  LYS A  32      59.740  67.160  45.400  1.00  0.00           H
ATOM    451  CB  LYS A  32      59.340  67.090  47.590  1.00  0.00           C
ATOM    452  HB1 LYS A  32      60.160  66.540  48.090  1.00  0.00           H
ATOM    453  HB2 LYS A  32      58.420  66.860  48.170  1.00  0.00           H
ATOM    454  CG  LYS A  32      59.600  68.600  47.690  1.00  0.00           C
ATOM    455  HG1 LYS A  32      59.160  69.080  46.790  1.00  0.00           H
ATOM    456  HG2 LYS A  32      60.700  68.700  47.680  1.00  0.00           H
ATOM    457  CD  LYS A  32      59.020  69.250  48.940  1.00  0.00           C
ATOM    458  HD1 LYS A  32      59.290  68.640  49.830  1.00  0.00           H
ATOM    459  HD2 LYS A  32      59.590  70.190  49.130  1.00  0.00           H
ATOM    460  CE  LYS A  32      57.510  69.510  49.010  1.00  0.00           C
ATOM    461  HE1 LYS A  32      57.320  70.050  49.960  1.00  0.00           H
ATOM    462  HE2 LYS A  32      56.920  68.570  49.100  1.00  0.00           H
ATOM    463  NZ  LYS A  32      56.990  70.240  47.840  1.00  0.00           N
ATOM    464  HZ1 LYS A  32      57.650  71.020  47.640  1.00  0.00           H
ATOM    465  HZ2 LYS A  32      56.920  69.670  46.970  1.00  0.00           H
ATOM    466  HZ3 LYS A  32      56.050  70.640  48.040  1.00  0.00           H
ATOM    467  C   LYS A  32      59.660  65.180  46.060  1.00  0.00           C
ATOM    468  O   LYS A  32      60.500  64.830  45.240  1.00  0.00           O
ATOM    469  N   THR A  33      59.160  64.330  46.970  1.00  0.00           N
ATOM    470  HN  THR A  33      58.450  64.630  47.600  1.00  0.00           H
ATOM    471  CA  THR A  33      59.690  63.000  47.060  1.00  0.00           C
ATOM    472  HA  THR A  33      60.770  62.950  47.140  1.00  0.00           H
ATOM    473  CB  THR A  33      59.310  62.330  48.340  1.00  0.00           C
ATOM    474  HB  THR A  33      59.310  61.230  48.190  1.00  0.00           H
ATOM    475  OG1 THR A  33      58.060  62.840  48.790  1.00  0.00           O
ATOM    476  HG1 THR A  33      57.360  62.640  48.170  1.00  0.00           H
ATOM    477  CG2 THR A  33      60.350  62.680  49.420  1.00  0.00           C
ATOM    478 HG21 THR A  33      60.610  63.760  49.430  1.00  0.00           H
ATOM    479 HG22 THR A  33      60.140  62.450  50.480  1.00  0.00           H
ATOM    480 HG23 THR A  33      61.310  62.210  49.120  1.00  0.00           H
ATOM    481  C   THR A  33      59.530  62.080  45.900  1.00  0.00           C
ATOM    482  O   THR A  33      60.380  61.280  45.500  1.00  0.00           O
ATOM    483  N   LYS A  34      58.330  62.010  45.310  1.00  0.00           N
ATOM    484  HN  LYS A  34      57.530  62.470  45.680  1.00  0.00           H
ATOM    485  CA  LYS A  34      58.100  61.360  44.050  1.00  0.00           C
ATOM    486  HA  LYS A  34      58.460  60.340  44.110  1.00  0.00           H
ATOM    487  CB  LYS A  34      56.580  61.280  43.860  1.00  0.00           C
ATOM    488  HB1 LYS A  34      56.250  62.330  43.990  1.00  0.00           H
ATOM    489  HB2 LYS A  34      56.240  60.760  44.780  1.00  0.00           H
ATOM    490  CG  LYS A  34      56.130  60.490  42.630  1.00  0.00           C
ATOM    491  HG1 LYS A  34      56.770  59.590  42.500  1.00  0.00           H
ATOM    492  HG2 LYS A  34      56.400  61.060  41.720  1.00  0.00           H
ATOM    493  CD  LYS A  34      54.660  60.070  42.690  1.00  0.00           C
ATOM    494  HD1 LYS A  34      54.480  59.560  41.720  1.00  0.00           H
ATOM    495  HD2 LYS A  34      54.570  59.350  43.540  1.00  0.00           H
ATOM    496  CE  LYS A  34      53.710  61.220  43.020  1.00  0.00           C
ATOM    497  HE1 LYS A  34      53.750  62.130  42.380  1.00  0.00           H
ATOM    498  HE2 LYS A  34      53.900  61.570  44.050  1.00  0.00           H
ATOM    499  NZ  LYS A  34      52.360  60.630  42.930  1.00  0.00           N
ATOM    500  HZ1 LYS A  34      51.710  61.310  43.380  1.00  0.00           H
ATOM    501  HZ2 LYS A  34      52.000  60.430  41.980  1.00  0.00           H
ATOM    502  HZ3 LYS A  34      52.300  59.760  43.490  1.00  0.00           H
ATOM    503  C   LYS A  34      58.820  61.950  42.890  1.00  0.00           C
ATOM    504  O   LYS A  34      58.740  63.160  42.680  1.00  0.00           O
ATOM    505  N   GLU A  35      59.450  61.080  42.080  1.00  0.00           N
ATOM    506  HN  GLU A  35      59.590  60.120  42.320  1.00  0.00           H
ATOM    507  CA  GLU A  35      60.080  61.370  40.830  1.00  0.00           C
ATOM    508  HA  GLU A  35      60.930  61.970  41.140  1.00  0.00           H
ATOM    509  CB  GLU A  35      60.580  60.050  40.230  1.00  0.00           C
ATOM    510  HB1 GLU A  35      61.180  60.130  39.300  1.00  0.00           H
ATOM    511  HB2 GLU A  35      59.720  59.340  40.180  1.00  0.00           H
ATOM    512  CG  GLU A  35      61.600  59.470  41.200  1.00  0.00           C
ATOM    513  HG1 GLU A  35      62.110  60.180  41.890  1.00  0.00           H
ATOM    514  HG2 GLU A  35      62.470  59.070  40.620  1.00  0.00           H
ATOM    515  CD  GLU A  35      61.010  58.320  42.010  1.00  0.00           C
ATOM    516  OE1 GLU A  35      59.930  58.440  42.650  1.00  0.00           O
ATOM    517  OE2 GLU A  35      61.500  57.180  41.820  1.00  0.00           O
ATOM    518  C   GLU A  35      59.360  62.230  39.850  1.00  0.00           C
ATOM    519  O   GLU A  35      58.340  61.810  39.300  1.00  0.00           O
ATOM    520  N   GLY A  36      59.950  63.410  39.570  1.00  0.00           N
ATOM    521  HN  GLY A  36      60.800  63.510  40.080  1.00  0.00           H
ATOM    522  CA  GLY A  36      59.560  64.400  38.610  1.00  0.00           C
ATOM    523  HA1 GLY A  36      60.370  65.100  38.500  1.00  0.00           H
ATOM    524  HA2 GLY A  36      59.350  63.890  37.690  1.00  0.00           H
ATOM    525  C   GLY A  36      58.270  65.070  38.950  1.00  0.00           C
ATOM    526  O   GLY A  36      57.730  65.810  38.120  1.00  0.00           O
ATOM    527  N   VAL A  37      57.840  65.110  40.220  1.00  0.00           N
ATOM    528  HN  VAL A  37      58.310  64.610  40.940  1.00  0.00           H
ATOM    529  CA  VAL A  37      56.540  65.610  40.570  1.00  0.00           C
ATOM    530  HA  VAL A  37      55.960  65.920  39.720  1.00  0.00           H
ATOM    531  CB  VAL A  37      55.730  64.490  41.160  1.00  0.00           C
ATOM    532  HB  VAL A  37      56.310  63.860  41.860  1.00  0.00           H
ATOM    533  CG1 VAL A  37      54.550  65.070  41.960  1.00  0.00           C
ATOM    534 HG11 VAL A  37      54.840  65.720  42.810  1.00  0.00           H
ATOM    535 HG12 VAL A  37      53.880  65.760  41.410  1.00  0.00           H
ATOM    536 HG13 VAL A  37      53.890  64.230  42.300  1.00  0.00           H
ATOM    537  CG2 VAL A  37      55.060  63.760  39.990  1.00  0.00           C
ATOM    538 HG21 VAL A  37      54.580  64.570  39.390  1.00  0.00           H
ATOM    539 HG22 VAL A  37      55.820  63.270  39.350  1.00  0.00           H
ATOM    540 HG23 VAL A  37      54.230  63.060  40.230  1.00  0.00           H
ATOM    541  C   VAL A  37      56.790  66.820  41.400  1.00  0.00           C
ATOM    542  O   VAL A  37      57.300  66.620  42.500  1.00  0.00           O
ATOM    543  N   LEU A  38      56.500  68.060  40.970  1.00  0.00           N
ATOM    544  HN  LEU A  38      56.310  68.200  40.000  1.00  0.00           H
ATOM    545  CA  LEU A  38      56.860  69.230  41.730  1.00  0.00           C
ATOM    546  HA  LEU A  38      57.350  68.990  42.660  1.00  0.00           H
ATOM    547  CB  LEU A  38      57.670  70.210  40.880  1.00  0.00           C
ATOM    548  HB1 LEU A  38      57.040  70.690  40.090  1.00  0.00           H
ATOM    549  HB2 LEU A  38      58.500  69.740  40.320  1.00  0.00           H
ATOM    550  CG  LEU A  38      58.410  71.330  41.620  1.00  0.00           C
ATOM    551  HG  LEU A  38      57.730  71.850  42.340  1.00  0.00           H
ATOM    552  CD1 LEU A  38      59.640  70.820  42.400  1.00  0.00           C
ATOM    553 HD11 LEU A  38      60.360  70.390  41.670  1.00  0.00           H
ATOM    554 HD12 LEU A  38      60.110  71.640  42.980  1.00  0.00           H
ATOM    555 HD13 LEU A  38      59.200  70.090  43.120  1.00  0.00           H
ATOM    556  CD2 LEU A  38      58.830  72.450  40.650  1.00  0.00           C
ATOM    557 HD21 LEU A  38      59.260  73.310  41.200  1.00  0.00           H
ATOM    558 HD22 LEU A  38      59.700  72.210  40.000  1.00  0.00           H
ATOM    559 HD23 LEU A  38      58.140  72.780  39.840  1.00  0.00           H
ATOM    560  C   LEU A  38      55.570  69.870  42.120  1.00  0.00           C
ATOM    561  O   LEU A  38      55.560  70.890  42.810  1.00  0.00           O
ATOM    562  N   TYR A  39      54.440  69.290  41.670  1.00  0.00           N
ATOM    563  HN  TYR A  39      54.360  68.530  41.040  1.00  0.00           H
ATOM    564  CA  TYR A  39      53.150  69.820  41.980  1.00  0.00           C
ATOM    565  HA  TYR A  39      53.080  70.890  41.830  1.00  0.00           H
ATOM    566  CB  TYR A  39      52.290  69.150  40.890  1.00  0.00           C
ATOM    567  HB1 TYR A  39      52.340  68.050  40.960  1.00  0.00           H
ATOM    568  HB2 TYR A  39      52.770  69.360  39.920  1.00  0.00           H
ATOM    569  CG  TYR A  39      50.910  69.720  40.940  1.00  0.00           C
ATOM    570  CD1 TYR A  39      49.820  68.900  40.730  1.00  0.00           C
ATOM    571  HD1 TYR A  39      49.960  67.840  40.560  1.00  0.00           H
ATOM    572  CE1 TYR A  39      48.520  69.360  40.660  1.00  0.00           C
ATOM    573  HE1 TYR A  39      47.700  68.670  40.560  1.00  0.00           H
ATOM    574  CZ  TYR A  39      48.340  70.720  40.760  1.00  0.00           C
ATOM    575  OH  TYR A  39      47.020  71.210  40.720  1.00  0.00           O
ATOM    576  HH  TYR A  39      47.090  72.170  40.680  1.00  0.00           H
ATOM    577  CD2 TYR A  39      50.680  71.060  41.100  1.00  0.00           C
ATOM    578  HD2 TYR A  39      51.490  71.770  41.190  1.00  0.00           H
ATOM    579  CE2 TYR A  39      49.400  71.560  41.000  1.00  0.00           C
ATOM    580  HE2 TYR A  39      49.160  72.610  41.110  1.00  0.00           H
ATOM    581  C   TYR A  39      52.640  69.520  43.350  1.00  0.00           C
ATOM    582  O   TYR A  39      52.580  68.320  43.590  1.00  0.00           O
ATOM    583  N   VAL A  40      52.380  70.570  44.150  1.00  0.00           N
ATOM    584  HN  VAL A  40      52.700  71.510  44.020  1.00  0.00           H
ATOM    585  CA  VAL A  40      51.960  70.380  45.500  1.00  0.00           C
ATOM    586  HA  VAL A  40      52.470  69.470  45.800  1.00  0.00           H
ATOM    587  CB  VAL A  40      52.520  71.530  46.290  1.00  0.00           C
ATOM    588  HB  VAL A  40      52.240  72.510  45.840  1.00  0.00           H
ATOM    589  CG1 VAL A  40      52.090  71.700  47.760  1.00  0.00           C
ATOM    590 HG11 VAL A  40      52.640  72.510  48.290  1.00  0.00           H
ATOM    591 HG12 VAL A  40      51.010  71.980  47.800  1.00  0.00           H
ATOM    592 HG13 VAL A  40      52.300  70.880  48.480  1.00  0.00           H
ATOM    593  CG2 VAL A  40      54.050  71.500  46.250  1.00  0.00           C
ATOM    594 HG21 VAL A  40      54.530  72.240  46.930  1.00  0.00           H
ATOM    595 HG22 VAL A  40      54.420  70.520  46.630  1.00  0.00           H
ATOM    596 HG23 VAL A  40      54.470  71.730  45.250  1.00  0.00           H
ATOM    597  C   VAL A  40      50.500  70.170  45.650  1.00  0.00           C
ATOM    598  O   VAL A  40      50.040  69.560  46.620  1.00  0.00           O
ATOM    599  N   GLY A  41      49.720  70.620  44.650  1.00  0.00           N
ATOM    600  HN  GLY A  41      50.110  71.210  43.950  1.00  0.00           H
ATOM    601  CA  GLY A  41      48.300  70.480  44.540  1.00  0.00           C
ATOM    602  HA1 GLY A  41      47.800  70.830  45.430  1.00  0.00           H
ATOM    603  HA2 GLY A  41      47.870  71.020  43.710  1.00  0.00           H
ATOM    604  C   GLY A  41      47.800  69.090  44.390  1.00  0.00           C
ATOM    605  O   GLY A  41      47.240  68.760  43.350  1.00  0.00           O
ATOM    606  N   SER A  42      48.040  68.190  45.370  1.00  0.00           N
ATOM    607  HN  SER A  42      48.370  68.430  46.280  1.00  0.00           H
ATOM    608  CA  SER A  42      47.590  66.840  45.200  1.00  0.00           C
ATOM    609  HA  SER A  42      46.690  66.960  44.610  1.00  0.00           H
ATOM    610  CB  SER A  42      48.570  65.940  44.440  1.00  0.00           C
ATOM    611  HB1 SER A  42      48.140  64.920  44.490  1.00  0.00           H
ATOM    612  HB2 SER A  42      49.540  66.040  44.980  1.00  0.00           H
ATOM    613  OG  SER A  42      48.780  66.490  43.140  1.00  0.00           O
ATOM    614  HG1 SER A  42      48.310  67.330  43.120  1.00  0.00           H
ATOM    615  C   SER A  42      47.250  66.340  46.560  1.00  0.00           C
ATOM    616  O   SER A  42      47.480  66.920  47.620  1.00  0.00           O
ATOM    617  N   LYS A  43      46.640  65.140  46.550  1.00  0.00           N
ATOM    618  HN  LYS A  43      46.460  64.710  45.670  1.00  0.00           H
ATOM    619  CA  LYS A  43      46.040  64.560  47.720  1.00  0.00           C
ATOM    620  HA  LYS A  43      46.160  65.060  48.670  1.00  0.00           H
ATOM    621  CB  LYS A  43      44.530  64.620  47.430  1.00  0.00           C
ATOM    622  HB1 LYS A  43      44.310  63.840  46.670  1.00  0.00           H
ATOM    623  HB2 LYS A  43      44.330  65.540  46.840  1.00  0.00           H
ATOM    624  CG  LYS A  43      43.540  64.610  48.590  1.00  0.00           C
ATOM    625  HG1 LYS A  43      42.590  64.850  48.060  1.00  0.00           H
ATOM    626  HG2 LYS A  43      43.870  65.460  49.220  1.00  0.00           H
ATOM    627  CD  LYS A  43      43.320  63.340  49.420  1.00  0.00           C
ATOM    628  HD1 LYS A  43      44.290  63.050  49.890  1.00  0.00           H
ATOM    629  HD2 LYS A  43      42.630  63.580  50.250  1.00  0.00           H
ATOM    630  CE  LYS A  43      42.740  62.210  48.560  1.00  0.00           C
ATOM    631  HE1 LYS A  43      43.420  62.100  47.690  1.00  0.00           H
ATOM    632  HE2 LYS A  43      41.730  62.590  48.310  1.00  0.00           H
ATOM    633  NZ  LYS A  43      42.640  60.910  49.250  1.00  0.00           N
ATOM    634  HZ1 LYS A  43      42.050  60.300  48.650  1.00  0.00           H
ATOM    635  HZ2 LYS A  43      43.620  60.570  49.150  1.00  0.00           H
ATOM    636  HZ3 LYS A  43      42.360  60.900  50.250  1.00  0.00           H
ATOM    637  C   LYS A  43      46.470  63.140  47.830  1.00  0.00           C
ATOM    638  O   LYS A  43      46.710  62.580  46.760  1.00  0.00           O
ATOM    639  N   THR A  44      46.590  62.570  49.040  1.00  0.00           N
ATOM    640  HN  THR A  44      46.310  63.020  49.890  1.00  0.00           H
ATOM    641  CA  THR A  44      47.130  61.280  49.320  1.00  0.00           C
ATOM    642  HA  THR A  44      48.100  61.300  48.840  1.00  0.00           H
ATOM    643  CB  THR A  44      47.330  61.100  50.800  1.00  0.00           C
ATOM    644  HB  THR A  44      47.470  60.020  51.030  1.00  0.00           H
ATOM    645  OG1 THR A  44      46.270  61.560  51.610  1.00  0.00           O
ATOM    646  HG1 THR A  44      45.640  60.840  51.480  1.00  0.00           H
ATOM    647  CG2 THR A  44      48.610  61.800  51.290  1.00  0.00           C
ATOM    648 HG21 THR A  44      48.410  62.890  51.250  1.00  0.00           H
ATOM    649 HG22 THR A  44      48.840  61.600  52.360  1.00  0.00           H
ATOM    650 HG23 THR A  44      49.530  61.570  50.700  1.00  0.00           H
ATOM    651  C   THR A  44      46.390  60.200  48.620  1.00  0.00           C
ATOM    652  O   THR A  44      45.170  60.280  48.480  1.00  0.00           O
ATOM    653  N   LYS A  45      47.100  59.170  48.130  1.00  0.00           N
ATOM    654  HN  LYS A  45      48.090  59.260  48.240  1.00  0.00           H
ATOM    655  CA  LYS A  45      46.520  58.180  47.270  1.00  0.00           C
ATOM    656  HA  LYS A  45      45.630  58.630  46.850  1.00  0.00           H
ATOM    657  CB  LYS A  45      47.510  57.770  46.170  1.00  0.00           C
ATOM    658  HB1 LYS A  45      48.450  57.450  46.680  1.00  0.00           H
ATOM    659  HB2 LYS A  45      47.670  58.710  45.590  1.00  0.00           H
ATOM    660  CG  LYS A  45      47.010  56.770  45.130  1.00  0.00           C
ATOM    661  HG1 LYS A  45      46.000  57.030  44.730  1.00  0.00           H
ATOM    662  HG2 LYS A  45      47.000  55.740  45.560  1.00  0.00           H
ATOM    663  CD  LYS A  45      47.950  56.880  43.940  1.00  0.00           C
ATOM    664  HD1 LYS A  45      47.420  56.450  43.060  1.00  0.00           H
ATOM    665  HD2 LYS A  45      48.140  57.940  43.650  1.00  0.00           H
ATOM    666  CE  LYS A  45      49.220  56.030  44.100  1.00  0.00           C
ATOM    667  HE1 LYS A  45      49.090  55.040  43.610  1.00  0.00           H
ATOM    668  HE2 LYS A  45      49.510  55.780  45.140  1.00  0.00           H
ATOM    669  NZ  LYS A  45      50.400  56.640  43.450  1.00  0.00           N
ATOM    670  HZ1 LYS A  45      50.980  57.170  44.130  1.00  0.00           H
ATOM    671  HZ2 LYS A  45      50.980  55.930  42.960  1.00  0.00           H
ATOM    672  HZ3 LYS A  45      50.100  57.280  42.690  1.00  0.00           H
ATOM    673  C   LYS A  45      46.180  57.010  48.120  1.00  0.00           C
ATOM    674  O   LYS A  45      47.020  56.370  48.750  1.00  0.00           O
ATOM    675  N   GLU A  46      44.860  56.750  48.180  1.00  0.00           N
ATOM    676  HN  GLU A  46      44.150  57.130  47.580  1.00  0.00           H
ATOM    677  CA  GLU A  46      44.240  55.680  48.880  1.00  0.00           C
ATOM    678  HA  GLU A  46      44.700  55.830  49.850  1.00  0.00           H
ATOM    679  CB  GLU A  46      42.720  55.900  48.800  1.00  0.00           C
ATOM    680  HB1 GLU A  46      42.180  55.210  49.480  1.00  0.00           H
ATOM    681  HB2 GLU A  46      42.340  55.600  47.800  1.00  0.00           H
ATOM    682  CG  GLU A  46      42.320  57.360  49.040  1.00  0.00           C
ATOM    683  HG1 GLU A  46      43.150  57.930  49.500  1.00  0.00           H
ATOM    684  HG2 GLU A  46      41.400  57.460  49.670  1.00  0.00           H
ATOM    685  CD  GLU A  46      42.090  58.110  47.740  1.00  0.00           C
ATOM    686  OE1 GLU A  46      42.680  57.680  46.710  1.00  0.00           O
ATOM    687  OE2 GLU A  46      41.390  59.160  47.730  1.00  0.00           O
ATOM    688  C   GLU A  46      44.600  54.300  48.430  1.00  0.00           C
ATOM    689  O   GLU A  46      45.290  54.100  47.430  1.00  0.00           O
ATOM    690  N   GLY A  47      44.200  53.260  49.180  1.00  0.00           N
ATOM    691  HN  GLY A  47      43.690  53.400  50.030  1.00  0.00           H
ATOM    692  CA  GLY A  47      44.660  51.920  48.980  1.00  0.00           C
ATOM    693  HA1 GLY A  47      44.090  51.500  48.170  1.00  0.00           H
ATOM    694  HA2 GLY A  47      45.740  51.930  48.950  1.00  0.00           H
ATOM    695  C   GLY A  47      44.260  51.130  50.170  1.00  0.00           C
ATOM    696  O   GLY A  47      44.190  51.660  51.280  1.00  0.00           O
ATOM    697  N   VAL A  48      44.090  49.820  49.890  1.00  0.00           N
ATOM    698  HN  VAL A  48      44.220  49.530  48.950  1.00  0.00           H
ATOM    699  CA  VAL A  48      43.560  48.980  50.920  1.00  0.00           C
ATOM    700  HA  VAL A  48      42.880  49.590  51.500  1.00  0.00           H
ATOM    701  CB  VAL A  48      42.870  47.830  50.250  1.00  0.00           C
ATOM    702  HB  VAL A  48      42.350  47.290  51.070  1.00  0.00           H
ATOM    703  CG1 VAL A  48      41.830  48.370  49.260  1.00  0.00           C
ATOM    704 HG11 VAL A  48      41.340  49.230  49.770  1.00  0.00           H
ATOM    705 HG12 VAL A  48      42.260  48.880  48.360  1.00  0.00           H
ATOM    706 HG13 VAL A  48      41.110  47.580  48.970  1.00  0.00           H
ATOM    707  CG2 VAL A  48      43.800  46.800  49.570  1.00  0.00           C
ATOM    708 HG21 VAL A  48      44.410  47.220  48.740  1.00  0.00           H
ATOM    709 HG22 VAL A  48      44.390  46.230  50.310  1.00  0.00           H
ATOM    710 HG23 VAL A  48      43.230  46.030  49.020  1.00  0.00           H
ATOM    711  C   VAL A  48      44.520  48.380  51.890  1.00  0.00           C
ATOM    712  O   VAL A  48      44.130  48.090  53.020  1.00  0.00           O
ATOM    713  N   VAL A  49      45.830  48.340  51.600  1.00  0.00           N
ATOM    714  HN  VAL A  49      46.230  48.770  50.790  1.00  0.00           H
ATOM    715  CA  VAL A  49      46.810  47.860  52.530  1.00  0.00           C
ATOM    716  HA  VAL A  49      46.320  47.020  53.010  1.00  0.00           H
ATOM    717  CB  VAL A  49      48.050  47.330  51.880  1.00  0.00           C
ATOM    718  HB  VAL A  49      48.600  48.170  51.390  1.00  0.00           H
ATOM    719  CG1 VAL A  49      48.910  46.730  53.000  1.00  0.00           C
ATOM    720 HG11 VAL A  49      49.230  47.420  53.810  1.00  0.00           H
ATOM    721 HG12 VAL A  49      48.290  45.910  53.400  1.00  0.00           H
ATOM    722 HG13 VAL A  49      49.890  46.400  52.580  1.00  0.00           H
ATOM    723  CG2 VAL A  49      47.590  46.260  50.880  1.00  0.00           C
ATOM    724 HG21 VAL A  49      48.460  45.650  50.570  1.00  0.00           H
ATOM    725 HG22 VAL A  49      47.030  45.440  51.400  1.00  0.00           H
ATOM    726 HG23 VAL A  49      47.000  46.620  50.010  1.00  0.00           H
ATOM    727  C   VAL A  49      47.140  48.920  53.510  1.00  0.00           C
ATOM    728  O   VAL A  49      47.430  50.050  53.110  1.00  0.00           O
ATOM    729  N   HIS A  50      47.190  48.610  54.820  1.00  0.00           N
ATOM    730  HN  HIS A  50      47.080  47.680  55.150  1.00  0.00           H
ATOM    731  CA  HIS A  50      47.530  49.600  55.800  1.00  0.00           C
ATOM    732  HA  HIS A  50      47.020  50.500  55.490  1.00  0.00           H
ATOM    733  CB  HIS A  50      46.950  49.360  57.200  1.00  0.00           C
ATOM    734  HB1 HIS A  50      47.310  48.370  57.550  1.00  0.00           H
ATOM    735  HB2 HIS A  50      45.840  49.270  57.160  1.00  0.00           H
ATOM    736  ND1 HIS A  50      46.310  51.670  57.970  1.00  0.00           N
ATOM    737  CG  HIS A  50      47.120  50.560  58.080  1.00  0.00           C
ATOM    738  CE1 HIS A  50      46.770  52.480  58.900  1.00  0.00           C
ATOM    739  HE1 HIS A  50      46.260  53.420  59.130  1.00  0.00           H
ATOM    740  NE2 HIS A  50      47.790  51.940  59.620  1.00  0.00           N
ATOM    741  HE2 HIS A  50      48.360  52.390  60.310  1.00  0.00           H
ATOM    742  CD2 HIS A  50      47.990  50.670  59.120  1.00  0.00           C
ATOM    743  HD2 HIS A  50      48.710  49.920  59.440  1.00  0.00           H
ATOM    744  C   HIS A  50      48.990  49.790  56.010  1.00  0.00           C
ATOM    745  O   HIS A  50      49.580  49.370  57.000  1.00  0.00           O
ATOM    746  N   GLY A  51      49.650  50.440  55.030  1.00  0.00           N
ATOM    747  HN  GLY A  51      49.220  50.530  54.130  1.00  0.00           H
ATOM    748  CA  GLY A  51      51.080  50.440  55.030  1.00  0.00           C
ATOM    749  HA1 GLY A  51      51.450  51.370  55.450  1.00  0.00           H
ATOM    750  HA2 GLY A  51      51.540  49.550  55.410  1.00  0.00           H
ATOM    751  C   GLY A  51      51.380  50.470  53.570  1.00  0.00           C
ATOM    752  O   GLY A  51      50.490  50.510  52.720  1.00  0.00           O
ATOM    753  N   VAL A  52      52.680  50.600  53.250  1.00  0.00           N
ATOM    754  HN  VAL A  52      53.390  50.550  53.950  1.00  0.00           H
ATOM    755  CA  VAL A  52      53.140  50.520  51.890  1.00  0.00           C
ATOM    756  HA  VAL A  52      52.540  51.130  51.240  1.00  0.00           H
ATOM    757  CB  VAL A  52      54.590  50.900  51.810  1.00  0.00           C
ATOM    758  HB  VAL A  52      55.120  50.160  52.450  1.00  0.00           H
ATOM    759  CG1 VAL A  52      55.180  50.880  50.390  1.00  0.00           C
ATOM    760 HG11 VAL A  52      54.700  51.640  49.750  1.00  0.00           H
ATOM    761 HG12 VAL A  52      56.270  51.090  50.440  1.00  0.00           H
ATOM    762 HG13 VAL A  52      55.100  49.900  49.870  1.00  0.00           H
ATOM    763  CG2 VAL A  52      54.920  52.280  52.410  1.00  0.00           C
ATOM    764 HG21 VAL A  52      54.640  52.340  53.480  1.00  0.00           H
ATOM    765 HG22 VAL A  52      56.020  52.390  52.330  1.00  0.00           H
ATOM    766 HG23 VAL A  52      54.450  53.080  51.790  1.00  0.00           H
ATOM    767  C   VAL A  52      53.000  49.150  51.330  1.00  0.00           C
ATOM    768  O   VAL A  52      53.040  48.110  51.980  1.00  0.00           O
ATOM    769  N   ALA A  53      52.700  49.130  50.020  1.00  0.00           N
ATOM    770  HN  ALA A  53      52.640  50.000  49.530  1.00  0.00           H
ATOM    771  CA  ALA A  53      52.270  47.960  49.320  1.00  0.00           C
ATOM    772  HA  ALA A  53      51.460  47.510  49.880  1.00  0.00           H
ATOM    773  CB  ALA A  53      51.750  48.220  47.890  1.00  0.00           C
ATOM    774  HB1 ALA A  53      51.130  49.140  47.810  1.00  0.00           H
ATOM    775  HB2 ALA A  53      52.520  48.280  47.090  1.00  0.00           H
ATOM    776  HB3 ALA A  53      51.260  47.310  47.500  1.00  0.00           H
ATOM    777  C   ALA A  53      53.230  46.820  49.290  1.00  0.00           C
ATOM    778  O   ALA A  53      52.850  45.710  48.920  1.00  0.00           O
ATOM    779  N   THR A  54      54.520  47.010  49.590  1.00  0.00           N
ATOM    780  HN  THR A  54      54.830  47.960  49.650  1.00  0.00           H
ATOM    781  CA  THR A  54      55.510  45.980  49.500  1.00  0.00           C
ATOM    782  HA  THR A  54      55.010  45.080  49.170  1.00  0.00           H
ATOM    783  CB  THR A  54      56.620  46.220  48.510  1.00  0.00           C
ATOM    784  HB  THR A  54      57.610  45.740  48.690  1.00  0.00           H
ATOM    785  OG1 THR A  54      57.010  47.590  48.570  1.00  0.00           O
ATOM    786  HG1 THR A  54      56.290  48.030  48.130  1.00  0.00           H
ATOM    787  CG2 THR A  54      56.190  45.770  47.110  1.00  0.00           C
ATOM    788 HG21 THR A  54      56.950  46.050  46.360  1.00  0.00           H
ATOM    789 HG22 THR A  54      56.230  44.660  47.080  1.00  0.00           H
ATOM    790 HG23 THR A  54      55.140  46.070  46.910  1.00  0.00           H
ATOM    791  C   THR A  54      56.050  45.570  50.820  1.00  0.00           C
ATOM    792  O   THR A  54      56.930  44.710  50.810  1.00  0.00           O
ATOM    793  N   VAL A  55      55.530  46.060  51.960  1.00  0.00           N
ATOM    794  HN  VAL A  55      54.750  46.660  51.850  1.00  0.00           H
ATOM    795  CA  VAL A  55      56.160  45.930  53.240  1.00  0.00           C
ATOM    796  HA  VAL A  55      56.500  44.910  53.290  1.00  0.00           H
ATOM    797  CB  VAL A  55      57.340  46.810  53.530  1.00  0.00           C
ATOM    798  HB  VAL A  55      57.570  46.790  54.610  1.00  0.00           H
ATOM    799  CG1 VAL A  55      58.760  46.480  53.030  1.00  0.00           C
ATOM    800 HG11 VAL A  55      59.500  47.200  53.440  1.00  0.00           H
ATOM    801 HG12 VAL A  55      59.110  45.550  53.530  1.00  0.00           H
ATOM    802 HG13 VAL A  55      58.800  46.330  51.930  1.00  0.00           H
ATOM    803  CG2 VAL A  55      56.990  48.260  53.130  1.00  0.00           C
ATOM    804 HG21 VAL A  55      56.650  48.290  52.070  1.00  0.00           H
ATOM    805 HG22 VAL A  55      56.260  48.730  53.820  1.00  0.00           H
ATOM    806 HG23 VAL A  55      57.940  48.840  53.180  1.00  0.00           H
ATOM    807  C   VAL A  55      55.090  46.060  54.270  1.00  0.00           C
ATOM    808  O   VAL A  55      55.280  46.570  55.370  1.00  0.00           O
ATOM    809  N   ALA A  56      53.930  45.410  54.090  1.00  0.00           N
ATOM    810  HN  ALA A  56      53.790  45.010  53.190  1.00  0.00           H
ATOM    811  CA  ALA A  56      52.880  45.370  55.060  1.00  0.00           C
ATOM    812  HA  ALA A  56      53.330  45.330  56.040  1.00  0.00           H
ATOM    813  CB  ALA A  56      52.030  46.640  55.110  1.00  0.00           C
ATOM    814  HB1 ALA A  56      52.550  47.500  55.570  1.00  0.00           H
ATOM    815  HB2 ALA A  56      51.570  46.940  54.140  1.00  0.00           H
ATOM    816  HB3 ALA A  56      51.090  46.590  55.710  1.00  0.00           H
ATOM    817  C   ALA A  56      52.050  44.140  54.890  1.00  0.00           C
ATOM    818  O   ALA A  56      51.840  43.740  53.750  1.00  0.00           O
ATOM    819  N   GLU A  57      51.540  43.450  55.930  1.00  0.00           N
ATOM    820  HN  GLU A  57      51.780  43.770  56.840  1.00  0.00           H
ATOM    821  CA  GLU A  57      50.720  42.290  55.830  1.00  0.00           C
ATOM    822  HA  GLU A  57      50.570  42.020  54.790  1.00  0.00           H
ATOM    823  CB  GLU A  57      51.490  41.060  56.330  1.00  0.00           C
ATOM    824  HB1 GLU A  57      52.090  40.850  55.420  1.00  0.00           H
ATOM    825  HB2 GLU A  57      50.880  40.150  56.520  1.00  0.00           H
ATOM    826  CG  GLU A  57      52.500  41.150  57.480  1.00  0.00           C
ATOM    827  HG1 GLU A  57      53.390  41.760  57.210  1.00  0.00           H
ATOM    828  HG2 GLU A  57      52.970  40.170  57.700  1.00  0.00           H
ATOM    829  CD  GLU A  57      52.000  41.700  58.800  1.00  0.00           C
ATOM    830  OE1 GLU A  57      51.520  40.820  59.560  1.00  0.00           O
ATOM    831  OE2 GLU A  57      52.200  42.900  59.150  1.00  0.00           O
ATOM    832  C   GLU A  57      49.360  42.450  56.430  1.00  0.00           C
ATOM    833  O   GLU A  57      48.690  41.430  56.570  1.00  0.00           O
ATOM    834  N   LYS A  58      48.980  43.700  56.720  1.00  0.00           N
ATOM    835  HN  LYS A  58      49.630  44.440  56.530  1.00  0.00           H
ATOM    836  CA  LYS A  58      47.780  44.100  57.400  1.00  0.00           C
ATOM    837  HA  LYS A  58      47.150  43.220  57.450  1.00  0.00           H
ATOM    838  CB  LYS A  58      48.090  44.540  58.840  1.00  0.00           C
ATOM    839  HB1 LYS A  58      47.230  45.110  59.260  1.00  0.00           H
ATOM    840  HB2 LYS A  58      48.920  45.270  58.920  1.00  0.00           H
ATOM    841  CG  LYS A  58      48.400  43.390  59.800  1.00  0.00           C
ATOM    842  HG1 LYS A  58      49.450  43.030  59.670  1.00  0.00           H
ATOM    843  HG2 LYS A  58      47.700  42.530  59.720  1.00  0.00           H
ATOM    844  CD  LYS A  58      48.490  43.780  61.280  1.00  0.00           C
ATOM    845  HD1 LYS A  58      49.280  44.550  61.320  1.00  0.00           H
ATOM    846  HD2 LYS A  58      47.570  44.200  61.720  1.00  0.00           H
ATOM    847  CE  LYS A  58      48.840  42.610  62.200  1.00  0.00           C
ATOM    848  HE1 LYS A  58      48.190  41.710  62.220  1.00  0.00           H
ATOM    849  HE2 LYS A  58      48.820  42.940  63.260  1.00  0.00           H
ATOM    850  NZ  LYS A  58      50.230  42.170  61.970  1.00  0.00           N
ATOM    851  HZ1 LYS A  58      50.210  41.630  61.080  1.00  0.00           H
ATOM    852  HZ2 LYS A  58      50.850  43.000  61.920  1.00  0.00           H
ATOM    853  HZ3 LYS A  58      50.600  41.500  62.670  1.00  0.00           H
ATOM    854  C   LYS A  58      47.010  45.020  56.530  1.00  0.00           C
ATOM    855  O   LYS A  58      47.470  46.030  56.000  1.00  0.00           O
ATOM    856  N   THR A  59      45.720  44.700  56.310  1.00  0.00           N
ATOM    857  HN  THR A  59      45.260  44.090  56.950  1.00  0.00           H
ATOM    858  CA  THR A  59      44.800  45.490  55.550  1.00  0.00           C
ATOM    859  HA  THR A  59      45.280  45.980  54.710  1.00  0.00           H
ATOM    860  CB  THR A  59      43.720  44.660  54.920  1.00  0.00           C
ATOM    861  HB  THR A  59      42.850  45.220  54.530  1.00  0.00           H
ATOM    862  OG1 THR A  59      43.220  43.730  55.870  1.00  0.00           O
ATOM    863  HG1 THR A  59      42.650  43.130  55.400  1.00  0.00           H
ATOM    864  CG2 THR A  59      44.400  43.920  53.760  1.00  0.00           C
ATOM    865 HG21 THR A  59      43.710  43.240  53.210  1.00  0.00           H
ATOM    866 HG22 THR A  59      44.960  44.590  53.080  1.00  0.00           H
ATOM    867 HG23 THR A  59      45.200  43.220  54.090  1.00  0.00           H
ATOM    868  C   THR A  59      44.210  46.610  56.350  1.00  0.00           C
ATOM    869  O   THR A  59      44.240  46.660  57.570  1.00  0.00           O
ATOM    870  N   LYS A  60      43.620  47.660  55.740  1.00  0.00           N
ATOM    871  HN  LYS A  60      43.450  47.690  54.760  1.00  0.00           H
ATOM    872  CA  LYS A  60      42.870  48.710  56.340  1.00  0.00           C
ATOM    873  HA  LYS A  60      43.500  49.110  57.120  1.00  0.00           H
ATOM    874  CB  LYS A  60      42.730  49.930  55.400  1.00  0.00           C
ATOM    875  HB1 LYS A  60      41.810  50.510  55.590  1.00  0.00           H
ATOM    876  HB2 LYS A  60      42.640  49.580  54.350  1.00  0.00           H
ATOM    877  CG  LYS A  60      43.930  50.860  55.570  1.00  0.00           C
ATOM    878  HG1 LYS A  60      44.820  50.370  55.130  1.00  0.00           H
ATOM    879  HG2 LYS A  60      44.020  51.080  56.650  1.00  0.00           H
ATOM    880  CD  LYS A  60      43.790  52.170  54.780  1.00  0.00           C
ATOM    881  HD1 LYS A  60      43.850  52.060  53.680  1.00  0.00           H
ATOM    882  HD2 LYS A  60      42.800  52.630  54.970  1.00  0.00           H
ATOM    883  CE  LYS A  60      44.820  53.290  54.970  1.00  0.00           C
ATOM    884  HE1 LYS A  60      44.740  54.180  54.320  1.00  0.00           H
ATOM    885  HE2 LYS A  60      45.800  52.840  54.690  1.00  0.00           H
ATOM    886  NZ  LYS A  60      44.720  53.820  56.340  1.00  0.00           N
ATOM    887  HZ1 LYS A  60      45.370  54.630  56.360  1.00  0.00           H
ATOM    888  HZ2 LYS A  60      43.780  54.110  56.700  1.00  0.00           H
ATOM    889  HZ3 LYS A  60      45.160  53.190  57.040  1.00  0.00           H
ATOM    890  C   LYS A  60      41.510  48.390  56.860  1.00  0.00           C
ATOM    891  O   LYS A  60      40.760  47.610  56.290  1.00  0.00           O
ATOM    892  N   GLU A  61      41.030  49.030  57.940  1.00  0.00           N
ATOM    893  HN  GLU A  61      41.540  49.840  58.240  1.00  0.00           H
ATOM    894  CA  GLU A  61      39.690  48.920  58.420  1.00  0.00           C
ATOM    895  HA  GLU A  61      39.670  47.910  58.800  1.00  0.00           H
ATOM    896  CB  GLU A  61      39.460  49.820  59.650  1.00  0.00           C
ATOM    897  HB1 GLU A  61      38.350  49.840  59.770  1.00  0.00           H
ATOM    898  HB2 GLU A  61      39.740  50.840  59.290  1.00  0.00           H
ATOM    899  CG  GLU A  61      40.210  49.460  60.930  1.00  0.00           C
ATOM    900  HG1 GLU A  61      41.310  49.610  60.930  1.00  0.00           H
ATOM    901  HG2 GLU A  61      40.100  48.360  61.110  1.00  0.00           H
ATOM    902  CD  GLU A  61      39.570  50.150  62.120  1.00  0.00           C
ATOM    903  OE1 GLU A  61      39.180  49.420  63.080  1.00  0.00           O
ATOM    904  OE2 GLU A  61      39.640  51.390  62.270  1.00  0.00           O
ATOM    905  C   GLU A  61      38.580  49.010  57.430  1.00  0.00           C
ATOM    906  O   GLU A  61      38.690  49.960  56.650  1.00  0.00           O
ATOM    907  N   GLN A  62      37.550  48.150  57.500  1.00  0.00           N
ATOM    908  HN  GLN A  62      37.630  47.500  58.250  1.00  0.00           H
ATOM    909  CA  GLN A  62      36.430  48.170  56.610  1.00  0.00           C
ATOM    910  HA  GLN A  62      35.780  47.460  57.100  1.00  0.00           H
ATOM    911  CB  GLN A  62      35.660  49.490  56.630  1.00  0.00           C
ATOM    912  HB1 GLN A  62      34.830  49.520  55.890  1.00  0.00           H
ATOM    913  HB2 GLN A  62      36.320  50.300  56.240  1.00  0.00           H
ATOM    914  CG  GLN A  62      35.170  49.940  58.010  1.00  0.00           C
ATOM    915  HG1 GLN A  62      36.080  50.370  58.490  1.00  0.00           H
ATOM    916  HG2 GLN A  62      34.760  49.070  58.560  1.00  0.00           H
ATOM    917  CD  GLN A  62      34.070  50.980  57.890  1.00  0.00           C
ATOM    918  OE1 GLN A  62      33.420  51.220  56.870  1.00  0.00           O
ATOM    919  NE2 GLN A  62      33.760  51.660  59.020  1.00  0.00           N
ATOM    920 HE21 GLN A  62      34.240  51.420  59.870  1.00  0.00           H
ATOM    921 HE22 GLN A  62      32.860  52.080  59.100  1.00  0.00           H
ATOM    922  C   GLN A  62      36.680  47.640  55.240  1.00  0.00           C
ATOM    923  O   GLN A  62      35.730  47.600  54.450  1.00  0.00           O
ATOM    924  N   VAL A  63      37.910  47.240  54.880  1.00  0.00           N
ATOM    925  HN  VAL A  63      38.630  47.250  55.570  1.00  0.00           H
ATOM    926  CA  VAL A  63      38.110  46.590  53.630  1.00  0.00           C
ATOM    927  HA  VAL A  63      37.650  47.190  52.860  1.00  0.00           H
ATOM    928  CB  VAL A  63      39.560  46.520  53.220  1.00  0.00           C
ATOM    929  HB  VAL A  63      40.020  45.950  54.060  1.00  0.00           H
ATOM    930  CG1 VAL A  63      39.760  45.910  51.820  1.00  0.00           C
ATOM    931 HG11 VAL A  63      39.260  46.390  50.960  1.00  0.00           H
ATOM    932 HG12 VAL A  63      40.850  45.860  51.620  1.00  0.00           H
ATOM    933 HG13 VAL A  63      39.480  44.840  51.730  1.00  0.00           H
ATOM    934  CG2 VAL A  63      40.130  47.940  53.160  1.00  0.00           C
ATOM    935 HG21 VAL A  63      41.200  47.880  52.860  1.00  0.00           H
ATOM    936 HG22 VAL A  63      39.670  48.570  52.380  1.00  0.00           H
ATOM    937 HG23 VAL A  63      40.160  48.480  54.140  1.00  0.00           H
ATOM    938  C   VAL A  63      37.500  45.230  53.500  1.00  0.00           C
ATOM    939  O   VAL A  63      37.840  44.380  54.320  1.00  0.00           O
ATOM    940  N   THR A  64      36.660  44.980  52.480  1.00  0.00           N
ATOM    941  HN  THR A  64      36.510  45.630  51.740  1.00  0.00           H
ATOM    942  CA  THR A  64      35.940  43.770  52.240  1.00  0.00           C
ATOM    943  HA  THR A  64      36.360  42.940  52.780  1.00  0.00           H
ATOM    944  CB  THR A  64      34.470  43.880  52.510  1.00  0.00           C
ATOM    945  HB  THR A  64      33.880  43.000  52.190  1.00  0.00           H
ATOM    946  OG1 THR A  64      33.960  45.040  51.860  1.00  0.00           O
ATOM    947  HG1 THR A  64      33.220  45.320  52.400  1.00  0.00           H
ATOM    948  CG2 THR A  64      34.200  44.060  54.010  1.00  0.00           C
ATOM    949 HG21 THR A  64      33.130  44.300  54.170  1.00  0.00           H
ATOM    950 HG22 THR A  64      34.490  43.200  54.650  1.00  0.00           H
ATOM    951 HG23 THR A  64      34.660  45.000  54.370  1.00  0.00           H
ATOM    952  C   THR A  64      36.130  43.430  50.800  1.00  0.00           C
ATOM    953  O   THR A  64      36.490  44.300  50.010  1.00  0.00           O
ATOM    954  N   ASN A  65      36.010  42.130  50.500  1.00  0.00           N
ATOM    955  HN  ASN A  65      35.880  41.440  51.210  1.00  0.00           H
ATOM    956  CA  ASN A  65      36.060  41.640  49.150  1.00  0.00           C
ATOM    957  HA  ASN A  65      36.780  42.200  48.560  1.00  0.00           H
ATOM    958  CB  ASN A  65      36.380  40.140  49.200  1.00  0.00           C
ATOM    959  HB1 ASN A  65      37.340  40.080  49.760  1.00  0.00           H
ATOM    960  HB2 ASN A  65      36.580  39.700  48.200  1.00  0.00           H
ATOM    961  CG  ASN A  65      35.380  39.290  49.960  1.00  0.00           C
ATOM    962  OD1 ASN A  65      34.180  39.530  50.070  1.00  0.00           O
ATOM    963  ND2 ASN A  65      35.890  38.230  50.640  1.00  0.00           N
ATOM    964 HD21 ASN A  65      36.850  37.950  50.560  1.00  0.00           H
ATOM    965 HD22 ASN A  65      35.200  37.630  51.040  1.00  0.00           H
ATOM    966  C   ASN A  65      34.760  41.900  48.480  1.00  0.00           C
ATOM    967  O   ASN A  65      33.790  42.470  48.960  1.00  0.00           O
ATOM    968  N   VAL A  66      34.700  41.390  47.230  1.00  0.00           N
ATOM    969  HN  VAL A  66      35.520  41.030  46.800  1.00  0.00           H
ATOM    970  CA  VAL A  66      33.560  41.750  46.450  1.00  0.00           C
ATOM    971  HA  VAL A  66      33.450  42.810  46.580  1.00  0.00           H
ATOM    972  CB  VAL A  66      33.920  41.460  45.020  1.00  0.00           C
ATOM    973  HB  VAL A  66      34.360  40.470  44.800  1.00  0.00           H
ATOM    974  CG1 VAL A  66      32.680  41.590  44.120  1.00  0.00           C
ATOM    975 HG11 VAL A  66      32.110  42.530  44.330  1.00  0.00           H
ATOM    976 HG12 VAL A  66      33.000  41.560  43.060  1.00  0.00           H
ATOM    977 HG13 VAL A  66      31.980  40.730  44.250  1.00  0.00           H
ATOM    978  CG2 VAL A  66      34.840  42.580  44.490  1.00  0.00           C
ATOM    979 HG21 VAL A  66      35.680  42.640  45.220  1.00  0.00           H
ATOM    980 HG22 VAL A  66      35.250  42.240  43.520  1.00  0.00           H
ATOM    981 HG23 VAL A  66      34.330  43.540  44.280  1.00  0.00           H
ATOM    982  C   VAL A  66      32.250  41.270  46.990  1.00  0.00           C
ATOM    983  O   VAL A  66      31.270  42.020  47.070  1.00  0.00           O
ATOM    984  N   GLY A  67      32.190  40.020  47.460  1.00  0.00           N
ATOM    985  HN  GLY A  67      33.010  39.500  47.230  1.00  0.00           H
ATOM    986  CA  GLY A  67      31.140  39.310  48.130  1.00  0.00           C
ATOM    987  HA1 GLY A  67      30.260  39.150  47.530  1.00  0.00           H
ATOM    988  HA2 GLY A  67      31.650  38.430  48.480  1.00  0.00           H
ATOM    989  C   GLY A  67      30.680  39.990  49.370  1.00  0.00           C
ATOM    990  O   GLY A  67      29.480  40.130  49.640  1.00  0.00           O
ATOM    991  N   GLY A  68      31.580  40.540  50.200  1.00  0.00           N
ATOM    992  HN  GLY A  68      32.530  40.490  49.890  1.00  0.00           H
ATOM    993  CA  GLY A  68      31.340  41.290  51.400  1.00  0.00           C
ATOM    994  HA1 GLY A  68      31.540  42.330  51.180  1.00  0.00           H
ATOM    995  HA2 GLY A  68      30.310  41.150  51.690  1.00  0.00           H
ATOM    996  C   GLY A  68      32.020  40.930  52.670  1.00  0.00           C
ATOM    997  O   GLY A  68      31.730  41.470  53.740  1.00  0.00           O
ATOM    998  N   ALA A  69      32.860  39.880  52.660  1.00  0.00           N
ATOM    999  HN  ALA A  69      32.990  39.470  51.760  1.00  0.00           H
ATOM   1000  CA  ALA A  69      33.670  39.480  53.770  1.00  0.00           C
ATOM   1001  HA  ALA A  69      33.170  39.590  54.710  1.00  0.00           H
ATOM   1002  CB  ALA A  69      34.080  38.020  53.530  1.00  0.00           C
ATOM   1003  HB1 ALA A  69      33.290  37.380  53.070  1.00  0.00           H
ATOM   1004  HB2 ALA A  69      34.960  37.830  52.890  1.00  0.00           H
ATOM   1005  HB3 ALA A  69      34.200  37.590  54.550  1.00  0.00           H
ATOM   1006  C   ALA A  69      34.900  40.300  53.960  1.00  0.00           C
ATOM   1007  O   ALA A  69      35.480  40.830  53.020  1.00  0.00           O
ATOM   1008  N   VAL A  70      35.220  40.440  55.260  1.00  0.00           N
ATOM   1009  HN  VAL A  70      34.790  39.880  55.970  1.00  0.00           H
ATOM   1010  CA  VAL A  70      36.360  41.200  55.640  1.00  0.00           C
ATOM   1011  HA  VAL A  70      36.340  42.160  55.130  1.00  0.00           H
ATOM   1012  CB  VAL A  70      36.310  41.580  57.090  1.00  0.00           C
ATOM   1013  HB  VAL A  70      36.080  40.660  57.670  1.00  0.00           H
ATOM   1014  CG1 VAL A  70      37.530  42.370  57.580  1.00  0.00           C
ATOM   1015 HG11 VAL A  70      38.400  41.680  57.530  1.00  0.00           H
ATOM   1016 HG12 VAL A  70      37.660  43.280  56.960  1.00  0.00           H
ATOM   1017 HG13 VAL A  70      37.510  42.510  58.680  1.00  0.00           H
ATOM   1018  CG2 VAL A  70      35.030  42.430  57.200  1.00  0.00           C
ATOM   1019 HG21 VAL A  70      34.120  41.970  56.760  1.00  0.00           H
ATOM   1020 HG22 VAL A  70      34.890  42.800  58.240  1.00  0.00           H
ATOM   1021 HG23 VAL A  70      35.250  43.260  56.480  1.00  0.00           H
ATOM   1022  C   VAL A  70      37.710  40.610  55.420  1.00  0.00           C
ATOM   1023  O   VAL A  70      38.040  39.510  55.870  1.00  0.00           O
ATOM   1024  N   VAL A  71      38.580  41.290  54.640  1.00  0.00           N
ATOM   1025  HN  VAL A  71      38.310  42.200  54.360  1.00  0.00           H
ATOM   1026  CA  VAL A  71      39.820  40.690  54.280  1.00  0.00           C
ATOM   1027  HA  VAL A  71      39.880  39.610  54.390  1.00  0.00           H
ATOM   1028  CB  VAL A  71      40.200  41.000  52.860  1.00  0.00           C
ATOM   1029  HB  VAL A  71      41.280  40.800  52.700  1.00  0.00           H
ATOM   1030  CG1 VAL A  71      39.380  40.000  52.030  1.00  0.00           C
ATOM   1031 HG11 VAL A  71      38.310  40.280  52.120  1.00  0.00           H
ATOM   1032 HG12 VAL A  71      39.850  40.210  51.050  1.00  0.00           H
ATOM   1033 HG13 VAL A  71      39.680  39.010  52.430  1.00  0.00           H
ATOM   1034  CG2 VAL A  71      39.950  42.470  52.490  1.00  0.00           C
ATOM   1035 HG21 VAL A  71      40.220  42.590  51.420  1.00  0.00           H
ATOM   1036 HG22 VAL A  71      38.850  42.660  52.550  1.00  0.00           H
ATOM   1037 HG23 VAL A  71      40.450  43.240  53.110  1.00  0.00           H
ATOM   1038  C   VAL A  71      40.850  41.140  55.260  1.00  0.00           C
ATOM   1039  O   VAL A  71      41.130  42.320  55.470  1.00  0.00           O
ATOM   1040  N   THR A  72      41.360  40.190  56.060  1.00  0.00           N
ATOM   1041  HN  THR A  72      41.090  39.230  56.000  1.00  0.00           H
ATOM   1042  CA  THR A  72      42.370  40.450  57.040  1.00  0.00           C
ATOM   1043  HA  THR A  72      42.450  41.500  57.290  1.00  0.00           H
ATOM   1044  CB  THR A  72      41.930  39.820  58.330  1.00  0.00           C
ATOM   1045  HB  THR A  72      42.650  39.910  59.170  1.00  0.00           H
ATOM   1046  OG1 THR A  72      41.600  38.440  58.300  1.00  0.00           O
ATOM   1047  HG1 THR A  72      41.100  38.250  59.090  1.00  0.00           H
ATOM   1048  CG2 THR A  72      40.640  40.560  58.680  1.00  0.00           C
ATOM   1049 HG21 THR A  72      39.920  40.150  57.940  1.00  0.00           H
ATOM   1050 HG22 THR A  72      40.260  40.280  59.690  1.00  0.00           H
ATOM   1051 HG23 THR A  72      40.780  41.660  58.610  1.00  0.00           H
ATOM   1052  C   THR A  72      43.780  40.080  56.720  1.00  0.00           C
ATOM   1053  O   THR A  72      44.670  40.250  57.550  1.00  0.00           O
ATOM   1054  N   GLY A  73      44.010  39.660  55.460  1.00  0.00           N
ATOM   1055  HN  GLY A  73      43.240  39.500  54.850  1.00  0.00           H
ATOM   1056  CA  GLY A  73      45.310  39.340  54.960  1.00  0.00           C
ATOM   1057  HA1 GLY A  73      46.150  39.790  55.470  1.00  0.00           H
ATOM   1058  HA2 GLY A  73      45.320  38.270  54.790  1.00  0.00           H
ATOM   1059  C   GLY A  73      45.480  39.960  53.620  1.00  0.00           C
ATOM   1060  O   GLY A  73      44.550  40.250  52.880  1.00  0.00           O
ATOM   1061  N   VAL A  74      46.720  40.180  53.150  1.00  0.00           N
ATOM   1062  HN  VAL A  74      47.470  39.920  53.750  1.00  0.00           H
ATOM   1063  CA  VAL A  74      47.040  40.780  51.890  1.00  0.00           C
ATOM   1064  HA  VAL A  74      46.230  41.470  51.670  1.00  0.00           H
ATOM   1065  CB  VAL A  74      48.170  41.730  52.140  1.00  0.00           C
ATOM   1066  HB  VAL A  74      49.100  41.330  52.590  1.00  0.00           H
ATOM   1067  CG1 VAL A  74      48.640  42.480  50.880  1.00  0.00           C
ATOM   1068 HG11 VAL A  74      49.390  43.260  51.140  1.00  0.00           H
ATOM   1069 HG12 VAL A  74      49.140  41.850  50.110  1.00  0.00           H
ATOM   1070 HG13 VAL A  74      47.780  42.890  50.320  1.00  0.00           H
ATOM   1071  CG2 VAL A  74      47.750  42.860  53.110  1.00  0.00           C
ATOM   1072 HG21 VAL A  74      48.580  43.600  53.100  1.00  0.00           H
ATOM   1073 HG22 VAL A  74      46.820  43.330  52.720  1.00  0.00           H
ATOM   1074 HG23 VAL A  74      47.700  42.570  54.180  1.00  0.00           H
ATOM   1075  C   VAL A  74      47.230  39.710  50.870  1.00  0.00           C
ATOM   1076  O   VAL A  74      47.760  38.640  51.200  1.00  0.00           O
ATOM   1077  N   THR A  75      46.920  39.950  49.590  1.00  0.00           N
ATOM   1078  HN  THR A  75      46.370  40.750  49.350  1.00  0.00           H
ATOM   1079  CA  THR A  75      47.350  39.190  48.450  1.00  0.00           C
ATOM   1080  HA  THR A  75      47.080  38.150  48.490  1.00  0.00           H
ATOM   1081  CB  THR A  75      46.800  39.720  47.160  1.00  0.00           C
ATOM   1082  HB  THR A  75      47.230  39.230  46.260  1.00  0.00           H
ATOM   1083  OG1 THR A  75      46.840  41.130  46.990  1.00  0.00           O
ATOM   1084  HG1 THR A  75      47.770  41.370  47.010  1.00  0.00           H
ATOM   1085  CG2 THR A  75      45.330  39.300  47.170  1.00  0.00           C
ATOM   1086 HG21 THR A  75      44.890  39.860  48.020  1.00  0.00           H
ATOM   1087 HG22 THR A  75      44.890  39.660  46.210  1.00  0.00           H
ATOM   1088 HG23 THR A  75      45.240  38.200  47.260  1.00  0.00           H
ATOM   1089  C   THR A  75      48.820  39.090  48.280  1.00  0.00           C
ATOM   1090  O   THR A  75      49.590  40.020  48.510  1.00  0.00           O
ATOM   1091  N   ALA A  76      49.300  37.940  47.770  1.00  0.00           N
ATOM   1092  HN  ALA A  76      48.670  37.180  47.620  1.00  0.00           H
ATOM   1093  CA  ALA A  76      50.710  37.740  47.640  1.00  0.00           C
ATOM   1094  HA  ALA A  76      51.240  38.230  48.440  1.00  0.00           H
ATOM   1095  CB  ALA A  76      51.210  36.300  47.860  1.00  0.00           C
ATOM   1096  HB1 ALA A  76      50.860  35.630  47.050  1.00  0.00           H
ATOM   1097  HB2 ALA A  76      52.280  36.090  48.050  1.00  0.00           H
ATOM   1098  HB3 ALA A  76      50.750  35.930  48.800  1.00  0.00           H
ATOM   1099  C   ALA A  76      51.320  38.220  46.370  1.00  0.00           C
ATOM   1100  O   ALA A  76      50.560  38.710  45.540  1.00  0.00           O
ATOM   1101  N   VAL A  77      52.650  38.160  46.150  1.00  0.00           N
ATOM   1102  HN  VAL A  77      53.190  37.830  46.920  1.00  0.00           H
ATOM   1103  CA  VAL A  77      53.090  38.680  44.890  1.00  0.00           C
ATOM   1104  HA  VAL A  77      52.580  39.620  44.760  1.00  0.00           H
ATOM   1105  CB  VAL A  77      54.540  39.060  44.960  1.00  0.00           C
ATOM   1106  HB  VAL A  77      54.990  38.140  45.390  1.00  0.00           H
ATOM   1107  CG1 VAL A  77      55.210  39.380  43.610  1.00  0.00           C
ATOM   1108 HG11 VAL A  77      56.310  39.450  43.760  1.00  0.00           H
ATOM   1109 HG12 VAL A  77      54.970  38.580  42.880  1.00  0.00           H
ATOM   1110 HG13 VAL A  77      54.770  40.280  43.130  1.00  0.00           H
ATOM   1111  CG2 VAL A  77      54.730  40.230  45.940  1.00  0.00           C
ATOM   1112 HG21 VAL A  77      55.800  40.550  45.890  1.00  0.00           H
ATOM   1113 HG22 VAL A  77      54.060  41.110  45.840  1.00  0.00           H
ATOM   1114 HG23 VAL A  77      54.670  39.880  46.990  1.00  0.00           H
ATOM   1115  C   VAL A  77      52.830  37.710  43.790  1.00  0.00           C
ATOM   1116  O   VAL A  77      53.200  36.560  44.000  1.00  0.00           O
ATOM   1117  N   ALA A  78      52.210  38.170  42.690  1.00  0.00           N
ATOM   1118  HN  ALA A  78      51.970  39.130  42.760  1.00  0.00           H
ATOM   1119  CA  ALA A  78      51.700  37.250  41.720  1.00  0.00           C
ATOM   1120  HA  ALA A  78      51.330  36.390  42.250  1.00  0.00           H
ATOM   1121  CB  ALA A  78      50.440  37.830  41.040  1.00  0.00           C
ATOM   1122  HB1 ALA A  78      49.700  37.990  41.850  1.00  0.00           H
ATOM   1123  HB2 ALA A  78      50.640  38.830  40.600  1.00  0.00           H
ATOM   1124  HB3 ALA A  78      49.970  37.160  40.290  1.00  0.00           H
ATOM   1125  C   ALA A  78      52.680  36.710  40.730  1.00  0.00           C
ATOM   1126  O   ALA A  78      53.860  37.040  40.690  1.00  0.00           O
ATOM   1127  N   GLN A  79      52.260  35.660  39.990  1.00  0.00           N
ATOM   1128  HN  GLN A  79      51.400  35.220  40.240  1.00  0.00           H
ATOM   1129  CA  GLN A  79      52.840  35.010  38.860  1.00  0.00           C
ATOM   1130  HA  GLN A  79      53.900  35.200  38.950  1.00  0.00           H
ATOM   1131  CB  GLN A  79      52.590  33.490  38.930  1.00  0.00           C
ATOM   1132  HB1 GLN A  79      52.960  33.080  37.960  1.00  0.00           H
ATOM   1133  HB2 GLN A  79      51.490  33.320  38.830  1.00  0.00           H
ATOM   1134  CG  GLN A  79      53.320  32.770  40.060  1.00  0.00           C
ATOM   1135  HG1 GLN A  79      53.860  33.550  40.640  1.00  0.00           H
ATOM   1136  HG2 GLN A  79      54.060  32.110  39.570  1.00  0.00           H
ATOM   1137  CD  GLN A  79      52.380  31.910  40.890  1.00  0.00           C
ATOM   1138  OE1 GLN A  79      51.390  32.350  41.460  1.00  0.00           O
ATOM   1139  NE2 GLN A  79      52.850  30.640  41.030  1.00  0.00           N
ATOM   1140 HE21 GLN A  79      53.720  30.320  40.660  1.00  0.00           H
ATOM   1141 HE22 GLN A  79      52.270  30.100  41.640  1.00  0.00           H
ATOM   1142  C   GLN A  79      52.510  35.600  37.530  1.00  0.00           C
ATOM   1143  O   GLN A  79      51.330  35.680  37.180  1.00  0.00           O
ATOM   1144  N   LYS A  80      53.530  36.030  36.770  1.00  0.00           N
ATOM   1145  HN  LYS A  80      54.450  35.870  37.120  1.00  0.00           H
ATOM   1146  CA  LYS A  80      53.630  36.460  35.410  1.00  0.00           C
ATOM   1147  HA  LYS A  80      54.640  36.350  35.040  1.00  0.00           H
ATOM   1148  CB  LYS A  80      52.660  35.610  34.560  1.00  0.00           C
ATOM   1149  HB1 LYS A  80      51.640  35.940  34.830  1.00  0.00           H
ATOM   1150  HB2 LYS A  80      52.720  34.540  34.850  1.00  0.00           H
ATOM   1151  CG  LYS A  80      52.790  35.670  33.040  1.00  0.00           C
ATOM   1152  HG1 LYS A  80      53.730  35.210  32.660  1.00  0.00           H
ATOM   1153  HG2 LYS A  80      52.920  36.720  32.700  1.00  0.00           H
ATOM   1154  CD  LYS A  80      51.640  34.990  32.300  1.00  0.00           C
ATOM   1155  HD1 LYS A  80      50.760  35.310  32.900  1.00  0.00           H
ATOM   1156  HD2 LYS A  80      51.550  35.250  31.230  1.00  0.00           H
ATOM   1157  CE  LYS A  80      51.580  33.460  32.300  1.00  0.00           C
ATOM   1158  HE1 LYS A  80      50.660  33.010  31.870  1.00  0.00           H
ATOM   1159  HE2 LYS A  80      51.770  33.080  33.330  1.00  0.00           H
ATOM   1160  NZ  LYS A  80      52.620  32.890  31.420  1.00  0.00           N
ATOM   1161  HZ1 LYS A  80      52.680  33.280  30.450  1.00  0.00           H
ATOM   1162  HZ2 LYS A  80      53.590  32.980  31.790  1.00  0.00           H
ATOM   1163  HZ3 LYS A  80      52.490  31.880  31.240  1.00  0.00           H
ATOM   1164  C   LYS A  80      53.410  37.930  35.320  1.00  0.00           C
ATOM   1165  O   LYS A  80      53.360  38.550  34.260  1.00  0.00           O
ATOM   1166  N   THR A  81      53.270  38.560  36.500  1.00  0.00           N
ATOM   1167  HN  THR A  81      53.380  38.050  37.350  1.00  0.00           H
ATOM   1168  CA  THR A  81      52.990  39.970  36.560  1.00  0.00           C
ATOM   1169  HA  THR A  81      52.220  40.120  35.820  1.00  0.00           H
ATOM   1170  CB  THR A  81      52.360  40.470  37.820  1.00  0.00           C
ATOM   1171  HB  THR A  81      52.360  41.570  37.950  1.00  0.00           H
ATOM   1172  OG1 THR A  81      53.000  39.910  38.950  1.00  0.00           O
ATOM   1173  HG1 THR A  81      53.840  40.380  38.940  1.00  0.00           H
ATOM   1174  CG2 THR A  81      50.900  39.990  38.000  1.00  0.00           C
ATOM   1175 HG21 THR A  81      50.280  40.440  37.200  1.00  0.00           H
ATOM   1176 HG22 THR A  81      50.930  38.900  37.790  1.00  0.00           H
ATOM   1177 HG23 THR A  81      50.420  40.250  38.960  1.00  0.00           H
ATOM   1178  C   THR A  81      54.190  40.780  36.210  1.00  0.00           C
ATOM   1179  O   THR A  81      55.320  40.400  36.490  1.00  0.00           O
ATOM   1180  N   VAL A  82      53.960  41.930  35.550  1.00  0.00           N
ATOM   1181  HN  VAL A  82      53.060  42.240  35.220  1.00  0.00           H
ATOM   1182  CA  VAL A  82      54.970  42.900  35.250  1.00  0.00           C
ATOM   1183  HA  VAL A  82      55.810  42.370  34.830  1.00  0.00           H
ATOM   1184  CB  VAL A  82      54.360  43.840  34.260  1.00  0.00           C
ATOM   1185  HB  VAL A  82      53.530  44.400  34.740  1.00  0.00           H
ATOM   1186  CG1 VAL A  82      55.360  44.900  33.770  1.00  0.00           C
ATOM   1187 HG11 VAL A  82      54.790  45.530  33.060  1.00  0.00           H
ATOM   1188 HG12 VAL A  82      55.750  45.450  34.650  1.00  0.00           H
ATOM   1189 HG13 VAL A  82      56.220  44.350  33.340  1.00  0.00           H
ATOM   1190  CG2 VAL A  82      53.740  43.220  32.990  1.00  0.00           C
ATOM   1191 HG21 VAL A  82      53.300  43.980  32.310  1.00  0.00           H
ATOM   1192 HG22 VAL A  82      54.570  42.690  32.470  1.00  0.00           H
ATOM   1193 HG23 VAL A  82      52.890  42.550  33.260  1.00  0.00           H
ATOM   1194  C   VAL A  82      55.460  43.580  36.480  1.00  0.00           C
ATOM   1195  O   VAL A  82      54.650  43.870  37.360  1.00  0.00           O
ATOM   1196  N   GLU A  83      56.750  43.890  36.720  1.00  0.00           N
ATOM   1197  HN  GLU A  83      57.420  43.640  36.030  1.00  0.00           H
ATOM   1198  CA  GLU A  83      57.260  44.450  37.930  1.00  0.00           C
ATOM   1199  HA  GLU A  83      56.630  44.060  38.720  1.00  0.00           H
ATOM   1200  CB  GLU A  83      58.710  44.100  38.280  1.00  0.00           C
ATOM   1201  HB1 GLU A  83      58.960  44.760  39.140  1.00  0.00           H
ATOM   1202  HB2 GLU A  83      59.500  44.370  37.550  1.00  0.00           H
ATOM   1203  CG  GLU A  83      58.910  42.620  38.620  1.00  0.00           C
ATOM   1204  HG1 GLU A  83      59.250  42.050  37.730  1.00  0.00           H
ATOM   1205  HG2 GLU A  83      57.950  42.220  39.010  1.00  0.00           H
ATOM   1206  CD  GLU A  83      59.920  42.480  39.760  1.00  0.00           C
ATOM   1207  OE1 GLU A  83      61.070  42.060  39.490  1.00  0.00           O
ATOM   1208  OE2 GLU A  83      59.550  42.730  40.940  1.00  0.00           O
ATOM   1209  C   GLU A  83      57.070  45.930  37.900  1.00  0.00           C
ATOM   1210  O   GLU A  83      57.970  46.760  37.770  1.00  0.00           O
ATOM   1211  N   GLY A  84      55.830  46.350  38.210  1.00  0.00           N
ATOM   1212  HN  GLY A  84      55.140  45.670  38.420  1.00  0.00           H
ATOM   1213  CA  GLY A  84      55.420  47.710  38.000  1.00  0.00           C
ATOM   1214  HA1 GLY A  84      55.850  48.370  38.740  1.00  0.00           H
ATOM   1215  HA2 GLY A  84      55.540  47.960  36.960  1.00  0.00           H
ATOM   1216  C   GLY A  84      53.960  47.690  38.290  1.00  0.00           C
ATOM   1217  O   GLY A  84      53.530  46.910  39.130  1.00  0.00           O
ATOM   1218  N   ALA A  85      53.130  48.530  37.640  1.00  0.00           N
ATOM   1219  HN  ALA A  85      53.420  49.260  37.030  1.00  0.00           H
ATOM   1220  CA  ALA A  85      51.710  48.310  37.720  1.00  0.00           C
ATOM   1221  HA  ALA A  85      51.530  47.290  38.030  1.00  0.00           H
ATOM   1222  CB  ALA A  85      51.220  49.290  38.800  1.00  0.00           C
ATOM   1223  HB1 ALA A  85      51.410  50.300  38.390  1.00  0.00           H
ATOM   1224  HB2 ALA A  85      50.120  49.220  38.940  1.00  0.00           H
ATOM   1225  HB3 ALA A  85      51.760  49.170  39.760  1.00  0.00           H
ATOM   1226  C   ALA A  85      50.880  48.470  36.500  1.00  0.00           C
ATOM   1227  O   ALA A  85      49.900  47.740  36.340  1.00  0.00           O
ATOM   1228  N   GLY A  86      51.330  49.320  35.550  1.00  0.00           N
ATOM   1229  HN  GLY A  86      51.950  50.020  35.900  1.00  0.00           H
ATOM   1230  CA  GLY A  86      50.940  49.270  34.180  1.00  0.00           C
ATOM   1231  HA1 GLY A  86      49.860  49.150  34.190  1.00  0.00           H
ATOM   1232  HA2 GLY A  86      51.340  50.190  33.770  1.00  0.00           H
ATOM   1233  C   GLY A  86      51.500  48.120  33.430  1.00  0.00           C
ATOM   1234  O   GLY A  86      52.360  47.370  33.890  1.00  0.00           O
ATOM   1235  N   SER A  87      50.940  47.750  32.260  1.00  0.00           N
ATOM   1236  HN  SER A  87      50.110  48.120  31.840  1.00  0.00           H
ATOM   1237  CA  SER A  87      51.340  46.540  31.620  1.00  0.00           C
ATOM   1238  HA  SER A  87      51.840  45.850  32.290  1.00  0.00           H
ATOM   1239  CB  SER A  87      50.120  45.740  31.120  1.00  0.00           C
ATOM   1240  HB1 SER A  87      49.780  45.210  32.040  1.00  0.00           H
ATOM   1241  HB2 SER A  87      50.230  44.930  30.370  1.00  0.00           H
ATOM   1242  OG  SER A  87      49.250  46.650  30.470  1.00  0.00           O
ATOM   1243  HG1 SER A  87      49.560  46.680  29.560  1.00  0.00           H
ATOM   1244  C   SER A  87      52.350  46.700  30.530  1.00  0.00           C
ATOM   1245  O   SER A  87      52.130  46.190  29.440  1.00  0.00           O
ATOM   1246  N   ILE A  88      53.430  47.400  30.940  1.00  0.00           N
ATOM   1247  HN  ILE A  88      53.530  47.640  31.900  1.00  0.00           H
ATOM   1248  CA  ILE A  88      54.360  47.980  30.030  1.00  0.00           C
ATOM   1249  HA  ILE A  88      54.300  47.370  29.140  1.00  0.00           H
ATOM   1250  CB  ILE A  88      54.060  49.430  29.740  1.00  0.00           C
ATOM   1251  HB  ILE A  88      54.930  49.980  29.300  1.00  0.00           H
ATOM   1252  CG2 ILE A  88      53.010  49.390  28.620  1.00  0.00           C
ATOM   1253 HG21 ILE A  88      52.950  50.350  28.070  1.00  0.00           H
ATOM   1254 HG22 ILE A  88      53.380  48.610  27.920  1.00  0.00           H
ATOM   1255 HG23 ILE A  88      51.960  49.190  28.940  1.00  0.00           H
ATOM   1256  CG1 ILE A  88      53.490  50.190  30.950  1.00  0.00           C
ATOM   1257 HG11 ILE A  88      52.540  49.730  31.280  1.00  0.00           H
ATOM   1258 HG12 ILE A  88      53.180  51.220  30.700  1.00  0.00           H
ATOM   1259  CD  ILE A  88      54.410  50.290  32.160  1.00  0.00           C
ATOM   1260  HD1 ILE A  88      54.350  49.360  32.770  1.00  0.00           H
ATOM   1261  HD2 ILE A  88      55.500  50.350  31.950  1.00  0.00           H
ATOM   1262  HD3 ILE A  88      54.170  51.090  32.890  1.00  0.00           H
ATOM   1263  C   ILE A  88      55.770  47.820  30.470  1.00  0.00           C
ATOM   1264  O   ILE A  88      56.180  47.560  31.600  1.00  0.00           O
ATOM   1265  N   ALA A  89      56.710  48.030  29.530  1.00  0.00           N
ATOM   1266  HN  ALA A  89      56.440  48.210  28.590  1.00  0.00           H
ATOM   1267  CA  ALA A  89      58.120  48.160  29.740  1.00  0.00           C
ATOM   1268  HA  ALA A  89      58.420  47.400  30.450  1.00  0.00           H
ATOM   1269  CB  ALA A  89      58.810  47.830  28.410  1.00  0.00           C
ATOM   1270  HB1 ALA A  89      58.780  46.760  28.110  1.00  0.00           H
ATOM   1271  HB2 ALA A  89      58.450  48.570  27.660  1.00  0.00           H
ATOM   1272  HB3 ALA A  89      59.850  48.160  28.630  1.00  0.00           H
ATOM   1273  C   ALA A  89      58.520  49.420  30.440  1.00  0.00           C
ATOM   1274  O   ALA A  89      57.820  50.420  30.570  1.00  0.00           O
ATOM   1275  N   ALA A  90      59.730  49.400  31.010  1.00  0.00           N
ATOM   1276  HN  ALA A  90      60.270  48.570  31.090  1.00  0.00           H
ATOM   1277  CA  ALA A  90      60.230  50.500  31.780  1.00  0.00           C
ATOM   1278  HA  ALA A  90      59.690  51.410  31.590  1.00  0.00           H
ATOM   1279  CB  ALA A  90      60.210  50.230  33.290  1.00  0.00           C
ATOM   1280  HB1 ALA A  90      59.150  50.040  33.580  1.00  0.00           H
ATOM   1281  HB2 ALA A  90      60.720  49.260  33.460  1.00  0.00           H
ATOM   1282  HB3 ALA A  90      60.720  51.030  33.870  1.00  0.00           H
ATOM   1283  C   ALA A  90      61.650  50.770  31.390  1.00  0.00           C
ATOM   1284  O   ALA A  90      62.470  49.860  31.300  1.00  0.00           O
ATOM   1285  N   ALA A  91      62.060  52.020  31.120  1.00  0.00           N
ATOM   1286  HN  ALA A  91      61.630  52.900  31.320  1.00  0.00           H
ATOM   1287  CA  ALA A  91      63.370  52.300  30.610  1.00  0.00           C
ATOM   1288  HA  ALA A  91      63.590  51.470  29.960  1.00  0.00           H
ATOM   1289  CB  ALA A  91      63.460  53.660  29.900  1.00  0.00           C
ATOM   1290  HB1 ALA A  91      64.510  53.970  29.720  1.00  0.00           H
ATOM   1291  HB2 ALA A  91      62.930  53.700  28.920  1.00  0.00           H
ATOM   1292  HB3 ALA A  91      62.880  54.480  30.360  1.00  0.00           H
ATOM   1293  C   ALA A  91      64.450  52.170  31.630  1.00  0.00           C
ATOM   1294  O   ALA A  91      64.280  52.280  32.840  1.00  0.00           O
ATOM   1295  N   THR A  92      65.650  51.890  31.090  1.00  0.00           N
ATOM   1296  HN  THR A  92      65.680  51.850  30.100  1.00  0.00           H
ATOM   1297  CA  THR A  92      66.780  51.470  31.860  1.00  0.00           C
ATOM   1298  HA  THR A  92      66.490  51.650  32.880  1.00  0.00           H
ATOM   1299  CB  THR A  92      67.110  50.030  31.590  1.00  0.00           C
ATOM   1300  HB  THR A  92      68.060  49.650  32.030  1.00  0.00           H
ATOM   1301  OG1 THR A  92      67.060  49.720  30.210  1.00  0.00           O
ATOM   1302  HG1 THR A  92      67.480  48.860  30.160  1.00  0.00           H
ATOM   1303  CG2 THR A  92      66.100  49.090  32.270  1.00  0.00           C
ATOM   1304 HG21 THR A  92      66.020  49.280  33.360  1.00  0.00           H
ATOM   1305 HG22 THR A  92      65.050  49.270  31.970  1.00  0.00           H
ATOM   1306 HG23 THR A  92      66.440  48.040  32.150  1.00  0.00           H
ATOM   1307  C   THR A  92      67.990  52.340  31.740  1.00  0.00           C
ATOM   1308  O   THR A  92      69.130  52.010  32.040  1.00  0.00           O
ATOM   1309  N   GLY A  93      67.740  53.630  31.450  1.00  0.00           N
ATOM   1310  HN  GLY A  93      66.800  53.940  31.340  1.00  0.00           H
ATOM   1311  CA  GLY A  93      68.750  54.630  31.320  1.00  0.00           C
ATOM   1312  HA1 GLY A  93      68.400  55.410  31.970  1.00  0.00           H
ATOM   1313  HA2 GLY A  93      69.730  54.360  31.670  1.00  0.00           H
ATOM   1314  C   GLY A  93      68.880  55.170  29.940  1.00  0.00           C
ATOM   1315  O   GLY A  93      68.230  54.710  29.010  1.00  0.00           O
ATOM   1316  N   PHE A  94      69.690  56.230  29.750  1.00  0.00           N
ATOM   1317  HN  PHE A  94      70.120  56.540  30.590  1.00  0.00           H
ATOM   1318  CA  PHE A  94      70.090  56.840  28.520  1.00  0.00           C
ATOM   1319  HA  PHE A  94      69.270  57.460  28.200  1.00  0.00           H
ATOM   1320  CB  PHE A  94      71.180  57.890  28.800  1.00  0.00           C
ATOM   1321  HB1 PHE A  94      72.090  57.280  28.990  1.00  0.00           H
ATOM   1322  HB2 PHE A  94      70.970  58.520  29.690  1.00  0.00           H
ATOM   1323  CG  PHE A  94      71.470  58.770  27.640  1.00  0.00           C
ATOM   1324  CD1 PHE A  94      70.420  59.490  27.130  1.00  0.00           C
ATOM   1325  HD1 PHE A  94      69.420  59.500  27.520  1.00  0.00           H
ATOM   1326  CE1 PHE A  94      70.640  60.260  26.010  1.00  0.00           C
ATOM   1327  HE1 PHE A  94      69.900  60.970  25.650  1.00  0.00           H
ATOM   1328  CZ  PHE A  94      71.820  60.160  25.320  1.00  0.00           C
ATOM   1329  HZ  PHE A  94      72.040  60.720  24.420  1.00  0.00           H
ATOM   1330  CD2 PHE A  94      72.700  58.770  27.020  1.00  0.00           C
ATOM   1331  HD2 PHE A  94      73.320  57.990  27.450  1.00  0.00           H
ATOM   1332  CE2 PHE A  94      72.850  59.390  25.800  1.00  0.00           C
ATOM   1333  HE2 PHE A  94      73.700  59.290  25.130  1.00  0.00           H
ATOM   1334  C   PHE A  94      70.280  55.990  27.310  1.00  0.00           C
ATOM   1335  O   PHE A  94      71.060  55.050  27.430  1.00  0.00           O
ATOM   1336  N   VAL A  95      69.610  56.240  26.170  1.00  0.00           N
ATOM   1337  HN  VAL A  95      68.970  57.000  26.180  1.00  0.00           H
ATOM   1338  CA  VAL A  95      69.670  55.430  24.990  1.00  0.00           C
ATOM   1339  HA  VAL A  95      69.150  55.960  24.200  1.00  0.00           H
ATOM   1340  CB  VAL A  95      71.040  55.160  24.430  1.00  0.00           C
ATOM   1341  HB  VAL A  95      71.610  54.520  25.140  1.00  0.00           H
ATOM   1342  CG1 VAL A  95      71.100  54.330  23.140  1.00  0.00           C
ATOM   1343 HG11 VAL A  95      70.560  54.710  22.240  1.00  0.00           H
ATOM   1344 HG12 VAL A  95      72.130  54.200  22.750  1.00  0.00           H
ATOM   1345 HG13 VAL A  95      70.740  53.280  23.220  1.00  0.00           H
ATOM   1346  CG2 VAL A  95      71.810  56.420  24.020  1.00  0.00           C
ATOM   1347 HG21 VAL A  95      72.870  56.110  23.950  1.00  0.00           H
ATOM   1348 HG22 VAL A  95      71.490  56.720  22.990  1.00  0.00           H
ATOM   1349 HG23 VAL A  95      71.750  57.270  24.730  1.00  0.00           H
ATOM   1350  C   VAL A  95      68.920  54.150  25.030  1.00  0.00           C
ATOM   1351  O   VAL A  95      68.050  53.860  24.210  1.00  0.00           O
ATOM   1352  N   LYS A  96      69.130  53.280  26.030  1.00  0.00           N
ATOM   1353  HN  LYS A  96      69.820  53.550  26.700  1.00  0.00           H
ATOM   1354  CA  LYS A  96      68.460  52.080  26.430  1.00  0.00           C
ATOM   1355  HA  LYS A  96      68.710  51.370  25.650  1.00  0.00           H
ATOM   1356  CB  LYS A  96      69.020  51.510  27.740  1.00  0.00           C
ATOM   1357  HB1 LYS A  96      68.360  50.670  28.050  1.00  0.00           H
ATOM   1358  HB2 LYS A  96      68.880  52.160  28.640  1.00  0.00           H
ATOM   1359  CG  LYS A  96      70.490  51.120  27.640  1.00  0.00           C
ATOM   1360  HG1 LYS A  96      71.070  51.920  27.140  1.00  0.00           H
ATOM   1361  HG2 LYS A  96      70.600  50.250  26.960  1.00  0.00           H
ATOM   1362  CD  LYS A  96      71.040  50.830  29.040  1.00  0.00           C
ATOM   1363  HD1 LYS A  96      70.480  50.120  29.670  1.00  0.00           H
ATOM   1364  HD2 LYS A  96      71.970  50.230  28.900  1.00  0.00           H
ATOM   1365  CE  LYS A  96      71.410  52.050  29.890  1.00  0.00           C
ATOM   1366  HE1 LYS A  96      70.440  52.550  30.130  1.00  0.00           H
ATOM   1367  HE2 LYS A  96      72.040  52.830  29.400  1.00  0.00           H
ATOM   1368  NZ  LYS A  96      72.070  51.620  31.130  1.00  0.00           N
ATOM   1369  HZ1 LYS A  96      71.470  51.000  31.720  1.00  0.00           H
ATOM   1370  HZ2 LYS A  96      72.960  51.140  30.880  1.00  0.00           H
ATOM   1371  HZ3 LYS A  96      72.220  52.450  31.740  1.00  0.00           H
ATOM   1372  C   LYS A  96      66.980  52.230  26.390  1.00  0.00           C
ATOM   1373  O   LYS A  96      66.370  53.020  27.110  1.00  0.00           O
ATOM   1374  N   LYS A  97      66.300  51.530  25.460  1.00  0.00           N
ATOM   1375  HN  LYS A  97      66.820  50.920  24.870  1.00  0.00           H
ATOM   1376  CA  LYS A  97      64.880  51.380  25.380  1.00  0.00           C
ATOM   1377  HA  LYS A  97      64.580  52.380  25.120  1.00  0.00           H
ATOM   1378  CB  LYS A  97      64.530  50.550  24.130  1.00  0.00           C
ATOM   1379  HB1 LYS A  97      63.440  50.340  24.130  1.00  0.00           H
ATOM   1380  HB2 LYS A  97      65.080  49.580  24.100  1.00  0.00           H
ATOM   1381  CG  LYS A  97      64.860  51.300  22.840  1.00  0.00           C
ATOM   1382  HG1 LYS A  97      65.950  51.500  22.830  1.00  0.00           H
ATOM   1383  HG2 LYS A  97      64.400  52.310  22.870  1.00  0.00           H
ATOM   1384  CD  LYS A  97      64.440  50.570  21.560  1.00  0.00           C
ATOM   1385  HD1 LYS A  97      64.970  49.630  21.320  1.00  0.00           H
ATOM   1386  HD2 LYS A  97      63.360  50.290  21.570  1.00  0.00           H
ATOM   1387  CE  LYS A  97      64.550  51.490  20.350  1.00  0.00           C
ATOM   1388  HE1 LYS A  97      65.560  51.300  19.920  1.00  0.00           H
ATOM   1389  HE2 LYS A  97      64.450  52.510  20.780  1.00  0.00           H
ATOM   1390  NZ  LYS A  97      63.660  51.320  19.180  1.00  0.00           N
ATOM   1391  HZ1 LYS A  97      62.680  51.460  19.510  1.00  0.00           H
ATOM   1392  HZ2 LYS A  97      63.870  52.020  18.440  1.00  0.00           H
ATOM   1393  HZ3 LYS A  97      63.770  50.390  18.730  1.00  0.00           H
ATOM   1394  C   LYS A  97      64.170  50.880  26.590  1.00  0.00           C
ATOM   1395  O   LYS A  97      64.780  50.380  27.530  1.00  0.00           O
ATOM   1396  N   ASP A  98      62.830  50.900  26.490  1.00  0.00           N
ATOM   1397  HN  ASP A  98      62.400  51.160  25.630  1.00  0.00           H
ATOM   1398  CA  ASP A  98      62.020  50.410  27.560  1.00  0.00           C
ATOM   1399  HA  ASP A  98      62.390  50.830  28.490  1.00  0.00           H
ATOM   1400  CB  ASP A  98      60.530  50.740  27.380  1.00  0.00           C
ATOM   1401  HB1 ASP A  98      59.880  50.220  28.110  1.00  0.00           H
ATOM   1402  HB2 ASP A  98      60.130  50.410  26.400  1.00  0.00           H
ATOM   1403  CG  ASP A  98      60.150  52.210  27.440  1.00  0.00           C
ATOM   1404  OD1 ASP A  98      58.990  52.560  27.800  1.00  0.00           O
ATOM   1405  OD2 ASP A  98      61.030  53.070  27.190  1.00  0.00           O
ATOM   1406  C   ASP A  98      62.040  48.930  27.700  1.00  0.00           C
ATOM   1407  O   ASP A  98      61.650  48.210  26.780  1.00  0.00           O
ATOM   1408  N   GLN A  99      62.360  48.420  28.900  1.00  0.00           N
ATOM   1409  HN  GLN A  99      62.590  49.060  29.640  1.00  0.00           H
ATOM   1410  CA  GLN A  99      62.630  47.030  29.100  1.00  0.00           C
ATOM   1411  HA  GLN A  99      62.640  46.550  28.130  1.00  0.00           H
ATOM   1412  CB  GLN A  99      64.120  47.000  29.500  1.00  0.00           C
ATOM   1413  HB1 GLN A  99      64.140  47.540  30.470  1.00  0.00           H
ATOM   1414  HB2 GLN A  99      64.760  47.540  28.780  1.00  0.00           H
ATOM   1415  CG  GLN A  99      64.740  45.610  29.700  1.00  0.00           C
ATOM   1416  HG1 GLN A  99      64.300  45.090  30.570  1.00  0.00           H
ATOM   1417  HG2 GLN A  99      65.820  45.720  29.960  1.00  0.00           H
ATOM   1418  CD  GLN A  99      64.610  44.730  28.470  1.00  0.00           C
ATOM   1419  OE1 GLN A  99      65.310  44.860  27.460  1.00  0.00           O
ATOM   1420  NE2 GLN A  99      63.890  43.580  28.570  1.00  0.00           N
ATOM   1421 HE21 GLN A  99      63.880  43.220  29.500  1.00  0.00           H
ATOM   1422 HE22 GLN A  99      63.780  43.060  27.720  1.00  0.00           H
ATOM   1423  C   GLN A  99      61.670  46.270  29.940  1.00  0.00           C
ATOM   1424  O   GLN A  99      61.410  46.590  31.100  1.00  0.00           O
ATOM   1425  N   LEU A 100      60.900  45.310  29.410  1.00  0.00           N
ATOM   1426  HN  LEU A 100      61.030  45.110  28.440  1.00  0.00           H
ATOM   1427  CA  LEU A 100      59.890  44.540  30.070  1.00  0.00           C
ATOM   1428  HA  LEU A 100      59.210  45.230  30.550  1.00  0.00           H
ATOM   1429  CB  LEU A 100      59.150  43.620  29.090  1.00  0.00           C
ATOM   1430  HB1 LEU A 100      59.970  42.950  28.740  1.00  0.00           H
ATOM   1431  HB2 LEU A 100      58.780  44.130  28.180  1.00  0.00           H
ATOM   1432  CG  LEU A 100      57.980  42.760  29.590  1.00  0.00           C
ATOM   1433  HG  LEU A 100      58.420  42.080  30.350  1.00  0.00           H
ATOM   1434  CD1 LEU A 100      56.910  43.640  30.250  1.00  0.00           C
ATOM   1435 HD11 LEU A 100      57.320  44.290  31.060  1.00  0.00           H
ATOM   1436 HD12 LEU A 100      56.450  44.220  29.420  1.00  0.00           H
ATOM   1437 HD13 LEU A 100      56.150  42.930  30.630  1.00  0.00           H
ATOM   1438  CD2 LEU A 100      57.360  41.950  28.430  1.00  0.00           C
ATOM   1439 HD21 LEU A 100      56.650  41.240  28.900  1.00  0.00           H
ATOM   1440 HD22 LEU A 100      56.850  42.630  27.710  1.00  0.00           H
ATOM   1441 HD23 LEU A 100      58.110  41.350  27.870  1.00  0.00           H
ATOM   1442  C   LEU A 100      60.450  43.650  31.130  1.00  0.00           C
ATOM   1443  O   LEU A 100      61.320  42.800  30.890  1.00  0.00           O
ATOM   1444  N   GLY A 101      60.050  43.880  32.390  1.00  0.00           N
ATOM   1445  HN  GLY A 101      59.580  44.730  32.620  1.00  0.00           H
ATOM   1446  CA  GLY A 101      60.320  43.140  33.580  1.00  0.00           C
ATOM   1447  HA1 GLY A 101      61.050  42.350  33.410  1.00  0.00           H
ATOM   1448  HA2 GLY A 101      60.620  43.800  34.380  1.00  0.00           H
ATOM   1449  C   GLY A 101      59.150  42.420  34.140  1.00  0.00           C
ATOM   1450  O   GLY A 101      58.020  42.900  34.190  1.00  0.00           O
ATOM   1451  N   LYS A 102      59.370  41.150  34.540  1.00  0.00           N
ATOM   1452  HN  LYS A 102      60.320  40.850  34.570  1.00  0.00           H
ATOM   1453  CA  LYS A 102      58.340  40.240  34.940  1.00  0.00           C
ATOM   1454  HA  LYS A 102      57.460  40.820  35.160  1.00  0.00           H
ATOM   1455  CB  LYS A 102      58.090  39.300  33.760  1.00  0.00           C
ATOM   1456  HB1 LYS A 102      57.430  38.450  34.050  1.00  0.00           H
ATOM   1457  HB2 LYS A 102      59.050  38.900  33.380  1.00  0.00           H
ATOM   1458  CG  LYS A 102      57.480  39.910  32.490  1.00  0.00           C
ATOM   1459  HG1 LYS A 102      58.290  40.500  32.010  1.00  0.00           H
ATOM   1460  HG2 LYS A 102      56.600  40.520  32.790  1.00  0.00           H
ATOM   1461  CD  LYS A 102      56.860  38.930  31.490  1.00  0.00           C
ATOM   1462  HD1 LYS A 102      56.070  38.330  32.000  1.00  0.00           H
ATOM   1463  HD2 LYS A 102      56.390  39.580  30.720  1.00  0.00           H
ATOM   1464  CE  LYS A 102      57.930  38.100  30.780  1.00  0.00           C
ATOM   1465  HE1 LYS A 102      58.790  38.730  30.450  1.00  0.00           H
ATOM   1466  HE2 LYS A 102      57.440  37.730  29.860  1.00  0.00           H
ATOM   1467  NZ  LYS A 102      58.270  36.930  31.620  1.00  0.00           N
ATOM   1468  HZ1 LYS A 102      58.520  37.130  32.610  1.00  0.00           H
ATOM   1469  HZ2 LYS A 102      57.650  36.100  31.610  1.00  0.00           H
ATOM   1470  HZ3 LYS A 102      59.240  36.640  31.360  1.00  0.00           H
ATOM   1471  C   LYS A 102      58.670  39.400  36.130  1.00  0.00           C
ATOM   1472  O   LYS A 102      59.780  38.900  36.270  1.00  0.00           O
ATOM   1473  N   ASN A 103      57.660  39.190  37.000  1.00  0.00           N
ATOM   1474  HN  ASN A 103      56.830  39.720  36.820  1.00  0.00           H
ATOM   1475  CA  ASN A 103      57.640  38.150  37.980  1.00  0.00           C
ATOM   1476  HA  ASN A 103      58.470  38.210  38.660  1.00  0.00           H
ATOM   1477  CB  ASN A 103      56.450  38.270  38.950  1.00  0.00           C
ATOM   1478  HB1 ASN A 103      56.300  37.380  39.610  1.00  0.00           H
ATOM   1479  HB2 ASN A 103      55.680  38.280  38.150  1.00  0.00           H
ATOM   1480  CG  ASN A 103      56.390  39.540  39.780  1.00  0.00           C
ATOM   1481  OD1 ASN A 103      55.570  40.450  39.700  1.00  0.00           O
ATOM   1482  ND2 ASN A 103      57.420  39.650  40.670  1.00  0.00           N
ATOM   1483 HD21 ASN A 103      57.930  38.810  40.860  1.00  0.00           H
ATOM   1484 HD22 ASN A 103      57.360  40.420  41.300  1.00  0.00           H
ATOM   1485  C   ASN A 103      57.500  36.810  37.320  1.00  0.00           C
ATOM   1486  O   ASN A 103      56.680  36.680  36.420  1.00  0.00           O
ATOM   1487  N   GLU A 104      58.350  35.860  37.750  1.00  0.00           N
ATOM   1488  HN  GLU A 104      59.000  36.020  38.490  1.00  0.00           H
ATOM   1489  CA  GLU A 104      58.380  34.530  37.230  1.00  0.00           C
ATOM   1490  HA  GLU A 104      58.400  34.590  36.160  1.00  0.00           H
ATOM   1491  CB  GLU A 104      59.610  33.730  37.680  1.00  0.00           C
ATOM   1492  HB1 GLU A 104      59.620  32.620  37.670  1.00  0.00           H
ATOM   1493  HB2 GLU A 104      59.740  34.060  38.740  1.00  0.00           H
ATOM   1494  CG  GLU A 104      60.860  34.190  36.930  1.00  0.00           C
ATOM   1495  HG1 GLU A 104      61.730  33.920  37.560  1.00  0.00           H
ATOM   1496  HG2 GLU A 104      60.880  35.300  36.800  1.00  0.00           H
ATOM   1497  CD  GLU A 104      60.980  33.610  35.530  1.00  0.00           C
ATOM   1498  OE1 GLU A 104      60.920  34.360  34.520  1.00  0.00           O
ATOM   1499  OE2 GLU A 104      61.250  32.380  35.430  1.00  0.00           O
ATOM   1500  C   GLU A 104      57.080  33.810  37.400  1.00  0.00           C
ATOM   1501  O   GLU A 104      56.320  34.160  38.300  1.00  0.00           O
ATOM   1502  N   GLU A 105      56.700  32.810  36.590  1.00  0.00           N
ATOM   1503  HN  GLU A 105      57.370  32.450  35.930  1.00  0.00           H
ATOM   1504  CA  GLU A 105      55.440  32.130  36.590  1.00  0.00           C
ATOM   1505  HA  GLU A 105      54.840  32.530  37.400  1.00  0.00           H
ATOM   1506  CB  GLU A 105      54.710  32.120  35.240  1.00  0.00           C
ATOM   1507  HB1 GLU A 105      54.340  33.160  35.110  1.00  0.00           H
ATOM   1508  HB2 GLU A 105      53.770  31.540  35.280  1.00  0.00           H
ATOM   1509  CG  GLU A 105      55.650  31.690  34.110  1.00  0.00           C
ATOM   1510  HG1 GLU A 105      55.880  30.600  34.220  1.00  0.00           H
ATOM   1511  HG2 GLU A 105      56.630  32.190  34.250  1.00  0.00           H
ATOM   1512  CD  GLU A 105      55.210  32.050  32.700  1.00  0.00           C
ATOM   1513  OE1 GLU A 105      55.160  33.270  32.370  1.00  0.00           O
ATOM   1514  OE2 GLU A 105      54.950  31.120  31.890  1.00  0.00           O
ATOM   1515  C   GLU A 105      55.680  30.750  37.100  1.00  0.00           C
ATOM   1516  O   GLU A 105      54.740  30.120  37.590  1.00  0.00           O
ATOM   1517  N   GLY A 106      56.920  30.270  37.240  1.00  0.00           N
ATOM   1518  HN  GLY A 106      57.690  30.680  36.760  1.00  0.00           H
ATOM   1519  CA  GLY A 106      57.240  29.180  38.110  1.00  0.00           C
ATOM   1520  HA1 GLY A 106      57.920  29.450  38.900  1.00  0.00           H
ATOM   1521  HA2 GLY A 106      56.360  28.730  38.550  1.00  0.00           H
ATOM   1522  C   GLY A 106      57.950  28.190  37.250  1.00  0.00           C
ATOM   1523  O   GLY A 106      57.370  27.190  36.840  1.00  0.00           O
ATOM   1524  N   ALA A 107      59.210  28.500  36.890  1.00  0.00           N
ATOM   1525  HN  ALA A 107      59.560  29.390  37.140  1.00  0.00           H
ATOM   1526  CA  ALA A 107      60.080  27.660  36.120  1.00  0.00           C
ATOM   1527  HA  ALA A 107      59.640  27.490  35.150  1.00  0.00           H
ATOM   1528  CB  ALA A 107      61.420  28.380  35.910  1.00  0.00           C
ATOM   1529  HB1 ALA A 107      62.160  27.890  35.240  1.00  0.00           H
ATOM   1530  HB2 ALA A 107      61.230  29.380  35.480  1.00  0.00           H
ATOM   1531  HB3 ALA A 107      61.920  28.600  36.870  1.00  0.00           H
ATOM   1532  C   ALA A 107      60.380  26.330  36.730  1.00  0.00           C
ATOM   1533  O   ALA A 107      60.270  26.280  37.950  1.00  0.00           O
ATOM   1534  N   PRO A 108      60.770  25.230  36.150  1.00  0.00           N
ATOM   1535  CD  PRO A 108      60.970  25.070  34.720  1.00  0.00           C
ATOM   1536  HD1 PRO A 108      60.050  24.620  34.290  1.00  0.00           H
ATOM   1537  HD2 PRO A 108      61.350  26.030  34.310  1.00  0.00           H
ATOM   1538  CA  PRO A 108      61.290  24.100  36.850  1.00  0.00           C
ATOM   1539  HA  PRO A 108      60.480  23.680  37.440  1.00  0.00           H
ATOM   1540  CB  PRO A 108      61.750  23.160  35.740  1.00  0.00           C
ATOM   1541  HB1 PRO A 108      60.930  22.470  35.440  1.00  0.00           H
ATOM   1542  HB2 PRO A 108      62.540  22.450  36.070  1.00  0.00           H
ATOM   1543  CG  PRO A 108      62.110  24.050  34.540  1.00  0.00           C
ATOM   1544  HG1 PRO A 108      62.090  23.510  33.570  1.00  0.00           H
ATOM   1545  HG2 PRO A 108      63.100  24.510  34.700  1.00  0.00           H
ATOM   1546  C   PRO A 108      62.350  24.300  37.880  1.00  0.00           C
ATOM   1547  O   PRO A 108      63.310  25.020  37.600  1.00  0.00           O
ATOM   1548  N   GLN A 109      62.380  23.680  39.070  1.00  0.00           N
ATOM   1549  HN  GLN A 109      61.570  23.190  39.370  1.00  0.00           H
ATOM   1550  CA  GLN A 109      63.450  23.890  40.000  1.00  0.00           C
ATOM   1551  HA  GLN A 109      63.850  24.890  39.950  1.00  0.00           H
ATOM   1552  CB  GLN A 109      62.840  23.510  41.360  1.00  0.00           C
ATOM   1553  HB1 GLN A 109      62.850  22.420  41.550  1.00  0.00           H
ATOM   1554  HB2 GLN A 109      61.780  23.850  41.430  1.00  0.00           H
ATOM   1555  CG  GLN A 109      63.620  24.230  42.460  1.00  0.00           C
ATOM   1556  HG1 GLN A 109      64.000  25.180  42.050  1.00  0.00           H
ATOM   1557  HG2 GLN A 109      64.530  23.680  42.790  1.00  0.00           H
ATOM   1558  CD  GLN A 109      62.930  24.780  43.700  1.00  0.00           C
ATOM   1559  OE1 GLN A 109      63.440  24.590  44.810  1.00  0.00           O
ATOM   1560  NE2 GLN A 109      61.720  25.370  43.500  1.00  0.00           N
ATOM   1561 HE21 GLN A 109      61.470  25.660  42.580  1.00  0.00           H
ATOM   1562 HE22 GLN A 109      61.070  25.330  44.250  1.00  0.00           H
ATOM   1563  C   GLN A 109      64.560  22.910  39.770  1.00  0.00           C
ATOM   1564  O   GLN A 109      65.570  22.940  40.470  1.00  0.00           O
ATOM   1565  N   GLU A 110      64.370  22.080  38.730  1.00  0.00           N
ATOM   1566  HN  GLU A 110      63.460  22.160  38.330  1.00  0.00           H
ATOM   1567  CA  GLU A 110      65.290  21.120  38.200  1.00  0.00           C
ATOM   1568  HA  GLU A 110      65.760  20.470  38.930  1.00  0.00           H
ATOM   1569  CB  GLU A 110      64.490  20.240  37.230  1.00  0.00           C
ATOM   1570  HB1 GLU A 110      65.240  19.440  37.020  1.00  0.00           H
ATOM   1571  HB2 GLU A 110      64.150  20.770  36.320  1.00  0.00           H
ATOM   1572  CG  GLU A 110      63.280  19.480  37.790  1.00  0.00           C
ATOM   1573  HG1 GLU A 110      63.630  19.100  38.770  1.00  0.00           H
ATOM   1574  HG2 GLU A 110      63.080  18.590  37.150  1.00  0.00           H
ATOM   1575  CD  GLU A 110      61.950  20.210  37.720  1.00  0.00           C
ATOM   1576  OE1 GLU A 110      61.190  20.100  36.720  1.00  0.00           O
ATOM   1577  OE2 GLU A 110      61.570  20.730  38.800  1.00  0.00           O
ATOM   1578  C   GLU A 110      66.430  21.730  37.460  1.00  0.00           C
ATOM   1579  O   GLU A 110      67.580  21.330  37.310  1.00  0.00           O
ATOM   1580  N   GLY A 111      66.090  22.950  36.990  1.00  0.00           N
ATOM   1581  HN  GLY A 111      65.180  23.250  37.250  1.00  0.00           H
ATOM   1582  CA  GLY A 111      67.030  23.840  36.400  1.00  0.00           C
ATOM   1583  HA1 GLY A 111      67.700  23.380  35.680  1.00  0.00           H
ATOM   1584  HA2 GLY A 111      66.500  24.670  35.940  1.00  0.00           H
ATOM   1585  C   GLY A 111      67.810  24.560  37.440  1.00  0.00           C
ATOM   1586  O   GLY A 111      67.460  25.670  37.860  1.00  0.00           O
ATOM   1587  N   ILE A 112      69.000  24.030  37.790  1.00  0.00           N
ATOM   1588  HN  ILE A 112      69.310  23.200  37.340  1.00  0.00           H
ATOM   1589  CA  ILE A 112      70.010  24.630  38.610  1.00  0.00           C
ATOM   1590  HA  ILE A 112      69.500  25.060  39.460  1.00  0.00           H
ATOM   1591  CB  ILE A 112      71.040  23.620  39.000  1.00  0.00           C
ATOM   1592  HB  ILE A 112      71.360  22.920  38.200  1.00  0.00           H
ATOM   1593  CG2 ILE A 112      72.220  24.270  39.740  1.00  0.00           C
ATOM   1594 HG21 ILE A 112      71.830  24.820  40.630  1.00  0.00           H
ATOM   1595 HG22 ILE A 112      72.910  23.450  40.020  1.00  0.00           H
ATOM   1596 HG23 ILE A 112      72.800  24.890  39.020  1.00  0.00           H
ATOM   1597  CG1 ILE A 112      70.410  22.670  40.030  1.00  0.00           C
ATOM   1598 HG11 ILE A 112      69.300  22.610  39.970  1.00  0.00           H
ATOM   1599 HG12 ILE A 112      70.580  23.110  41.040  1.00  0.00           H
ATOM   1600  CD  ILE A 112      71.000  21.270  39.830  1.00  0.00           C
ATOM   1601  HD1 ILE A 112      70.720  20.750  38.880  1.00  0.00           H
ATOM   1602  HD2 ILE A 112      72.090  21.390  39.970  1.00  0.00           H
ATOM   1603  HD3 ILE A 112      70.530  20.710  40.660  1.00  0.00           H
ATOM   1604  C   ILE A 112      70.510  25.870  37.940  1.00  0.00           C
ATOM   1605  O   ILE A 112      70.600  25.890  36.710  1.00  0.00           O
ATOM   1606  N   LEU A 113      70.870  26.910  38.710  1.00  0.00           N
ATOM   1607  HN  LEU A 113      70.700  26.860  39.700  1.00  0.00           H
ATOM   1608  CA  LEU A 113      71.340  28.200  38.330  1.00  0.00           C
ATOM   1609  HA  LEU A 113      71.570  28.060  37.280  1.00  0.00           H
ATOM   1610  CB  LEU A 113      70.340  29.340  38.590  1.00  0.00           C
ATOM   1611  HB1 LEU A 113      70.750  30.340  38.340  1.00  0.00           H
ATOM   1612  HB2 LEU A 113      70.110  29.330  39.680  1.00  0.00           H
ATOM   1613  CG  LEU A 113      69.080  29.210  37.720  1.00  0.00           C
ATOM   1614  HG  LEU A 113      68.820  28.130  37.710  1.00  0.00           H
ATOM   1615  CD1 LEU A 113      68.060  30.150  38.380  1.00  0.00           C
ATOM   1616 HD11 LEU A 113      68.020  29.760  39.420  1.00  0.00           H
ATOM   1617 HD12 LEU A 113      68.530  31.140  38.540  1.00  0.00           H
ATOM   1618 HD13 LEU A 113      67.070  30.280  37.880  1.00  0.00           H
ATOM   1619  CD2 LEU A 113      69.490  29.740  36.340  1.00  0.00           C
ATOM   1620 HD21 LEU A 113      70.300  29.160  35.840  1.00  0.00           H
ATOM   1621 HD22 LEU A 113      68.650  29.780  35.620  1.00  0.00           H
ATOM   1622 HD23 LEU A 113      69.710  30.810  36.530  1.00  0.00           H
ATOM   1623  C   LEU A 113      72.640  28.610  38.930  1.00  0.00           C
ATOM   1624  O   LEU A 113      72.890  28.320  40.090  1.00  0.00           O
ATOM   1625  N   GLU A 114      73.580  29.180  38.160  1.00  0.00           N
ATOM   1626  HN  GLU A 114      73.530  29.370  37.180  1.00  0.00           H
ATOM   1627  CA  GLU A 114      74.880  29.570  38.620  1.00  0.00           C
ATOM   1628  HA  GLU A 114      75.090  29.030  39.520  1.00  0.00           H
ATOM   1629  CB  GLU A 114      75.910  29.540  37.470  1.00  0.00           C
ATOM   1630  HB1 GLU A 114      75.840  28.490  37.100  1.00  0.00           H
ATOM   1631  HB2 GLU A 114      76.880  29.570  38.010  1.00  0.00           H
ATOM   1632  CG  GLU A 114      75.710  30.590  36.380  1.00  0.00           C
ATOM   1633  HG1 GLU A 114      75.790  31.620  36.770  1.00  0.00           H
ATOM   1634  HG2 GLU A 114      74.650  30.420  36.100  1.00  0.00           H
ATOM   1635  CD  GLU A 114      76.510  30.370  35.100  1.00  0.00           C
ATOM   1636  OE1 GLU A 114      75.970  29.860  34.090  1.00  0.00           O
ATOM   1637  OE2 GLU A 114      77.670  30.860  35.020  1.00  0.00           O
ATOM   1638  C   GLU A 114      74.920  30.970  39.120  1.00  0.00           C
ATOM   1639  O   GLU A 114      75.920  31.410  39.690  1.00  0.00           O
ATOM   1640  N   ASP A 115      73.790  31.710  39.030  1.00  0.00           N
ATOM   1641  HN  ASP A 115      73.000  31.240  38.630  1.00  0.00           H
ATOM   1642  CA  ASP A 115      73.570  33.010  39.560  1.00  0.00           C
ATOM   1643  HA  ASP A 115      74.350  33.650  39.180  1.00  0.00           H
ATOM   1644  CB  ASP A 115      72.260  33.480  38.900  1.00  0.00           C
ATOM   1645  HB1 ASP A 115      71.350  32.940  39.250  1.00  0.00           H
ATOM   1646  HB2 ASP A 115      72.350  33.420  37.790  1.00  0.00           H
ATOM   1647  CG  ASP A 115      71.890  34.940  39.090  1.00  0.00           C
ATOM   1648  OD1 ASP A 115      72.750  35.840  39.260  1.00  0.00           O
ATOM   1649  OD2 ASP A 115      70.670  35.240  39.040  1.00  0.00           O
ATOM   1650  C   ASP A 115      73.530  33.060  41.050  1.00  0.00           C
ATOM   1651  O   ASP A 115      73.280  31.980  41.600  1.00  0.00           O
ATOM   1652  N   MET A 116      73.710  34.210  41.730  1.00  0.00           N
ATOM   1653  HN  MET A 116      74.050  34.980  41.200  1.00  0.00           H
ATOM   1654  CA  MET A 116      73.530  34.300  43.140  1.00  0.00           C
ATOM   1655  HA  MET A 116      72.860  33.520  43.470  1.00  0.00           H
ATOM   1656  CB  MET A 116      74.860  34.280  43.900  1.00  0.00           C
ATOM   1657  HB1 MET A 116      74.570  34.280  44.970  1.00  0.00           H
ATOM   1658  HB2 MET A 116      75.410  35.230  43.690  1.00  0.00           H
ATOM   1659  CG  MET A 116      75.830  33.110  43.690  1.00  0.00           C
ATOM   1660  HG1 MET A 116      76.220  33.240  42.660  1.00  0.00           H
ATOM   1661  HG2 MET A 116      75.260  32.160  43.790  1.00  0.00           H
ATOM   1662  SD  MET A 116      77.200  33.140  44.890  1.00  0.00           S
ATOM   1663  CE  MET A 116      77.560  31.390  44.530  1.00  0.00           C
ATOM   1664  HE1 MET A 116      77.620  31.160  43.440  1.00  0.00           H
ATOM   1665  HE2 MET A 116      78.560  31.060  44.880  1.00  0.00           H
ATOM   1666  HE3 MET A 116      76.790  30.800  45.070  1.00  0.00           H
ATOM   1667  C   MET A 116      72.830  35.600  43.390  1.00  0.00           C
ATOM   1668  O   MET A 116      73.330  36.620  42.910  1.00  0.00           O
ATOM   1669  N   PRO A 117      71.690  35.660  44.010  1.00  0.00           N
ATOM   1670  CD  PRO A 117      70.890  34.480  44.300  1.00  0.00           C
ATOM   1671  HD1 PRO A 117      70.800  33.760  43.460  1.00  0.00           H
ATOM   1672  HD2 PRO A 117      71.330  34.060  45.230  1.00  0.00           H
ATOM   1673  CA  PRO A 117      71.160  36.850  44.610  1.00  0.00           C
ATOM   1674  HA  PRO A 117      70.630  37.340  43.810  1.00  0.00           H
ATOM   1675  CB  PRO A 117      70.060  36.330  45.540  1.00  0.00           C
ATOM   1676  HB1 PRO A 117      69.280  37.110  45.730  1.00  0.00           H
ATOM   1677  HB2 PRO A 117      70.500  36.140  46.540  1.00  0.00           H
ATOM   1678  CG  PRO A 117      69.560  35.070  44.810  1.00  0.00           C
ATOM   1679  HG1 PRO A 117      68.910  35.330  43.940  1.00  0.00           H
ATOM   1680  HG2 PRO A 117      69.060  34.420  45.560  1.00  0.00           H
ATOM   1681  C   PRO A 117      72.020  37.860  45.280  1.00  0.00           C
ATOM   1682  O   PRO A 117      72.710  37.490  46.220  1.00  0.00           O
ATOM   1683  N   VAL A 118      71.810  39.180  45.080  1.00  0.00           N
ATOM   1684  HN  VAL A 118      71.160  39.590  44.440  1.00  0.00           H
ATOM   1685  CA  VAL A 118      72.340  40.260  45.840  1.00  0.00           C
ATOM   1686  HA  VAL A 118      73.390  40.070  45.990  1.00  0.00           H
ATOM   1687  CB  VAL A 118      72.310  41.530  45.040  1.00  0.00           C
ATOM   1688  HB  VAL A 118      71.310  41.820  44.670  1.00  0.00           H
ATOM   1689  CG1 VAL A 118      72.640  42.770  45.900  1.00  0.00           C
ATOM   1690 HG11 VAL A 118      73.550  42.550  46.510  1.00  0.00           H
ATOM   1691 HG12 VAL A 118      73.030  43.510  45.170  1.00  0.00           H
ATOM   1692 HG13 VAL A 118      71.810  43.130  46.540  1.00  0.00           H
ATOM   1693  CG2 VAL A 118      73.260  41.420  43.840  1.00  0.00           C
ATOM   1694 HG21 VAL A 118      73.310  42.370  43.260  1.00  0.00           H
ATOM   1695 HG22 VAL A 118      74.280  41.160  44.190  1.00  0.00           H
ATOM   1696 HG23 VAL A 118      72.980  40.660  43.080  1.00  0.00           H
ATOM   1697  C   VAL A 118      71.690  40.310  47.180  1.00  0.00           C
ATOM   1698  O   VAL A 118      70.480  40.320  47.360  1.00  0.00           O
ATOM   1699  N   ASP A 119      72.510  40.400  48.250  1.00  0.00           N
ATOM   1700  HN  ASP A 119      73.500  40.290  48.160  1.00  0.00           H
ATOM   1701  CA  ASP A 119      72.070  40.510  49.610  1.00  0.00           C
ATOM   1702  HA  ASP A 119      71.250  39.820  49.670  1.00  0.00           H
ATOM   1703  CB  ASP A 119      73.110  39.950  50.590  1.00  0.00           C
ATOM   1704  HB1 ASP A 119      73.320  38.870  50.410  1.00  0.00           H
ATOM   1705  HB2 ASP A 119      72.750  40.120  51.630  1.00  0.00           H
ATOM   1706  CG  ASP A 119      74.530  40.470  50.470  1.00  0.00           C
ATOM   1707  OD1 ASP A 119      75.080  40.630  49.350  1.00  0.00           O
ATOM   1708  OD2 ASP A 119      75.150  40.580  51.570  1.00  0.00           O
ATOM   1709  C   ASP A 119      71.660  41.870  50.060  1.00  0.00           C
ATOM   1710  O   ASP A 119      72.350  42.830  49.720  1.00  0.00           O
ATOM   1711  N   PRO A 120      70.630  42.050  50.840  1.00  0.00           N
ATOM   1712  CD  PRO A 120      69.710  40.980  51.200  1.00  0.00           C
ATOM   1713  HD1 PRO A 120      69.350  40.630  50.210  1.00  0.00           H
ATOM   1714  HD2 PRO A 120      70.220  40.140  51.710  1.00  0.00           H
ATOM   1715  CA  PRO A 120      70.140  43.370  51.090  1.00  0.00           C
ATOM   1716  HA  PRO A 120      70.270  44.010  50.240  1.00  0.00           H
ATOM   1717  CB  PRO A 120      68.660  43.160  51.400  1.00  0.00           C
ATOM   1718  HB1 PRO A 120      68.150  43.230  50.420  1.00  0.00           H
ATOM   1719  HB2 PRO A 120      68.140  43.980  51.960  1.00  0.00           H
ATOM   1720  CG  PRO A 120      68.580  41.730  51.940  1.00  0.00           C
ATOM   1721  HG1 PRO A 120      67.550  41.400  51.710  1.00  0.00           H
ATOM   1722  HG2 PRO A 120      68.790  41.620  53.030  1.00  0.00           H
ATOM   1723  C   PRO A 120      70.850  44.140  52.150  1.00  0.00           C
ATOM   1724  O   PRO A 120      71.250  43.530  53.150  1.00  0.00           O
ATOM   1725  N   ASP A 121      70.980  45.470  52.000  1.00  0.00           N
ATOM   1726  HN  ASP A 121      70.820  45.930  51.130  1.00  0.00           H
ATOM   1727  CA  ASP A 121      71.800  46.200  52.920  1.00  0.00           C
ATOM   1728  HA  ASP A 121      72.360  45.510  53.540  1.00  0.00           H
ATOM   1729  CB  ASP A 121      72.870  47.050  52.220  1.00  0.00           C
ATOM   1730  HB1 ASP A 121      73.690  46.440  51.760  1.00  0.00           H
ATOM   1731  HB2 ASP A 121      73.280  47.790  52.940  1.00  0.00           H
ATOM   1732  CG  ASP A 121      72.270  47.760  51.010  1.00  0.00           C
ATOM   1733  OD1 ASP A 121      71.720  48.880  51.160  1.00  0.00           O
ATOM   1734  OD2 ASP A 121      72.170  47.120  49.930  1.00  0.00           O
ATOM   1735  C   ASP A 121      70.880  46.970  53.790  1.00  0.00           C
ATOM   1736  O   ASP A 121      71.350  47.670  54.690  1.00  0.00           O
ATOM   1737  N   ASN A 122      69.550  46.920  53.600  1.00  0.00           N
ATOM   1738  HN  ASN A 122      69.260  46.270  52.900  1.00  0.00           H
ATOM   1739  CA  ASN A 122      68.520  47.580  54.340  1.00  0.00           C
ATOM   1740  HA  ASN A 122      68.850  48.610  54.340  1.00  0.00           H
ATOM   1741  CB  ASN A 122      67.150  47.580  53.640  1.00  0.00           C
ATOM   1742  HB1 ASN A 122      66.740  46.550  53.710  1.00  0.00           H
ATOM   1743  HB2 ASN A 122      67.290  47.660  52.540  1.00  0.00           H
ATOM   1744  CG  ASN A 122      66.290  48.790  53.990  1.00  0.00           C
ATOM   1745  OD1 ASN A 122      66.700  49.760  54.620  1.00  0.00           O
ATOM   1746  ND2 ASN A 122      65.060  48.790  53.410  1.00  0.00           N
ATOM   1747 HD21 ASN A 122      64.840  47.970  52.890  1.00  0.00           H
ATOM   1748 HD22 ASN A 122      64.420  49.540  53.590  1.00  0.00           H
ATOM   1749  C   ASN A 122      68.440  47.170  55.770  1.00  0.00           C
ATOM   1750  O   ASN A 122      68.780  46.040  56.140  1.00  0.00           O
ATOM   1751  N   GLU A 123      68.000  48.130  56.600  1.00  0.00           N
ATOM   1752  HN  GLU A 123      67.840  49.050  56.260  1.00  0.00           H
ATOM   1753  CA  GLU A 123      67.520  47.970  57.940  1.00  0.00           C
ATOM   1754  HA  GLU A 123      68.010  47.250  58.570  1.00  0.00           H
ATOM   1755  CB  GLU A 123      67.680  49.290  58.710  1.00  0.00           C
ATOM   1756  HB1 GLU A 123      67.080  49.270  59.640  1.00  0.00           H
ATOM   1757  HB2 GLU A 123      67.170  50.010  58.040  1.00  0.00           H
ATOM   1758  CG  GLU A 123      69.110  49.820  58.880  1.00  0.00           C
ATOM   1759  HG1 GLU A 123      69.910  49.340  58.270  1.00  0.00           H
ATOM   1760  HG2 GLU A 123      69.430  49.580  59.910  1.00  0.00           H
ATOM   1761  CD  GLU A 123      69.250  51.320  58.640  1.00  0.00           C
ATOM   1762  OE1 GLU A 123      69.300  51.760  57.460  1.00  0.00           O
ATOM   1763  OE2 GLU A 123      69.470  52.130  59.580  1.00  0.00           O
ATOM   1764  C   GLU A 123      66.080  47.590  57.820  1.00  0.00           C
ATOM   1765  O   GLU A 123      65.450  47.620  56.760  1.00  0.00           O
ATOM   1766  N   ALA A 124      65.480  47.110  58.930  1.00  0.00           N
ATOM   1767  HN  ALA A 124      65.900  47.140  59.830  1.00  0.00           H
ATOM   1768  CA  ALA A 124      64.120  46.700  58.990  1.00  0.00           C
ATOM   1769  HA  ALA A 124      64.040  46.080  58.120  1.00  0.00           H
ATOM   1770  CB  ALA A 124      63.800  45.970  60.310  1.00  0.00           C
ATOM   1771  HB1 ALA A 124      62.770  45.660  60.590  1.00  0.00           H
ATOM   1772  HB2 ALA A 124      64.470  45.090  60.240  1.00  0.00           H
ATOM   1773  HB3 ALA A 124      64.250  46.540  61.160  1.00  0.00           H
ATOM   1774  C   ALA A 124      63.140  47.830  58.910  1.00  0.00           C
ATOM   1775  O   ALA A 124      63.430  48.990  59.170  1.00  0.00           O
ATOM   1776  N   TYR A 125      61.960  47.550  58.330  1.00  0.00           N
ATOM   1777  HN  TYR A 125      61.650  46.780  57.780  1.00  0.00           H
ATOM   1778  CA  TYR A 125      61.000  48.590  58.190  1.00  0.00           C
ATOM   1779  HA  TYR A 125      61.570  49.470  57.940  1.00  0.00           H
ATOM   1780  CB  TYR A 125      60.070  48.320  56.990  1.00  0.00           C
ATOM   1781  HB1 TYR A 125      59.480  47.410  57.240  1.00  0.00           H
ATOM   1782  HB2 TYR A 125      60.630  48.020  56.080  1.00  0.00           H
ATOM   1783  CG  TYR A 125      59.170  49.410  56.530  1.00  0.00           C
ATOM   1784  CD1 TYR A 125      59.410  50.090  55.360  1.00  0.00           C
ATOM   1785  HD1 TYR A 125      60.270  49.860  54.750  1.00  0.00           H
ATOM   1786  CE1 TYR A 125      58.590  51.150  55.040  1.00  0.00           C
ATOM   1787  HE1 TYR A 125      58.770  51.750  54.160  1.00  0.00           H
ATOM   1788  CZ  TYR A 125      57.520  51.470  55.850  1.00  0.00           C
ATOM   1789  OH  TYR A 125      56.750  52.580  55.440  1.00  0.00           O
ATOM   1790  HH  TYR A 125      55.810  52.430  55.550  1.00  0.00           H
ATOM   1791  CD2 TYR A 125      58.040  49.640  57.290  1.00  0.00           C
ATOM   1792  HD2 TYR A 125      57.760  49.060  58.150  1.00  0.00           H
ATOM   1793  CE2 TYR A 125      57.270  50.740  56.980  1.00  0.00           C
ATOM   1794  HE2 TYR A 125      56.430  50.930  57.640  1.00  0.00           H
ATOM   1795  C   TYR A 125      60.280  48.830  59.480  1.00  0.00           C
ATOM   1796  O   TYR A 125      59.690  47.890  60.020  1.00  0.00           O
ATOM   1797  N   GLU A 126      60.250  50.100  59.930  1.00  0.00           N
ATOM   1798  HN  GLU A 126      60.700  50.840  59.440  1.00  0.00           H
ATOM   1799  CA  GLU A 126      59.550  50.570  61.080  1.00  0.00           C
ATOM   1800  HA  GLU A 126      59.160  49.750  61.670  1.00  0.00           H
ATOM   1801  CB  GLU A 126      60.510  51.250  62.070  1.00  0.00           C
ATOM   1802  HB1 GLU A 126      61.140  52.010  61.560  1.00  0.00           H
ATOM   1803  HB2 GLU A 126      61.220  50.420  62.290  1.00  0.00           H
ATOM   1804  CG  GLU A 126      60.000  51.780  63.410  1.00  0.00           C
ATOM   1805  HG1 GLU A 126      59.600  50.900  63.950  1.00  0.00           H
ATOM   1806  HG2 GLU A 126      59.170  52.500  63.320  1.00  0.00           H
ATOM   1807  CD  GLU A 126      61.100  52.410  64.260  1.00  0.00           C
ATOM   1808  OE1 GLU A 126      60.660  52.920  65.320  1.00  0.00           O
ATOM   1809  OE2 GLU A 126      62.310  52.520  63.920  1.00  0.00           O
ATOM   1810  C   GLU A 126      58.560  51.580  60.640  1.00  0.00           C
ATOM   1811  O   GLU A 126      58.780  52.350  59.710  1.00  0.00           O
ATOM   1812  N   MET A 127      57.420  51.650  61.350  1.00  0.00           N
ATOM   1813  HN  MET A 127      57.450  51.150  62.220  1.00  0.00           H
ATOM   1814  CA  MET A 127      56.280  52.490  61.150  1.00  0.00           C
ATOM   1815  HA  MET A 127      55.810  52.170  60.240  1.00  0.00           H
ATOM   1816  CB  MET A 127      55.160  52.330  62.190  1.00  0.00           C
ATOM   1817  HB1 MET A 127      55.420  52.660  63.220  1.00  0.00           H
ATOM   1818  HB2 MET A 127      55.080  51.220  62.200  1.00  0.00           H
ATOM   1819  CG  MET A 127      53.820  53.060  62.030  1.00  0.00           C
ATOM   1820  HG1 MET A 127      54.010  54.150  61.930  1.00  0.00           H
ATOM   1821  HG2 MET A 127      53.290  53.010  63.010  1.00  0.00           H
ATOM   1822  SD  MET A 127      52.720  52.550  60.680  1.00  0.00           S
ATOM   1823  CE  MET A 127      51.380  53.720  61.010  1.00  0.00           C
ATOM   1824  HE1 MET A 127      50.470  53.650  60.370  1.00  0.00           H
ATOM   1825  HE2 MET A 127      50.950  53.830  62.020  1.00  0.00           H
ATOM   1826  HE3 MET A 127      51.790  54.740  60.830  1.00  0.00           H
ATOM   1827  C   MET A 127      56.490  53.950  60.890  1.00  0.00           C
ATOM   1828  O   MET A 127      57.030  54.530  61.830  1.00  0.00           O
ATOM   1829  N   PRO A 128      56.190  54.590  59.800  1.00  0.00           N
ATOM   1830  CD  PRO A 128      55.830  53.910  58.570  1.00  0.00           C
ATOM   1831  HD1 PRO A 128      56.580  53.090  58.500  1.00  0.00           H
ATOM   1832  HD2 PRO A 128      54.810  53.460  58.570  1.00  0.00           H
ATOM   1833  CA  PRO A 128      56.410  55.980  59.550  1.00  0.00           C
ATOM   1834  HA  PRO A 128      57.470  56.180  59.640  1.00  0.00           H
ATOM   1835  CB  PRO A 128      55.990  56.250  58.100  1.00  0.00           C
ATOM   1836  HB1 PRO A 128      56.670  57.000  57.640  1.00  0.00           H
ATOM   1837  HB2 PRO A 128      54.920  56.530  58.010  1.00  0.00           H
ATOM   1838  CG  PRO A 128      56.150  54.880  57.420  1.00  0.00           C
ATOM   1839  HG1 PRO A 128      57.190  54.670  57.110  1.00  0.00           H
ATOM   1840  HG2 PRO A 128      55.550  54.790  56.480  1.00  0.00           H
ATOM   1841  C   PRO A 128      55.670  56.920  60.430  1.00  0.00           C
ATOM   1842  O   PRO A 128      54.600  56.500  60.890  1.00  0.00           O
ATOM   1843  N   SER A 129      56.100  58.170  60.690  1.00  0.00           N
ATOM   1844  HN  SER A 129      56.980  58.380  60.280  1.00  0.00           H
ATOM   1845  CA  SER A 129      55.400  59.180  61.410  1.00  0.00           C
ATOM   1846  HA  SER A 129      55.160  58.800  62.390  1.00  0.00           H
ATOM   1847  CB  SER A 129      56.130  60.520  61.640  1.00  0.00           C
ATOM   1848  HB1 SER A 129      56.860  60.420  62.470  1.00  0.00           H
ATOM   1849  HB2 SER A 129      55.480  61.350  62.010  1.00  0.00           H
ATOM   1850  OG  SER A 129      56.780  61.010  60.480  1.00  0.00           O
ATOM   1851  HG1 SER A 129      57.310  60.330  60.060  1.00  0.00           H
ATOM   1852  C   SER A 129      54.110  59.590  60.790  1.00  0.00           C
ATOM   1853  O   SER A 129      53.990  59.740  59.580  1.00  0.00           O
ATOM   1854  N   GLU A 130      53.080  59.820  61.640  1.00  0.00           N
ATOM   1855  HN  GLU A 130      53.190  59.620  62.610  1.00  0.00           H
ATOM   1856  CA  GLU A 130      51.850  60.440  61.260  1.00  0.00           C
ATOM   1857  HA  GLU A 130      51.150  60.350  62.070  1.00  0.00           H
ATOM   1858  CB  GLU A 130      52.030  61.950  61.090  1.00  0.00           C
ATOM   1859  HB1 GLU A 130      51.100  62.510  60.870  1.00  0.00           H
ATOM   1860  HB2 GLU A 130      52.700  62.090  60.210  1.00  0.00           H
ATOM   1861  CG  GLU A 130      52.700  62.760  62.200  1.00  0.00           C
ATOM   1862  HG1 GLU A 130      52.590  63.860  62.090  1.00  0.00           H
ATOM   1863  HG2 GLU A 130      53.760  62.440  62.320  1.00  0.00           H
ATOM   1864  CD  GLU A 130      52.010  62.390  63.500  1.00  0.00           C
ATOM   1865  OE1 GLU A 130      50.770  62.580  63.600  1.00  0.00           O
ATOM   1866  OE2 GLU A 130      52.700  61.910  64.440  1.00  0.00           O
ATOM   1867  C   GLU A 130      51.140  59.790  60.110  1.00  0.00           C
ATOM   1868  O   GLU A 130      50.370  60.490  59.460  1.00  0.00           O
ATOM   1869  N   GLU A 131      51.440  58.500  59.920  1.00  0.00           N
ATOM   1870  HN  GLU A 131      52.090  58.020  60.500  1.00  0.00           H
ATOM   1871  CA  GLU A 131      50.910  57.680  58.870  1.00  0.00           C
ATOM   1872  HA  GLU A 131      51.230  56.680  59.140  1.00  0.00           H
ATOM   1873  CB  GLU A 131      49.380  57.580  58.860  1.00  0.00           C
ATOM   1874  HB1 GLU A 131      49.060  57.040  57.940  1.00  0.00           H
ATOM   1875  HB2 GLU A 131      48.900  58.580  58.800  1.00  0.00           H
ATOM   1876  CG  GLU A 131      48.820  56.790  60.050  1.00  0.00           C
ATOM   1877  HG1 GLU A 131      48.690  57.460  60.920  1.00  0.00           H
ATOM   1878  HG2 GLU A 131      49.570  56.060  60.420  1.00  0.00           H
ATOM   1879  CD  GLU A 131      47.520  56.000  60.010  1.00  0.00           C
ATOM   1880  OE1 GLU A 131      47.050  55.740  61.150  1.00  0.00           O
ATOM   1881  OE2 GLU A 131      46.950  55.610  58.960  1.00  0.00           O
ATOM   1882  C   GLU A 131      51.380  58.010  57.490  1.00  0.00           C
ATOM   1883  O   GLU A 131      50.690  57.830  56.490  1.00  0.00           O
ATOM   1884  N   GLY A 132      52.620  58.500  57.340  1.00  0.00           N
ATOM   1885  HN  GLY A 132      53.050  58.740  58.200  1.00  0.00           H
ATOM   1886  CA  GLY A 132      53.210  58.830  56.080  1.00  0.00           C
ATOM   1887  HA1 GLY A 132      52.580  59.550  55.580  1.00  0.00           H
ATOM   1888  HA2 GLY A 132      54.120  59.330  56.390  1.00  0.00           H
ATOM   1889  C   GLY A 132      53.640  57.680  55.230  1.00  0.00           C
ATOM   1890  O   GLY A 132      54.840  57.460  55.280  1.00  0.00           O
ATOM   1891  N   TYR A 133      52.710  57.010  54.520  1.00  0.00           N
ATOM   1892  HN  TYR A 133      51.780  57.300  54.710  1.00  0.00           H
ATOM   1893  CA  TYR A 133      53.020  55.860  53.720  1.00  0.00           C
ATOM   1894  HA  TYR A 133      54.070  55.910  53.480  1.00  0.00           H
ATOM   1895  CB  TYR A 133      52.690  54.520  54.380  1.00  0.00           C
ATOM   1896  HB1 TYR A 133      53.480  54.270  55.120  1.00  0.00           H
ATOM   1897  HB2 TYR A 133      52.820  53.650  53.700  1.00  0.00           H
ATOM   1898  CG  TYR A 133      51.350  54.420  55.030  1.00  0.00           C
ATOM   1899  CD1 TYR A 133      51.150  54.590  56.380  1.00  0.00           C
ATOM   1900  HD1 TYR A 133      52.010  54.850  56.980  1.00  0.00           H
ATOM   1901  CE1 TYR A 133      49.900  54.510  56.940  1.00  0.00           C
ATOM   1902  HE1 TYR A 133      49.870  54.520  58.020  1.00  0.00           H
ATOM   1903  CZ  TYR A 133      48.850  54.230  56.080  1.00  0.00           C
ATOM   1904  OH  TYR A 133      47.570  54.150  56.650  1.00  0.00           O
ATOM   1905  HH  TYR A 133      47.490  54.610  57.490  1.00  0.00           H
ATOM   1906  CD2 TYR A 133      50.300  54.070  54.210  1.00  0.00           C
ATOM   1907  HD2 TYR A 133      50.470  53.850  53.170  1.00  0.00           H
ATOM   1908  CE2 TYR A 133      49.030  54.040  54.740  1.00  0.00           C
ATOM   1909  HE2 TYR A 133      48.200  53.760  54.100  1.00  0.00           H
ATOM   1910  C   TYR A 133      52.380  55.980  52.380  1.00  0.00           C
ATOM   1911  O   TYR A 133      52.590  55.150  51.490  1.00  0.00           O
ATOM   1912  N   GLN A 134      51.560  57.010  52.080  1.00  0.00           N
ATOM   1913  HN  GLN A 134      51.430  57.640  52.840  1.00  0.00           H
ATOM   1914  CA  GLN A 134      50.800  57.150  50.880  1.00  0.00           C
ATOM   1915  HA  GLN A 134      50.970  56.310  50.220  1.00  0.00           H
ATOM   1916  CB  GLN A 134      49.320  57.390  51.210  1.00  0.00           C
ATOM   1917  HB1 GLN A 134      48.790  57.350  50.230  1.00  0.00           H
ATOM   1918  HB2 GLN A 134      49.270  58.390  51.690  1.00  0.00           H
ATOM   1919  CG  GLN A 134      48.640  56.330  52.080  1.00  0.00           C
ATOM   1920  HG1 GLN A 134      49.030  56.340  53.120  1.00  0.00           H
ATOM   1921  HG2 GLN A 134      48.910  55.320  51.680  1.00  0.00           H
ATOM   1922  CD  GLN A 134      47.130  56.460  52.190  1.00  0.00           C
ATOM   1923  OE1 GLN A 134      46.650  57.550  52.450  1.00  0.00           O
ATOM   1924  NE2 GLN A 134      46.360  55.340  52.100  1.00  0.00           N
ATOM   1925 HE21 GLN A 134      46.710  54.450  51.830  1.00  0.00           H
ATOM   1926 HE22 GLN A 134      45.370  55.470  52.200  1.00  0.00           H
ATOM   1927  C   GLN A 134      51.310  58.330  50.120  1.00  0.00           C
ATOM   1928  O   GLN A 134      51.890  59.240  50.720  1.00  0.00           O
ATOM   1929  N   ASP A 135      51.180  58.400  48.780  1.00  0.00           N
ATOM   1930  HN  ASP A 135      50.580  57.740  48.340  1.00  0.00           H
ATOM   1931  CA  ASP A 135      51.780  59.420  47.980  1.00  0.00           C
ATOM   1932  HA  ASP A 135      52.490  59.930  48.610  1.00  0.00           H
ATOM   1933  CB  ASP A 135      52.590  59.050  46.720  1.00  0.00           C
ATOM   1934  HB1 ASP A 135      53.390  58.340  47.040  1.00  0.00           H
ATOM   1935  HB2 ASP A 135      53.020  59.990  46.330  1.00  0.00           H
ATOM   1936  CG  ASP A 135      51.930  58.260  45.600  1.00  0.00           C
ATOM   1937  OD1 ASP A 135      52.330  58.490  44.430  1.00  0.00           O
ATOM   1938  OD2 ASP A 135      51.090  57.390  45.940  1.00  0.00           O
ATOM   1939  C   ASP A 135      50.780  60.440  47.570  1.00  0.00           C
ATOM   1940  O   ASP A 135      49.600  60.090  47.490  1.00  0.00           O
ATOM   1941  N   TYR A 136      51.220  61.650  47.190  1.00  0.00           N
ATOM   1942  HN  TYR A 136      52.190  61.880  47.150  1.00  0.00           H
ATOM   1943  CA  TYR A 136      50.360  62.690  46.720  1.00  0.00           C
ATOM   1944  HA  TYR A 136      49.420  62.580  47.230  1.00  0.00           H
ATOM   1945  CB  TYR A 136      51.020  64.060  46.960  1.00  0.00           C
ATOM   1946  HB1 TYR A 136      50.580  64.930  46.440  1.00  0.00           H
ATOM   1947  HB2 TYR A 136      52.080  63.990  46.620  1.00  0.00           H
ATOM   1948  CG  TYR A 136      50.930  64.290  48.430  1.00  0.00           C
ATOM   1949  CD1 TYR A 136      51.910  63.840  49.280  1.00  0.00           C
ATOM   1950  HD1 TYR A 136      52.750  63.270  48.920  1.00  0.00           H
ATOM   1951  CE1 TYR A 136      51.940  64.180  50.620  1.00  0.00           C
ATOM   1952  HE1 TYR A 136      52.720  63.810  51.260  1.00  0.00           H
ATOM   1953  CZ  TYR A 136      50.860  64.840  51.150  1.00  0.00           C
ATOM   1954  OH  TYR A 136      50.840  65.040  52.550  1.00  0.00           O
ATOM   1955  HH  TYR A 136      49.930  65.300  52.740  1.00  0.00           H
ATOM   1956  CD2 TYR A 136      49.850  64.910  49.000  1.00  0.00           C
ATOM   1957  HD2 TYR A 136      48.950  65.120  48.440  1.00  0.00           H
ATOM   1958  CE2 TYR A 136      49.780  65.150  50.360  1.00  0.00           C
ATOM   1959  HE2 TYR A 136      48.900  65.590  50.790  1.00  0.00           H
ATOM   1960  C   TYR A 136      50.060  62.510  45.270  1.00  0.00           C
ATOM   1961  O   TYR A 136      50.920  62.500  44.390  1.00  0.00           O
ATOM   1962  N   GLU A 137      48.810  62.360  44.810  1.00  0.00           N
ATOM   1963  HN  GLU A 137      48.030  62.280  45.440  1.00  0.00           H
ATOM   1964  CA  GLU A 137      48.420  62.130  43.450  1.00  0.00           C
ATOM   1965  HA  GLU A 137      49.190  62.530  42.810  1.00  0.00           H
ATOM   1966  CB  GLU A 137      48.230  60.620  43.260  1.00  0.00           C
ATOM   1967  HB1 GLU A 137      47.290  60.310  43.770  1.00  0.00           H
ATOM   1968  HB2 GLU A 137      49.090  60.140  43.770  1.00  0.00           H
ATOM   1969  CG  GLU A 137      48.260  60.110  41.810  1.00  0.00           C
ATOM   1970  HG1 GLU A 137      47.980  60.800  40.980  1.00  0.00           H
ATOM   1971  HG2 GLU A 137      47.430  59.370  41.840  1.00  0.00           H
ATOM   1972  CD  GLU A 137      49.610  59.500  41.480  1.00  0.00           C
ATOM   1973  OE1 GLU A 137      49.750  58.250  41.430  1.00  0.00           O
ATOM   1974  OE2 GLU A 137      50.510  60.240  41.010  1.00  0.00           O
ATOM   1975  C   GLU A 137      47.160  62.840  43.110  1.00  0.00           C
ATOM   1976  O   GLU A 137      46.320  62.940  44.010  1.00  0.00           O
ATOM   1977  N   PRO A 138      46.900  63.360  41.950  1.00  0.00           N
ATOM   1978  CD  PRO A 138      47.880  63.730  40.940  1.00  0.00           C
ATOM   1979  HD1 PRO A 138      48.720  64.310  41.390  1.00  0.00           H
ATOM   1980  HD2 PRO A 138      48.260  62.800  40.470  1.00  0.00           H
ATOM   1981  CA  PRO A 138      45.610  63.830  41.530  1.00  0.00           C
ATOM   1982  HA  PRO A 138      45.540  64.790  42.020  1.00  0.00           H
ATOM   1983  CB  PRO A 138      45.720  64.040  40.020  1.00  0.00           C
ATOM   1984  HB1 PRO A 138      44.960  64.790  39.720  1.00  0.00           H
ATOM   1985  HB2 PRO A 138      45.470  63.050  39.580  1.00  0.00           H
ATOM   1986  CG  PRO A 138      47.140  64.600  39.920  1.00  0.00           C
ATOM   1987  HG1 PRO A 138      47.140  65.700  40.090  1.00  0.00           H
ATOM   1988  HG2 PRO A 138      47.670  64.430  38.950  1.00  0.00           H
ATOM   1989  C   PRO A 138      44.380  63.100  41.950  1.00  0.00           C
ATOM   1990  O   PRO A 138      44.270  61.880  41.830  1.00  0.00           O
ATOM   1991  N   GLU A 139      43.330  63.750  42.480  1.00  0.00           N
ATOM   1992  HN  GLU A 139      43.470  64.680  42.790  1.00  0.00           H
ATOM   1993  CA  GLU A 139      42.060  63.200  42.860  1.00  0.00           C
ATOM   1994  HA  GLU A 139      42.130  62.270  43.410  1.00  0.00           H
ATOM   1995  CB  GLU A 139      41.270  64.040  43.880  1.00  0.00           C
ATOM   1996  HB1 GLU A 139      40.190  64.140  43.680  1.00  0.00           H
ATOM   1997  HB2 GLU A 139      41.690  65.080  43.870  1.00  0.00           H
ATOM   1998  CG  GLU A 139      41.450  63.510  45.300  1.00  0.00           C
ATOM   1999  HG1 GLU A 139      41.430  64.280  46.100  1.00  0.00           H
ATOM   2000  HG2 GLU A 139      42.440  63.010  45.330  1.00  0.00           H
ATOM   2001  CD  GLU A 139      40.480  62.360  45.540  1.00  0.00           C
ATOM   2002  OE1 GLU A 139      40.400  61.380  44.750  1.00  0.00           O
ATOM   2003  OE2 GLU A 139      39.600  62.530  46.430  1.00  0.00           O
ATOM   2004  C   GLU A 139      41.140  62.890  41.730  1.00  0.00           C
ATOM   2005  O   GLU A 139      41.330  63.280  40.590  1.00  0.00           O
ATOM   2006  N   ALA A 140      40.180  61.960  41.920  1.00  0.00           N
ATOM   2007  HN  ALA A 140      40.040  61.600  42.840  1.00  0.00           H
ATOM   2008  CA  ALA A 140      39.210  61.520  40.970  1.00  0.00           C
ATOM   2009  HA  ALA A 140      39.570  61.820  40.000  1.00  0.00           H
ATOM   2010  CB  ALA A 140      39.000  60.000  41.070  1.00  0.00           C
ATOM   2011  HB1 ALA A 140      38.640  59.550  40.120  1.00  0.00           H
ATOM   2012  HB2 ALA A 140      39.920  59.460  41.370  1.00  0.00           H
ATOM   2013  HB3 ALA A 140      38.240  59.750  41.840  1.00  0.00           H
ATOM   2014  C   ALA A 140      37.870  62.220  41.090  1.00  0.00           C
ATOM   2015  OT1 ALA A 140      37.560  62.550  42.270  1.00  0.00           O
ATOM   2016  OT2 ALA A 140      37.120  62.410  40.090  1.00  0.00           O
ATOM   2017  N   MET B 141      15.520  51.370  34.560  1.00  0.00           N
ATOM   2018  H1  MET B 141      16.470  51.040  34.850  1.00  0.00           H
ATOM   2019  H2  MET B 141      14.910  50.530  34.510  1.00  0.00           H
ATOM   2020  H3  MET B 141      15.750  51.660  33.590  1.00  0.00           H
ATOM   2021  CA  MET B 141      14.940  52.300  35.560  1.00  0.00           C
ATOM   2022  HA  MET B 141      13.930  51.980  35.790  1.00  0.00           H
ATOM   2023  CB  MET B 141      15.790  52.240  36.840  1.00  0.00           C
ATOM   2024  HB1 MET B 141      15.650  51.230  37.280  1.00  0.00           H
ATOM   2025  HB2 MET B 141      15.330  52.890  37.610  1.00  0.00           H
ATOM   2026  CG  MET B 141      17.230  52.680  36.600  1.00  0.00           C
ATOM   2027  HG1 MET B 141      17.190  53.710  36.190  1.00  0.00           H
ATOM   2028  HG2 MET B 141      17.680  52.050  35.800  1.00  0.00           H
ATOM   2029  SD  MET B 141      18.240  52.530  38.100  1.00  0.00           S
ATOM   2030  CE  MET B 141      17.640  53.950  39.060  1.00  0.00           C
ATOM   2031  HE1 MET B 141      18.390  54.190  39.840  1.00  0.00           H
ATOM   2032  HE2 MET B 141      17.500  54.790  38.340  1.00  0.00           H
ATOM   2033  HE3 MET B 141      16.770  53.520  39.600  1.00  0.00           H
ATOM   2034  C   MET B 141      14.720  53.670  35.000  1.00  0.00           C
ATOM   2035  O   MET B 141      15.030  53.940  33.840  1.00  0.00           O
ATOM   2036  N   ASP B 142      14.180  54.630  35.770  1.00  0.00           N
ATOM   2037  HN  ASP B 142      13.800  54.550  36.690  1.00  0.00           H
ATOM   2038  CA  ASP B 142      13.870  55.920  35.240  1.00  0.00           C
ATOM   2039  HA  ASP B 142      13.880  55.810  34.160  1.00  0.00           H
ATOM   2040  CB  ASP B 142      12.410  56.300  35.560  1.00  0.00           C
ATOM   2041  HB1 ASP B 142      11.650  55.710  35.000  1.00  0.00           H
ATOM   2042  HB2 ASP B 142      12.300  57.390  35.360  1.00  0.00           H
ATOM   2043  CG  ASP B 142      12.020  56.240  37.030  1.00  0.00           C
ATOM   2044  OD1 ASP B 142      10.810  56.460  37.320  1.00  0.00           O
ATOM   2045  OD2 ASP B 142      12.910  56.220  37.920  1.00  0.00           O
ATOM   2046  C   ASP B 142      14.850  57.020  35.470  1.00  0.00           C
ATOM   2047  O   ASP B 142      15.630  57.250  34.540  1.00  0.00           O
ATOM   2048  N   VAL B 143      14.850  57.690  36.630  1.00  0.00           N
ATOM   2049  HN  VAL B 143      14.210  57.480  37.360  1.00  0.00           H
ATOM   2050  CA  VAL B 143      15.790  58.740  36.890  1.00  0.00           C
ATOM   2051  HA  VAL B 143      16.100  59.080  35.910  1.00  0.00           H
ATOM   2052  CB  VAL B 143      15.230  59.880  37.690  1.00  0.00           C
ATOM   2053  HB  VAL B 143      14.920  59.550  38.710  1.00  0.00           H
ATOM   2054  CG1 VAL B 143      16.380  60.880  37.910  1.00  0.00           C
ATOM   2055 HG11 VAL B 143      16.910  61.100  36.960  1.00  0.00           H
ATOM   2056 HG12 VAL B 143      16.050  61.870  38.290  1.00  0.00           H
ATOM   2057 HG13 VAL B 143      17.140  60.500  38.620  1.00  0.00           H
ATOM   2058  CG2 VAL B 143      14.090  60.550  36.920  1.00  0.00           C
ATOM   2059 HG21 VAL B 143      13.090  60.060  37.040  1.00  0.00           H
ATOM   2060 HG22 VAL B 143      13.900  61.510  37.440  1.00  0.00           H
ATOM   2061 HG23 VAL B 143      14.290  60.670  35.830  1.00  0.00           H
ATOM   2062  C   VAL B 143      16.950  58.170  37.630  1.00  0.00           C
ATOM   2063  O   VAL B 143      16.880  57.480  38.650  1.00  0.00           O
ATOM   2064  N   PHE B 144      18.190  58.410  37.180  1.00  0.00           N
ATOM   2065  HN  PHE B 144      18.280  59.090  36.460  1.00  0.00           H
ATOM   2066  CA  PHE B 144      19.360  57.880  37.820  1.00  0.00           C
ATOM   2067  HA  PHE B 144      19.040  57.230  38.610  1.00  0.00           H
ATOM   2068  CB  PHE B 144      20.250  56.970  36.960  1.00  0.00           C
ATOM   2069  HB1 PHE B 144      20.670  57.650  36.180  1.00  0.00           H
ATOM   2070  HB2 PHE B 144      19.540  56.260  36.500  1.00  0.00           H
ATOM   2071  CG  PHE B 144      21.310  56.290  37.760  1.00  0.00           C
ATOM   2072  CD1 PHE B 144      21.010  55.120  38.420  1.00  0.00           C
ATOM   2073  HD1 PHE B 144      20.030  54.660  38.420  1.00  0.00           H
ATOM   2074  CE1 PHE B 144      21.990  54.510  39.160  1.00  0.00           C
ATOM   2075  HE1 PHE B 144      21.780  53.660  39.790  1.00  0.00           H
ATOM   2076  CZ  PHE B 144      23.260  55.040  39.240  1.00  0.00           C
ATOM   2077  HZ  PHE B 144      24.060  54.530  39.750  1.00  0.00           H
ATOM   2078  CD2 PHE B 144      22.550  56.880  37.850  1.00  0.00           C
ATOM   2079  HD2 PHE B 144      22.650  57.870  37.430  1.00  0.00           H
ATOM   2080  CE2 PHE B 144      23.470  56.270  38.670  1.00  0.00           C
ATOM   2081  HE2 PHE B 144      24.350  56.870  38.840  1.00  0.00           H
ATOM   2082  C   PHE B 144      20.200  58.980  38.360  1.00  0.00           C
ATOM   2083  O   PHE B 144      20.520  59.970  37.700  1.00  0.00           O
ATOM   2084  N   MET B 145      20.490  58.870  39.670  1.00  0.00           N
ATOM   2085  HN  MET B 145      20.320  57.980  40.080  1.00  0.00           H
ATOM   2086  CA  MET B 145      21.230  59.740  40.540  1.00  0.00           C
ATOM   2087  HA  MET B 145      21.500  60.660  40.040  1.00  0.00           H
ATOM   2088  CB  MET B 145      20.400  60.080  41.790  1.00  0.00           C
ATOM   2089  HB1 MET B 145      20.910  60.750  42.520  1.00  0.00           H
ATOM   2090  HB2 MET B 145      20.220  59.090  42.260  1.00  0.00           H
ATOM   2091  CG  MET B 145      19.110  60.790  41.380  1.00  0.00           C
ATOM   2092  HG1 MET B 145      18.500  60.190  40.670  1.00  0.00           H
ATOM   2093  HG2 MET B 145      19.400  61.700  40.810  1.00  0.00           H
ATOM   2094  SD  MET B 145      18.090  61.290  42.790  1.00  0.00           S
ATOM   2095  CE  MET B 145      18.410  63.060  42.520  1.00  0.00           C
ATOM   2096  HE1 MET B 145      19.510  63.260  42.540  1.00  0.00           H
ATOM   2097  HE2 MET B 145      17.910  63.480  41.620  1.00  0.00           H
ATOM   2098  HE3 MET B 145      17.910  63.610  43.330  1.00  0.00           H
ATOM   2099  C   MET B 145      22.490  59.080  40.970  1.00  0.00           C
ATOM   2100  O   MET B 145      22.480  57.860  41.130  1.00  0.00           O
ATOM   2101  N   LYS B 146      23.610  59.810  41.060  1.00  0.00           N
ATOM   2102  HN  LYS B 146      23.470  60.730  40.690  1.00  0.00           H
ATOM   2103  CA  LYS B 146      24.910  59.290  41.350  1.00  0.00           C
ATOM   2104  HA  LYS B 146      25.150  58.620  40.530  1.00  0.00           H
ATOM   2105  CB  LYS B 146      25.970  60.400  41.360  1.00  0.00           C
ATOM   2106  HB1 LYS B 146      25.900  61.130  42.190  1.00  0.00           H
ATOM   2107  HB2 LYS B 146      25.710  60.940  40.420  1.00  0.00           H
ATOM   2108  CG  LYS B 146      27.420  59.930  41.190  1.00  0.00           C
ATOM   2109  HG1 LYS B 146      27.420  59.160  40.390  1.00  0.00           H
ATOM   2110  HG2 LYS B 146      27.740  59.440  42.140  1.00  0.00           H
ATOM   2111  CD  LYS B 146      28.340  61.110  40.920  1.00  0.00           C
ATOM   2112  HD1 LYS B 146      28.040  61.440  39.900  1.00  0.00           H
ATOM   2113  HD2 LYS B 146      28.160  61.880  41.700  1.00  0.00           H
ATOM   2114  CE  LYS B 146      29.770  60.550  40.920  1.00  0.00           C
ATOM   2115  HE1 LYS B 146      29.840  59.770  40.130  1.00  0.00           H
ATOM   2116  HE2 LYS B 146      30.020  60.060  41.880  1.00  0.00           H
ATOM   2117  NZ  LYS B 146      30.730  61.640  40.650  1.00  0.00           N
ATOM   2118  HZ1 LYS B 146      31.590  61.180  40.290  1.00  0.00           H
ATOM   2119  HZ2 LYS B 146      30.370  62.170  39.830  1.00  0.00           H
ATOM   2120  HZ3 LYS B 146      31.010  62.270  41.430  1.00  0.00           H
ATOM   2121  C   LYS B 146      25.080  58.590  42.660  1.00  0.00           C
ATOM   2122  O   LYS B 146      24.670  59.080  43.710  1.00  0.00           O
ATOM   2123  N   GLY B 147      25.730  57.410  42.690  1.00  0.00           N
ATOM   2124  HN  GLY B 147      25.860  56.880  41.860  1.00  0.00           H
ATOM   2125  CA  GLY B 147      26.130  56.870  43.950  1.00  0.00           C
ATOM   2126  HA1 GLY B 147      26.380  57.610  44.690  1.00  0.00           H
ATOM   2127  HA2 GLY B 147      25.290  56.250  44.250  1.00  0.00           H
ATOM   2128  C   GLY B 147      27.350  56.020  43.890  1.00  0.00           C
ATOM   2129  O   GLY B 147      28.270  56.180  43.080  1.00  0.00           O
ATOM   2130  N   LEU B 148      27.420  55.110  44.880  1.00  0.00           N
ATOM   2131  HN  LEU B 148      26.640  55.130  45.490  1.00  0.00           H
ATOM   2132  CA  LEU B 148      28.320  54.050  45.210  1.00  0.00           C
ATOM   2133  HA  LEU B 148      29.310  54.460  45.360  1.00  0.00           H
ATOM   2134  CB  LEU B 148      27.840  53.300  46.460  1.00  0.00           C
ATOM   2135  HB1 LEU B 148      28.390  52.360  46.640  1.00  0.00           H
ATOM   2136  HB2 LEU B 148      26.770  53.000  46.390  1.00  0.00           H
ATOM   2137  CG  LEU B 148      27.910  54.160  47.740  1.00  0.00           C
ATOM   2138  HG  LEU B 148      27.380  55.110  47.510  1.00  0.00           H
ATOM   2139  CD1 LEU B 148      27.250  53.480  48.950  1.00  0.00           C
ATOM   2140 HD11 LEU B 148      26.190  53.240  48.710  1.00  0.00           H
ATOM   2141 HD12 LEU B 148      27.790  52.570  49.310  1.00  0.00           H
ATOM   2142 HD13 LEU B 148      27.260  54.240  49.760  1.00  0.00           H
ATOM   2143  CD2 LEU B 148      29.290  54.630  48.240  1.00  0.00           C
ATOM   2144 HD21 LEU B 148      29.640  55.370  47.490  1.00  0.00           H
ATOM   2145 HD22 LEU B 148      29.170  55.240  49.160  1.00  0.00           H
ATOM   2146 HD23 LEU B 148      29.970  53.770  48.430  1.00  0.00           H
ATOM   2147  C   LEU B 148      28.370  52.980  44.170  1.00  0.00           C
ATOM   2148  O   LEU B 148      27.430  52.610  43.470  1.00  0.00           O
ATOM   2149  N   SER B 149      29.580  52.400  44.040  1.00  0.00           N
ATOM   2150  HN  SER B 149      30.320  52.660  44.660  1.00  0.00           H
ATOM   2151  CA  SER B 149      29.930  51.390  43.090  1.00  0.00           C
ATOM   2152  HA  SER B 149      29.850  51.790  42.090  1.00  0.00           H
ATOM   2153  CB  SER B 149      31.370  50.870  43.270  1.00  0.00           C
ATOM   2154  HB1 SER B 149      31.640  49.940  42.730  1.00  0.00           H
ATOM   2155  HB2 SER B 149      31.450  50.620  44.340  1.00  0.00           H
ATOM   2156  OG  SER B 149      32.290  51.880  42.860  1.00  0.00           O
ATOM   2157  HG1 SER B 149      33.200  51.590  42.900  1.00  0.00           H
ATOM   2158  C   SER B 149      28.970  50.250  43.080  1.00  0.00           C
ATOM   2159  O   SER B 149      28.800  49.490  44.030  1.00  0.00           O
ATOM   2160  N   LYS B 150      28.160  50.190  42.000  1.00  0.00           N
ATOM   2161  HN  LYS B 150      28.300  50.820  41.240  1.00  0.00           H
ATOM   2162  CA  LYS B 150      27.120  49.210  41.890  1.00  0.00           C
ATOM   2163  HA  LYS B 150      26.520  49.370  42.770  1.00  0.00           H
ATOM   2164  CB  LYS B 150      26.230  49.640  40.710  1.00  0.00           C
ATOM   2165  HB1 LYS B 150      26.780  49.580  39.750  1.00  0.00           H
ATOM   2166  HB2 LYS B 150      25.940  50.690  40.930  1.00  0.00           H
ATOM   2167  CG  LYS B 150      24.970  48.820  40.430  1.00  0.00           C
ATOM   2168  HG1 LYS B 150      25.330  47.780  40.310  1.00  0.00           H
ATOM   2169  HG2 LYS B 150      24.570  49.200  39.460  1.00  0.00           H
ATOM   2170  CD  LYS B 150      23.930  48.930  41.550  1.00  0.00           C
ATOM   2171  HD1 LYS B 150      24.310  48.540  42.510  1.00  0.00           H
ATOM   2172  HD2 LYS B 150      23.570  49.980  41.670  1.00  0.00           H
ATOM   2173  CE  LYS B 150      22.730  48.030  41.230  1.00  0.00           C
ATOM   2174  HE1 LYS B 150      22.960  46.950  41.270  1.00  0.00           H
ATOM   2175  HE2 LYS B 150      22.300  48.330  40.250  1.00  0.00           H
ATOM   2176  NZ  LYS B 150      21.640  48.140  42.230  1.00  0.00           N
ATOM   2177  HZ1 LYS B 150      21.090  47.260  42.180  1.00  0.00           H
ATOM   2178  HZ2 LYS B 150      22.130  48.210  43.140  1.00  0.00           H
ATOM   2179  HZ3 LYS B 150      20.970  48.910  42.040  1.00  0.00           H
ATOM   2180  C   LYS B 150      27.490  47.770  41.830  1.00  0.00           C
ATOM   2181  O   LYS B 150      28.240  47.340  40.960  1.00  0.00           O
ATOM   2182  N   ALA B 151      26.890  46.900  42.670  1.00  0.00           N
ATOM   2183  HN  ALA B 151      26.240  47.330  43.290  1.00  0.00           H
ATOM   2184  CA  ALA B 151      27.000  45.470  42.670  1.00  0.00           C
ATOM   2185  HA  ALA B 151      28.040  45.230  42.480  1.00  0.00           H
ATOM   2186  CB  ALA B 151      26.740  44.930  44.090  1.00  0.00           C
ATOM   2187  HB1 ALA B 151      25.760  45.220  44.520  1.00  0.00           H
ATOM   2188  HB2 ALA B 151      26.820  43.820  44.130  1.00  0.00           H
ATOM   2189  HB3 ALA B 151      27.500  45.430  44.720  1.00  0.00           H
ATOM   2190  C   ALA B 151      26.290  44.620  41.680  1.00  0.00           C
ATOM   2191  O   ALA B 151      25.210  45.000  41.230  1.00  0.00           O
ATOM   2192  N   LYS B 152      26.840  43.510  41.160  1.00  0.00           N
ATOM   2193  HN  LYS B 152      27.760  43.280  41.440  1.00  0.00           H
ATOM   2194  CA  LYS B 152      26.250  42.580  40.230  1.00  0.00           C
ATOM   2195  HA  LYS B 152      25.220  42.860  40.120  1.00  0.00           H
ATOM   2196  CB  LYS B 152      26.940  42.540  38.860  1.00  0.00           C
ATOM   2197  HB1 LYS B 152      26.340  41.950  38.140  1.00  0.00           H
ATOM   2198  HB2 LYS B 152      27.960  42.110  38.970  1.00  0.00           H
ATOM   2199  CG  LYS B 152      27.130  43.880  38.140  1.00  0.00           C
ATOM   2200  HG1 LYS B 152      27.920  44.500  38.620  1.00  0.00           H
ATOM   2201  HG2 LYS B 152      26.160  44.400  38.270  1.00  0.00           H
ATOM   2202  CD  LYS B 152      27.280  43.780  36.620  1.00  0.00           C
ATOM   2203  HD1 LYS B 152      27.890  42.870  36.430  1.00  0.00           H
ATOM   2204  HD2 LYS B 152      26.340  43.520  36.080  1.00  0.00           H
ATOM   2205  CE  LYS B 152      28.080  44.850  35.880  1.00  0.00           C
ATOM   2206  HE1 LYS B 152      28.160  44.540  34.810  1.00  0.00           H
ATOM   2207  HE2 LYS B 152      29.140  44.910  36.230  1.00  0.00           H
ATOM   2208  NZ  LYS B 152      27.450  46.180  36.020  1.00  0.00           N
ATOM   2209  HZ1 LYS B 152      27.490  46.530  37.000  1.00  0.00           H
ATOM   2210  HZ2 LYS B 152      28.040  46.900  35.550  1.00  0.00           H
ATOM   2211  HZ3 LYS B 152      26.490  46.170  35.630  1.00  0.00           H
ATOM   2212  C   LYS B 152      26.280  41.160  40.680  1.00  0.00           C
ATOM   2213  O   LYS B 152      25.590  40.310  40.120  1.00  0.00           O
ATOM   2214  N   GLU B 153      26.870  40.870  41.850  1.00  0.00           N
ATOM   2215  HN  GLU B 153      27.330  41.580  42.370  1.00  0.00           H
ATOM   2216  CA  GLU B 153      26.950  39.520  42.310  1.00  0.00           C
ATOM   2217  HA  GLU B 153      26.360  38.890  41.660  1.00  0.00           H
ATOM   2218  CB  GLU B 153      28.400  39.010  42.430  1.00  0.00           C
ATOM   2219  HB1 GLU B 153      28.510  38.020  42.910  1.00  0.00           H
ATOM   2220  HB2 GLU B 153      28.920  39.720  43.110  1.00  0.00           H
ATOM   2221  CG  GLU B 153      29.020  38.880  41.040  1.00  0.00           C
ATOM   2222  HG1 GLU B 153      28.970  39.840  40.470  1.00  0.00           H
ATOM   2223  HG2 GLU B 153      28.420  38.150  40.450  1.00  0.00           H
ATOM   2224  CD  GLU B 153      30.400  38.240  41.070  1.00  0.00           C
ATOM   2225  OE1 GLU B 153      31.400  38.950  40.750  1.00  0.00           O
ATOM   2226  OE2 GLU B 153      30.440  37.060  41.500  1.00  0.00           O
ATOM   2227  C   GLU B 153      26.320  39.480  43.660  1.00  0.00           C
ATOM   2228  O   GLU B 153      26.430  40.370  44.510  1.00  0.00           O
ATOM   2229  N   GLY B 154      25.550  38.420  43.940  1.00  0.00           N
ATOM   2230  HN  GLY B 154      25.240  37.740  43.280  1.00  0.00           H
ATOM   2231  CA  GLY B 154      24.920  38.190  45.200  1.00  0.00           C
ATOM   2232  HA1 GLY B 154      24.780  37.120  45.320  1.00  0.00           H
ATOM   2233  HA2 GLY B 154      25.520  38.570  46.010  1.00  0.00           H
ATOM   2234  C   GLY B 154      23.700  39.010  45.410  1.00  0.00           C
ATOM   2235  O   GLY B 154      23.080  39.020  46.470  1.00  0.00           O
ATOM   2236  N   VAL B 155      23.330  39.830  44.410  1.00  0.00           N
ATOM   2237  HN  VAL B 155      23.850  39.900  43.560  1.00  0.00           H
ATOM   2238  CA  VAL B 155      22.140  40.620  44.340  1.00  0.00           C
ATOM   2239  HA  VAL B 155      21.660  40.730  45.310  1.00  0.00           H
ATOM   2240  CB  VAL B 155      22.410  41.980  43.770  1.00  0.00           C
ATOM   2241  HB  VAL B 155      21.480  42.570  43.850  1.00  0.00           H
ATOM   2242  CG1 VAL B 155      23.620  42.670  44.430  1.00  0.00           C
ATOM   2243 HG11 VAL B 155      23.610  43.740  44.120  1.00  0.00           H
ATOM   2244 HG12 VAL B 155      23.400  42.560  45.510  1.00  0.00           H
ATOM   2245 HG13 VAL B 155      24.570  42.130  44.230  1.00  0.00           H
ATOM   2246  CG2 VAL B 155      22.680  42.010  42.250  1.00  0.00           C
ATOM   2247 HG21 VAL B 155      22.900  43.050  41.960  1.00  0.00           H
ATOM   2248 HG22 VAL B 155      23.620  41.460  42.020  1.00  0.00           H
ATOM   2249 HG23 VAL B 155      21.770  41.690  41.700  1.00  0.00           H
ATOM   2250  C   VAL B 155      21.080  39.950  43.530  1.00  0.00           C
ATOM   2251  O   VAL B 155      21.380  39.080  42.710  1.00  0.00           O
ATOM   2252  N   VAL B 156      19.770  40.220  43.660  1.00  0.00           N
ATOM   2253  HN  VAL B 156      19.570  41.000  44.250  1.00  0.00           H
ATOM   2254  CA  VAL B 156      18.730  39.500  43.000  1.00  0.00           C
ATOM   2255  HA  VAL B 156      19.020  38.500  42.700  1.00  0.00           H
ATOM   2256  CB  VAL B 156      17.550  39.330  43.920  1.00  0.00           C
ATOM   2257  HB  VAL B 156      16.750  38.760  43.400  1.00  0.00           H
ATOM   2258  CG1 VAL B 156      17.950  38.380  45.060  1.00  0.00           C
ATOM   2259 HG11 VAL B 156      18.980  38.520  45.430  1.00  0.00           H
ATOM   2260 HG12 VAL B 156      17.140  38.590  45.790  1.00  0.00           H
ATOM   2261 HG13 VAL B 156      17.960  37.350  44.650  1.00  0.00           H
ATOM   2262  CG2 VAL B 156      17.070  40.640  44.550  1.00  0.00           C
ATOM   2263 HG21 VAL B 156      16.050  40.620  45.000  1.00  0.00           H
ATOM   2264 HG22 VAL B 156      17.850  40.930  45.280  1.00  0.00           H
ATOM   2265 HG23 VAL B 156      17.050  41.490  43.830  1.00  0.00           H
ATOM   2266  C   VAL B 156      18.360  40.040  41.660  1.00  0.00           C
ATOM   2267  O   VAL B 156      17.370  39.630  41.050  1.00  0.00           O
ATOM   2268  N   ALA B 157      19.170  40.850  40.970  1.00  0.00           N
ATOM   2269  HN  ALA B 157      19.770  41.400  41.550  1.00  0.00           H
ATOM   2270  CA  ALA B 157      19.230  40.980  39.550  1.00  0.00           C
ATOM   2271  HA  ALA B 157      18.200  41.090  39.220  1.00  0.00           H
ATOM   2272  CB  ALA B 157      19.930  42.310  39.220  1.00  0.00           C
ATOM   2273  HB1 ALA B 157      19.220  43.070  39.620  1.00  0.00           H
ATOM   2274  HB2 ALA B 157      20.900  42.350  39.760  1.00  0.00           H
ATOM   2275  HB3 ALA B 157      20.090  42.460  38.130  1.00  0.00           H
ATOM   2276  C   ALA B 157      19.830  39.810  38.850  1.00  0.00           C
ATOM   2277  O   ALA B 157      19.460  39.450  37.730  1.00  0.00           O
ATOM   2278  N   ALA B 158      20.640  38.940  39.490  1.00  0.00           N
ATOM   2279  HN  ALA B 158      20.690  39.010  40.480  1.00  0.00           H
ATOM   2280  CA  ALA B 158      21.100  37.710  38.930  1.00  0.00           C
ATOM   2281  HA  ALA B 158      21.640  38.000  38.040  1.00  0.00           H
ATOM   2282  CB  ALA B 158      22.060  36.970  39.880  1.00  0.00           C
ATOM   2283  HB1 ALA B 158      22.780  36.400  39.260  1.00  0.00           H
ATOM   2284  HB2 ALA B 158      22.640  37.610  40.580  1.00  0.00           H
ATOM   2285  HB3 ALA B 158      21.550  36.170  40.480  1.00  0.00           H
ATOM   2286  C   ALA B 158      19.980  36.790  38.630  1.00  0.00           C
ATOM   2287  O   ALA B 158      19.020  36.620  39.390  1.00  0.00           O
ATOM   2288  N   ALA B 159      20.060  36.080  37.490  1.00  0.00           N
ATOM   2289  HN  ALA B 159      20.580  36.500  36.750  1.00  0.00           H
ATOM   2290  CA  ALA B 159      19.200  35.010  37.070  1.00  0.00           C
ATOM   2291  HA  ALA B 159      18.260  35.490  36.840  1.00  0.00           H
ATOM   2292  CB  ALA B 159      19.700  34.510  35.710  1.00  0.00           C
ATOM   2293  HB1 ALA B 159      20.620  33.890  35.800  1.00  0.00           H
ATOM   2294  HB2 ALA B 159      18.930  33.840  35.270  1.00  0.00           H
ATOM   2295  HB3 ALA B 159      19.910  35.410  35.100  1.00  0.00           H
ATOM   2296  C   ALA B 159      18.850  33.880  37.980  1.00  0.00           C
ATOM   2297  O   ALA B 159      19.630  33.450  38.830  1.00  0.00           O
ATOM   2298  N   GLU B 160      17.610  33.400  37.840  1.00  0.00           N
ATOM   2299  HN  GLU B 160      17.010  33.810  37.150  1.00  0.00           H
ATOM   2300  CA  GLU B 160      16.880  32.490  38.670  1.00  0.00           C
ATOM   2301  HA  GLU B 160      16.900  32.900  39.670  1.00  0.00           H
ATOM   2302  CB  GLU B 160      15.450  32.260  38.160  1.00  0.00           C
ATOM   2303  HB1 GLU B 160      15.070  31.460  38.820  1.00  0.00           H
ATOM   2304  HB2 GLU B 160      15.300  31.880  37.120  1.00  0.00           H
ATOM   2305  CG  GLU B 160      14.540  33.460  38.400  1.00  0.00           C
ATOM   2306  HG1 GLU B 160      15.070  34.400  38.130  1.00  0.00           H
ATOM   2307  HG2 GLU B 160      14.200  33.440  39.460  1.00  0.00           H
ATOM   2308  CD  GLU B 160      13.260  33.340  37.580  1.00  0.00           C
ATOM   2309  OE1 GLU B 160      12.160  33.140  38.180  1.00  0.00           O
ATOM   2310  OE2 GLU B 160      13.310  33.490  36.330  1.00  0.00           O
ATOM   2311  C   GLU B 160      17.500  31.140  38.770  1.00  0.00           C
ATOM   2312  O   GLU B 160      17.570  30.490  39.820  1.00  0.00           O
ATOM   2313  N   LYS B 161      18.030  30.630  37.650  1.00  0.00           N
ATOM   2314  HN  LYS B 161      17.940  31.100  36.780  1.00  0.00           H
ATOM   2315  CA  LYS B 161      18.890  29.490  37.570  1.00  0.00           C
ATOM   2316  HA  LYS B 161      18.310  28.630  37.890  1.00  0.00           H
ATOM   2317  CB  LYS B 161      19.370  29.170  36.150  1.00  0.00           C
ATOM   2318  HB1 LYS B 161      19.740  30.140  35.750  1.00  0.00           H
ATOM   2319  HB2 LYS B 161      18.490  28.810  35.570  1.00  0.00           H
ATOM   2320  CG  LYS B 161      20.550  28.240  35.870  1.00  0.00           C
ATOM   2321  HG1 LYS B 161      20.260  27.230  36.240  1.00  0.00           H
ATOM   2322  HG2 LYS B 161      21.450  28.660  36.370  1.00  0.00           H
ATOM   2323  CD  LYS B 161      20.940  28.100  34.400  1.00  0.00           C
ATOM   2324  HD1 LYS B 161      20.070  27.680  33.860  1.00  0.00           H
ATOM   2325  HD2 LYS B 161      21.120  29.120  34.000  1.00  0.00           H
ATOM   2326  CE  LYS B 161      22.260  27.350  34.200  1.00  0.00           C
ATOM   2327  HE1 LYS B 161      22.660  27.550  33.180  1.00  0.00           H
ATOM   2328  HE2 LYS B 161      22.210  26.250  34.280  1.00  0.00           H
ATOM   2329  NZ  LYS B 161      23.350  27.810  35.090  1.00  0.00           N
ATOM   2330  HZ1 LYS B 161      23.540  28.820  34.970  1.00  0.00           H
ATOM   2331  HZ2 LYS B 161      23.070  27.570  36.060  1.00  0.00           H
ATOM   2332  HZ3 LYS B 161      24.240  27.380  34.770  1.00  0.00           H
ATOM   2333  C   LYS B 161      20.110  29.500  38.420  1.00  0.00           C
ATOM   2334  O   LYS B 161      20.840  30.480  38.600  1.00  0.00           O
ATOM   2335  N   THR B 162      20.350  28.330  39.030  1.00  0.00           N
ATOM   2336  HN  THR B 162      19.770  27.520  38.970  1.00  0.00           H
ATOM   2337  CA  THR B 162      21.610  28.090  39.660  1.00  0.00           C
ATOM   2338  HA  THR B 162      21.950  28.960  40.210  1.00  0.00           H
ATOM   2339  CB  THR B 162      21.560  27.080  40.780  1.00  0.00           C
ATOM   2340  HB  THR B 162      22.620  26.800  40.950  1.00  0.00           H
ATOM   2341  OG1 THR B 162      20.780  25.920  40.520  1.00  0.00           O
ATOM   2342  HG1 THR B 162      21.330  25.290  41.000  1.00  0.00           H
ATOM   2343  CG2 THR B 162      21.030  27.680  42.090  1.00  0.00           C
ATOM   2344 HG21 THR B 162      21.570  28.600  42.410  1.00  0.00           H
ATOM   2345 HG22 THR B 162      19.940  27.860  42.040  1.00  0.00           H
ATOM   2346 HG23 THR B 162      21.220  26.830  42.780  1.00  0.00           H
ATOM   2347  C   THR B 162      22.770  27.860  38.760  1.00  0.00           C
ATOM   2348  O   THR B 162      22.760  27.150  37.750  1.00  0.00           O
ATOM   2349  N   LYS B 163      23.950  28.350  39.190  1.00  0.00           N
ATOM   2350  HN  LYS B 163      24.220  28.930  39.950  1.00  0.00           H
ATOM   2351  CA  LYS B 163      25.170  28.050  38.520  1.00  0.00           C
ATOM   2352  HA  LYS B 163      25.070  27.110  38.000  1.00  0.00           H
ATOM   2353  CB  LYS B 163      25.630  29.240  37.660  1.00  0.00           C
ATOM   2354  HB1 LYS B 163      25.650  30.180  38.250  1.00  0.00           H
ATOM   2355  HB2 LYS B 163      24.830  29.460  36.920  1.00  0.00           H
ATOM   2356  CG  LYS B 163      27.010  29.180  37.010  1.00  0.00           C
ATOM   2357  HG1 LYS B 163      27.130  28.170  36.550  1.00  0.00           H
ATOM   2358  HG2 LYS B 163      27.870  29.130  37.710  1.00  0.00           H
ATOM   2359  CD  LYS B 163      27.140  30.260  35.930  1.00  0.00           C
ATOM   2360  HD1 LYS B 163      27.940  30.040  35.190  1.00  0.00           H
ATOM   2361  HD2 LYS B 163      26.170  30.260  35.390  1.00  0.00           H
ATOM   2362  CE  LYS B 163      27.300  31.700  36.400  1.00  0.00           C
ATOM   2363  HE1 LYS B 163      28.180  31.960  37.030  1.00  0.00           H
ATOM   2364  HE2 LYS B 163      26.310  31.860  36.870  1.00  0.00           H
ATOM   2365  NZ  LYS B 163      27.330  32.700  35.300  1.00  0.00           N
ATOM   2366  HZ1 LYS B 163      27.450  33.670  35.640  1.00  0.00           H
ATOM   2367  HZ2 LYS B 163      28.130  32.440  34.680  1.00  0.00           H
ATOM   2368  HZ3 LYS B 163      26.500  32.690  34.670  1.00  0.00           H
ATOM   2369  C   LYS B 163      26.260  27.780  39.500  1.00  0.00           C
ATOM   2370  O   LYS B 163      26.500  28.660  40.320  1.00  0.00           O
ATOM   2371  N   GLN B 164      27.000  26.650  39.530  1.00  0.00           N
ATOM   2372  HN  GLN B 164      26.790  25.990  38.820  1.00  0.00           H
ATOM   2373  CA  GLN B 164      28.140  26.520  40.390  1.00  0.00           C
ATOM   2374  HA  GLN B 164      27.740  26.700  41.380  1.00  0.00           H
ATOM   2375  CB  GLN B 164      28.680  25.080  40.380  1.00  0.00           C
ATOM   2376  HB1 GLN B 164      29.580  24.990  41.020  1.00  0.00           H
ATOM   2377  HB2 GLN B 164      28.860  24.870  39.300  1.00  0.00           H
ATOM   2378  CG  GLN B 164      27.760  24.060  41.050  1.00  0.00           C
ATOM   2379  HG1 GLN B 164      26.770  23.910  40.570  1.00  0.00           H
ATOM   2380  HG2 GLN B 164      27.440  24.470  42.030  1.00  0.00           H
ATOM   2381  CD  GLN B 164      28.350  22.680  41.310  1.00  0.00           C
ATOM   2382  OE1 GLN B 164      27.860  21.720  40.720  1.00  0.00           O
ATOM   2383  NE2 GLN B 164      29.370  22.610  42.210  1.00  0.00           N
ATOM   2384 HE21 GLN B 164      29.720  23.450  42.630  1.00  0.00           H
ATOM   2385 HE22 GLN B 164      29.530  21.670  42.500  1.00  0.00           H
ATOM   2386  C   GLN B 164      29.240  27.470  40.080  1.00  0.00           C
ATOM   2387  O   GLN B 164      29.500  27.820  38.930  1.00  0.00           O
ATOM   2388  N   GLY B 165      30.020  27.900  41.090  1.00  0.00           N
ATOM   2389  HN  GLY B 165      29.870  27.550  42.010  1.00  0.00           H
ATOM   2390  CA  GLY B 165      31.130  28.800  40.990  1.00  0.00           C
ATOM   2391  HA1 GLY B 165      30.910  29.610  40.310  1.00  0.00           H
ATOM   2392  HA2 GLY B 165      31.420  29.170  41.960  1.00  0.00           H
ATOM   2393  C   GLY B 165      32.300  28.010  40.510  1.00  0.00           C
ATOM   2394  O   GLY B 165      32.400  26.780  40.430  1.00  0.00           O
ATOM   2395  N   VAL B 166      33.390  28.720  40.180  1.00  0.00           N
ATOM   2396  HN  VAL B 166      33.450  29.710  40.340  1.00  0.00           H
ATOM   2397  CA  VAL B 166      34.470  28.060  39.520  1.00  0.00           C
ATOM   2398  HA  VAL B 166      34.120  27.220  38.950  1.00  0.00           H
ATOM   2399  CB  VAL B 166      35.020  29.050  38.530  1.00  0.00           C
ATOM   2400  HB  VAL B 166      35.200  30.050  38.980  1.00  0.00           H
ATOM   2401  CG1 VAL B 166      36.360  28.650  37.910  1.00  0.00           C
ATOM   2402 HG11 VAL B 166      36.650  29.420  37.170  1.00  0.00           H
ATOM   2403 HG12 VAL B 166      37.190  28.480  38.640  1.00  0.00           H
ATOM   2404 HG13 VAL B 166      36.270  27.760  37.250  1.00  0.00           H
ATOM   2405  CG2 VAL B 166      33.970  29.310  37.440  1.00  0.00           C
ATOM   2406 HG21 VAL B 166      33.470  28.420  37.010  1.00  0.00           H
ATOM   2407 HG22 VAL B 166      33.200  29.990  37.870  1.00  0.00           H
ATOM   2408 HG23 VAL B 166      34.570  29.840  36.670  1.00  0.00           H
ATOM   2409  C   VAL B 166      35.500  27.590  40.500  1.00  0.00           C
ATOM   2410  O   VAL B 166      36.100  28.450  41.140  1.00  0.00           O
ATOM   2411  N   ALA B 167      35.790  26.280  40.610  1.00  0.00           N
ATOM   2412  HN  ALA B 167      35.340  25.550  40.100  1.00  0.00           H
ATOM   2413  CA  ALA B 167      36.770  25.770  41.520  1.00  0.00           C
ATOM   2414  HA  ALA B 167      36.540  26.100  42.520  1.00  0.00           H
ATOM   2415  CB  ALA B 167      36.690  24.230  41.610  1.00  0.00           C
ATOM   2416  HB1 ALA B 167      35.670  23.840  41.790  1.00  0.00           H
ATOM   2417  HB2 ALA B 167      37.040  23.780  40.650  1.00  0.00           H
ATOM   2418  HB3 ALA B 167      37.380  23.990  42.440  1.00  0.00           H
ATOM   2419  C   ALA B 167      38.170  26.110  41.130  1.00  0.00           C
ATOM   2420  O   ALA B 167      38.550  25.930  39.980  1.00  0.00           O
ATOM   2421  N   GLU B 168      38.920  26.640  42.120  1.00  0.00           N
ATOM   2422  HN  GLU B 168      38.530  26.950  42.980  1.00  0.00           H
ATOM   2423  CA  GLU B 168      40.350  26.660  42.060  1.00  0.00           C
ATOM   2424  HA  GLU B 168      40.590  27.220  41.170  1.00  0.00           H
ATOM   2425  CB  GLU B 168      40.920  27.530  43.180  1.00  0.00           C
ATOM   2426  HB1 GLU B 168      41.670  26.970  43.780  1.00  0.00           H
ATOM   2427  HB2 GLU B 168      40.030  27.810  43.790  1.00  0.00           H
ATOM   2428  CG  GLU B 168      41.410  28.930  42.790  1.00  0.00           C
ATOM   2429  HG1 GLU B 168      41.520  29.610  43.660  1.00  0.00           H
ATOM   2430  HG2 GLU B 168      40.590  29.380  42.200  1.00  0.00           H
ATOM   2431  CD  GLU B 168      42.730  28.880  42.030  1.00  0.00           C
ATOM   2432  OE1 GLU B 168      42.660  28.450  40.850  1.00  0.00           O
ATOM   2433  OE2 GLU B 168      43.730  29.290  42.670  1.00  0.00           O
ATOM   2434  C   GLU B 168      41.080  25.370  41.950  1.00  0.00           C
ATOM   2435  O   GLU B 168      40.910  24.410  42.700  1.00  0.00           O
ATOM   2436  N   ALA B 169      42.060  25.310  41.020  1.00  0.00           N
ATOM   2437  HN  ALA B 169      42.270  26.150  40.540  1.00  0.00           H
ATOM   2438  CA  ALA B 169      43.000  24.250  40.830  1.00  0.00           C
ATOM   2439  HA  ALA B 169      43.090  23.680  41.740  1.00  0.00           H
ATOM   2440  CB  ALA B 169      42.660  23.440  39.570  1.00  0.00           C
ATOM   2441  HB1 ALA B 169      42.410  24.110  38.720  1.00  0.00           H
ATOM   2442  HB2 ALA B 169      43.400  22.640  39.310  1.00  0.00           H
ATOM   2443  HB3 ALA B 169      41.680  22.950  39.760  1.00  0.00           H
ATOM   2444  C   ALA B 169      44.340  24.870  40.650  1.00  0.00           C
ATOM   2445  O   ALA B 169      44.450  25.900  39.980  1.00  0.00           O
ATOM   2446  N   ALA B 170      45.340  24.280  41.320  1.00  0.00           N
ATOM   2447  HN  ALA B 170      45.180  23.490  41.910  1.00  0.00           H
ATOM   2448  CA  ALA B 170      46.690  24.720  41.420  1.00  0.00           C
ATOM   2449  HA  ALA B 170      46.750  25.740  41.780  1.00  0.00           H
ATOM   2450  CB  ALA B 170      47.410  23.790  42.400  1.00  0.00           C
ATOM   2451  HB1 ALA B 170      47.360  22.700  42.150  1.00  0.00           H
ATOM   2452  HB2 ALA B 170      48.500  23.880  42.210  1.00  0.00           H
ATOM   2453  HB3 ALA B 170      47.040  23.890  43.440  1.00  0.00           H
ATOM   2454  C   ALA B 170      47.330  24.610  40.080  1.00  0.00           C
ATOM   2455  O   ALA B 170      47.630  23.530  39.570  1.00  0.00           O
ATOM   2456  N   GLY B 171      47.630  25.770  39.460  1.00  0.00           N
ATOM   2457  HN  GLY B 171      47.530  26.580  40.030  1.00  0.00           H
ATOM   2458  CA  GLY B 171      48.130  25.990  38.140  1.00  0.00           C
ATOM   2459  HA1 GLY B 171      48.360  27.040  38.050  1.00  0.00           H
ATOM   2460  HA2 GLY B 171      48.970  25.320  37.990  1.00  0.00           H
ATOM   2461  C   GLY B 171      47.110  25.650  37.120  1.00  0.00           C
ATOM   2462  O   GLY B 171      47.600  25.300  36.050  1.00  0.00           O
ATOM   2463  N   LYS B 172      45.770  25.580  37.290  1.00  0.00           N
ATOM   2464  HN  LYS B 172      45.500  25.690  38.240  1.00  0.00           H
ATOM   2465  CA  LYS B 172      44.870  25.270  36.220  1.00  0.00           C
ATOM   2466  HA  LYS B 172      45.400  25.250  35.280  1.00  0.00           H
ATOM   2467  CB  LYS B 172      44.560  23.760  36.280  1.00  0.00           C
ATOM   2468  HB1 LYS B 172      43.550  23.420  35.970  1.00  0.00           H
ATOM   2469  HB2 LYS B 172      44.400  23.580  37.370  1.00  0.00           H
ATOM   2470  CG  LYS B 172      45.570  22.740  35.750  1.00  0.00           C
ATOM   2471  HG1 LYS B 172      46.610  22.930  36.080  1.00  0.00           H
ATOM   2472  HG2 LYS B 172      45.650  22.750  34.640  1.00  0.00           H
ATOM   2473  CD  LYS B 172      45.370  21.280  36.180  1.00  0.00           C
ATOM   2474  HD1 LYS B 172      44.310  21.020  35.950  1.00  0.00           H
ATOM   2475  HD2 LYS B 172      45.990  20.540  35.640  1.00  0.00           H
ATOM   2476  CE  LYS B 172      45.510  21.160  37.700  1.00  0.00           C
ATOM   2477  HE1 LYS B 172      45.070  20.170  37.930  1.00  0.00           H
ATOM   2478  HE2 LYS B 172      44.900  21.930  38.220  1.00  0.00           H
ATOM   2479  NZ  LYS B 172      46.920  21.270  38.130  1.00  0.00           N
ATOM   2480  HZ1 LYS B 172      47.460  21.270  37.240  1.00  0.00           H
ATOM   2481  HZ2 LYS B 172      47.010  22.180  38.630  1.00  0.00           H
ATOM   2482  HZ3 LYS B 172      47.260  20.470  38.690  1.00  0.00           H
ATOM   2483  C   LYS B 172      43.710  26.180  36.050  1.00  0.00           C
ATOM   2484  O   LYS B 172      43.440  26.500  34.890  1.00  0.00           O
ATOM   2485  N   THR B 173      43.180  26.740  37.150  1.00  0.00           N
ATOM   2486  HN  THR B 173      43.460  26.480  38.070  1.00  0.00           H
ATOM   2487  CA  THR B 173      42.150  27.730  37.010  1.00  0.00           C
ATOM   2488  HA  THR B 173      41.630  27.760  36.070  1.00  0.00           H
ATOM   2489  CB  THR B 173      41.080  27.550  38.040  1.00  0.00           C
ATOM   2490  HB  THR B 173      41.550  27.600  39.050  1.00  0.00           H
ATOM   2491  OG1 THR B 173      40.480  26.270  37.930  1.00  0.00           O
ATOM   2492  HG1 THR B 173      39.760  26.290  38.560  1.00  0.00           H
ATOM   2493  CG2 THR B 173      39.900  28.500  37.820  1.00  0.00           C
ATOM   2494 HG21 THR B 173      40.150  29.540  38.130  1.00  0.00           H
ATOM   2495 HG22 THR B 173      39.550  28.630  36.770  1.00  0.00           H
ATOM   2496 HG23 THR B 173      39.030  28.150  38.410  1.00  0.00           H
ATOM   2497  C   THR B 173      42.710  29.110  37.140  1.00  0.00           C
ATOM   2498  O   THR B 173      42.640  29.850  36.160  1.00  0.00           O
ATOM   2499  N   LYS B 174      43.380  29.490  38.240  1.00  0.00           N
ATOM   2500  HN  LYS B 174      43.170  28.950  39.060  1.00  0.00           H
ATOM   2501  CA  LYS B 174      44.010  30.760  38.420  1.00  0.00           C
ATOM   2502  HA  LYS B 174      43.250  31.480  38.150  1.00  0.00           H
ATOM   2503  CB  LYS B 174      44.300  31.070  39.890  1.00  0.00           C
ATOM   2504  HB1 LYS B 174      44.830  30.270  40.440  1.00  0.00           H
ATOM   2505  HB2 LYS B 174      43.340  31.230  40.440  1.00  0.00           H
ATOM   2506  CG  LYS B 174      45.070  32.390  40.000  1.00  0.00           C
ATOM   2507  HG1 LYS B 174      44.540  33.100  39.330  1.00  0.00           H
ATOM   2508  HG2 LYS B 174      46.090  32.300  39.570  1.00  0.00           H
ATOM   2509  CD  LYS B 174      45.110  33.170  41.320  1.00  0.00           C
ATOM   2510  HD1 LYS B 174      45.390  34.170  40.940  1.00  0.00           H
ATOM   2511  HD2 LYS B 174      44.100  33.090  41.780  1.00  0.00           H
ATOM   2512  CE  LYS B 174      46.040  32.660  42.420  1.00  0.00           C
ATOM   2513  HE1 LYS B 174      47.060  32.390  42.050  1.00  0.00           H
ATOM   2514  HE2 LYS B 174      45.610  31.740  42.880  1.00  0.00           H
ATOM   2515  NZ  LYS B 174      46.190  33.610  43.540  1.00  0.00           N
ATOM   2516  HZ1 LYS B 174      46.330  34.600  43.260  1.00  0.00           H
ATOM   2517  HZ2 LYS B 174      45.390  33.530  44.200  1.00  0.00           H
ATOM   2518  HZ3 LYS B 174      47.000  33.370  44.150  1.00  0.00           H
ATOM   2519  C   LYS B 174      45.150  31.070  37.510  1.00  0.00           C
ATOM   2520  O   LYS B 174      46.180  30.400  37.510  1.00  0.00           O
ATOM   2521  N   GLU B 175      44.950  32.070  36.630  1.00  0.00           N
ATOM   2522  HN  GLU B 175      44.080  32.550  36.630  1.00  0.00           H
ATOM   2523  CA  GLU B 175      45.790  32.550  35.580  1.00  0.00           C
ATOM   2524  HA  GLU B 175      46.000  31.720  34.920  1.00  0.00           H
ATOM   2525  CB  GLU B 175      45.010  33.570  34.730  1.00  0.00           C
ATOM   2526  HB1 GLU B 175      45.800  34.110  34.170  1.00  0.00           H
ATOM   2527  HB2 GLU B 175      44.540  34.240  35.480  1.00  0.00           H
ATOM   2528  CG  GLU B 175      44.090  32.950  33.680  1.00  0.00           C
ATOM   2529  HG1 GLU B 175      43.180  32.520  34.150  1.00  0.00           H
ATOM   2530  HG2 GLU B 175      44.470  31.980  33.300  1.00  0.00           H
ATOM   2531  CD  GLU B 175      43.790  33.880  32.510  1.00  0.00           C
ATOM   2532  OE1 GLU B 175      42.580  34.030  32.190  1.00  0.00           O
ATOM   2533  OE2 GLU B 175      44.750  34.480  31.960  1.00  0.00           O
ATOM   2534  C   GLU B 175      47.120  33.100  35.980  1.00  0.00           C
ATOM   2535  O   GLU B 175      47.320  33.690  37.040  1.00  0.00           O
ATOM   2536  N   GLY B 176      48.100  32.730  35.140  1.00  0.00           N
ATOM   2537  HN  GLY B 176      47.940  32.260  34.270  1.00  0.00           H
ATOM   2538  CA  GLY B 176      49.440  33.130  35.430  1.00  0.00           C
ATOM   2539  HA1 GLY B 176      49.970  33.130  34.490  1.00  0.00           H
ATOM   2540  HA2 GLY B 176      49.460  34.110  35.880  1.00  0.00           H
ATOM   2541  C   GLY B 176      50.200  32.170  36.280  1.00  0.00           C
ATOM   2542  O   GLY B 176      51.400  32.350  36.410  1.00  0.00           O
ATOM   2543  N   VAL B 177      49.590  31.100  36.830  1.00  0.00           N
ATOM   2544  HN  VAL B 177      48.630  31.040  36.570  1.00  0.00           H
ATOM   2545  CA  VAL B 177      50.230  30.210  37.750  1.00  0.00           C
ATOM   2546  HA  VAL B 177      51.080  30.760  38.150  1.00  0.00           H
ATOM   2547  CB  VAL B 177      49.240  29.810  38.800  1.00  0.00           C
ATOM   2548  HB  VAL B 177      48.330  29.300  38.450  1.00  0.00           H
ATOM   2549  CG1 VAL B 177      49.950  29.000  39.900  1.00  0.00           C
ATOM   2550 HG11 VAL B 177      50.100  27.940  39.580  1.00  0.00           H
ATOM   2551 HG12 VAL B 177      50.960  29.450  40.060  1.00  0.00           H
ATOM   2552 HG13 VAL B 177      49.370  29.010  40.840  1.00  0.00           H
ATOM   2553  CG2 VAL B 177      48.630  31.080  39.420  1.00  0.00           C
ATOM   2554 HG21 VAL B 177      47.550  30.990  39.680  1.00  0.00           H
ATOM   2555 HG22 VAL B 177      49.190  31.220  40.370  1.00  0.00           H
ATOM   2556 HG23 VAL B 177      48.620  31.920  38.690  1.00  0.00           H
ATOM   2557  C   VAL B 177      50.610  29.010  36.950  1.00  0.00           C
ATOM   2558  O   VAL B 177      49.690  28.270  36.600  1.00  0.00           O
ATOM   2559  N   LEU B 178      51.920  28.900  36.670  1.00  0.00           N
ATOM   2560  HN  LEU B 178      52.560  29.570  37.040  1.00  0.00           H
ATOM   2561  CA  LEU B 178      52.400  27.740  35.980  1.00  0.00           C
ATOM   2562  HA  LEU B 178      51.590  27.350  35.390  1.00  0.00           H
ATOM   2563  CB  LEU B 178      53.510  28.190  35.020  1.00  0.00           C
ATOM   2564  HB1 LEU B 178      54.200  28.880  35.550  1.00  0.00           H
ATOM   2565  HB2 LEU B 178      53.000  28.890  34.320  1.00  0.00           H
ATOM   2566  CG  LEU B 178      54.390  27.140  34.330  1.00  0.00           C
ATOM   2567  HG  LEU B 178      54.730  26.420  35.120  1.00  0.00           H
ATOM   2568  CD1 LEU B 178      53.490  26.300  33.410  1.00  0.00           C
ATOM   2569 HD11 LEU B 178      52.530  25.950  33.850  1.00  0.00           H
ATOM   2570 HD12 LEU B 178      53.170  27.000  32.610  1.00  0.00           H
ATOM   2571 HD13 LEU B 178      53.940  25.380  32.970  1.00  0.00           H
ATOM   2572  CD2 LEU B 178      55.460  27.740  33.410  1.00  0.00           C
ATOM   2573 HD21 LEU B 178      55.010  28.190  32.500  1.00  0.00           H
ATOM   2574 HD22 LEU B 178      55.980  28.590  33.920  1.00  0.00           H
ATOM   2575 HD23 LEU B 178      56.180  26.980  33.040  1.00  0.00           H
ATOM   2576  C   LEU B 178      52.780  26.630  36.910  1.00  0.00           C
ATOM   2577  O   LEU B 178      52.820  25.450  36.580  1.00  0.00           O
ATOM   2578  N   TYR B 179      53.020  26.980  38.190  1.00  0.00           N
ATOM   2579  HN  TYR B 179      52.830  27.930  38.420  1.00  0.00           H
ATOM   2580  CA  TYR B 179      53.320  26.080  39.250  1.00  0.00           C
ATOM   2581  HA  TYR B 179      54.060  25.400  38.860  1.00  0.00           H
ATOM   2582  CB  TYR B 179      53.850  26.680  40.570  1.00  0.00           C
ATOM   2583  HB1 TYR B 179      53.490  26.070  41.430  1.00  0.00           H
ATOM   2584  HB2 TYR B 179      53.400  27.690  40.540  1.00  0.00           H
ATOM   2585  CG  TYR B 179      55.320  26.900  40.570  1.00  0.00           C
ATOM   2586  CD1 TYR B 179      55.780  27.970  41.300  1.00  0.00           C
ATOM   2587  HD1 TYR B 179      55.040  28.650  41.710  1.00  0.00           H
ATOM   2588  CE1 TYR B 179      57.080  28.060  41.750  1.00  0.00           C
ATOM   2589  HE1 TYR B 179      57.320  28.990  42.260  1.00  0.00           H
ATOM   2590  CZ  TYR B 179      58.020  27.150  41.340  1.00  0.00           C
ATOM   2591  OH  TYR B 179      59.370  27.370  41.690  1.00  0.00           O
ATOM   2592  HH  TYR B 179      59.970  26.980  41.060  1.00  0.00           H
ATOM   2593  CD2 TYR B 179      56.240  25.970  40.170  1.00  0.00           C
ATOM   2594  HD2 TYR B 179      55.950  25.110  39.580  1.00  0.00           H
ATOM   2595  CE2 TYR B 179      57.540  26.090  40.590  1.00  0.00           C
ATOM   2596  HE2 TYR B 179      58.160  25.240  40.380  1.00  0.00           H
ATOM   2597  C   TYR B 179      52.230  25.130  39.620  1.00  0.00           C
ATOM   2598  O   TYR B 179      51.080  25.570  39.690  1.00  0.00           O
ATOM   2599  N   VAL B 180      52.560  23.840  39.840  1.00  0.00           N
ATOM   2600  HN  VAL B 180      53.440  23.410  39.670  1.00  0.00           H
ATOM   2601  CA  VAL B 180      51.610  22.900  40.350  1.00  0.00           C
ATOM   2602  HA  VAL B 180      50.650  23.340  40.160  1.00  0.00           H
ATOM   2603  CB  VAL B 180      51.850  21.490  39.890  1.00  0.00           C
ATOM   2604  HB  VAL B 180      52.870  21.100  40.090  1.00  0.00           H
ATOM   2605  CG1 VAL B 180      50.890  20.560  40.660  1.00  0.00           C
ATOM   2606 HG11 VAL B 180      49.880  21.000  40.840  1.00  0.00           H
ATOM   2607 HG12 VAL B 180      50.720  19.690  39.990  1.00  0.00           H
ATOM   2608 HG13 VAL B 180      51.310  20.170  41.610  1.00  0.00           H
ATOM   2609  CG2 VAL B 180      51.580  21.500  38.380  1.00  0.00           C
ATOM   2610 HG21 VAL B 180      52.220  22.230  37.820  1.00  0.00           H
ATOM   2611 HG22 VAL B 180      51.870  20.530  37.920  1.00  0.00           H
ATOM   2612 HG23 VAL B 180      50.520  21.700  38.120  1.00  0.00           H
ATOM   2613  C   VAL B 180      51.740  23.000  41.830  1.00  0.00           C
ATOM   2614  O   VAL B 180      50.780  22.820  42.570  1.00  0.00           O
ATOM   2615  N   GLY B 181      52.940  23.280  42.370  1.00  0.00           N
ATOM   2616  HN  GLY B 181      53.650  23.270  41.670  1.00  0.00           H
ATOM   2617  CA  GLY B 181      53.180  23.710  43.710  1.00  0.00           C
ATOM   2618  HA1 GLY B 181      52.910  22.900  44.370  1.00  0.00           H
ATOM   2619  HA2 GLY B 181      54.250  23.820  43.750  1.00  0.00           H
ATOM   2620  C   GLY B 181      52.560  25.010  44.120  1.00  0.00           C
ATOM   2621  O   GLY B 181      52.890  26.060  43.590  1.00  0.00           O
ATOM   2622  N   SER B 182      51.660  25.090  45.110  1.00  0.00           N
ATOM   2623  HN  SER B 182      51.330  24.210  45.440  1.00  0.00           H
ATOM   2624  CA  SER B 182      51.160  26.350  45.570  1.00  0.00           C
ATOM   2625  HA  SER B 182      52.010  26.950  45.860  1.00  0.00           H
ATOM   2626  CB  SER B 182      50.220  27.160  44.660  1.00  0.00           C
ATOM   2627  HB1 SER B 182      49.450  27.770  45.180  1.00  0.00           H
ATOM   2628  HB2 SER B 182      49.630  26.440  44.050  1.00  0.00           H
ATOM   2629  OG  SER B 182      51.030  28.000  43.850  1.00  0.00           O
ATOM   2630  HG1 SER B 182      51.680  27.500  43.340  1.00  0.00           H
ATOM   2631  C   SER B 182      50.380  25.980  46.780  1.00  0.00           C
ATOM   2632  O   SER B 182      50.000  24.830  46.960  1.00  0.00           O
ATOM   2633  N   LYS B 183      49.960  26.940  47.630  1.00  0.00           N
ATOM   2634  HN  LYS B 183      50.210  27.890  47.410  1.00  0.00           H
ATOM   2635  CA  LYS B 183      49.300  26.740  48.880  1.00  0.00           C
ATOM   2636  HA  LYS B 183      49.000  25.710  49.010  1.00  0.00           H
ATOM   2637  CB  LYS B 183      50.230  27.180  50.010  1.00  0.00           C
ATOM   2638  HB1 LYS B 183      50.200  28.270  50.230  1.00  0.00           H
ATOM   2639  HB2 LYS B 183      51.260  26.990  49.640  1.00  0.00           H
ATOM   2640  CG  LYS B 183      50.310  26.320  51.270  1.00  0.00           C
ATOM   2641  HG1 LYS B 183      51.080  26.750  51.940  1.00  0.00           H
ATOM   2642  HG2 LYS B 183      50.610  25.300  50.930  1.00  0.00           H
ATOM   2643  CD  LYS B 183      49.070  26.370  52.170  1.00  0.00           C
ATOM   2644  HD1 LYS B 183      48.200  26.130  51.520  1.00  0.00           H
ATOM   2645  HD2 LYS B 183      49.160  25.540  52.900  1.00  0.00           H
ATOM   2646  CE  LYS B 183      48.750  27.700  52.850  1.00  0.00           C
ATOM   2647  HE1 LYS B 183      48.230  28.250  52.030  1.00  0.00           H
ATOM   2648  HE2 LYS B 183      49.640  28.160  53.330  1.00  0.00           H
ATOM   2649  NZ  LYS B 183      47.740  27.390  53.880  1.00  0.00           N
ATOM   2650  HZ1 LYS B 183      47.360  28.310  54.200  1.00  0.00           H
ATOM   2651  HZ2 LYS B 183      47.100  26.760  53.370  1.00  0.00           H
ATOM   2652  HZ3 LYS B 183      48.160  26.920  54.700  1.00  0.00           H
ATOM   2653  C   LYS B 183      48.130  27.660  48.880  1.00  0.00           C
ATOM   2654  O   LYS B 183      48.210  28.750  48.320  1.00  0.00           O
ATOM   2655  N   THR B 184      46.970  27.190  49.380  1.00  0.00           N
ATOM   2656  HN  THR B 184      46.860  26.290  49.800  1.00  0.00           H
ATOM   2657  CA  THR B 184      45.770  27.940  49.220  1.00  0.00           C
ATOM   2658  HA  THR B 184      45.710  28.430  48.260  1.00  0.00           H
ATOM   2659  CB  THR B 184      44.460  27.210  49.310  1.00  0.00           C
ATOM   2660  HB  THR B 184      43.660  27.950  49.540  1.00  0.00           H
ATOM   2661  OG1 THR B 184      44.520  26.170  50.270  1.00  0.00           O
ATOM   2662  HG1 THR B 184      43.880  25.490  50.030  1.00  0.00           H
ATOM   2663  CG2 THR B 184      44.160  26.530  47.960  1.00  0.00           C
ATOM   2664 HG21 THR B 184      44.190  27.240  47.110  1.00  0.00           H
ATOM   2665 HG22 THR B 184      44.960  25.780  47.740  1.00  0.00           H
ATOM   2666 HG23 THR B 184      43.190  25.990  47.950  1.00  0.00           H
ATOM   2667  C   THR B 184      45.720  29.050  50.210  1.00  0.00           C
ATOM   2668  O   THR B 184      45.860  28.820  51.410  1.00  0.00           O
ATOM   2669  N   LYS B 185      45.610  30.310  49.750  1.00  0.00           N
ATOM   2670  HN  LYS B 185      45.330  30.590  48.840  1.00  0.00           H
ATOM   2671  CA  LYS B 185      45.640  31.500  50.550  1.00  0.00           C
ATOM   2672  HA  LYS B 185      46.540  31.530  51.140  1.00  0.00           H
ATOM   2673  CB  LYS B 185      45.490  32.790  49.730  1.00  0.00           C
ATOM   2674  HB1 LYS B 185      44.630  32.660  49.030  1.00  0.00           H
ATOM   2675  HB2 LYS B 185      46.360  33.030  49.080  1.00  0.00           H
ATOM   2676  CG  LYS B 185      45.190  34.060  50.540  1.00  0.00           C
ATOM   2677  HG1 LYS B 185      45.860  34.040  51.420  1.00  0.00           H
ATOM   2678  HG2 LYS B 185      44.130  34.130  50.870  1.00  0.00           H
ATOM   2679  CD  LYS B 185      45.440  35.390  49.830  1.00  0.00           C
ATOM   2680  HD1 LYS B 185      45.200  36.210  50.540  1.00  0.00           H
ATOM   2681  HD2 LYS B 185      46.500  35.400  49.510  1.00  0.00           H
ATOM   2682  CE  LYS B 185      44.520  35.600  48.620  1.00  0.00           C
ATOM   2683  HE1 LYS B 185      44.400  36.680  48.360  1.00  0.00           H
ATOM   2684  HE2 LYS B 185      43.550  35.130  48.880  1.00  0.00           H
ATOM   2685  NZ  LYS B 185      45.000  34.960  47.380  1.00  0.00           N
ATOM   2686  HZ1 LYS B 185      45.800  35.420  46.910  1.00  0.00           H
ATOM   2687  HZ2 LYS B 185      45.180  33.940  47.450  1.00  0.00           H
ATOM   2688  HZ3 LYS B 185      44.230  34.940  46.690  1.00  0.00           H
ATOM   2689  C   LYS B 185      44.490  31.460  51.500  1.00  0.00           C
ATOM   2690  O   LYS B 185      43.370  31.180  51.070  1.00  0.00           O
ATOM   2691  N   GLU B 186      44.750  31.680  52.800  1.00  0.00           N
ATOM   2692  HN  GLU B 186      45.720  31.810  52.990  1.00  0.00           H
ATOM   2693  CA  GLU B 186      43.860  31.860  53.900  1.00  0.00           C
ATOM   2694  HA  GLU B 186      43.280  30.970  54.070  1.00  0.00           H
ATOM   2695  CB  GLU B 186      44.630  32.330  55.150  1.00  0.00           C
ATOM   2696  HB1 GLU B 186      43.990  32.660  56.000  1.00  0.00           H
ATOM   2697  HB2 GLU B 186      45.280  33.160  54.810  1.00  0.00           H
ATOM   2698  CG  GLU B 186      45.490  31.300  55.880  1.00  0.00           C
ATOM   2699  HG1 GLU B 186      44.870  30.550  56.410  1.00  0.00           H
ATOM   2700  HG2 GLU B 186      46.000  31.880  56.680  1.00  0.00           H
ATOM   2701  CD  GLU B 186      46.550  30.640  55.000  1.00  0.00           C
ATOM   2702  OE1 GLU B 186      47.150  31.200  54.040  1.00  0.00           O
ATOM   2703  OE2 GLU B 186      46.780  29.430  55.260  1.00  0.00           O
ATOM   2704  C   GLU B 186      42.840  32.920  53.670  1.00  0.00           C
ATOM   2705  O   GLU B 186      43.080  34.030  53.200  1.00  0.00           O
ATOM   2706  N   GLY B 187      41.580  32.540  53.950  1.00  0.00           N
ATOM   2707  HN  GLY B 187      41.430  31.640  54.350  1.00  0.00           H
ATOM   2708  CA  GLY B 187      40.440  33.410  53.910  1.00  0.00           C
ATOM   2709  HA1 GLY B 187      40.640  34.430  54.220  1.00  0.00           H
ATOM   2710  HA2 GLY B 187      40.060  33.230  52.920  1.00  0.00           H
ATOM   2711  C   GLY B 187      39.430  32.970  54.910  1.00  0.00           C
ATOM   2712  O   GLY B 187      39.510  31.880  55.470  1.00  0.00           O
ATOM   2713  N   VAL B 188      38.440  33.840  55.160  1.00  0.00           N
ATOM   2714  HN  VAL B 188      38.510  34.780  54.810  1.00  0.00           H
ATOM   2715  CA  VAL B 188      37.440  33.690  56.170  1.00  0.00           C
ATOM   2716  HA  VAL B 188      37.470  32.810  56.790  1.00  0.00           H
ATOM   2717  CB  VAL B 188      37.320  34.850  57.110  1.00  0.00           C
ATOM   2718  HB  VAL B 188      36.460  34.640  57.790  1.00  0.00           H
ATOM   2719  CG1 VAL B 188      38.620  34.760  57.940  1.00  0.00           C
ATOM   2720 HG11 VAL B 188      38.690  35.640  58.610  1.00  0.00           H
ATOM   2721 HG12 VAL B 188      38.610  33.910  58.650  1.00  0.00           H
ATOM   2722 HG13 VAL B 188      39.480  34.690  57.250  1.00  0.00           H
ATOM   2723  CG2 VAL B 188      37.040  36.210  56.470  1.00  0.00           C
ATOM   2724 HG21 VAL B 188      36.170  36.300  55.780  1.00  0.00           H
ATOM   2725 HG22 VAL B 188      36.970  36.940  57.300  1.00  0.00           H
ATOM   2726 HG23 VAL B 188      37.900  36.450  55.810  1.00  0.00           H
ATOM   2727  C   VAL B 188      36.100  33.460  55.560  1.00  0.00           C
ATOM   2728  O   VAL B 188      35.140  33.200  56.290  1.00  0.00           O
ATOM   2729  N   VAL B 189      36.040  33.500  54.220  1.00  0.00           N
ATOM   2730  HN  VAL B 189      36.870  33.820  53.780  1.00  0.00           H
ATOM   2731  CA  VAL B 189      34.880  33.280  53.410  1.00  0.00           C
ATOM   2732  HA  VAL B 189      34.070  33.740  53.960  1.00  0.00           H
ATOM   2733  CB  VAL B 189      34.960  33.870  52.040  1.00  0.00           C
ATOM   2734  HB  VAL B 189      35.590  33.190  51.420  1.00  0.00           H
ATOM   2735  CG1 VAL B 189      33.530  34.030  51.500  1.00  0.00           C
ATOM   2736 HG11 VAL B 189      32.900  34.700  52.120  1.00  0.00           H
ATOM   2737 HG12 VAL B 189      33.540  34.480  50.480  1.00  0.00           H
ATOM   2738 HG13 VAL B 189      32.900  33.120  51.490  1.00  0.00           H
ATOM   2739  CG2 VAL B 189      35.700  35.210  52.120  1.00  0.00           C
ATOM   2740 HG21 VAL B 189      35.240  35.850  52.890  1.00  0.00           H
ATOM   2741 HG22 VAL B 189      36.780  35.060  52.350  1.00  0.00           H
ATOM   2742 HG23 VAL B 189      35.610  35.810  51.190  1.00  0.00           H
ATOM   2743  C   VAL B 189      34.510  31.840  53.350  1.00  0.00           C
ATOM   2744  O   VAL B 189      35.290  30.980  52.930  1.00  0.00           O
ATOM   2745  N   HIS B 190      33.280  31.430  53.710  1.00  0.00           N
ATOM   2746  HN  HIS B 190      32.560  32.040  54.040  1.00  0.00           H
ATOM   2747  CA  HIS B 190      32.820  30.150  53.250  1.00  0.00           C
ATOM   2748  HA  HIS B 190      33.640  29.450  53.210  1.00  0.00           H
ATOM   2749  CB  HIS B 190      31.790  29.560  54.230  1.00  0.00           C
ATOM   2750  HB1 HIS B 190      30.770  30.000  54.180  1.00  0.00           H
ATOM   2751  HB2 HIS B 190      32.110  29.820  55.270  1.00  0.00           H
ATOM   2752  ND1 HIS B 190      32.880  27.270  54.490  1.00  0.00           N
ATOM   2753  CG  HIS B 190      31.810  28.070  54.120  1.00  0.00           C
ATOM   2754  CE1 HIS B 190      32.430  26.050  54.250  1.00  0.00           C
ATOM   2755  HE1 HIS B 190      32.940  25.090  54.220  1.00  0.00           H
ATOM   2756  NE2 HIS B 190      31.180  26.060  53.730  1.00  0.00           N
ATOM   2757  HE2 HIS B 190      30.610  25.270  53.510  1.00  0.00           H
ATOM   2758  CD2 HIS B 190      30.730  27.360  53.710  1.00  0.00           C
ATOM   2759  HD2 HIS B 190      29.860  27.700  53.150  1.00  0.00           H
ATOM   2760  C   HIS B 190      32.120  30.290  51.940  1.00  0.00           C
ATOM   2761  O   HIS B 190      30.990  30.780  51.900  1.00  0.00           O
ATOM   2762  N   GLY B 191      32.810  29.810  50.890  1.00  0.00           N
ATOM   2763  HN  GLY B 191      33.690  29.370  51.070  1.00  0.00           H
ATOM   2764  CA  GLY B 191      32.390  30.170  49.570  1.00  0.00           C
ATOM   2765  HA1 GLY B 191      32.490  29.280  48.980  1.00  0.00           H
ATOM   2766  HA2 GLY B 191      31.390  30.580  49.640  1.00  0.00           H
ATOM   2767  C   GLY B 191      33.400  31.020  48.880  1.00  0.00           C
ATOM   2768  O   GLY B 191      34.520  31.340  49.290  1.00  0.00           O
ATOM   2769  N   VAL B 192      32.990  31.460  47.680  1.00  0.00           N
ATOM   2770  HN  VAL B 192      32.100  31.270  47.280  1.00  0.00           H
ATOM   2771  CA  VAL B 192      33.750  32.340  46.840  1.00  0.00           C
ATOM   2772  HA  VAL B 192      34.810  32.230  47.060  1.00  0.00           H
ATOM   2773  CB  VAL B 192      33.480  32.150  45.380  1.00  0.00           C
ATOM   2774  HB  VAL B 192      32.390  32.190  45.180  1.00  0.00           H
ATOM   2775  CG1 VAL B 192      33.970  33.190  44.360  1.00  0.00           C
ATOM   2776 HG11 VAL B 192      33.330  34.100  44.430  1.00  0.00           H
ATOM   2777 HG12 VAL B 192      35.050  33.410  44.550  1.00  0.00           H
ATOM   2778 HG13 VAL B 192      33.810  32.790  43.340  1.00  0.00           H
ATOM   2779  CG2 VAL B 192      34.050  30.850  44.790  1.00  0.00           C
ATOM   2780 HG21 VAL B 192      33.990  30.050  45.560  1.00  0.00           H
ATOM   2781 HG22 VAL B 192      33.530  30.600  43.840  1.00  0.00           H
ATOM   2782 HG23 VAL B 192      35.130  31.000  44.550  1.00  0.00           H
ATOM   2783  C   VAL B 192      33.520  33.780  47.130  1.00  0.00           C
ATOM   2784  O   VAL B 192      32.340  34.130  47.250  1.00  0.00           O
ATOM   2785  N   ALA B 193      34.590  34.580  47.200  1.00  0.00           N
ATOM   2786  HN  ALA B 193      35.530  34.240  47.300  1.00  0.00           H
ATOM   2787  CA  ALA B 193      34.640  35.970  47.510  1.00  0.00           C
ATOM   2788  HA  ALA B 193      34.120  35.990  48.460  1.00  0.00           H
ATOM   2789  CB  ALA B 193      36.110  36.400  47.690  1.00  0.00           C
ATOM   2790  HB1 ALA B 193      36.050  37.490  47.880  1.00  0.00           H
ATOM   2791  HB2 ALA B 193      36.680  35.910  48.510  1.00  0.00           H
ATOM   2792  HB3 ALA B 193      36.670  36.200  46.750  1.00  0.00           H
ATOM   2793  C   ALA B 193      33.870  36.980  46.730  1.00  0.00           C
ATOM   2794  O   ALA B 193      34.100  38.170  46.920  1.00  0.00           O
ATOM   2795  N   THR B 194      32.950  36.630  45.810  1.00  0.00           N
ATOM   2796  HN  THR B 194      32.780  35.720  45.450  1.00  0.00           H
ATOM   2797  CA  THR B 194      32.310  37.610  44.980  1.00  0.00           C
ATOM   2798  HA  THR B 194      32.640  38.620  45.180  1.00  0.00           H
ATOM   2799  CB  THR B 194      32.680  37.370  43.550  1.00  0.00           C
ATOM   2800  HB  THR B 194      32.190  38.120  42.900  1.00  0.00           H
ATOM   2801  OG1 THR B 194      32.300  36.070  43.120  1.00  0.00           O
ATOM   2802  HG1 THR B 194      31.520  36.310  42.620  1.00  0.00           H
ATOM   2803  CG2 THR B 194      34.180  37.670  43.350  1.00  0.00           C
ATOM   2804 HG21 THR B 194      34.750  36.810  43.770  1.00  0.00           H
ATOM   2805 HG22 THR B 194      34.470  37.760  42.280  1.00  0.00           H
ATOM   2806 HG23 THR B 194      34.500  38.620  43.830  1.00  0.00           H
ATOM   2807  C   THR B 194      30.830  37.630  45.120  1.00  0.00           C
ATOM   2808  O   THR B 194      30.210  38.680  44.910  1.00  0.00           O
ATOM   2809  N   VAL B 195      30.360  36.410  45.440  1.00  0.00           N
ATOM   2810  HN  VAL B 195      31.050  35.700  45.490  1.00  0.00           H
ATOM   2811  CA  VAL B 195      28.990  36.050  45.620  1.00  0.00           C
ATOM   2812  HA  VAL B 195      28.290  36.860  45.530  1.00  0.00           H
ATOM   2813  CB  VAL B 195      28.630  34.900  44.720  1.00  0.00           C
ATOM   2814  HB  VAL B 195      27.800  34.350  45.190  1.00  0.00           H
ATOM   2815  CG1 VAL B 195      28.160  35.410  43.350  1.00  0.00           C
ATOM   2816 HG11 VAL B 195      27.310  36.100  43.520  1.00  0.00           H
ATOM   2817 HG12 VAL B 195      29.010  35.880  42.790  1.00  0.00           H
ATOM   2818 HG13 VAL B 195      27.730  34.530  42.830  1.00  0.00           H
ATOM   2819  CG2 VAL B 195      29.770  33.870  44.670  1.00  0.00           C
ATOM   2820 HG21 VAL B 195      29.360  33.230  43.860  1.00  0.00           H
ATOM   2821 HG22 VAL B 195      30.730  34.200  44.230  1.00  0.00           H
ATOM   2822 HG23 VAL B 195      29.790  33.210  45.570  1.00  0.00           H
ATOM   2823  C   VAL B 195      28.670  35.590  47.000  1.00  0.00           C
ATOM   2824  O   VAL B 195      27.520  35.540  47.440  1.00  0.00           O
ATOM   2825  N   ALA B 196      29.710  35.150  47.720  1.00  0.00           N
ATOM   2826  HN  ALA B 196      30.620  35.040  47.330  1.00  0.00           H
ATOM   2827  CA  ALA B 196      29.510  34.660  49.050  1.00  0.00           C
ATOM   2828  HA  ALA B 196      28.480  34.340  49.080  1.00  0.00           H
ATOM   2829  CB  ALA B 196      30.450  33.500  49.430  1.00  0.00           C
ATOM   2830  HB1 ALA B 196      30.530  32.900  48.500  1.00  0.00           H
ATOM   2831  HB2 ALA B 196      31.400  33.980  49.770  1.00  0.00           H
ATOM   2832  HB3 ALA B 196      30.030  32.820  50.200  1.00  0.00           H
ATOM   2833  C   ALA B 196      29.580  35.780  50.030  1.00  0.00           C
ATOM   2834  O   ALA B 196      30.470  36.630  50.050  1.00  0.00           O
ATOM   2835  N   GLU B 197      28.540  35.790  50.890  1.00  0.00           N
ATOM   2836  HN  GLU B 197      27.810  35.120  50.790  1.00  0.00           H
ATOM   2837  CA  GLU B 197      28.340  36.640  52.030  1.00  0.00           C
ATOM   2838  HA  GLU B 197      29.000  37.480  52.190  1.00  0.00           H
ATOM   2839  CB  GLU B 197      26.930  37.260  52.050  1.00  0.00           C
ATOM   2840  HB1 GLU B 197      26.970  38.210  51.480  1.00  0.00           H
ATOM   2841  HB2 GLU B 197      26.580  37.480  53.080  1.00  0.00           H
ATOM   2842  CG  GLU B 197      25.850  36.480  51.300  1.00  0.00           C
ATOM   2843  HG1 GLU B 197      26.040  36.190  50.240  1.00  0.00           H
ATOM   2844  HG2 GLU B 197      24.900  37.040  51.430  1.00  0.00           H
ATOM   2845  CD  GLU B 197      25.520  35.160  51.990  1.00  0.00           C
ATOM   2846  OE1 GLU B 197      26.130  34.150  51.540  1.00  0.00           O
ATOM   2847  OE2 GLU B 197      24.730  35.090  52.960  1.00  0.00           O
ATOM   2848  C   GLU B 197      28.510  35.830  53.270  1.00  0.00           C
ATOM   2849  O   GLU B 197      28.300  36.390  54.340  1.00  0.00           O
ATOM   2850  N   LYS B 198      28.900  34.550  53.250  1.00  0.00           N
ATOM   2851  HN  LYS B 198      29.120  34.010  52.440  1.00  0.00           H
ATOM   2852  CA  LYS B 198      28.980  33.810  54.470  1.00  0.00           C
ATOM   2853  HA  LYS B 198      28.570  34.370  55.300  1.00  0.00           H
ATOM   2854  CB  LYS B 198      28.230  32.480  54.330  1.00  0.00           C
ATOM   2855  HB1 LYS B 198      28.530  31.760  55.120  1.00  0.00           H
ATOM   2856  HB2 LYS B 198      28.430  32.110  53.300  1.00  0.00           H
ATOM   2857  CG  LYS B 198      26.720  32.720  54.340  1.00  0.00           C
ATOM   2858  HG1 LYS B 198      26.500  33.620  53.740  1.00  0.00           H
ATOM   2859  HG2 LYS B 198      26.520  32.830  55.430  1.00  0.00           H
ATOM   2860  CD  LYS B 198      25.970  31.490  53.830  1.00  0.00           C
ATOM   2861  HD1 LYS B 198      26.190  31.320  52.750  1.00  0.00           H
ATOM   2862  HD2 LYS B 198      26.230  30.570  54.390  1.00  0.00           H
ATOM   2863  CE  LYS B 198      24.470  31.580  54.110  1.00  0.00           C
ATOM   2864  HE1 LYS B 198      24.210  31.960  55.120  1.00  0.00           H
ATOM   2865  HE2 LYS B 198      24.080  30.540  53.990  1.00  0.00           H
ATOM   2866  NZ  LYS B 198      23.860  32.440  53.080  1.00  0.00           N
ATOM   2867  HZ1 LYS B 198      24.010  32.060  52.120  1.00  0.00           H
ATOM   2868  HZ2 LYS B 198      22.850  32.690  53.180  1.00  0.00           H
ATOM   2869  HZ3 LYS B 198      24.320  33.370  53.030  1.00  0.00           H
ATOM   2870  C   LYS B 198      30.390  33.570  54.900  1.00  0.00           C
ATOM   2871  O   LYS B 198      31.310  33.250  54.140  1.00  0.00           O
ATOM   2872  N   THR B 199      30.600  33.680  56.220  1.00  0.00           N
ATOM   2873  HN  THR B 199      29.880  33.940  56.860  1.00  0.00           H
ATOM   2874  CA  THR B 199      31.870  33.480  56.860  1.00  0.00           C
ATOM   2875  HA  THR B 199      32.670  33.720  56.170  1.00  0.00           H
ATOM   2876  CB  THR B 199      32.190  34.400  58.000  1.00  0.00           C
ATOM   2877  HB  THR B 199      32.910  33.990  58.740  1.00  0.00           H
ATOM   2878  OG1 THR B 199      31.010  34.710  58.730  1.00  0.00           O
ATOM   2879  HG1 THR B 199      31.310  35.270  59.450  1.00  0.00           H
ATOM   2880  CG2 THR B 199      32.620  35.770  57.460  1.00  0.00           C
ATOM   2881 HG21 THR B 199      32.120  35.960  56.490  1.00  0.00           H
ATOM   2882 HG22 THR B 199      32.460  36.620  58.160  1.00  0.00           H
ATOM   2883 HG23 THR B 199      33.680  35.700  57.150  1.00  0.00           H
ATOM   2884  C   THR B 199      32.080  32.080  57.290  1.00  0.00           C
ATOM   2885  O   THR B 199      31.120  31.460  57.730  1.00  0.00           O
ATOM   2886  N   LYS B 200      33.300  31.510  57.240  1.00  0.00           N
ATOM   2887  HN  LYS B 200      34.000  32.040  56.770  1.00  0.00           H
ATOM   2888  CA  LYS B 200      33.650  30.400  58.080  1.00  0.00           C
ATOM   2889  HA  LYS B 200      33.100  29.560  57.670  1.00  0.00           H
ATOM   2890  CB  LYS B 200      35.120  30.050  57.830  1.00  0.00           C
ATOM   2891  HB1 LYS B 200      35.610  29.510  58.670  1.00  0.00           H
ATOM   2892  HB2 LYS B 200      35.640  31.030  57.740  1.00  0.00           H
ATOM   2893  CG  LYS B 200      35.430  29.220  56.580  1.00  0.00           C
ATOM   2894  HG1 LYS B 200      34.950  29.820  55.770  1.00  0.00           H
ATOM   2895  HG2 LYS B 200      34.950  28.220  56.670  1.00  0.00           H
ATOM   2896  CD  LYS B 200      36.920  29.200  56.240  1.00  0.00           C
ATOM   2897  HD1 LYS B 200      37.210  30.260  56.380  1.00  0.00           H
ATOM   2898  HD2 LYS B 200      37.320  28.520  57.020  1.00  0.00           H
ATOM   2899  CE  LYS B 200      37.250  28.610  54.870  1.00  0.00           C
ATOM   2900  HE1 LYS B 200      38.350  28.570  54.730  1.00  0.00           H
ATOM   2901  HE2 LYS B 200      36.920  29.240  54.010  1.00  0.00           H
ATOM   2902  NZ  LYS B 200      36.770  27.220  54.960  1.00  0.00           N
ATOM   2903  HZ1 LYS B 200      37.520  26.500  54.890  1.00  0.00           H
ATOM   2904  HZ2 LYS B 200      36.270  27.090  55.860  1.00  0.00           H
ATOM   2905  HZ3 LYS B 200      36.070  27.020  54.220  1.00  0.00           H
ATOM   2906  C   LYS B 200      33.310  30.430  59.530  1.00  0.00           C
ATOM   2907  O   LYS B 200      33.060  31.470  60.140  1.00  0.00           O
ATOM   2908  N   GLU B 201      33.400  29.270  60.210  1.00  0.00           N
ATOM   2909  HN  GLU B 201      33.570  28.520  59.580  1.00  0.00           H
ATOM   2910  CA  GLU B 201      33.360  29.130  61.630  1.00  0.00           C
ATOM   2911  HA  GLU B 201      32.520  29.720  61.970  1.00  0.00           H
ATOM   2912  CB  GLU B 201      33.150  27.640  61.980  1.00  0.00           C
ATOM   2913  HB1 GLU B 201      33.190  27.460  63.070  1.00  0.00           H
ATOM   2914  HB2 GLU B 201      33.950  27.040  61.500  1.00  0.00           H
ATOM   2915  CG  GLU B 201      31.840  27.160  61.360  1.00  0.00           C
ATOM   2916  HG1 GLU B 201      31.870  27.300  60.260  1.00  0.00           H
ATOM   2917  HG2 GLU B 201      30.940  27.630  61.830  1.00  0.00           H
ATOM   2918  CD  GLU B 201      31.850  25.670  61.640  1.00  0.00           C
ATOM   2919  OE1 GLU B 201      31.680  25.250  62.810  1.00  0.00           O
ATOM   2920  OE2 GLU B 201      31.830  24.830  60.700  1.00  0.00           O
ATOM   2921  C   GLU B 201      34.570  29.680  62.290  1.00  0.00           C
ATOM   2922  O   GLU B 201      35.680  29.570  61.780  1.00  0.00           O
ATOM   2923  N   GLN B 202      34.370  30.390  63.420  1.00  0.00           N
ATOM   2924  HN  GLN B 202      33.440  30.390  63.790  1.00  0.00           H
ATOM   2925  CA  GLN B 202      35.370  30.890  64.310  1.00  0.00           C
ATOM   2926  HA  GLN B 202      34.740  31.150  65.150  1.00  0.00           H
ATOM   2927  CB  GLN B 202      36.310  29.780  64.820  1.00  0.00           C
ATOM   2928  HB1 GLN B 202      36.900  30.170  65.680  1.00  0.00           H
ATOM   2929  HB2 GLN B 202      37.090  29.590  64.050  1.00  0.00           H
ATOM   2930  CG  GLN B 202      35.500  28.570  65.270  1.00  0.00           C
ATOM   2931  HG1 GLN B 202      34.810  28.160  64.500  1.00  0.00           H
ATOM   2932  HG2 GLN B 202      34.870  28.880  66.130  1.00  0.00           H
ATOM   2933  CD  GLN B 202      36.410  27.410  65.610  1.00  0.00           C
ATOM   2934  OE1 GLN B 202      37.490  27.630  66.160  1.00  0.00           O
ATOM   2935  NE2 GLN B 202      35.990  26.120  65.460  1.00  0.00           N
ATOM   2936 HE21 GLN B 202      35.150  25.880  64.970  1.00  0.00           H
ATOM   2937 HE22 GLN B 202      36.730  25.450  65.460  1.00  0.00           H
ATOM   2938  C   GLN B 202      36.060  32.160  63.940  1.00  0.00           C
ATOM   2939  O   GLN B 202      37.010  32.620  64.570  1.00  0.00           O
ATOM   2940  N   VAL B 203      35.540  32.880  62.930  1.00  0.00           N
ATOM   2941  HN  VAL B 203      34.710  32.570  62.470  1.00  0.00           H
ATOM   2942  CA  VAL B 203      36.050  34.120  62.410  1.00  0.00           C
ATOM   2943  HA  VAL B 203      37.130  34.070  62.390  1.00  0.00           H
ATOM   2944  CB  VAL B 203      35.570  34.480  61.040  1.00  0.00           C
ATOM   2945  HB  VAL B 203      34.490  34.690  61.120  1.00  0.00           H
ATOM   2946  CG1 VAL B 203      36.230  35.750  60.460  1.00  0.00           C
ATOM   2947 HG11 VAL B 203      35.930  35.930  59.410  1.00  0.00           H
ATOM   2948 HG12 VAL B 203      35.850  36.670  60.950  1.00  0.00           H
ATOM   2949 HG13 VAL B 203      37.340  35.750  60.490  1.00  0.00           H
ATOM   2950  CG2 VAL B 203      35.830  33.280  60.110  1.00  0.00           C
ATOM   2951 HG21 VAL B 203      35.460  33.480  59.080  1.00  0.00           H
ATOM   2952 HG22 VAL B 203      36.910  33.010  60.050  1.00  0.00           H
ATOM   2953 HG23 VAL B 203      35.320  32.340  60.400  1.00  0.00           H
ATOM   2954  C   VAL B 203      35.750  35.250  63.340  1.00  0.00           C
ATOM   2955  O   VAL B 203      34.590  35.530  63.650  1.00  0.00           O
ATOM   2956  N   THR B 204      36.800  35.910  63.860  1.00  0.00           N
ATOM   2957  HN  THR B 204      37.710  35.600  63.600  1.00  0.00           H
ATOM   2958  CA  THR B 204      36.710  36.900  64.890  1.00  0.00           C
ATOM   2959  HA  THR B 204      35.710  37.030  65.270  1.00  0.00           H
ATOM   2960  CB  THR B 204      37.440  36.490  66.130  1.00  0.00           C
ATOM   2961  HB  THR B 204      37.340  37.280  66.910  1.00  0.00           H
ATOM   2962  OG1 THR B 204      38.810  36.340  65.800  1.00  0.00           O
ATOM   2963  HG1 THR B 204      38.930  36.610  64.890  1.00  0.00           H
ATOM   2964  CG2 THR B 204      36.750  35.280  66.790  1.00  0.00           C
ATOM   2965 HG21 THR B 204      36.460  34.540  66.020  1.00  0.00           H
ATOM   2966 HG22 THR B 204      37.400  34.960  67.640  1.00  0.00           H
ATOM   2967 HG23 THR B 204      35.760  35.600  67.170  1.00  0.00           H
ATOM   2968  C   THR B 204      37.100  38.210  64.290  1.00  0.00           C
ATOM   2969  O   THR B 204      37.830  38.240  63.300  1.00  0.00           O
ATOM   2970  N   ASN B 205      36.780  39.390  64.830  1.00  0.00           N
ATOM   2971  HN  ASN B 205      36.120  39.320  65.580  1.00  0.00           H
ATOM   2972  CA  ASN B 205      37.170  40.660  64.290  1.00  0.00           C
ATOM   2973  HA  ASN B 205      37.500  40.590  63.270  1.00  0.00           H
ATOM   2974  CB  ASN B 205      35.980  41.630  64.270  1.00  0.00           C
ATOM   2975  HB1 ASN B 205      35.140  41.180  63.690  1.00  0.00           H
ATOM   2976  HB2 ASN B 205      36.270  42.530  63.690  1.00  0.00           H
ATOM   2977  CG  ASN B 205      35.350  41.830  65.640  1.00  0.00           C
ATOM   2978  OD1 ASN B 205      35.850  41.320  66.640  1.00  0.00           O
ATOM   2979  ND2 ASN B 205      34.340  42.740  65.740  1.00  0.00           N
ATOM   2980 HD21 ASN B 205      33.780  43.010  64.960  1.00  0.00           H
ATOM   2981 HD22 ASN B 205      33.970  43.080  66.610  1.00  0.00           H
ATOM   2982  C   ASN B 205      38.290  41.140  65.140  1.00  0.00           C
ATOM   2983  O   ASN B 205      38.910  40.300  65.790  1.00  0.00           O
ATOM   2984  N   VAL B 206      38.650  42.440  65.120  1.00  0.00           N
ATOM   2985  HN  VAL B 206      38.190  43.050  64.470  1.00  0.00           H
ATOM   2986  CA  VAL B 206      39.620  43.060  65.970  1.00  0.00           C
ATOM   2987  HA  VAL B 206      40.470  42.400  65.910  1.00  0.00           H
ATOM   2988  CB  VAL B 206      40.010  44.390  65.390  1.00  0.00           C
ATOM   2989  HB  VAL B 206      40.650  44.940  66.110  1.00  0.00           H
ATOM   2990  CG1 VAL B 206      40.920  44.050  64.200  1.00  0.00           C
ATOM   2991 HG11 VAL B 206      41.300  45.020  63.820  1.00  0.00           H
ATOM   2992 HG12 VAL B 206      41.840  43.490  64.510  1.00  0.00           H
ATOM   2993 HG13 VAL B 206      40.500  43.440  63.370  1.00  0.00           H
ATOM   2994  CG2 VAL B 206      38.840  45.300  64.990  1.00  0.00           C
ATOM   2995 HG21 VAL B 206      38.160  45.480  65.850  1.00  0.00           H
ATOM   2996 HG22 VAL B 206      39.230  46.300  64.690  1.00  0.00           H
ATOM   2997 HG23 VAL B 206      38.320  44.900  64.100  1.00  0.00           H
ATOM   2998  C   VAL B 206      39.430  42.980  67.440  1.00  0.00           C
ATOM   2999  O   VAL B 206      40.430  42.950  68.160  1.00  0.00           O
ATOM   3000  N   GLY B 207      38.200  43.040  67.980  1.00  0.00           N
ATOM   3001  HN  GLY B 207      37.410  43.190  67.390  1.00  0.00           H
ATOM   3002  CA  GLY B 207      37.770  42.980  69.350  1.00  0.00           C
ATOM   3003  HA1 GLY B 207      38.320  43.570  70.060  1.00  0.00           H
ATOM   3004  HA2 GLY B 207      36.700  43.100  69.360  1.00  0.00           H
ATOM   3005  C   GLY B 207      37.810  41.540  69.730  1.00  0.00           C
ATOM   3006  O   GLY B 207      37.820  41.340  70.940  1.00  0.00           O
ATOM   3007  N   GLY B 208      37.920  40.510  68.870  1.00  0.00           N
ATOM   3008  HN  GLY B 208      37.630  40.740  67.950  1.00  0.00           H
ATOM   3009  CA  GLY B 208      37.880  39.150  69.320  1.00  0.00           C
ATOM   3010  HA1 GLY B 208      38.260  38.460  68.580  1.00  0.00           H
ATOM   3011  HA2 GLY B 208      38.290  39.050  70.310  1.00  0.00           H
ATOM   3012  C   GLY B 208      36.470  38.670  69.420  1.00  0.00           C
ATOM   3013  O   GLY B 208      36.220  37.740  70.180  1.00  0.00           O
ATOM   3014  N   ALA B 209      35.570  39.270  68.620  1.00  0.00           N
ATOM   3015  HN  ALA B 209      35.840  39.980  67.970  1.00  0.00           H
ATOM   3016  CA  ALA B 209      34.170  38.960  68.610  1.00  0.00           C
ATOM   3017  HA  ALA B 209      34.020  38.330  69.480  1.00  0.00           H
ATOM   3018  CB  ALA B 209      33.390  40.280  68.730  1.00  0.00           C
ATOM   3019  HB1 ALA B 209      32.340  40.090  69.040  1.00  0.00           H
ATOM   3020  HB2 ALA B 209      33.770  40.940  69.550  1.00  0.00           H
ATOM   3021  HB3 ALA B 209      33.410  40.780  67.750  1.00  0.00           H
ATOM   3022  C   ALA B 209      33.860  38.250  67.340  1.00  0.00           C
ATOM   3023  O   ALA B 209      34.340  38.550  66.250  1.00  0.00           O
ATOM   3024  N   VAL B 210      33.030  37.180  67.370  1.00  0.00           N
ATOM   3025  HN  VAL B 210      32.630  36.760  68.180  1.00  0.00           H
ATOM   3026  CA  VAL B 210      32.760  36.410  66.200  1.00  0.00           C
ATOM   3027  HA  VAL B 210      33.680  36.250  65.650  1.00  0.00           H
ATOM   3028  CB  VAL B 210      32.140  35.100  66.610  1.00  0.00           C
ATOM   3029  HB  VAL B 210      31.160  35.280  67.080  1.00  0.00           H
ATOM   3030  CG1 VAL B 210      31.940  34.180  65.400  1.00  0.00           C
ATOM   3031 HG11 VAL B 210      32.780  33.550  65.030  1.00  0.00           H
ATOM   3032 HG12 VAL B 210      31.080  33.510  65.630  1.00  0.00           H
ATOM   3033 HG13 VAL B 210      31.540  34.680  64.490  1.00  0.00           H
ATOM   3034  CG2 VAL B 210      33.040  34.360  67.610  1.00  0.00           C
ATOM   3035 HG21 VAL B 210      32.450  33.610  68.170  1.00  0.00           H
ATOM   3036 HG22 VAL B 210      33.810  33.820  67.010  1.00  0.00           H
ATOM   3037 HG23 VAL B 210      33.660  34.930  68.330  1.00  0.00           H
ATOM   3038  C   VAL B 210      31.900  37.160  65.240  1.00  0.00           C
ATOM   3039  O   VAL B 210      30.910  37.790  65.600  1.00  0.00           O
ATOM   3040  N   VAL B 211      32.180  37.070  63.930  1.00  0.00           N
ATOM   3041  HN  VAL B 211      32.960  36.520  63.620  1.00  0.00           H
ATOM   3042  CA  VAL B 211      31.470  37.750  62.890  1.00  0.00           C
ATOM   3043  HA  VAL B 211      30.650  38.250  63.370  1.00  0.00           H
ATOM   3044  CB  VAL B 211      32.240  38.840  62.220  1.00  0.00           C
ATOM   3045  HB  VAL B 211      31.550  39.370  61.520  1.00  0.00           H
ATOM   3046  CG1 VAL B 211      32.560  39.960  63.230  1.00  0.00           C
ATOM   3047 HG11 VAL B 211      33.000  40.800  62.660  1.00  0.00           H
ATOM   3048 HG12 VAL B 211      31.650  40.330  63.740  1.00  0.00           H
ATOM   3049 HG13 VAL B 211      33.250  39.710  64.060  1.00  0.00           H
ATOM   3050  CG2 VAL B 211      33.390  38.310  61.340  1.00  0.00           C
ATOM   3051 HG21 VAL B 211      33.090  37.540  60.590  1.00  0.00           H
ATOM   3052 HG22 VAL B 211      33.890  39.110  60.760  1.00  0.00           H
ATOM   3053 HG23 VAL B 211      34.170  37.830  61.970  1.00  0.00           H
ATOM   3054  C   VAL B 211      30.840  36.760  61.960  1.00  0.00           C
ATOM   3055  O   VAL B 211      31.530  35.900  61.420  1.00  0.00           O
ATOM   3056  N   THR B 212      29.500  36.730  61.900  1.00  0.00           N
ATOM   3057  HN  THR B 212      28.980  37.370  62.460  1.00  0.00           H
ATOM   3058  CA  THR B 212      28.750  35.760  61.160  1.00  0.00           C
ATOM   3059  HA  THR B 212      29.340  35.100  60.540  1.00  0.00           H
ATOM   3060  CB  THR B 212      27.980  34.830  62.050  1.00  0.00           C
ATOM   3061  HB  THR B 212      27.480  33.990  61.520  1.00  0.00           H
ATOM   3062  OG1 THR B 212      27.060  35.520  62.890  1.00  0.00           O
ATOM   3063  HG1 THR B 212      27.640  35.890  63.560  1.00  0.00           H
ATOM   3064  CG2 THR B 212      28.930  34.080  63.000  1.00  0.00           C
ATOM   3065 HG21 THR B 212      28.470  33.180  63.460  1.00  0.00           H
ATOM   3066 HG22 THR B 212      29.700  33.640  62.340  1.00  0.00           H
ATOM   3067 HG23 THR B 212      29.440  34.750  63.720  1.00  0.00           H
ATOM   3068  C   THR B 212      27.790  36.420  60.230  1.00  0.00           C
ATOM   3069  O   THR B 212      26.970  35.720  59.650  1.00  0.00           O
ATOM   3070  N   GLY B 213      27.940  37.740  60.050  1.00  0.00           N
ATOM   3071  HN  GLY B 213      28.480  38.300  60.680  1.00  0.00           H
ATOM   3072  CA  GLY B 213      27.190  38.480  59.080  1.00  0.00           C
ATOM   3073  HA1 GLY B 213      26.610  37.770  58.520  1.00  0.00           H
ATOM   3074  HA2 GLY B 213      26.590  39.170  59.650  1.00  0.00           H
ATOM   3075  C   GLY B 213      28.100  39.220  58.160  1.00  0.00           C
ATOM   3076  O   GLY B 213      29.300  39.350  58.420  1.00  0.00           O
ATOM   3077  N   VAL B 214      27.530  39.710  57.050  1.00  0.00           N
ATOM   3078  HN  VAL B 214      26.540  39.590  57.040  1.00  0.00           H
ATOM   3079  CA  VAL B 214      28.200  40.400  56.000  1.00  0.00           C
ATOM   3080  HA  VAL B 214      29.170  39.970  55.790  1.00  0.00           H
ATOM   3081  CB  VAL B 214      27.420  40.070  54.760  1.00  0.00           C
ATOM   3082  HB  VAL B 214      27.190  38.990  54.880  1.00  0.00           H
ATOM   3083  CG1 VAL B 214      26.120  40.890  54.740  1.00  0.00           C
ATOM   3084 HG11 VAL B 214      25.520  40.890  55.680  1.00  0.00           H
ATOM   3085 HG12 VAL B 214      26.330  41.970  54.580  1.00  0.00           H
ATOM   3086 HG13 VAL B 214      25.510  40.540  53.880  1.00  0.00           H
ATOM   3087  CG2 VAL B 214      28.260  40.310  53.500  1.00  0.00           C
ATOM   3088 HG21 VAL B 214      27.620  40.030  52.630  1.00  0.00           H
ATOM   3089 HG22 VAL B 214      28.470  41.390  53.310  1.00  0.00           H
ATOM   3090 HG23 VAL B 214      29.110  39.610  53.540  1.00  0.00           H
ATOM   3091  C   VAL B 214      28.450  41.840  56.270  1.00  0.00           C
ATOM   3092  O   VAL B 214      27.800  42.400  57.160  1.00  0.00           O
ATOM   3093  N   THR B 215      29.300  42.500  55.460  1.00  0.00           N
ATOM   3094  HN  THR B 215      29.520  41.940  54.670  1.00  0.00           H
ATOM   3095  CA  THR B 215      29.660  43.880  55.580  1.00  0.00           C
ATOM   3096  HA  THR B 215      28.870  44.420  56.100  1.00  0.00           H
ATOM   3097  CB  THR B 215      30.860  44.180  56.440  1.00  0.00           C
ATOM   3098  HB  THR B 215      31.300  45.190  56.530  1.00  0.00           H
ATOM   3099  OG1 THR B 215      31.900  43.340  55.970  1.00  0.00           O
ATOM   3100  HG1 THR B 215      31.600  43.050  55.100  1.00  0.00           H
ATOM   3101  CG2 THR B 215      30.640  43.700  57.880  1.00  0.00           C
ATOM   3102 HG21 THR B 215      30.600  42.590  57.920  1.00  0.00           H
ATOM   3103 HG22 THR B 215      31.450  44.170  58.480  1.00  0.00           H
ATOM   3104 HG23 THR B 215      29.770  44.070  58.460  1.00  0.00           H
ATOM   3105  C   THR B 215      29.740  44.550  54.250  1.00  0.00           C
ATOM   3106  O   THR B 215      29.730  43.870  53.230  1.00  0.00           O
ATOM   3107  N   ALA B 216      29.650  45.890  54.210  1.00  0.00           N
ATOM   3108  HN  ALA B 216      29.720  46.270  55.140  1.00  0.00           H
ATOM   3109  CA  ALA B 216      29.680  46.720  53.050  1.00  0.00           C
ATOM   3110  HA  ALA B 216      29.050  46.300  52.280  1.00  0.00           H
ATOM   3111  CB  ALA B 216      29.170  48.120  53.450  1.00  0.00           C
ATOM   3112  HB1 ALA B 216      28.260  47.990  54.080  1.00  0.00           H
ATOM   3113  HB2 ALA B 216      29.920  48.630  54.090  1.00  0.00           H
ATOM   3114  HB3 ALA B 216      28.920  48.630  52.490  1.00  0.00           H
ATOM   3115  C   ALA B 216      30.990  46.690  52.350  1.00  0.00           C
ATOM   3116  O   ALA B 216      32.000  46.440  53.010  1.00  0.00           O
ATOM   3117  N   VAL B 217      30.970  47.070  51.060  1.00  0.00           N
ATOM   3118  HN  VAL B 217      30.120  47.420  50.660  1.00  0.00           H
ATOM   3119  CA  VAL B 217      32.110  47.400  50.270  1.00  0.00           C
ATOM   3120  HA  VAL B 217      32.950  46.730  50.420  1.00  0.00           H
ATOM   3121  CB  VAL B 217      31.760  47.300  48.810  1.00  0.00           C
ATOM   3122  HB  VAL B 217      30.890  47.960  48.600  1.00  0.00           H
ATOM   3123  CG1 VAL B 217      32.950  47.820  47.990  1.00  0.00           C
ATOM   3124 HG11 VAL B 217      32.730  47.450  46.970  1.00  0.00           H
ATOM   3125 HG12 VAL B 217      33.080  48.920  47.930  1.00  0.00           H
ATOM   3126 HG13 VAL B 217      33.900  47.380  48.370  1.00  0.00           H
ATOM   3127  CG2 VAL B 217      31.610  45.820  48.430  1.00  0.00           C
ATOM   3128 HG21 VAL B 217      31.550  45.690  47.330  1.00  0.00           H
ATOM   3129 HG22 VAL B 217      32.500  45.190  48.640  1.00  0.00           H
ATOM   3130 HG23 VAL B 217      30.660  45.360  48.780  1.00  0.00           H
ATOM   3131  C   VAL B 217      32.610  48.730  50.720  1.00  0.00           C
ATOM   3132  O   VAL B 217      31.750  49.590  50.930  1.00  0.00           O
ATOM   3133  N   ALA B 218      33.910  48.870  51.040  1.00  0.00           N
ATOM   3134  HN  ALA B 218      34.460  48.050  50.910  1.00  0.00           H
ATOM   3135  CA  ALA B 218      34.510  50.060  51.550  1.00  0.00           C
ATOM   3136  HA  ALA B 218      34.120  50.200  52.550  1.00  0.00           H
ATOM   3137  CB  ALA B 218      36.040  49.920  51.720  1.00  0.00           C
ATOM   3138  HB1 ALA B 218      36.550  49.610  50.790  1.00  0.00           H
ATOM   3139  HB2 ALA B 218      36.510  50.840  52.150  1.00  0.00           H
ATOM   3140  HB3 ALA B 218      36.270  49.080  52.400  1.00  0.00           H
ATOM   3141  C   ALA B 218      34.310  51.340  50.810  1.00  0.00           C
ATOM   3142  O   ALA B 218      34.170  51.210  49.600  1.00  0.00           O
ATOM   3143  N   GLN B 219      34.370  52.520  51.440  1.00  0.00           N
ATOM   3144  HN  GLN B 219      34.550  52.560  52.420  1.00  0.00           H
ATOM   3145  CA  GLN B 219      34.340  53.790  50.770  1.00  0.00           C
ATOM   3146  HA  GLN B 219      33.970  53.560  49.780  1.00  0.00           H
ATOM   3147  CB  GLN B 219      33.240  54.650  51.400  1.00  0.00           C
ATOM   3148  HB1 GLN B 219      33.380  55.730  51.160  1.00  0.00           H
ATOM   3149  HB2 GLN B 219      33.370  54.550  52.500  1.00  0.00           H
ATOM   3150  CG  GLN B 219      31.850  54.170  50.990  1.00  0.00           C
ATOM   3151  HG1 GLN B 219      31.740  53.150  51.420  1.00  0.00           H
ATOM   3152  HG2 GLN B 219      31.520  54.190  49.930  1.00  0.00           H
ATOM   3153  CD  GLN B 219      30.890  55.080  51.740  1.00  0.00           C
ATOM   3154  OE1 GLN B 219      31.250  56.140  52.250  1.00  0.00           O
ATOM   3155  NE2 GLN B 219      29.610  54.650  51.800  1.00  0.00           N
ATOM   3156 HE21 GLN B 219      29.390  53.780  51.350  1.00  0.00           H
ATOM   3157 HE22 GLN B 219      28.870  55.240  52.130  1.00  0.00           H
ATOM   3158  C   GLN B 219      35.610  54.560  50.690  1.00  0.00           C
ATOM   3159  O   GLN B 219      36.290  54.560  51.720  1.00  0.00           O
ATOM   3160  N   LYS B 220      35.860  55.220  49.550  1.00  0.00           N
ATOM   3161  HN  LYS B 220      35.120  55.160  48.880  1.00  0.00           H
ATOM   3162  CA  LYS B 220      36.960  56.090  49.280  1.00  0.00           C
ATOM   3163  HA  LYS B 220      36.610  56.460  48.320  1.00  0.00           H
ATOM   3164  CB  LYS B 220      37.070  57.150  50.390  1.00  0.00           C
ATOM   3165  HB1 LYS B 220      37.890  56.900  51.100  1.00  0.00           H
ATOM   3166  HB2 LYS B 220      36.110  57.060  50.950  1.00  0.00           H
ATOM   3167  CG  LYS B 220      37.210  58.590  49.920  1.00  0.00           C
ATOM   3168  HG1 LYS B 220      36.780  59.220  50.730  1.00  0.00           H
ATOM   3169  HG2 LYS B 220      36.580  58.770  49.030  1.00  0.00           H
ATOM   3170  CD  LYS B 220      38.620  59.110  49.600  1.00  0.00           C
ATOM   3171  HD1 LYS B 220      39.150  59.220  50.570  1.00  0.00           H
ATOM   3172  HD2 LYS B 220      39.180  58.370  48.990  1.00  0.00           H
ATOM   3173  CE  LYS B 220      38.730  60.440  48.860  1.00  0.00           C
ATOM   3174  HE1 LYS B 220      39.740  60.900  48.910  1.00  0.00           H
ATOM   3175  HE2 LYS B 220      38.140  61.160  49.460  1.00  0.00           H
ATOM   3176  NZ  LYS B 220      38.220  60.480  47.470  1.00  0.00           N
ATOM   3177  HZ1 LYS B 220      38.520  61.400  47.080  1.00  0.00           H
ATOM   3178  HZ2 LYS B 220      38.640  59.690  46.940  1.00  0.00           H
ATOM   3179  HZ3 LYS B 220      37.190  60.540  47.510  1.00  0.00           H
ATOM   3180  C   LYS B 220      38.240  55.390  48.980  1.00  0.00           C
ATOM   3181  O   LYS B 220      39.360  55.660  49.420  1.00  0.00           O
ATOM   3182  N   THR B 221      38.150  54.310  48.180  1.00  0.00           N
ATOM   3183  HN  THR B 221      37.340  53.940  47.730  1.00  0.00           H
ATOM   3184  CA  THR B 221      39.140  53.290  48.110  1.00  0.00           C
ATOM   3185  HA  THR B 221      40.050  53.550  48.630  1.00  0.00           H
ATOM   3186  CB  THR B 221      38.670  51.940  48.570  1.00  0.00           C
ATOM   3187  HB  THR B 221      39.280  51.110  48.170  1.00  0.00           H
ATOM   3188  OG1 THR B 221      37.280  51.770  48.310  1.00  0.00           O
ATOM   3189  HG1 THR B 221      36.970  50.980  48.760  1.00  0.00           H
ATOM   3190  CG2 THR B 221      38.820  51.820  50.100  1.00  0.00           C
ATOM   3191 HG21 THR B 221      38.540  50.800  50.440  1.00  0.00           H
ATOM   3192 HG22 THR B 221      39.880  51.880  50.420  1.00  0.00           H
ATOM   3193 HG23 THR B 221      38.180  52.580  50.600  1.00  0.00           H
ATOM   3194  C   THR B 221      39.680  53.140  46.730  1.00  0.00           C
ATOM   3195  O   THR B 221      38.840  52.980  45.840  1.00  0.00           O
ATOM   3196  N   VAL B 222      40.980  53.280  46.410  1.00  0.00           N
ATOM   3197  HN  VAL B 222      41.590  53.770  47.020  1.00  0.00           H
ATOM   3198  CA  VAL B 222      41.570  52.900  45.160  1.00  0.00           C
ATOM   3199  HA  VAL B 222      41.020  53.230  44.300  1.00  0.00           H
ATOM   3200  CB  VAL B 222      43.010  53.320  45.050  1.00  0.00           C
ATOM   3201  HB  VAL B 222      43.570  53.010  45.960  1.00  0.00           H
ATOM   3202  CG1 VAL B 222      43.700  52.670  43.840  1.00  0.00           C
ATOM   3203 HG11 VAL B 222      44.660  53.200  43.690  1.00  0.00           H
ATOM   3204 HG12 VAL B 222      43.860  51.590  44.010  1.00  0.00           H
ATOM   3205 HG13 VAL B 222      43.070  52.850  42.950  1.00  0.00           H
ATOM   3206  CG2 VAL B 222      43.070  54.850  44.890  1.00  0.00           C
ATOM   3207 HG21 VAL B 222      42.730  55.210  43.890  1.00  0.00           H
ATOM   3208 HG22 VAL B 222      42.450  55.460  45.580  1.00  0.00           H
ATOM   3209 HG23 VAL B 222      44.120  55.230  44.860  1.00  0.00           H
ATOM   3210  C   VAL B 222      41.460  51.430  44.950  1.00  0.00           C
ATOM   3211  O   VAL B 222      41.500  50.610  45.860  1.00  0.00           O
ATOM   3212  N   GLU B 223      41.290  51.020  43.680  1.00  0.00           N
ATOM   3213  HN  GLU B 223      41.370  51.630  42.900  1.00  0.00           H
ATOM   3214  CA  GLU B 223      41.290  49.640  43.300  1.00  0.00           C
ATOM   3215  HA  GLU B 223      40.900  49.000  44.080  1.00  0.00           H
ATOM   3216  CB  GLU B 223      40.280  49.410  42.160  1.00  0.00           C
ATOM   3217  HB1 GLU B 223      40.310  48.360  41.830  1.00  0.00           H
ATOM   3218  HB2 GLU B 223      40.620  50.090  41.350  1.00  0.00           H
ATOM   3219  CG  GLU B 223      38.860  49.850  42.540  1.00  0.00           C
ATOM   3220  HG1 GLU B 223      38.860  50.960  42.480  1.00  0.00           H
ATOM   3221  HG2 GLU B 223      38.690  49.580  43.610  1.00  0.00           H
ATOM   3222  CD  GLU B 223      37.770  49.210  41.690  1.00  0.00           C
ATOM   3223  OE1 GLU B 223      37.540  49.830  40.620  1.00  0.00           O
ATOM   3224  OE2 GLU B 223      37.090  48.240  42.120  1.00  0.00           O
ATOM   3225  C   GLU B 223      42.640  49.130  42.950  1.00  0.00           C
ATOM   3226  O   GLU B 223      43.280  49.470  41.950  1.00  0.00           O
ATOM   3227  N   GLY B 224      43.290  48.440  43.910  1.00  0.00           N
ATOM   3228  HN  GLY B 224      42.750  48.300  44.740  1.00  0.00           H
ATOM   3229  CA  GLY B 224      44.530  47.730  43.870  1.00  0.00           C
ATOM   3230  HA1 GLY B 224      44.350  46.850  43.260  1.00  0.00           H
ATOM   3231  HA2 GLY B 224      45.330  48.350  43.490  1.00  0.00           H
ATOM   3232  C   GLY B 224      44.970  47.390  45.250  1.00  0.00           C
ATOM   3233  O   GLY B 224      44.430  47.920  46.220  1.00  0.00           O
ATOM   3234  N   ALA B 225      46.000  46.530  45.350  1.00  0.00           N
ATOM   3235  HN  ALA B 225      46.270  45.980  44.570  1.00  0.00           H
ATOM   3236  CA  ALA B 225      46.500  46.180  46.650  1.00  0.00           C
ATOM   3237  HA  ALA B 225      45.670  46.200  47.350  1.00  0.00           H
ATOM   3238  CB  ALA B 225      47.150  44.790  46.580  1.00  0.00           C
ATOM   3239  HB1 ALA B 225      46.410  44.080  46.130  1.00  0.00           H
ATOM   3240  HB2 ALA B 225      47.960  44.880  45.830  1.00  0.00           H
ATOM   3241  HB3 ALA B 225      47.620  44.390  47.500  1.00  0.00           H
ATOM   3242  C   ALA B 225      47.430  47.220  47.180  1.00  0.00           C
ATOM   3243  O   ALA B 225      48.650  47.130  47.070  1.00  0.00           O
ATOM   3244  N   GLY B 226      46.880  48.230  47.870  1.00  0.00           N
ATOM   3245  HN  GLY B 226      45.880  48.270  47.950  1.00  0.00           H
ATOM   3246  CA  GLY B 226      47.640  49.360  48.300  1.00  0.00           C
ATOM   3247  HA1 GLY B 226      47.270  49.680  49.260  1.00  0.00           H
ATOM   3248  HA2 GLY B 226      48.670  49.050  48.390  1.00  0.00           H
ATOM   3249  C   GLY B 226      47.490  50.550  47.400  1.00  0.00           C
ATOM   3250  O   GLY B 226      46.550  50.510  46.610  1.00  0.00           O
ATOM   3251  N   SER B 227      48.350  51.570  47.570  1.00  0.00           N
ATOM   3252  HN  SER B 227      49.090  51.450  48.240  1.00  0.00           H
ATOM   3253  CA  SER B 227      48.280  52.800  46.850  1.00  0.00           C
ATOM   3254  HA  SER B 227      47.230  52.970  46.670  1.00  0.00           H
ATOM   3255  CB  SER B 227      48.930  53.910  47.690  1.00  0.00           C
ATOM   3256  HB1 SER B 227      48.720  54.890  47.210  1.00  0.00           H
ATOM   3257  HB2 SER B 227      50.030  53.820  47.790  1.00  0.00           H
ATOM   3258  OG  SER B 227      48.380  54.060  48.990  1.00  0.00           O
ATOM   3259  HG1 SER B 227      47.610  54.620  48.840  1.00  0.00           H
ATOM   3260  C   SER B 227      49.100  52.700  45.610  1.00  0.00           C
ATOM   3261  O   SER B 227      50.230  53.170  45.510  1.00  0.00           O
ATOM   3262  N   ILE B 228      48.490  52.030  44.620  1.00  0.00           N
ATOM   3263  HN  ILE B 228      47.690  51.480  44.840  1.00  0.00           H
ATOM   3264  CA  ILE B 228      49.200  51.580  43.460  1.00  0.00           C
ATOM   3265  HA  ILE B 228      50.160  52.060  43.430  1.00  0.00           H
ATOM   3266  CB  ILE B 228      49.410  50.090  43.390  1.00  0.00           C
ATOM   3267  HB  ILE B 228      49.960  49.820  42.460  1.00  0.00           H
ATOM   3268  CG2 ILE B 228      50.280  49.600  44.560  1.00  0.00           C
ATOM   3269 HG21 ILE B 228      49.660  49.480  45.480  1.00  0.00           H
ATOM   3270 HG22 ILE B 228      50.580  48.560  44.330  1.00  0.00           H
ATOM   3271 HG23 ILE B 228      51.170  50.240  44.710  1.00  0.00           H
ATOM   3272  CG1 ILE B 228      48.190  49.160  43.350  1.00  0.00           C
ATOM   3273 HG11 ILE B 228      47.500  49.470  42.540  1.00  0.00           H
ATOM   3274 HG12 ILE B 228      47.520  49.280  44.230  1.00  0.00           H
ATOM   3275  CD  ILE B 228      48.580  47.690  43.160  1.00  0.00           C
ATOM   3276  HD1 ILE B 228      47.660  47.080  43.060  1.00  0.00           H
ATOM   3277  HD2 ILE B 228      49.080  47.440  42.200  1.00  0.00           H
ATOM   3278  HD3 ILE B 228      49.080  47.250  44.050  1.00  0.00           H
ATOM   3279  C   ILE B 228      48.580  52.170  42.240  1.00  0.00           C
ATOM   3280  O   ILE B 228      48.250  53.350  42.240  1.00  0.00           O
ATOM   3281  N   ALA B 229      48.550  51.330  41.190  1.00  0.00           N
ATOM   3282  HN  ALA B 229      48.910  50.410  41.310  1.00  0.00           H
ATOM   3283  CA  ALA B 229      47.970  51.660  39.930  1.00  0.00           C
ATOM   3284  HA  ALA B 229      47.100  52.260  40.160  1.00  0.00           H
ATOM   3285  CB  ALA B 229      48.920  52.490  39.050  1.00  0.00           C
ATOM   3286  HB1 ALA B 229      48.310  52.910  38.220  1.00  0.00           H
ATOM   3287  HB2 ALA B 229      49.210  53.360  39.670  1.00  0.00           H
ATOM   3288  HB3 ALA B 229      49.800  51.910  38.690  1.00  0.00           H
ATOM   3289  C   ALA B 229      47.590  50.420  39.200  1.00  0.00           C
ATOM   3290  O   ALA B 229      47.880  49.310  39.650  1.00  0.00           O
ATOM   3291  N   ALA B 230      46.850  50.560  38.090  1.00  0.00           N
ATOM   3292  HN  ALA B 230      46.590  51.470  37.760  1.00  0.00           H
ATOM   3293  CA  ALA B 230      46.300  49.500  37.300  1.00  0.00           C
ATOM   3294  HA  ALA B 230      46.490  48.500  37.660  1.00  0.00           H
ATOM   3295  CB  ALA B 230      44.790  49.760  37.150  1.00  0.00           C
ATOM   3296  HB1 ALA B 230      44.730  50.850  36.900  1.00  0.00           H
ATOM   3297  HB2 ALA B 230      44.280  49.140  36.390  1.00  0.00           H
ATOM   3298  HB3 ALA B 230      44.350  49.730  38.160  1.00  0.00           H
ATOM   3299  C   ALA B 230      46.790  49.390  35.890  1.00  0.00           C
ATOM   3300  O   ALA B 230      47.440  50.300  35.370  1.00  0.00           O
ATOM   3301  N   ALA B 231      46.460  48.240  35.280  1.00  0.00           N
ATOM   3302  HN  ALA B 231      46.060  47.500  35.830  1.00  0.00           H
ATOM   3303  CA  ALA B 231      46.950  47.900  33.990  1.00  0.00           C
ATOM   3304  HA  ALA B 231      47.700  48.610  33.670  1.00  0.00           H
ATOM   3305  CB  ALA B 231      47.510  46.470  34.080  1.00  0.00           C
ATOM   3306  HB1 ALA B 231      48.170  46.480  34.980  1.00  0.00           H
ATOM   3307  HB2 ALA B 231      46.630  45.820  34.240  1.00  0.00           H
ATOM   3308  HB3 ALA B 231      48.020  46.130  33.160  1.00  0.00           H
ATOM   3309  C   ALA B 231      45.890  47.840  32.940  1.00  0.00           C
ATOM   3310  O   ALA B 231      44.890  47.130  32.950  1.00  0.00           O
ATOM   3311  N   THR B 232      46.050  48.580  31.830  1.00  0.00           N
ATOM   3312  HN  THR B 232      46.940  48.930  31.550  1.00  0.00           H
ATOM   3313  CA  THR B 232      44.980  48.850  30.920  1.00  0.00           C
ATOM   3314  HA  THR B 232      44.110  48.250  31.160  1.00  0.00           H
ATOM   3315  CB  THR B 232      44.480  50.270  30.930  1.00  0.00           C
ATOM   3316  HB  THR B 232      43.610  50.310  30.230  1.00  0.00           H
ATOM   3317  OG1 THR B 232      45.480  51.210  30.580  1.00  0.00           O
ATOM   3318  HG1 THR B 232      46.260  50.980  31.100  1.00  0.00           H
ATOM   3319  CG2 THR B 232      44.000  50.530  32.370  1.00  0.00           C
ATOM   3320 HG21 THR B 232      43.560  51.540  32.450  1.00  0.00           H
ATOM   3321 HG22 THR B 232      43.310  49.740  32.750  1.00  0.00           H
ATOM   3322 HG23 THR B 232      44.880  50.480  33.040  1.00  0.00           H
ATOM   3323  C   THR B 232      45.400  48.470  29.550  1.00  0.00           C
ATOM   3324  O   THR B 232      44.680  48.860  28.630  1.00  0.00           O
ATOM   3325  N   GLY B 233      46.540  47.780  29.350  1.00  0.00           N
ATOM   3326  HN  GLY B 233      47.130  47.610  30.130  1.00  0.00           H
ATOM   3327  CA  GLY B 233      47.030  47.350  28.080  1.00  0.00           C
ATOM   3328  HA1 GLY B 233      47.190  46.300  28.270  1.00  0.00           H
ATOM   3329  HA2 GLY B 233      46.340  47.590  27.280  1.00  0.00           H
ATOM   3330  C   GLY B 233      48.340  48.000  27.790  1.00  0.00           C
ATOM   3331  O   GLY B 233      48.780  48.960  28.420  1.00  0.00           O
ATOM   3332  N   PHE B 234      49.000  47.450  26.750  1.00  0.00           N
ATOM   3333  HN  PHE B 234      48.620  46.750  26.160  1.00  0.00           H
ATOM   3334  CA  PHE B 234      50.290  47.860  26.280  1.00  0.00           C
ATOM   3335  HA  PHE B 234      50.960  48.000  27.110  1.00  0.00           H
ATOM   3336  CB  PHE B 234      50.820  46.710  25.410  1.00  0.00           C
ATOM   3337  HB1 PHE B 234      50.160  46.500  24.530  1.00  0.00           H
ATOM   3338  HB2 PHE B 234      50.750  45.740  25.940  1.00  0.00           H
ATOM   3339  CG  PHE B 234      52.280  46.780  25.090  1.00  0.00           C
ATOM   3340  CD1 PHE B 234      53.170  46.400  26.060  1.00  0.00           C
ATOM   3341  HD1 PHE B 234      52.810  45.970  26.980  1.00  0.00           H
ATOM   3342  CE1 PHE B 234      54.510  46.550  25.800  1.00  0.00           C
ATOM   3343  HE1 PHE B 234      55.300  46.280  26.480  1.00  0.00           H
ATOM   3344  CZ  PHE B 234      55.000  47.110  24.630  1.00  0.00           C
ATOM   3345  HZ  PHE B 234      56.030  47.200  24.350  1.00  0.00           H
ATOM   3346  CD2 PHE B 234      52.730  47.360  23.930  1.00  0.00           C
ATOM   3347  HD2 PHE B 234      51.970  47.680  23.240  1.00  0.00           H
ATOM   3348  CE2 PHE B 234      54.080  47.490  23.690  1.00  0.00           C
ATOM   3349  HE2 PHE B 234      54.340  47.880  22.710  1.00  0.00           H
ATOM   3350  C   PHE B 234      50.230  49.130  25.510  1.00  0.00           C
ATOM   3351  O   PHE B 234      49.260  49.690  24.990  1.00  0.00           O
ATOM   3352  N   VAL B 235      51.390  49.800  25.430  1.00  0.00           N
ATOM   3353  HN  VAL B 235      52.200  49.300  25.730  1.00  0.00           H
ATOM   3354  CA  VAL B 235      51.630  51.090  24.850  1.00  0.00           C
ATOM   3355  HA  VAL B 235      52.670  51.070  24.560  1.00  0.00           H
ATOM   3356  CB  VAL B 235      50.980  51.520  23.560  1.00  0.00           C
ATOM   3357  HB  VAL B 235      49.900  51.760  23.710  1.00  0.00           H
ATOM   3358  CG1 VAL B 235      51.460  52.840  22.940  1.00  0.00           C
ATOM   3359 HG11 VAL B 235      51.260  53.660  23.660  1.00  0.00           H
ATOM   3360 HG12 VAL B 235      52.500  52.850  22.570  1.00  0.00           H
ATOM   3361 HG13 VAL B 235      50.780  52.990  22.060  1.00  0.00           H
ATOM   3362  CG2 VAL B 235      51.250  50.340  22.610  1.00  0.00           C
ATOM   3363 HG21 VAL B 235      52.330  50.120  22.510  1.00  0.00           H
ATOM   3364 HG22 VAL B 235      50.600  49.490  22.910  1.00  0.00           H
ATOM   3365 HG23 VAL B 235      50.850  50.650  21.620  1.00  0.00           H
ATOM   3366  C   VAL B 235      51.570  52.180  25.860  1.00  0.00           C
ATOM   3367  O   VAL B 235      52.290  53.170  25.840  1.00  0.00           O
ATOM   3368  N   LYS B 236      50.600  52.050  26.790  1.00  0.00           N
ATOM   3369  HN  LYS B 236      50.100  51.190  26.680  1.00  0.00           H
ATOM   3370  CA  LYS B 236      50.210  52.990  27.790  1.00  0.00           C
ATOM   3371  HA  LYS B 236      50.610  53.930  27.450  1.00  0.00           H
ATOM   3372  CB  LYS B 236      48.670  53.040  27.880  1.00  0.00           C
ATOM   3373  HB1 LYS B 236      48.410  53.890  28.540  1.00  0.00           H
ATOM   3374  HB2 LYS B 236      48.240  52.180  28.420  1.00  0.00           H
ATOM   3375  CG  LYS B 236      47.910  53.160  26.560  1.00  0.00           C
ATOM   3376  HG1 LYS B 236      48.290  52.340  25.920  1.00  0.00           H
ATOM   3377  HG2 LYS B 236      48.010  54.160  26.080  1.00  0.00           H
ATOM   3378  CD  LYS B 236      46.400  52.910  26.620  1.00  0.00           C
ATOM   3379  HD1 LYS B 236      45.910  53.470  27.440  1.00  0.00           H
ATOM   3380  HD2 LYS B 236      45.920  53.260  25.680  1.00  0.00           H
ATOM   3381  CE  LYS B 236      46.070  51.430  26.840  1.00  0.00           C
ATOM   3382  HE1 LYS B 236      46.410  51.260  27.890  1.00  0.00           H
ATOM   3383  HE2 LYS B 236      46.610  50.820  26.080  1.00  0.00           H
ATOM   3384  NZ  LYS B 236      44.620  51.180  26.800  1.00  0.00           N
ATOM   3385  HZ1 LYS B 236      44.050  51.690  27.500  1.00  0.00           H
ATOM   3386  HZ2 LYS B 236      44.330  51.490  25.850  1.00  0.00           H
ATOM   3387  HZ3 LYS B 236      44.460  50.150  26.890  1.00  0.00           H
ATOM   3388  C   LYS B 236      50.740  52.570  29.120  1.00  0.00           C
ATOM   3389  O   LYS B 236      50.720  51.380  29.460  1.00  0.00           O
ATOM   3390  N   LYS B 237      51.130  53.590  29.900  1.00  0.00           N
ATOM   3391  HN  LYS B 237      51.050  54.510  29.520  1.00  0.00           H
ATOM   3392  CA  LYS B 237      51.490  53.590  31.280  1.00  0.00           C
ATOM   3393  HA  LYS B 237      52.010  52.660  31.490  1.00  0.00           H
ATOM   3394  CB  LYS B 237      52.240  54.910  31.520  1.00  0.00           C
ATOM   3395  HB1 LYS B 237      52.460  54.940  32.610  1.00  0.00           H
ATOM   3396  HB2 LYS B 237      51.590  55.770  31.260  1.00  0.00           H
ATOM   3397  CG  LYS B 237      53.560  55.040  30.760  1.00  0.00           C
ATOM   3398  HG1 LYS B 237      54.030  56.020  31.000  1.00  0.00           H
ATOM   3399  HG2 LYS B 237      53.380  55.170  29.670  1.00  0.00           H
ATOM   3400  CD  LYS B 237      54.500  53.900  31.140  1.00  0.00           C
ATOM   3401  HD1 LYS B 237      54.410  53.740  32.240  1.00  0.00           H
ATOM   3402  HD2 LYS B 237      54.280  53.020  30.510  1.00  0.00           H
ATOM   3403  CE  LYS B 237      55.950  54.360  30.980  1.00  0.00           C
ATOM   3404  HE1 LYS B 237      56.330  55.010  31.790  1.00  0.00           H
ATOM   3405  HE2 LYS B 237      56.170  54.740  29.960  1.00  0.00           H
ATOM   3406  NZ  LYS B 237      56.790  53.150  31.070  1.00  0.00           N
ATOM   3407  HZ1 LYS B 237      57.760  53.440  30.850  1.00  0.00           H
ATOM   3408  HZ2 LYS B 237      56.790  52.770  32.030  1.00  0.00           H
ATOM   3409  HZ3 LYS B 237      56.520  52.390  30.400  1.00  0.00           H
ATOM   3410  C   LYS B 237      50.360  53.360  32.220  1.00  0.00           C
ATOM   3411  O   LYS B 237      49.210  53.280  31.800  1.00  0.00           O
ATOM   3412  N   ASP B 238      50.670  53.290  33.530  1.00  0.00           N
ATOM   3413  HN  ASP B 238      51.640  53.340  33.770  1.00  0.00           H
ATOM   3414  CA  ASP B 238      49.840  52.900  34.630  1.00  0.00           C
ATOM   3415  HA  ASP B 238      49.430  51.910  34.490  1.00  0.00           H
ATOM   3416  CB  ASP B 238      50.630  52.860  35.950  1.00  0.00           C
ATOM   3417  HB1 ASP B 238      50.150  52.330  36.800  1.00  0.00           H
ATOM   3418  HB2 ASP B 238      50.610  53.890  36.370  1.00  0.00           H
ATOM   3419  CG  ASP B 238      52.070  52.380  35.870  1.00  0.00           C
ATOM   3420  OD1 ASP B 238      52.860  52.800  34.980  1.00  0.00           O
ATOM   3421  OD2 ASP B 238      52.530  51.580  36.730  1.00  0.00           O
ATOM   3422  C   ASP B 238      48.750  53.920  34.680  1.00  0.00           C
ATOM   3423  O   ASP B 238      48.830  55.090  34.320  1.00  0.00           O
ATOM   3424  N   GLN B 239      47.610  53.350  35.100  1.00  0.00           N
ATOM   3425  HN  GLN B 239      47.520  52.370  35.270  1.00  0.00           H
ATOM   3426  CA  GLN B 239      46.320  53.960  35.200  1.00  0.00           C
ATOM   3427  HA  GLN B 239      46.530  54.980  34.910  1.00  0.00           H
ATOM   3428  CB  GLN B 239      45.310  53.350  34.210  1.00  0.00           C
ATOM   3429  HB1 GLN B 239      45.210  52.250  34.350  1.00  0.00           H
ATOM   3430  HB2 GLN B 239      45.810  53.430  33.220  1.00  0.00           H
ATOM   3431  CG  GLN B 239      43.970  54.060  34.070  1.00  0.00           C
ATOM   3432  HG1 GLN B 239      43.400  53.760  34.970  1.00  0.00           H
ATOM   3433  HG2 GLN B 239      43.480  53.700  33.140  1.00  0.00           H
ATOM   3434  CD  GLN B 239      43.990  55.590  34.040  1.00  0.00           C
ATOM   3435  OE1 GLN B 239      44.520  56.170  33.090  1.00  0.00           O
ATOM   3436  NE2 GLN B 239      43.440  56.290  35.060  1.00  0.00           N
ATOM   3437 HE21 GLN B 239      42.930  55.850  35.800  1.00  0.00           H
ATOM   3438 HE22 GLN B 239      43.450  57.290  35.070  1.00  0.00           H
ATOM   3439  C   GLN B 239      45.820  53.860  36.590  1.00  0.00           C
ATOM   3440  O   GLN B 239      45.860  52.810  37.240  1.00  0.00           O
ATOM   3441  N   LEU B 240      45.190  54.900  37.180  1.00  0.00           N
ATOM   3442  HN  LEU B 240      45.140  55.730  36.630  1.00  0.00           H
ATOM   3443  CA  LEU B 240      44.480  54.910  38.410  1.00  0.00           C
ATOM   3444  HA  LEU B 240      44.810  54.060  38.990  1.00  0.00           H
ATOM   3445  CB  LEU B 240      44.910  56.150  39.200  1.00  0.00           C
ATOM   3446  HB1 LEU B 240      44.540  57.100  38.750  1.00  0.00           H
ATOM   3447  HB2 LEU B 240      46.010  56.240  39.100  1.00  0.00           H
ATOM   3448  CG  LEU B 240      44.660  56.070  40.720  1.00  0.00           C
ATOM   3449  HG  LEU B 240      43.570  55.960  40.900  1.00  0.00           H
ATOM   3450  CD1 LEU B 240      45.370  54.920  41.470  1.00  0.00           C
ATOM   3451 HD11 LEU B 240      44.920  54.010  41.020  1.00  0.00           H
ATOM   3452 HD12 LEU B 240      46.400  54.780  41.080  1.00  0.00           H
ATOM   3453 HD13 LEU B 240      45.220  54.990  42.570  1.00  0.00           H
ATOM   3454  CD2 LEU B 240      44.900  57.480  41.280  1.00  0.00           C
ATOM   3455 HD21 LEU B 240      44.590  57.570  42.350  1.00  0.00           H
ATOM   3456 HD22 LEU B 240      45.980  57.730  41.350  1.00  0.00           H
ATOM   3457 HD23 LEU B 240      44.320  58.230  40.710  1.00  0.00           H
ATOM   3458  C   LEU B 240      42.990  54.820  38.340  1.00  0.00           C
ATOM   3459  O   LEU B 240      42.280  55.260  37.440  1.00  0.00           O
ATOM   3460  N   GLY B 241      42.410  54.200  39.380  1.00  0.00           N
ATOM   3461  HN  GLY B 241      42.890  53.780  40.140  1.00  0.00           H
ATOM   3462  CA  GLY B 241      40.980  54.140  39.480  1.00  0.00           C
ATOM   3463  HA1 GLY B 241      40.630  55.110  39.160  1.00  0.00           H
ATOM   3464  HA2 GLY B 241      40.770  53.290  38.860  1.00  0.00           H
ATOM   3465  C   GLY B 241      40.550  53.990  40.900  1.00  0.00           C
ATOM   3466  O   GLY B 241      41.270  53.300  41.620  1.00  0.00           O
ATOM   3467  N   LYS B 242      39.340  54.470  41.250  1.00  0.00           N
ATOM   3468  HN  LYS B 242      38.840  55.050  40.610  1.00  0.00           H
ATOM   3469  CA  LYS B 242      38.930  54.300  42.610  1.00  0.00           C
ATOM   3470  HA  LYS B 242      39.320  53.370  42.990  1.00  0.00           H
ATOM   3471  CB  LYS B 242      39.500  55.460  43.450  1.00  0.00           C
ATOM   3472  HB1 LYS B 242      40.580  55.290  43.220  1.00  0.00           H
ATOM   3473  HB2 LYS B 242      39.350  55.370  44.550  1.00  0.00           H
ATOM   3474  CG  LYS B 242      38.940  56.830  43.080  1.00  0.00           C
ATOM   3475  HG1 LYS B 242      37.850  56.880  43.260  1.00  0.00           H
ATOM   3476  HG2 LYS B 242      39.070  57.180  42.030  1.00  0.00           H
ATOM   3477  CD  LYS B 242      39.560  57.920  43.960  1.00  0.00           C
ATOM   3478  HD1 LYS B 242      39.170  58.920  43.670  1.00  0.00           H
ATOM   3479  HD2 LYS B 242      39.150  57.590  44.940  1.00  0.00           H
ATOM   3480  CE  LYS B 242      41.090  57.920  43.870  1.00  0.00           C
ATOM   3481  HE1 LYS B 242      41.530  57.900  42.860  1.00  0.00           H
ATOM   3482  HE2 LYS B 242      41.570  57.070  44.410  1.00  0.00           H
ATOM   3483  NZ  LYS B 242      41.630  59.110  44.570  1.00  0.00           N
ATOM   3484  HZ1 LYS B 242      40.930  59.820  44.860  1.00  0.00           H
ATOM   3485  HZ2 LYS B 242      42.040  58.740  45.450  1.00  0.00           H
ATOM   3486  HZ3 LYS B 242      42.390  59.430  43.940  1.00  0.00           H
ATOM   3487  C   LYS B 242      37.450  54.180  42.750  1.00  0.00           C
ATOM   3488  O   LYS B 242      36.630  54.230  41.840  1.00  0.00           O
ATOM   3489  N   ASN B 243      37.000  53.870  43.980  1.00  0.00           N
ATOM   3490  HN  ASN B 243      37.610  53.840  44.770  1.00  0.00           H
ATOM   3491  CA  ASN B 243      35.650  53.730  44.430  1.00  0.00           C
ATOM   3492  HA  ASN B 243      35.050  53.470  43.570  1.00  0.00           H
ATOM   3493  CB  ASN B 243      35.620  52.740  45.610  1.00  0.00           C
ATOM   3494  HB1 ASN B 243      34.600  52.780  46.030  1.00  0.00           H
ATOM   3495  HB2 ASN B 243      36.390  52.910  46.390  1.00  0.00           H
ATOM   3496  CG  ASN B 243      35.710  51.340  45.030  1.00  0.00           C
ATOM   3497  OD1 ASN B 243      35.040  51.100  44.030  1.00  0.00           O
ATOM   3498  ND2 ASN B 243      36.720  50.570  45.500  1.00  0.00           N
ATOM   3499 HD21 ASN B 243      37.050  50.650  46.450  1.00  0.00           H
ATOM   3500 HD22 ASN B 243      36.930  49.810  44.890  1.00  0.00           H
ATOM   3501  C   ASN B 243      35.070  55.050  44.810  1.00  0.00           C
ATOM   3502  O   ASN B 243      35.730  56.070  45.040  1.00  0.00           O
ATOM   3503  N   GLU B 244      33.750  55.050  45.040  1.00  0.00           N
ATOM   3504  HN  GLU B 244      33.210  54.220  45.000  1.00  0.00           H
ATOM   3505  CA  GLU B 244      33.070  56.220  45.510  1.00  0.00           C
ATOM   3506  HA  GLU B 244      33.610  57.150  45.440  1.00  0.00           H
ATOM   3507  CB  GLU B 244      31.710  56.390  44.800  1.00  0.00           C
ATOM   3508  HB1 GLU B 244      30.800  56.570  45.420  1.00  0.00           H
ATOM   3509  HB2 GLU B 244      31.420  55.450  44.300  1.00  0.00           H
ATOM   3510  CG  GLU B 244      31.750  57.520  43.770  1.00  0.00           C
ATOM   3511  HG1 GLU B 244      30.850  57.430  43.120  1.00  0.00           H
ATOM   3512  HG2 GLU B 244      32.550  57.310  43.030  1.00  0.00           H
ATOM   3513  CD  GLU B 244      31.810  58.980  44.210  1.00  0.00           C
ATOM   3514  OE1 GLU B 244      31.560  59.270  45.410  1.00  0.00           O
ATOM   3515  OE2 GLU B 244      32.180  59.840  43.370  1.00  0.00           O
ATOM   3516  C   GLU B 244      32.850  56.260  46.980  1.00  0.00           C
ATOM   3517  O   GLU B 244      33.210  55.310  47.670  1.00  0.00           O
ATOM   3518  N   GLU B 245      32.350  57.410  47.460  1.00  0.00           N
ATOM   3519  HN  GLU B 245      31.960  58.100  46.850  1.00  0.00           H
ATOM   3520  CA  GLU B 245      32.410  57.830  48.830  1.00  0.00           C
ATOM   3521  HA  GLU B 245      32.350  56.910  49.390  1.00  0.00           H
ATOM   3522  CB  GLU B 245      33.590  58.790  49.120  1.00  0.00           C
ATOM   3523  HB1 GLU B 245      34.370  58.170  48.640  1.00  0.00           H
ATOM   3524  HB2 GLU B 245      33.870  58.840  50.190  1.00  0.00           H
ATOM   3525  CG  GLU B 245      33.390  60.240  48.690  1.00  0.00           C
ATOM   3526  HG1 GLU B 245      32.760  60.750  49.450  1.00  0.00           H
ATOM   3527  HG2 GLU B 245      32.840  60.290  47.720  1.00  0.00           H
ATOM   3528  CD  GLU B 245      34.650  61.050  48.420  1.00  0.00           C
ATOM   3529  OE1 GLU B 245      34.810  62.130  49.050  1.00  0.00           O
ATOM   3530  OE2 GLU B 245      35.510  60.620  47.610  1.00  0.00           O
ATOM   3531  C   GLU B 245      31.140  58.560  49.060  1.00  0.00           C
ATOM   3532  O   GLU B 245      30.250  58.390  48.230  1.00  0.00           O
ATOM   3533  N   GLY B 246      30.880  59.220  50.210  1.00  0.00           N
ATOM   3534  HN  GLY B 246      31.710  59.290  50.760  1.00  0.00           H
ATOM   3535  CA  GLY B 246      29.680  59.820  50.690  1.00  0.00           C
ATOM   3536  HA1 GLY B 246      29.050  58.950  50.590  1.00  0.00           H
ATOM   3537  HA2 GLY B 246      29.780  60.130  51.720  1.00  0.00           H
ATOM   3538  C   GLY B 246      29.130  60.990  49.950  1.00  0.00           C
ATOM   3539  O   GLY B 246      28.680  61.980  50.530  1.00  0.00           O
ATOM   3540  N   ALA B 247      29.240  60.960  48.610  1.00  0.00           N
ATOM   3541  HN  ALA B 247      29.630  60.160  48.160  1.00  0.00           H
ATOM   3542  CA  ALA B 247      28.790  61.980  47.720  1.00  0.00           C
ATOM   3543  HA  ALA B 247      29.350  62.860  48.000  1.00  0.00           H
ATOM   3544  CB  ALA B 247      29.150  61.570  46.280  1.00  0.00           C
ATOM   3545  HB1 ALA B 247      28.970  62.450  45.620  1.00  0.00           H
ATOM   3546  HB2 ALA B 247      30.100  61.020  46.110  1.00  0.00           H
ATOM   3547  HB3 ALA B 247      28.420  60.830  45.880  1.00  0.00           H
ATOM   3548  C   ALA B 247      27.330  62.280  47.830  1.00  0.00           C
ATOM   3549  O   ALA B 247      26.620  61.270  47.890  1.00  0.00           O
ATOM   3550  N   PRO B 248      26.790  63.460  47.860  1.00  0.00           N
ATOM   3551  CD  PRO B 248      27.620  64.650  47.920  1.00  0.00           C
ATOM   3552  HD1 PRO B 248      28.320  64.520  48.770  1.00  0.00           H
ATOM   3553  HD2 PRO B 248      28.160  64.790  46.960  1.00  0.00           H
ATOM   3554  CA  PRO B 248      25.410  63.670  47.550  1.00  0.00           C
ATOM   3555  HA  PRO B 248      24.810  63.560  48.450  1.00  0.00           H
ATOM   3556  CB  PRO B 248      25.500  65.140  47.160  1.00  0.00           C
ATOM   3557  HB1 PRO B 248      24.540  65.690  47.230  1.00  0.00           H
ATOM   3558  HB2 PRO B 248      25.780  65.270  46.090  1.00  0.00           H
ATOM   3559  CG  PRO B 248      26.560  65.760  48.080  1.00  0.00           C
ATOM   3560  HG1 PRO B 248      26.260  65.860  49.150  1.00  0.00           H
ATOM   3561  HG2 PRO B 248      26.910  66.750  47.730  1.00  0.00           H
ATOM   3562  C   PRO B 248      24.730  62.980  46.420  1.00  0.00           C
ATOM   3563  O   PRO B 248      25.140  62.950  45.260  1.00  0.00           O
ATOM   3564  N   GLN B 249      23.580  62.360  46.740  1.00  0.00           N
ATOM   3565  HN  GLN B 249      23.320  62.280  47.700  1.00  0.00           H
ATOM   3566  CA  GLN B 249      22.830  61.670  45.740  1.00  0.00           C
ATOM   3567  HA  GLN B 249      23.490  61.130  45.080  1.00  0.00           H
ATOM   3568  CB  GLN B 249      22.030  60.570  46.460  1.00  0.00           C
ATOM   3569  HB1 GLN B 249      21.090  60.880  46.970  1.00  0.00           H
ATOM   3570  HB2 GLN B 249      22.640  60.150  47.290  1.00  0.00           H
ATOM   3571  CG  GLN B 249      21.790  59.430  45.460  1.00  0.00           C
ATOM   3572  HG1 GLN B 249      22.690  58.780  45.370  1.00  0.00           H
ATOM   3573  HG2 GLN B 249      21.580  59.720  44.410  1.00  0.00           H
ATOM   3574  CD  GLN B 249      20.620  58.520  45.770  1.00  0.00           C
ATOM   3575  OE1 GLN B 249      20.770  57.440  46.330  1.00  0.00           O
ATOM   3576  NE2 GLN B 249      19.340  58.910  45.480  1.00  0.00           N
ATOM   3577 HE21 GLN B 249      19.290  59.580  44.740  1.00  0.00           H
ATOM   3578 HE22 GLN B 249      18.620  58.300  45.810  1.00  0.00           H
ATOM   3579  C   GLN B 249      21.920  62.570  44.970  1.00  0.00           C
ATOM   3580  O   GLN B 249      20.940  62.080  44.400  1.00  0.00           O
ATOM   3581  N   GLU B 250      22.310  63.850  44.800  1.00  0.00           N
ATOM   3582  HN  GLU B 250      23.190  64.080  45.190  1.00  0.00           H
ATOM   3583  CA  GLU B 250      21.650  64.930  44.140  1.00  0.00           C
ATOM   3584  HA  GLU B 250      20.610  64.650  44.050  1.00  0.00           H
ATOM   3585  CB  GLU B 250      21.820  66.200  44.990  1.00  0.00           C
ATOM   3586  HB1 GLU B 250      21.280  67.030  44.490  1.00  0.00           H
ATOM   3587  HB2 GLU B 250      22.900  66.450  45.060  1.00  0.00           H
ATOM   3588  CG  GLU B 250      21.260  66.120  46.420  1.00  0.00           C
ATOM   3589  HG1 GLU B 250      21.740  65.290  46.980  1.00  0.00           H
ATOM   3590  HG2 GLU B 250      20.190  65.820  46.430  1.00  0.00           H
ATOM   3591  CD  GLU B 250      21.500  67.380  47.240  1.00  0.00           C
ATOM   3592  OE1 GLU B 250      20.560  68.100  47.680  1.00  0.00           O
ATOM   3593  OE2 GLU B 250      22.690  67.580  47.590  1.00  0.00           O
ATOM   3594  C   GLU B 250      22.110  65.190  42.740  1.00  0.00           C
ATOM   3595  O   GLU B 250      21.390  65.850  42.000  1.00  0.00           O
ATOM   3596  N   GLY B 251      23.210  64.580  42.280  1.00  0.00           N
ATOM   3597  HN  GLY B 251      23.780  64.100  42.940  1.00  0.00           H
ATOM   3598  CA  GLY B 251      23.570  64.620  40.890  1.00  0.00           C
ATOM   3599  HA1 GLY B 251      23.290  65.580  40.480  1.00  0.00           H
ATOM   3600  HA2 GLY B 251      24.630  64.410  40.810  1.00  0.00           H
ATOM   3601  C   GLY B 251      22.830  63.710  39.970  1.00  0.00           C
ATOM   3602  O   GLY B 251      23.100  62.520  39.900  1.00  0.00           O
ATOM   3603  N   ILE B 252      21.980  64.240  39.070  1.00  0.00           N
ATOM   3604  HN  ILE B 252      21.650  65.180  39.140  1.00  0.00           H
ATOM   3605  CA  ILE B 252      21.360  63.410  38.090  1.00  0.00           C
ATOM   3606  HA  ILE B 252      21.050  62.470  38.510  1.00  0.00           H
ATOM   3607  CB  ILE B 252      20.080  64.090  37.690  1.00  0.00           C
ATOM   3608  HB  ILE B 252      20.340  65.120  37.350  1.00  0.00           H
ATOM   3609  CG2 ILE B 252      19.310  63.340  36.590  1.00  0.00           C
ATOM   3610 HG21 ILE B 252      18.230  63.450  36.820  1.00  0.00           H
ATOM   3611 HG22 ILE B 252      19.420  63.570  35.510  1.00  0.00           H
ATOM   3612 HG23 ILE B 252      19.620  62.270  36.520  1.00  0.00           H
ATOM   3613  CG1 ILE B 252      19.080  64.090  38.860  1.00  0.00           C
ATOM   3614 HG11 ILE B 252      19.620  64.300  39.810  1.00  0.00           H
ATOM   3615 HG12 ILE B 252      18.720  63.040  38.960  1.00  0.00           H
ATOM   3616  CD  ILE B 252      17.930  65.090  38.760  1.00  0.00           C
ATOM   3617  HD1 ILE B 252      17.360  64.980  37.810  1.00  0.00           H
ATOM   3618  HD2 ILE B 252      17.230  64.950  39.610  1.00  0.00           H
ATOM   3619  HD3 ILE B 252      18.300  66.140  38.810  1.00  0.00           H
ATOM   3620  C   ILE B 252      22.290  63.150  36.960  1.00  0.00           C
ATOM   3621  O   ILE B 252      23.020  64.000  36.440  1.00  0.00           O
ATOM   3622  N   LEU B 253      22.320  61.890  36.490  1.00  0.00           N
ATOM   3623  HN  LEU B 253      21.820  61.220  37.030  1.00  0.00           H
ATOM   3624  CA  LEU B 253      23.110  61.360  35.420  1.00  0.00           C
ATOM   3625  HA  LEU B 253      23.640  62.130  34.890  1.00  0.00           H
ATOM   3626  CB  LEU B 253      24.120  60.310  35.910  1.00  0.00           C
ATOM   3627  HB1 LEU B 253      24.700  59.920  35.050  1.00  0.00           H
ATOM   3628  HB2 LEU B 253      23.510  59.460  36.250  1.00  0.00           H
ATOM   3629  CG  LEU B 253      25.000  60.870  37.040  1.00  0.00           C
ATOM   3630  HG  LEU B 253      24.420  61.230  37.920  1.00  0.00           H
ATOM   3631  CD1 LEU B 253      25.830  59.670  37.530  1.00  0.00           C
ATOM   3632 HD11 LEU B 253      26.630  59.950  38.240  1.00  0.00           H
ATOM   3633 HD12 LEU B 253      25.170  59.010  38.130  1.00  0.00           H
ATOM   3634 HD13 LEU B 253      26.280  59.090  36.700  1.00  0.00           H
ATOM   3635  CD2 LEU B 253      25.800  62.050  36.460  1.00  0.00           C
ATOM   3636 HD21 LEU B 253      26.480  61.680  35.670  1.00  0.00           H
ATOM   3637 HD22 LEU B 253      25.110  62.770  35.970  1.00  0.00           H
ATOM   3638 HD23 LEU B 253      26.440  62.550  37.220  1.00  0.00           H
ATOM   3639  C   LEU B 253      22.160  60.720  34.480  1.00  0.00           C
ATOM   3640  O   LEU B 253      21.080  60.220  34.810  1.00  0.00           O
ATOM   3641  N   GLU B 254      22.580  60.620  33.210  1.00  0.00           N
ATOM   3642  HN  GLU B 254      23.490  60.990  33.010  1.00  0.00           H
ATOM   3643  CA  GLU B 254      21.720  60.080  32.200  1.00  0.00           C
ATOM   3644  HA  GLU B 254      20.700  60.200  32.540  1.00  0.00           H
ATOM   3645  CB  GLU B 254      21.840  60.990  30.970  1.00  0.00           C
ATOM   3646  HB1 GLU B 254      21.930  62.040  31.320  1.00  0.00           H
ATOM   3647  HB2 GLU B 254      20.890  60.910  30.410  1.00  0.00           H
ATOM   3648  CG  GLU B 254      22.990  60.710  30.000  1.00  0.00           C
ATOM   3649  HG1 GLU B 254      22.750  59.810  29.390  1.00  0.00           H
ATOM   3650  HG2 GLU B 254      24.040  60.590  30.350  1.00  0.00           H
ATOM   3651  CD  GLU B 254      23.210  61.880  29.050  1.00  0.00           C
ATOM   3652  OE1 GLU B 254      24.030  61.880  28.100  1.00  0.00           O
ATOM   3653  OE2 GLU B 254      22.340  62.790  29.190  1.00  0.00           O
ATOM   3654  C   GLU B 254      22.230  58.710  31.910  1.00  0.00           C
ATOM   3655  O   GLU B 254      21.640  58.060  31.050  1.00  0.00           O
ATOM   3656  N   ASP B 255      23.310  58.230  32.550  1.00  0.00           N
ATOM   3657  HN  ASP B 255      23.890  58.920  32.970  1.00  0.00           H
ATOM   3658  CA  ASP B 255      23.870  56.910  32.560  1.00  0.00           C
ATOM   3659  HA  ASP B 255      23.690  56.520  31.570  1.00  0.00           H
ATOM   3660  CB  ASP B 255      25.360  57.000  32.950  1.00  0.00           C
ATOM   3661  HB1 ASP B 255      25.420  57.400  33.990  1.00  0.00           H
ATOM   3662  HB2 ASP B 255      25.930  57.820  32.460  1.00  0.00           H
ATOM   3663  CG  ASP B 255      26.240  55.770  32.860  1.00  0.00           C
ATOM   3664  OD1 ASP B 255      26.230  54.860  31.990  1.00  0.00           O
ATOM   3665  OD2 ASP B 255      27.240  55.770  33.630  1.00  0.00           O
ATOM   3666  C   ASP B 255      23.220  55.990  33.530  1.00  0.00           C
ATOM   3667  O   ASP B 255      22.890  56.370  34.660  1.00  0.00           O
ATOM   3668  N   MET B 256      23.260  54.680  33.230  1.00  0.00           N
ATOM   3669  HN  MET B 256      23.900  54.300  32.570  1.00  0.00           H
ATOM   3670  CA  MET B 256      22.500  53.740  33.980  1.00  0.00           C
ATOM   3671  HA  MET B 256      22.200  54.070  34.960  1.00  0.00           H
ATOM   3672  CB  MET B 256      21.130  53.420  33.350  1.00  0.00           C
ATOM   3673  HB1 MET B 256      20.770  52.510  33.870  1.00  0.00           H
ATOM   3674  HB2 MET B 256      21.350  53.150  32.290  1.00  0.00           H
ATOM   3675  CG  MET B 256      20.190  54.620  33.420  1.00  0.00           C
ATOM   3676  HG1 MET B 256      20.610  55.510  32.910  1.00  0.00           H
ATOM   3677  HG2 MET B 256      20.120  54.930  34.490  1.00  0.00           H
ATOM   3678  SD  MET B 256      18.580  54.110  32.760  1.00  0.00           S
ATOM   3679  CE  MET B 256      17.650  55.660  32.950  1.00  0.00           C
ATOM   3680  HE1 MET B 256      18.300  56.540  32.800  1.00  0.00           H
ATOM   3681  HE2 MET B 256      16.780  55.790  32.270  1.00  0.00           H
ATOM   3682  HE3 MET B 256      17.170  55.670  33.950  1.00  0.00           H
ATOM   3683  C   MET B 256      23.350  52.520  34.090  1.00  0.00           C
ATOM   3684  O   MET B 256      23.900  52.100  33.070  1.00  0.00           O
ATOM   3685  N   PRO B 257      23.590  51.880  35.190  1.00  0.00           N
ATOM   3686  CD  PRO B 257      23.210  52.400  36.490  1.00  0.00           C
ATOM   3687  HD1 PRO B 257      23.760  53.370  36.500  1.00  0.00           H
ATOM   3688  HD2 PRO B 257      22.130  52.550  36.680  1.00  0.00           H
ATOM   3689  CA  PRO B 257      24.330  50.650  35.290  1.00  0.00           C
ATOM   3690  HA  PRO B 257      25.310  51.040  35.090  1.00  0.00           H
ATOM   3691  CB  PRO B 257      24.020  50.160  36.710  1.00  0.00           C
ATOM   3692  HB1 PRO B 257      24.900  49.620  37.130  1.00  0.00           H
ATOM   3693  HB2 PRO B 257      23.140  49.490  36.840  1.00  0.00           H
ATOM   3694  CG  PRO B 257      23.770  51.430  37.540  1.00  0.00           C
ATOM   3695  HG1 PRO B 257      24.690  51.940  37.890  1.00  0.00           H
ATOM   3696  HG2 PRO B 257      22.990  51.340  38.320  1.00  0.00           H
ATOM   3697  C   PRO B 257      24.050  49.550  34.320  1.00  0.00           C
ATOM   3698  O   PRO B 257      22.890  49.450  33.930  1.00  0.00           O
ATOM   3699  N   VAL B 258      25.040  48.700  34.020  1.00  0.00           N
ATOM   3700  HN  VAL B 258      25.980  48.790  34.340  1.00  0.00           H
ATOM   3701  CA  VAL B 258      24.830  47.630  33.080  1.00  0.00           C
ATOM   3702  HA  VAL B 258      24.030  47.930  32.420  1.00  0.00           H
ATOM   3703  CB  VAL B 258      26.020  47.480  32.190  1.00  0.00           C
ATOM   3704  HB  VAL B 258      26.970  47.570  32.760  1.00  0.00           H
ATOM   3705  CG1 VAL B 258      26.260  46.180  31.400  1.00  0.00           C
ATOM   3706 HG11 VAL B 258      26.390  45.240  31.970  1.00  0.00           H
ATOM   3707 HG12 VAL B 258      25.470  46.100  30.630  1.00  0.00           H
ATOM   3708 HG13 VAL B 258      27.180  46.200  30.780  1.00  0.00           H
ATOM   3709  CG2 VAL B 258      26.130  48.650  31.190  1.00  0.00           C
ATOM   3710 HG21 VAL B 258      26.170  49.630  31.720  1.00  0.00           H
ATOM   3711 HG22 VAL B 258      27.130  48.420  30.770  1.00  0.00           H
ATOM   3712 HG23 VAL B 258      25.370  48.560  30.390  1.00  0.00           H
ATOM   3713  C   VAL B 258      24.490  46.400  33.840  1.00  0.00           C
ATOM   3714  O   VAL B 258      25.080  46.220  34.910  1.00  0.00           O
ATOM   3715  N   ASP B 259      23.530  45.590  33.350  1.00  0.00           N
ATOM   3716  HN  ASP B 259      23.100  45.670  32.450  1.00  0.00           H
ATOM   3717  CA  ASP B 259      22.950  44.490  34.050  1.00  0.00           C
ATOM   3718  HA  ASP B 259      22.570  44.890  34.980  1.00  0.00           H
ATOM   3719  CB  ASP B 259      21.860  43.850  33.180  1.00  0.00           C
ATOM   3720  HB1 ASP B 259      21.090  44.650  33.120  1.00  0.00           H
ATOM   3721  HB2 ASP B 259      21.370  43.030  33.750  1.00  0.00           H
ATOM   3722  CG  ASP B 259      22.020  43.530  31.710  1.00  0.00           C
ATOM   3723  OD1 ASP B 259      22.670  44.250  30.900  1.00  0.00           O
ATOM   3724  OD2 ASP B 259      21.290  42.590  31.290  1.00  0.00           O
ATOM   3725  C   ASP B 259      23.930  43.390  34.250  1.00  0.00           C
ATOM   3726  O   ASP B 259      24.930  43.230  33.560  1.00  0.00           O
ATOM   3727  N   PRO B 260      23.800  42.670  35.330  1.00  0.00           N
ATOM   3728  CD  PRO B 260      22.850  42.760  36.430  1.00  0.00           C
ATOM   3729  HD1 PRO B 260      22.780  43.840  36.680  1.00  0.00           H
ATOM   3730  HD2 PRO B 260      21.870  42.290  36.190  1.00  0.00           H
ATOM   3731  CA  PRO B 260      24.550  41.470  35.550  1.00  0.00           C
ATOM   3732  HA  PRO B 260      25.570  41.800  35.650  1.00  0.00           H
ATOM   3733  CB  PRO B 260      24.040  40.800  36.820  1.00  0.00           C
ATOM   3734  HB1 PRO B 260      24.720  40.090  37.350  1.00  0.00           H
ATOM   3735  HB2 PRO B 260      23.130  40.170  36.690  1.00  0.00           H
ATOM   3736  CG  PRO B 260      23.380  41.930  37.620  1.00  0.00           C
ATOM   3737  HG1 PRO B 260      24.170  42.590  38.050  1.00  0.00           H
ATOM   3738  HG2 PRO B 260      22.550  41.700  38.320  1.00  0.00           H
ATOM   3739  C   PRO B 260      24.510  40.410  34.510  1.00  0.00           C
ATOM   3740  O   PRO B 260      23.560  40.200  33.760  1.00  0.00           O
ATOM   3741  N   ASP B 261      25.600  39.610  34.460  1.00  0.00           N
ATOM   3742  HN  ASP B 261      26.370  39.720  35.070  1.00  0.00           H
ATOM   3743  CA  ASP B 261      25.620  38.460  33.620  1.00  0.00           C
ATOM   3744  HA  ASP B 261      24.850  38.530  32.860  1.00  0.00           H
ATOM   3745  CB  ASP B 261      26.920  38.560  32.800  1.00  0.00           C
ATOM   3746  HB1 ASP B 261      27.120  39.590  32.430  1.00  0.00           H
ATOM   3747  HB2 ASP B 261      26.930  37.960  31.860  1.00  0.00           H
ATOM   3748  CG  ASP B 261      28.200  38.170  33.520  1.00  0.00           C
ATOM   3749  OD1 ASP B 261      28.590  36.970  33.520  1.00  0.00           O
ATOM   3750  OD2 ASP B 261      28.730  39.090  34.200  1.00  0.00           O
ATOM   3751  C   ASP B 261      25.530  37.220  34.440  1.00  0.00           C
ATOM   3752  O   ASP B 261      25.400  36.100  33.960  1.00  0.00           O
ATOM   3753  N   ASN B 262      25.680  37.270  35.780  1.00  0.00           N
ATOM   3754  HN  ASN B 262      25.780  38.170  36.200  1.00  0.00           H
ATOM   3755  CA  ASN B 262      25.830  36.110  36.590  1.00  0.00           C
ATOM   3756  HA  ASN B 262      26.400  35.400  36.010  1.00  0.00           H
ATOM   3757  CB  ASN B 262      26.680  36.610  37.780  1.00  0.00           C
ATOM   3758  HB1 ASN B 262      26.110  37.380  38.330  1.00  0.00           H
ATOM   3759  HB2 ASN B 262      27.590  36.970  37.260  1.00  0.00           H
ATOM   3760  CG  ASN B 262      27.120  35.430  38.640  1.00  0.00           C
ATOM   3761  OD1 ASN B 262      27.150  34.310  38.150  1.00  0.00           O
ATOM   3762  ND2 ASN B 262      27.550  35.700  39.900  1.00  0.00           N
ATOM   3763 HD21 ASN B 262      27.270  36.580  40.280  1.00  0.00           H
ATOM   3764 HD22 ASN B 262      28.030  35.000  40.430  1.00  0.00           H
ATOM   3765  C   ASN B 262      24.490  35.510  36.860  1.00  0.00           C
ATOM   3766  O   ASN B 262      23.460  36.160  36.690  1.00  0.00           O
ATOM   3767  N   GLU B 263      24.480  34.220  37.250  1.00  0.00           N
ATOM   3768  HN  GLU B 263      25.340  33.730  37.340  1.00  0.00           H
ATOM   3769  CA  GLU B 263      23.340  33.490  37.720  1.00  0.00           C
ATOM   3770  HA  GLU B 263      22.420  33.990  37.470  1.00  0.00           H
ATOM   3771  CB  GLU B 263      23.120  32.120  37.040  1.00  0.00           C
ATOM   3772  HB1 GLU B 263      22.260  31.580  37.490  1.00  0.00           H
ATOM   3773  HB2 GLU B 263      23.970  31.500  37.400  1.00  0.00           H
ATOM   3774  CG  GLU B 263      22.840  32.270  35.550  1.00  0.00           C
ATOM   3775  HG1 GLU B 263      22.790  33.270  35.080  1.00  0.00           H
ATOM   3776  HG2 GLU B 263      21.870  31.790  35.320  1.00  0.00           H
ATOM   3777  CD  GLU B 263      23.920  31.560  34.730  1.00  0.00           C
ATOM   3778  OE1 GLU B 263      24.940  32.120  34.260  1.00  0.00           O
ATOM   3779  OE2 GLU B 263      23.700  30.360  34.410  1.00  0.00           O
ATOM   3780  C   GLU B 263      23.450  33.340  39.200  1.00  0.00           C
ATOM   3781  O   GLU B 263      24.410  33.760  39.850  1.00  0.00           O
ATOM   3782  N   ALA B 264      22.420  32.840  39.910  1.00  0.00           N
ATOM   3783  HN  ALA B 264      21.560  32.590  39.460  1.00  0.00           H
ATOM   3784  CA  ALA B 264      22.550  32.340  41.240  1.00  0.00           C
ATOM   3785  HA  ALA B 264      22.710  33.220  41.850  1.00  0.00           H
ATOM   3786  CB  ALA B 264      21.140  31.870  41.630  1.00  0.00           C
ATOM   3787  HB1 ALA B 264      20.960  31.500  42.660  1.00  0.00           H
ATOM   3788  HB2 ALA B 264      20.310  32.600  41.490  1.00  0.00           H
ATOM   3789  HB3 ALA B 264      20.930  30.990  40.970  1.00  0.00           H
ATOM   3790  C   ALA B 264      23.610  31.330  41.500  1.00  0.00           C
ATOM   3791  O   ALA B 264      23.950  30.550  40.620  1.00  0.00           O
ATOM   3792  N   TYR B 265      24.240  31.380  42.690  1.00  0.00           N
ATOM   3793  HN  TYR B 265      23.800  31.890  43.430  1.00  0.00           H
ATOM   3794  CA  TYR B 265      25.500  30.790  43.020  1.00  0.00           C
ATOM   3795  HA  TYR B 265      26.030  30.460  42.140  1.00  0.00           H
ATOM   3796  CB  TYR B 265      26.320  31.850  43.770  1.00  0.00           C
ATOM   3797  HB1 TYR B 265      25.740  32.620  44.340  1.00  0.00           H
ATOM   3798  HB2 TYR B 265      26.800  32.350  42.900  1.00  0.00           H
ATOM   3799  CG  TYR B 265      27.340  31.360  44.740  1.00  0.00           C
ATOM   3800  CD1 TYR B 265      28.530  30.890  44.240  1.00  0.00           C
ATOM   3801  HD1 TYR B 265      28.640  31.030  43.180  1.00  0.00           H
ATOM   3802  CE1 TYR B 265      29.560  30.450  45.050  1.00  0.00           C
ATOM   3803  HE1 TYR B 265      30.480  30.150  44.580  1.00  0.00           H
ATOM   3804  CZ  TYR B 265      29.280  30.340  46.390  1.00  0.00           C
ATOM   3805  OH  TYR B 265      30.300  29.950  47.280  1.00  0.00           O
ATOM   3806  HH  TYR B 265      29.900  29.750  48.120  1.00  0.00           H
ATOM   3807  CD2 TYR B 265      27.140  31.380  46.100  1.00  0.00           C
ATOM   3808  HD2 TYR B 265      26.360  31.890  46.640  1.00  0.00           H
ATOM   3809  CE2 TYR B 265      28.110  30.830  46.910  1.00  0.00           C
ATOM   3810  HE2 TYR B 265      27.970  30.990  47.970  1.00  0.00           H
ATOM   3811  C   TYR B 265      25.350  29.520  43.790  1.00  0.00           C
ATOM   3812  O   TYR B 265      24.690  29.430  44.830  1.00  0.00           O
ATOM   3813  N   GLU B 266      25.960  28.470  43.210  1.00  0.00           N
ATOM   3814  HN  GLU B 266      26.490  28.460  42.360  1.00  0.00           H
ATOM   3815  CA  GLU B 266      26.090  27.260  43.950  1.00  0.00           C
ATOM   3816  HA  GLU B 266      25.600  27.260  44.920  1.00  0.00           H
ATOM   3817  CB  GLU B 266      25.550  25.970  43.300  1.00  0.00           C
ATOM   3818  HB1 GLU B 266      25.940  25.080  43.830  1.00  0.00           H
ATOM   3819  HB2 GLU B 266      25.800  25.870  42.230  1.00  0.00           H
ATOM   3820  CG  GLU B 266      24.020  25.850  43.300  1.00  0.00           C
ATOM   3821  HG1 GLU B 266      23.610  26.570  42.570  1.00  0.00           H
ATOM   3822  HG2 GLU B 266      23.610  26.070  44.310  1.00  0.00           H
ATOM   3823  CD  GLU B 266      23.660  24.460  42.800  1.00  0.00           C
ATOM   3824  OE1 GLU B 266      24.170  23.440  43.340  1.00  0.00           O
ATOM   3825  OE2 GLU B 266      22.780  24.370  41.900  1.00  0.00           O
ATOM   3826  C   GLU B 266      27.530  27.070  44.270  1.00  0.00           C
ATOM   3827  O   GLU B 266      28.390  27.680  43.630  1.00  0.00           O
ATOM   3828  N   MET B 267      27.930  26.270  45.270  1.00  0.00           N
ATOM   3829  HN  MET B 267      27.180  25.720  45.620  1.00  0.00           H
ATOM   3830  CA  MET B 267      29.260  26.100  45.780  1.00  0.00           C
ATOM   3831  HA  MET B 267      29.600  27.090  46.020  1.00  0.00           H
ATOM   3832  CB  MET B 267      29.110  25.500  47.190  1.00  0.00           C
ATOM   3833  HB1 MET B 267      28.780  24.450  47.080  1.00  0.00           H
ATOM   3834  HB2 MET B 267      28.260  25.970  47.740  1.00  0.00           H
ATOM   3835  CG  MET B 267      30.370  25.340  48.040  1.00  0.00           C
ATOM   3836  HG1 MET B 267      31.190  24.770  47.550  1.00  0.00           H
ATOM   3837  HG2 MET B 267      29.980  24.730  48.880  1.00  0.00           H
ATOM   3838  SD  MET B 267      30.890  26.980  48.630  1.00  0.00           S
ATOM   3839  CE  MET B 267      30.430  26.620  50.350  1.00  0.00           C
ATOM   3840  HE1 MET B 267      30.650  27.410  51.090  1.00  0.00           H
ATOM   3841  HE2 MET B 267      29.330  26.560  50.550  1.00  0.00           H
ATOM   3842  HE3 MET B 267      30.740  25.580  50.580  1.00  0.00           H
ATOM   3843  C   MET B 267      30.180  25.350  44.880  1.00  0.00           C
ATOM   3844  O   MET B 267      29.800  24.290  44.400  1.00  0.00           O
ATOM   3845  N   PRO B 268      31.390  25.760  44.610  1.00  0.00           N
ATOM   3846  CD  PRO B 268      31.790  27.140  44.860  1.00  0.00           C
ATOM   3847  HD1 PRO B 268      31.010  27.840  44.500  1.00  0.00           H
ATOM   3848  HD2 PRO B 268      32.020  27.310  45.940  1.00  0.00           H
ATOM   3849  CA  PRO B 268      32.460  24.990  44.060  1.00  0.00           C
ATOM   3850  HA  PRO B 268      32.290  24.870  43.000  1.00  0.00           H
ATOM   3851  CB  PRO B 268      33.710  25.790  44.400  1.00  0.00           C
ATOM   3852  HB1 PRO B 268      34.600  25.470  43.820  1.00  0.00           H
ATOM   3853  HB2 PRO B 268      33.930  25.640  45.480  1.00  0.00           H
ATOM   3854  CG  PRO B 268      33.170  27.210  44.180  1.00  0.00           C
ATOM   3855  HG1 PRO B 268      33.020  27.420  43.100  1.00  0.00           H
ATOM   3856  HG2 PRO B 268      33.750  28.030  44.640  1.00  0.00           H
ATOM   3857  C   PRO B 268      32.620  23.580  44.520  1.00  0.00           C
ATOM   3858  O   PRO B 268      32.620  23.330  45.730  1.00  0.00           O
ATOM   3859  N   SER B 269      32.770  22.590  43.620  1.00  0.00           N
ATOM   3860  HN  SER B 269      32.660  22.860  42.670  1.00  0.00           H
ATOM   3861  CA  SER B 269      32.940  21.210  43.960  1.00  0.00           C
ATOM   3862  HA  SER B 269      32.070  21.000  44.560  1.00  0.00           H
ATOM   3863  CB  SER B 269      32.900  20.350  42.680  1.00  0.00           C
ATOM   3864  HB1 SER B 269      33.290  19.360  42.970  1.00  0.00           H
ATOM   3865  HB2 SER B 269      33.640  20.740  41.950  1.00  0.00           H
ATOM   3866  OG  SER B 269      31.630  20.100  42.100  1.00  0.00           O
ATOM   3867  HG1 SER B 269      31.750  19.870  41.170  1.00  0.00           H
ATOM   3868  C   SER B 269      34.110  20.870  44.820  1.00  0.00           C
ATOM   3869  O   SER B 269      35.250  21.260  44.550  1.00  0.00           O
ATOM   3870  N   GLU B 270      33.930  20.180  45.950  1.00  0.00           N
ATOM   3871  HN  GLU B 270      32.970  19.950  46.090  1.00  0.00           H
ATOM   3872  CA  GLU B 270      34.920  19.860  46.940  1.00  0.00           C
ATOM   3873  HA  GLU B 270      34.310  19.330  47.660  1.00  0.00           H
ATOM   3874  CB  GLU B 270      36.040  18.860  46.640  1.00  0.00           C
ATOM   3875  HB1 GLU B 270      36.620  18.580  47.550  1.00  0.00           H
ATOM   3876  HB2 GLU B 270      36.780  19.230  45.900  1.00  0.00           H
ATOM   3877  CG  GLU B 270      35.570  17.620  45.870  1.00  0.00           C
ATOM   3878  HG1 GLU B 270      36.480  17.240  45.350  1.00  0.00           H
ATOM   3879  HG2 GLU B 270      34.880  17.920  45.060  1.00  0.00           H
ATOM   3880  CD  GLU B 270      34.920  16.620  46.820  1.00  0.00           C
ATOM   3881  OE1 GLU B 270      35.580  16.060  47.740  1.00  0.00           O
ATOM   3882  OE2 GLU B 270      33.710  16.380  46.550  1.00  0.00           O
ATOM   3883  C   GLU B 270      35.300  21.030  47.790  1.00  0.00           C
ATOM   3884  O   GLU B 270      36.340  20.950  48.440  1.00  0.00           O
ATOM   3885  N   GLU B 271      34.470  22.090  47.840  1.00  0.00           N
ATOM   3886  HN  GLU B 271      33.690  22.150  47.220  1.00  0.00           H
ATOM   3887  CA  GLU B 271      34.790  23.310  48.510  1.00  0.00           C
ATOM   3888  HA  GLU B 271      33.930  23.940  48.330  1.00  0.00           H
ATOM   3889  CB  GLU B 271      34.830  23.150  50.040  1.00  0.00           C
ATOM   3890  HB1 GLU B 271      35.170  24.120  50.440  1.00  0.00           H
ATOM   3891  HB2 GLU B 271      35.560  22.370  50.340  1.00  0.00           H
ATOM   3892  CG  GLU B 271      33.480  22.830  50.700  1.00  0.00           C
ATOM   3893  HG1 GLU B 271      33.350  21.740  50.510  1.00  0.00           H
ATOM   3894  HG2 GLU B 271      32.700  23.460  50.220  1.00  0.00           H
ATOM   3895  CD  GLU B 271      33.380  23.210  52.170  1.00  0.00           C
ATOM   3896  OE1 GLU B 271      32.260  22.990  52.710  1.00  0.00           O
ATOM   3897  OE2 GLU B 271      34.310  23.760  52.810  1.00  0.00           O
ATOM   3898  C   GLU B 271      36.020  24.010  48.060  1.00  0.00           C
ATOM   3899  O   GLU B 271      36.810  24.540  48.840  1.00  0.00           O
ATOM   3900  N   GLY B 272      36.330  23.970  46.750  1.00  0.00           N
ATOM   3901  HN  GLY B 272      35.810  23.390  46.130  1.00  0.00           H
ATOM   3902  CA  GLY B 272      37.470  24.670  46.260  1.00  0.00           C
ATOM   3903  HA1 GLY B 272      38.350  24.620  46.870  1.00  0.00           H
ATOM   3904  HA2 GLY B 272      37.660  24.180  45.320  1.00  0.00           H
ATOM   3905  C   GLY B 272      37.230  26.100  45.910  1.00  0.00           C
ATOM   3906  O   GLY B 272      37.380  26.530  44.770  1.00  0.00           O
ATOM   3907  N   TYR B 273      36.970  26.910  46.960  1.00  0.00           N
ATOM   3908  HN  TYR B 273      37.050  26.470  47.850  1.00  0.00           H
ATOM   3909  CA  TYR B 273      36.810  28.330  46.860  1.00  0.00           C
ATOM   3910  HA  TYR B 273      36.560  28.580  45.850  1.00  0.00           H
ATOM   3911  CB  TYR B 273      35.420  28.570  47.470  1.00  0.00           C
ATOM   3912  HB1 TYR B 273      34.660  28.040  46.870  1.00  0.00           H
ATOM   3913  HB2 TYR B 273      35.080  29.620  47.330  1.00  0.00           H
ATOM   3914  CG  TYR B 273      35.290  28.100  48.880  1.00  0.00           C
ATOM   3915  CD1 TYR B 273      34.450  27.040  49.150  1.00  0.00           C
ATOM   3916  HD1 TYR B 273      33.870  26.520  48.410  1.00  0.00           H
ATOM   3917  CE1 TYR B 273      34.460  26.530  50.420  1.00  0.00           C
ATOM   3918  HE1 TYR B 273      33.910  25.640  50.710  1.00  0.00           H
ATOM   3919  CZ  TYR B 273      35.240  27.060  51.430  1.00  0.00           C
ATOM   3920  OH  TYR B 273      35.260  26.370  52.650  1.00  0.00           O
ATOM   3921  HH  TYR B 273      34.750  25.550  52.620  1.00  0.00           H
ATOM   3922  CD2 TYR B 273      36.010  28.670  49.900  1.00  0.00           C
ATOM   3923  HD2 TYR B 273      36.660  29.490  49.640  1.00  0.00           H
ATOM   3924  CE2 TYR B 273      36.000  28.180  51.180  1.00  0.00           C
ATOM   3925  HE2 TYR B 273      36.640  28.670  51.900  1.00  0.00           H
ATOM   3926  C   TYR B 273      37.910  29.200  47.370  1.00  0.00           C
ATOM   3927  O   TYR B 273      37.680  30.370  47.670  1.00  0.00           O
ATOM   3928  N   GLN B 274      39.090  28.630  47.650  1.00  0.00           N
ATOM   3929  HN  GLN B 274      39.280  27.660  47.470  1.00  0.00           H
ATOM   3930  CA  GLN B 274      40.270  29.340  48.010  1.00  0.00           C
ATOM   3931  HA  GLN B 274      39.970  30.350  48.210  1.00  0.00           H
ATOM   3932  CB  GLN B 274      40.820  28.980  49.400  1.00  0.00           C
ATOM   3933  HB1 GLN B 274      41.820  29.400  49.610  1.00  0.00           H
ATOM   3934  HB2 GLN B 274      40.930  27.890  49.590  1.00  0.00           H
ATOM   3935  CG  GLN B 274      39.960  29.570  50.520  1.00  0.00           C
ATOM   3936  HG1 GLN B 274      38.910  29.220  50.420  1.00  0.00           H
ATOM   3937  HG2 GLN B 274      40.050  30.680  50.440  1.00  0.00           H
ATOM   3938  CD  GLN B 274      40.320  29.080  51.920  1.00  0.00           C
ATOM   3939  OE1 GLN B 274      39.430  28.420  52.450  1.00  0.00           O
ATOM   3940  NE2 GLN B 274      41.500  29.450  52.500  1.00  0.00           N
ATOM   3941 HE21 GLN B 274      42.150  30.000  51.980  1.00  0.00           H
ATOM   3942 HE22 GLN B 274      41.740  29.170  53.430  1.00  0.00           H
ATOM   3943  C   GLN B 274      41.400  29.320  47.030  1.00  0.00           C
ATOM   3944  O   GLN B 274      41.720  28.240  46.540  1.00  0.00           O
ATOM   3945  N   ASP B 275      42.020  30.480  46.750  1.00  0.00           N
ATOM   3946  HN  ASP B 275      41.760  31.310  47.230  1.00  0.00           H
ATOM   3947  CA  ASP B 275      42.920  30.480  45.640  1.00  0.00           C
ATOM   3948  HA  ASP B 275      42.690  29.630  45.010  1.00  0.00           H
ATOM   3949  CB  ASP B 275      42.820  31.730  44.750  1.00  0.00           C
ATOM   3950  HB1 ASP B 275      41.730  31.850  44.520  1.00  0.00           H
ATOM   3951  HB2 ASP B 275      43.370  31.710  43.790  1.00  0.00           H
ATOM   3952  CG  ASP B 275      43.190  33.040  45.440  1.00  0.00           C
ATOM   3953  OD1 ASP B 275      43.750  33.960  44.780  1.00  0.00           O
ATOM   3954  OD2 ASP B 275      42.840  33.210  46.640  1.00  0.00           O
ATOM   3955  C   ASP B 275      44.300  30.100  46.070  1.00  0.00           C
ATOM   3956  O   ASP B 275      44.760  30.250  47.200  1.00  0.00           O
ATOM   3957  N   TYR B 276      45.030  29.560  45.090  1.00  0.00           N
ATOM   3958  HN  TYR B 276      44.730  29.510  44.140  1.00  0.00           H
ATOM   3959  CA  TYR B 276      46.360  29.050  45.230  1.00  0.00           C
ATOM   3960  HA  TYR B 276      46.350  28.610  46.220  1.00  0.00           H
ATOM   3961  CB  TYR B 276      46.790  28.040  44.150  1.00  0.00           C
ATOM   3962  HB1 TYR B 276      47.880  27.950  43.950  1.00  0.00           H
ATOM   3963  HB2 TYR B 276      46.390  28.360  43.170  1.00  0.00           H
ATOM   3964  CG  TYR B 276      46.280  26.690  44.520  1.00  0.00           C
ATOM   3965  CD1 TYR B 276      45.050  26.270  44.060  1.00  0.00           C
ATOM   3966  HD1 TYR B 276      44.550  26.910  43.350  1.00  0.00           H
ATOM   3967  CE1 TYR B 276      44.440  25.110  44.480  1.00  0.00           C
ATOM   3968  HE1 TYR B 276      43.500  24.760  44.070  1.00  0.00           H
ATOM   3969  CZ  TYR B 276      45.080  24.380  45.460  1.00  0.00           C
ATOM   3970  OH  TYR B 276      44.450  23.170  45.800  1.00  0.00           O
ATOM   3971  HH  TYR B 276      45.010  22.740  46.450  1.00  0.00           H
ATOM   3972  CD2 TYR B 276      46.960  25.900  45.410  1.00  0.00           C
ATOM   3973  HD2 TYR B 276      47.960  26.020  45.800  1.00  0.00           H
ATOM   3974  CE2 TYR B 276      46.330  24.760  45.870  1.00  0.00           C
ATOM   3975  HE2 TYR B 276      46.970  24.130  46.480  1.00  0.00           H
ATOM   3976  C   TYR B 276      47.420  30.110  45.160  1.00  0.00           C
ATOM   3977  O   TYR B 276      47.450  30.980  44.300  1.00  0.00           O
ATOM   3978  N   GLU B 277      48.330  30.190  46.140  1.00  0.00           N
ATOM   3979  HN  GLU B 277      48.360  29.520  46.880  1.00  0.00           H
ATOM   3980  CA  GLU B 277      49.320  31.220  46.250  1.00  0.00           C
ATOM   3981  HA  GLU B 277      49.200  31.910  45.430  1.00  0.00           H
ATOM   3982  CB  GLU B 277      48.960  31.950  47.550  1.00  0.00           C
ATOM   3983  HB1 GLU B 277      49.630  31.560  48.340  1.00  0.00           H
ATOM   3984  HB2 GLU B 277      47.900  31.740  47.830  1.00  0.00           H
ATOM   3985  CG  GLU B 277      49.340  33.430  47.590  1.00  0.00           C
ATOM   3986  HG1 GLU B 277      50.400  33.560  47.260  1.00  0.00           H
ATOM   3987  HG2 GLU B 277      49.430  33.870  48.610  1.00  0.00           H
ATOM   3988  CD  GLU B 277      48.470  34.310  46.710  1.00  0.00           C
ATOM   3989  OE1 GLU B 277      48.020  35.380  47.210  1.00  0.00           O
ATOM   3990  OE2 GLU B 277      48.280  33.980  45.510  1.00  0.00           O
ATOM   3991  C   GLU B 277      50.710  30.690  46.260  1.00  0.00           C
ATOM   3992  O   GLU B 277      50.850  29.760  47.050  1.00  0.00           O
ATOM   3993  N   PRO B 278      51.720  31.130  45.570  1.00  0.00           N
ATOM   3994  CD  PRO B 278      51.580  32.270  44.680  1.00  0.00           C
ATOM   3995  HD1 PRO B 278      51.280  31.920  43.670  1.00  0.00           H
ATOM   3996  HD2 PRO B 278      50.880  33.080  44.950  1.00  0.00           H
ATOM   3997  CA  PRO B 278      53.010  30.490  45.540  1.00  0.00           C
ATOM   3998  HA  PRO B 278      52.960  29.480  45.170  1.00  0.00           H
ATOM   3999  CB  PRO B 278      53.800  31.460  44.660  1.00  0.00           C
ATOM   4000  HB1 PRO B 278      54.010  31.060  43.640  1.00  0.00           H
ATOM   4001  HB2 PRO B 278      54.810  31.590  45.100  1.00  0.00           H
ATOM   4002  CG  PRO B 278      53.030  32.790  44.730  1.00  0.00           C
ATOM   4003  HG1 PRO B 278      53.230  33.530  43.930  1.00  0.00           H
ATOM   4004  HG2 PRO B 278      53.100  33.190  45.770  1.00  0.00           H
ATOM   4005  C   PRO B 278      53.700  30.310  46.850  1.00  0.00           C
ATOM   4006  O   PRO B 278      53.490  31.040  47.820  1.00  0.00           O
ATOM   4007  N   GLU B 279      54.480  29.220  46.970  1.00  0.00           N
ATOM   4008  HN  GLU B 279      54.660  28.570  46.240  1.00  0.00           H
ATOM   4009  CA  GLU B 279      55.190  28.890  48.170  1.00  0.00           C
ATOM   4010  HA  GLU B 279      54.560  29.180  49.010  1.00  0.00           H
ATOM   4011  CB  GLU B 279      55.500  27.390  48.160  1.00  0.00           C
ATOM   4012  HB1 GLU B 279      56.130  27.170  49.050  1.00  0.00           H
ATOM   4013  HB2 GLU B 279      56.160  27.190  47.290  1.00  0.00           H
ATOM   4014  CG  GLU B 279      54.270  26.480  48.220  1.00  0.00           C
ATOM   4015  HG1 GLU B 279      53.640  26.650  47.320  1.00  0.00           H
ATOM   4016  HG2 GLU B 279      53.610  26.920  48.990  1.00  0.00           H
ATOM   4017  CD  GLU B 279      54.600  25.030  48.550  1.00  0.00           C
ATOM   4018  OE1 GLU B 279      54.620  24.680  49.760  1.00  0.00           O
ATOM   4019  OE2 GLU B 279      54.960  24.250  47.620  1.00  0.00           O
ATOM   4020  C   GLU B 279      56.420  29.670  48.490  1.00  0.00           C
ATOM   4021  O   GLU B 279      57.020  30.230  47.570  1.00  0.00           O
ATOM   4022  N   ALA B 280      56.800  29.730  49.780  1.00  0.00           N
ATOM   4023  HN  ALA B 280      56.200  29.460  50.520  1.00  0.00           H
ATOM   4024  CA  ALA B 280      57.920  30.510  50.200  1.00  0.00           C
ATOM   4025  HA  ALA B 280      57.900  31.540  49.860  1.00  0.00           H
ATOM   4026  CB  ALA B 280      57.920  30.640  51.730  1.00  0.00           C
ATOM   4027  HB1 ALA B 280      58.320  29.750  52.250  1.00  0.00           H
ATOM   4028  HB2 ALA B 280      58.570  31.490  52.050  1.00  0.00           H
ATOM   4029  HB3 ALA B 280      56.890  30.770  52.140  1.00  0.00           H
ATOM   4030  C   ALA B 280      59.310  30.050  49.780  1.00  0.00           C
ATOM   4031  OT1 ALA B 280      59.520  28.860  49.440  1.00  0.00           O
ATOM   4032  OT2 ALA B 280      60.280  30.850  49.910  1.00  0.00           O
ATOM   4033  N   SER C 281      68.090  35.780  38.670  1.00  0.00           N
ATOM   4034  H1  SER C 281      69.070  35.440  38.530  1.00  0.00           H
ATOM   4035  H2  SER C 281      67.780  35.700  39.650  1.00  0.00           H
ATOM   4036  H3  SER C 281      67.540  35.100  38.110  1.00  0.00           H
ATOM   4037  CA  SER C 281      67.980  37.210  38.290  1.00  0.00           C
ATOM   4038  HA  SER C 281      68.780  37.640  38.870  1.00  0.00           H
ATOM   4039  CB  SER C 281      68.170  37.460  36.780  1.00  0.00           C
ATOM   4040  HB1 SER C 281      68.000  38.510  36.470  1.00  0.00           H
ATOM   4041  HB2 SER C 281      67.550  36.830  36.110  1.00  0.00           H
ATOM   4042  OG  SER C 281      69.490  37.160  36.330  1.00  0.00           O
ATOM   4043  HG1 SER C 281      70.020  37.900  36.630  1.00  0.00           H
ATOM   4044  C   SER C 281      66.680  37.840  38.650  1.00  0.00           C
ATOM   4045  O   SER C 281      65.740  37.160  39.070  1.00  0.00           O
ATOM   4046  N   PHE C 282      66.660  39.180  38.730  1.00  0.00           N
ATOM   4047  HN  PHE C 282      67.500  39.710  38.640  1.00  0.00           H
ATOM   4048  CA  PHE C 282      65.530  39.960  39.120  1.00  0.00           C
ATOM   4049  HA  PHE C 282      64.750  39.500  38.530  1.00  0.00           H
ATOM   4050  CB  PHE C 282      65.160  40.090  40.610  1.00  0.00           C
ATOM   4051  HB1 PHE C 282      64.780  39.150  41.040  1.00  0.00           H
ATOM   4052  HB2 PHE C 282      64.360  40.850  40.740  1.00  0.00           H
ATOM   4053  CG  PHE C 282      66.350  40.460  41.440  1.00  0.00           C
ATOM   4054  CD1 PHE C 282      66.750  41.750  41.680  1.00  0.00           C
ATOM   4055  HD1 PHE C 282      66.200  42.500  41.130  1.00  0.00           H
ATOM   4056  CE1 PHE C 282      67.930  42.000  42.340  1.00  0.00           C
ATOM   4057  HE1 PHE C 282      68.180  43.050  42.360  1.00  0.00           H
ATOM   4058  CZ  PHE C 282      68.690  40.980  42.880  1.00  0.00           C
ATOM   4059  HZ  PHE C 282      69.650  41.040  43.380  1.00  0.00           H
ATOM   4060  CD2 PHE C 282      67.110  39.420  41.910  1.00  0.00           C
ATOM   4061  HD2 PHE C 282      66.800  38.410  41.740  1.00  0.00           H
ATOM   4062  CE2 PHE C 282      68.110  39.740  42.800  1.00  0.00           C
ATOM   4063  HE2 PHE C 282      68.600  38.870  43.220  1.00  0.00           H
ATOM   4064  C   PHE C 282      65.600  41.340  38.580  1.00  0.00           C
ATOM   4065  O   PHE C 282      66.680  41.870  38.350  1.00  0.00           O
ATOM   4066  N   TYR C 283      64.410  41.950  38.360  1.00  0.00           N
ATOM   4067  HN  TYR C 283      63.610  41.450  38.670  1.00  0.00           H
ATOM   4068  CA  TYR C 283      64.330  43.290  37.860  1.00  0.00           C
ATOM   4069  HA  TYR C 283      65.280  43.570  37.440  1.00  0.00           H
ATOM   4070  CB  TYR C 283      63.360  43.370  36.670  1.00  0.00           C
ATOM   4071  HB1 TYR C 283      62.360  43.160  37.100  1.00  0.00           H
ATOM   4072  HB2 TYR C 283      63.520  42.580  35.910  1.00  0.00           H
ATOM   4073  CG  TYR C 283      63.370  44.660  35.920  1.00  0.00           C
ATOM   4074  CD1 TYR C 283      62.200  45.350  35.720  1.00  0.00           C
ATOM   4075  HD1 TYR C 283      61.310  44.930  36.180  1.00  0.00           H
ATOM   4076  CE1 TYR C 283      62.190  46.450  34.890  1.00  0.00           C
ATOM   4077  HE1 TYR C 283      61.280  47.000  34.700  1.00  0.00           H
ATOM   4078  CZ  TYR C 283      63.390  46.960  34.460  1.00  0.00           C
ATOM   4079  OH  TYR C 283      63.480  48.010  33.520  1.00  0.00           O
ATOM   4080  HH  TYR C 283      62.720  48.050  32.940  1.00  0.00           H
ATOM   4081  CD2 TYR C 283      64.540  45.110  35.360  1.00  0.00           C
ATOM   4082  HD2 TYR C 283      65.430  44.530  35.560  1.00  0.00           H
ATOM   4083  CE2 TYR C 283      64.580  46.300  34.670  1.00  0.00           C
ATOM   4084  HE2 TYR C 283      65.430  46.640  34.100  1.00  0.00           H
ATOM   4085  C   TYR C 283      64.030  44.190  39.010  1.00  0.00           C
ATOM   4086  O   TYR C 283      63.520  43.780  40.050  1.00  0.00           O
ATOM   4087  N   VAL C 284      64.420  45.460  38.790  1.00  0.00           N
ATOM   4088  HN  VAL C 284      64.820  45.760  37.930  1.00  0.00           H
ATOM   4089  CA  VAL C 284      64.500  46.420  39.850  1.00  0.00           C
ATOM   4090  HA  VAL C 284      64.210  46.030  40.820  1.00  0.00           H
ATOM   4091  CB  VAL C 284      65.870  46.950  40.130  1.00  0.00           C
ATOM   4092  HB  VAL C 284      65.780  47.780  40.850  1.00  0.00           H
ATOM   4093  CG1 VAL C 284      66.680  45.790  40.750  1.00  0.00           C
ATOM   4094 HG11 VAL C 284      67.060  45.130  39.940  1.00  0.00           H
ATOM   4095 HG12 VAL C 284      67.480  46.140  41.440  1.00  0.00           H
ATOM   4096 HG13 VAL C 284      66.040  45.190  41.440  1.00  0.00           H
ATOM   4097  CG2 VAL C 284      66.570  47.480  38.860  1.00  0.00           C
ATOM   4098 HG21 VAL C 284      66.390  46.900  37.940  1.00  0.00           H
ATOM   4099 HG22 VAL C 284      66.200  48.520  38.710  1.00  0.00           H
ATOM   4100 HG23 VAL C 284      67.660  47.640  38.990  1.00  0.00           H
ATOM   4101  C   VAL C 284      63.570  47.530  39.490  1.00  0.00           C
ATOM   4102  O   VAL C 284      63.320  47.850  38.330  1.00  0.00           O
ATOM   4103  N   TYR C 285      62.880  48.160  40.450  1.00  0.00           N
ATOM   4104  HN  TYR C 285      63.070  47.950  41.400  1.00  0.00           H
ATOM   4105  CA  TYR C 285      61.890  49.130  40.120  1.00  0.00           C
ATOM   4106  HA  TYR C 285      62.280  49.770  39.340  1.00  0.00           H
ATOM   4107  CB  TYR C 285      60.510  48.520  39.800  1.00  0.00           C
ATOM   4108  HB1 TYR C 285      60.770  47.610  39.210  1.00  0.00           H
ATOM   4109  HB2 TYR C 285      59.770  49.080  39.190  1.00  0.00           H
ATOM   4110  CG  TYR C 285      59.810  47.870  40.940  1.00  0.00           C
ATOM   4111  CD1 TYR C 285      58.720  48.550  41.430  1.00  0.00           C
ATOM   4112  HD1 TYR C 285      58.340  49.500  41.080  1.00  0.00           H
ATOM   4113  CE1 TYR C 285      57.930  47.930  42.380  1.00  0.00           C
ATOM   4114  HE1 TYR C 285      57.180  48.600  42.770  1.00  0.00           H
ATOM   4115  CZ  TYR C 285      58.290  46.720  42.920  1.00  0.00           C
ATOM   4116  OH  TYR C 285      57.420  46.260  43.930  1.00  0.00           O
ATOM   4117  HH  TYR C 285      56.580  46.730  43.900  1.00  0.00           H
ATOM   4118  CD2 TYR C 285      60.090  46.600  41.370  1.00  0.00           C
ATOM   4119  HD2 TYR C 285      60.990  46.120  41.020  1.00  0.00           H
ATOM   4120  CE2 TYR C 285      59.350  46.030  42.380  1.00  0.00           C
ATOM   4121  HE2 TYR C 285      59.570  45.040  42.760  1.00  0.00           H
ATOM   4122  C   TYR C 285      61.810  50.160  41.200  1.00  0.00           C
ATOM   4123  O   TYR C 285      62.160  49.820  42.330  1.00  0.00           O
ATOM   4124  N   SER C 286      61.390  51.390  40.850  1.00  0.00           N
ATOM   4125  HN  SER C 286      61.090  51.660  39.950  1.00  0.00           H
ATOM   4126  CA  SER C 286      61.060  52.330  41.880  1.00  0.00           C
ATOM   4127  HA  SER C 286      61.770  52.140  42.670  1.00  0.00           H
ATOM   4128  CB  SER C 286      61.190  53.790  41.410  1.00  0.00           C
ATOM   4129  HB1 SER C 286      60.420  54.110  40.670  1.00  0.00           H
ATOM   4130  HB2 SER C 286      62.180  53.940  40.950  1.00  0.00           H
ATOM   4131  OG  SER C 286      61.150  54.700  42.500  1.00  0.00           O
ATOM   4132  HG1 SER C 286      61.230  55.590  42.150  1.00  0.00           H
ATOM   4133  C   SER C 286      59.750  52.170  42.560  1.00  0.00           C
ATOM   4134  O   SER C 286      58.820  51.740  41.880  1.00  0.00           O
ATOM   4135  N   ARG C 287      59.650  52.470  43.870  1.00  0.00           N
ATOM   4136  HN  ARG C 287      60.470  52.860  44.290  1.00  0.00           H
ATOM   4137  CA  ARG C 287      58.480  52.570  44.680  1.00  0.00           C
ATOM   4138  HA  ARG C 287      57.600  52.540  44.050  1.00  0.00           H
ATOM   4139  CB  ARG C 287      58.530  51.380  45.660  1.00  0.00           C
ATOM   4140  HB1 ARG C 287      57.700  51.300  46.390  1.00  0.00           H
ATOM   4141  HB2 ARG C 287      59.430  51.520  46.300  1.00  0.00           H
ATOM   4142  CG  ARG C 287      58.540  49.980  45.050  1.00  0.00           C
ATOM   4143  HG1 ARG C 287      59.380  49.870  44.330  1.00  0.00           H
ATOM   4144  HG2 ARG C 287      57.650  49.840  44.390  1.00  0.00           H
ATOM   4145  CD  ARG C 287      58.790  48.870  46.070  1.00  0.00           C
ATOM   4146  HD1 ARG C 287      58.560  47.880  45.610  1.00  0.00           H
ATOM   4147  HD2 ARG C 287      58.140  49.020  46.960  1.00  0.00           H
ATOM   4148  NE  ARG C 287      60.190  48.980  46.540  1.00  0.00           N
ATOM   4149  HE  ARG C 287      60.910  49.240  45.900  1.00  0.00           H
ATOM   4150  CZ  ARG C 287      60.500  49.140  47.860  1.00  0.00           C
ATOM   4151  NH1 ARG C 287      59.580  49.040  48.860  1.00  0.00           N
ATOM   4152 HH11 ARG C 287      58.750  48.540  48.600  1.00  0.00           H
ATOM   4153 HH12 ARG C 287      59.910  49.090  49.810  1.00  0.00           H
ATOM   4154  NH2 ARG C 287      61.710  49.650  48.220  1.00  0.00           N
ATOM   4155 HH21 ARG C 287      62.420  49.790  47.530  1.00  0.00           H
ATOM   4156 HH22 ARG C 287      61.910  50.060  49.110  1.00  0.00           H
ATOM   4157  C   ARG C 287      58.290  53.830  45.450  1.00  0.00           C
ATOM   4158  O   ARG C 287      59.150  54.230  46.240  1.00  0.00           O
ATOM   4159  N   VAL C 288      57.130  54.510  45.460  1.00  0.00           N
ATOM   4160  HN  VAL C 288      56.310  54.200  44.980  1.00  0.00           H
ATOM   4161  CA  VAL C 288      56.940  55.740  46.170  1.00  0.00           C
ATOM   4162  HA  VAL C 288      57.890  56.210  46.350  1.00  0.00           H
ATOM   4163  CB  VAL C 288      56.150  56.720  45.360  1.00  0.00           C
ATOM   4164  HB  VAL C 288      55.060  56.510  45.400  1.00  0.00           H
ATOM   4165  CG1 VAL C 288      56.350  58.210  45.690  1.00  0.00           C
ATOM   4166 HG11 VAL C 288      56.230  58.420  46.770  1.00  0.00           H
ATOM   4167 HG12 VAL C 288      57.350  58.530  45.340  1.00  0.00           H
ATOM   4168 HG13 VAL C 288      55.520  58.760  45.200  1.00  0.00           H
ATOM   4169  CG2 VAL C 288      56.560  56.620  43.880  1.00  0.00           C
ATOM   4170 HG21 VAL C 288      55.910  57.290  43.280  1.00  0.00           H
ATOM   4171 HG22 VAL C 288      57.630  56.910  43.810  1.00  0.00           H
ATOM   4172 HG23 VAL C 288      56.550  55.640  43.360  1.00  0.00           H
ATOM   4173  C   VAL C 288      56.300  55.580  47.510  1.00  0.00           C
ATOM   4174  O   VAL C 288      55.430  54.740  47.750  1.00  0.00           O
ATOM   4175  N   LYS C 289      56.800  56.330  48.510  1.00  0.00           N
ATOM   4176  HN  LYS C 289      57.560  56.960  48.360  1.00  0.00           H
ATOM   4177  CA  LYS C 289      56.340  56.250  49.850  1.00  0.00           C
ATOM   4178  HA  LYS C 289      56.280  55.200  50.060  1.00  0.00           H
ATOM   4179  CB  LYS C 289      57.460  56.840  50.730  1.00  0.00           C
ATOM   4180  HB1 LYS C 289      57.170  57.450  51.610  1.00  0.00           H
ATOM   4181  HB2 LYS C 289      58.060  57.530  50.090  1.00  0.00           H
ATOM   4182  CG  LYS C 289      58.440  55.810  51.290  1.00  0.00           C
ATOM   4183  HG1 LYS C 289      59.350  56.280  51.730  1.00  0.00           H
ATOM   4184  HG2 LYS C 289      58.800  55.190  50.440  1.00  0.00           H
ATOM   4185  CD  LYS C 289      57.950  54.750  52.280  1.00  0.00           C
ATOM   4186  HD1 LYS C 289      57.760  53.810  51.730  1.00  0.00           H
ATOM   4187  HD2 LYS C 289      58.840  54.510  52.900  1.00  0.00           H
ATOM   4188  CE  LYS C 289      56.710  55.050  53.120  1.00  0.00           C
ATOM   4189  HE1 LYS C 289      56.360  54.190  53.730  1.00  0.00           H
ATOM   4190  HE2 LYS C 289      55.850  55.370  52.490  1.00  0.00           H
ATOM   4191  NZ  LYS C 289      57.030  56.130  54.090  1.00  0.00           N
ATOM   4192  HZ1 LYS C 289      57.650  55.720  54.810  1.00  0.00           H
ATOM   4193  HZ2 LYS C 289      57.530  56.900  53.600  1.00  0.00           H
ATOM   4194  HZ3 LYS C 289      56.170  56.420  54.610  1.00  0.00           H
ATOM   4195  C   LYS C 289      55.020  56.970  50.110  1.00  0.00           C
ATOM   4196  NT  LYS C 289      54.020  56.940  49.180  1.00  0.00           N
ATOM   4197  HT1 LYS C 289      54.180  56.410  48.350  1.00  0.00           H
ATOM   4198  HT2 LYS C 289      53.190  57.490  49.290  1.00  0.00           H
ATOM   4199  O   LYS C 289      54.820  57.500  51.200  1.00  0.00           O
ATOM   4200  N   SER D  55      41.480  33.460  40.270  1.00  0.00           N
ATOM   4201  H1  SER D  55      42.460  33.740  40.090  1.00  0.00           H
ATOM   4202  H2  SER D  55      41.320  33.830  41.230  1.00  0.00           H
ATOM   4203  H3  SER D  55      41.380  32.430  40.160  1.00  0.00           H
ATOM   4204  CA  SER D  55      40.550  34.080  39.300  1.00  0.00           C
ATOM   4205  HA  SER D  55      40.680  35.150  39.390  1.00  0.00           H
ATOM   4206  CB  SER D  55      41.030  33.710  37.880  1.00  0.00           C
ATOM   4207  HB1 SER D  55      40.410  34.300  37.180  1.00  0.00           H
ATOM   4208  HB2 SER D  55      40.890  32.610  37.800  1.00  0.00           H
ATOM   4209  OG  SER D  55      42.420  33.960  37.740  1.00  0.00           O
ATOM   4210  HG1 SER D  55      42.520  34.920  37.680  1.00  0.00           H
ATOM   4211  C   SER D  55      39.140  33.750  39.650  1.00  0.00           C
ATOM   4212  O   SER D  55      38.480  32.870  39.120  1.00  0.00           O
ATOM   4213  N   PHE D  56      38.630  34.520  40.630  1.00  0.00           N
ATOM   4214  HN  PHE D  56      39.090  35.280  41.100  1.00  0.00           H
ATOM   4215  CA  PHE D  56      37.230  34.580  40.880  1.00  0.00           C
ATOM   4216  HA  PHE D  56      36.810  33.590  40.930  1.00  0.00           H
ATOM   4217  CB  PHE D  56      36.950  35.220  42.260  1.00  0.00           C
ATOM   4218  HB1 PHE D  56      35.880  35.220  42.570  1.00  0.00           H
ATOM   4219  HB2 PHE D  56      37.270  36.280  42.210  1.00  0.00           H
ATOM   4220  CG  PHE D  56      37.710  34.520  43.330  1.00  0.00           C
ATOM   4221  CD1 PHE D  56      38.510  35.140  44.260  1.00  0.00           C
ATOM   4222  HD1 PHE D  56      38.670  36.200  44.090  1.00  0.00           H
ATOM   4223  CE1 PHE D  56      39.110  34.400  45.250  1.00  0.00           C
ATOM   4224  HE1 PHE D  56      39.640  34.890  46.060  1.00  0.00           H
ATOM   4225  CZ  PHE D  56      38.950  33.040  45.370  1.00  0.00           C
ATOM   4226  HZ  PHE D  56      39.460  32.470  46.130  1.00  0.00           H
ATOM   4227  CD2 PHE D  56      37.460  33.180  43.500  1.00  0.00           C
ATOM   4228  HD2 PHE D  56      36.660  32.660  42.990  1.00  0.00           H
ATOM   4229  CE2 PHE D  56      38.160  32.440  44.420  1.00  0.00           C
ATOM   4230  HE2 PHE D  56      38.000  31.380  44.490  1.00  0.00           H
ATOM   4231  C   PHE D  56      36.580  35.440  39.850  1.00  0.00           C
ATOM   4232  O   PHE D  56      37.270  35.890  38.940  1.00  0.00           O
ATOM   4233  N   TYR D  57      35.230  35.520  39.920  1.00  0.00           N
ATOM   4234  HN  TYR D  57      34.740  34.930  40.540  1.00  0.00           H
ATOM   4235  CA  TYR D  57      34.350  36.260  39.070  1.00  0.00           C
ATOM   4236  HA  TYR D  57      34.410  35.930  38.050  1.00  0.00           H
ATOM   4237  CB  TYR D  57      32.920  36.020  39.580  1.00  0.00           C
ATOM   4238  HB1 TYR D  57      32.580  36.830  40.260  1.00  0.00           H
ATOM   4239  HB2 TYR D  57      32.820  35.140  40.240  1.00  0.00           H
ATOM   4240  CG  TYR D  57      31.960  35.760  38.470  1.00  0.00           C
ATOM   4241  CD1 TYR D  57      31.350  36.840  37.870  1.00  0.00           C
ATOM   4242  HD1 TYR D  57      31.570  37.880  38.090  1.00  0.00           H
ATOM   4243  CE1 TYR D  57      30.500  36.640  36.810  1.00  0.00           C
ATOM   4244  HE1 TYR D  57      30.150  37.480  36.230  1.00  0.00           H
ATOM   4245  CZ  TYR D  57      30.020  35.410  36.430  1.00  0.00           C
ATOM   4246  OH  TYR D  57      29.030  35.240  35.430  1.00  0.00           O
ATOM   4247  HH  TYR D  57      28.930  36.070  34.960  1.00  0.00           H
ATOM   4248  CD2 TYR D  57      31.560  34.520  38.040  1.00  0.00           C
ATOM   4249  HD2 TYR D  57      31.930  33.660  38.580  1.00  0.00           H
ATOM   4250  CE2 TYR D  57      30.480  34.360  37.190  1.00  0.00           C
ATOM   4251  HE2 TYR D  57      30.090  33.370  37.030  1.00  0.00           H
ATOM   4252  C   TYR D  57      34.650  37.720  39.090  1.00  0.00           C
ATOM   4253  O   TYR D  57      35.050  38.280  40.110  1.00  0.00           O
ATOM   4254  N   VAL D  58      34.270  38.430  38.000  1.00  0.00           N
ATOM   4255  HN  VAL D  58      33.820  37.970  37.240  1.00  0.00           H
ATOM   4256  CA  VAL D  58      34.560  39.810  37.790  1.00  0.00           C
ATOM   4257  HA  VAL D  58      34.700  40.300  38.740  1.00  0.00           H
ATOM   4258  CB  VAL D  58      35.790  40.030  36.970  1.00  0.00           C
ATOM   4259  HB  VAL D  58      35.800  41.090  36.630  1.00  0.00           H
ATOM   4260  CG1 VAL D  58      37.020  39.920  37.890  1.00  0.00           C
ATOM   4261 HG11 VAL D  58      37.160  38.830  38.080  1.00  0.00           H
ATOM   4262 HG12 VAL D  58      37.980  40.250  37.430  1.00  0.00           H
ATOM   4263 HG13 VAL D  58      37.010  40.540  38.800  1.00  0.00           H
ATOM   4264  CG2 VAL D  58      35.940  39.100  35.750  1.00  0.00           C
ATOM   4265 HG21 VAL D  58      35.900  38.080  36.190  1.00  0.00           H
ATOM   4266 HG22 VAL D  58      35.000  39.100  35.150  1.00  0.00           H
ATOM   4267 HG23 VAL D  58      36.800  39.490  35.160  1.00  0.00           H
ATOM   4268  C   VAL D  58      33.460  40.610  37.170  1.00  0.00           C
ATOM   4269  O   VAL D  58      32.700  39.970  36.440  1.00  0.00           O
ATOM   4270  N   TYR D  59      33.400  41.940  37.390  1.00  0.00           N
ATOM   4271  HN  TYR D  59      33.970  42.410  38.060  1.00  0.00           H
ATOM   4272  CA  TYR D  59      32.420  42.750  36.740  1.00  0.00           C
ATOM   4273  HA  TYR D  59      32.310  42.420  35.720  1.00  0.00           H
ATOM   4274  CB  TYR D  59      30.970  42.570  37.210  1.00  0.00           C
ATOM   4275  HB1 TYR D  59      30.680  41.530  36.940  1.00  0.00           H
ATOM   4276  HB2 TYR D  59      30.310  43.290  36.680  1.00  0.00           H
ATOM   4277  CG  TYR D  59      30.750  42.780  38.670  1.00  0.00           C
ATOM   4278  CD1 TYR D  59      30.340  43.990  39.160  1.00  0.00           C
ATOM   4279  HD1 TYR D  59      30.200  44.790  38.450  1.00  0.00           H
ATOM   4280  CE1 TYR D  59      29.930  44.160  40.470  1.00  0.00           C
ATOM   4281  HE1 TYR D  59      29.460  45.080  40.790  1.00  0.00           H
ATOM   4282  CZ  TYR D  59      29.990  43.120  41.360  1.00  0.00           C
ATOM   4283  OH  TYR D  59      29.470  43.330  42.650  1.00  0.00           O
ATOM   4284  HH  TYR D  59      29.620  42.530  43.160  1.00  0.00           H
ATOM   4285  CD2 TYR D  59      30.830  41.760  39.590  1.00  0.00           C
ATOM   4286  HD2 TYR D  59      31.110  40.810  39.170  1.00  0.00           H
ATOM   4287  CE2 TYR D  59      30.470  41.910  40.910  1.00  0.00           C
ATOM   4288  HE2 TYR D  59      30.530  41.090  41.610  1.00  0.00           H
ATOM   4289  C   TYR D  59      32.790  44.190  36.860  1.00  0.00           C
ATOM   4290  O   TYR D  59      33.440  44.580  37.830  1.00  0.00           O
ATOM   4291  N   SER D  60      32.230  45.010  35.960  1.00  0.00           N
ATOM   4292  HN  SER D  60      31.590  44.680  35.270  1.00  0.00           H
ATOM   4293  CA  SER D  60      32.390  46.440  35.980  1.00  0.00           C
ATOM   4294  HA  SER D  60      33.340  46.590  36.460  1.00  0.00           H
ATOM   4295  CB  SER D  60      32.410  47.040  34.560  1.00  0.00           C
ATOM   4296  HB1 SER D  60      31.380  46.860  34.190  1.00  0.00           H
ATOM   4297  HB2 SER D  60      33.220  46.610  33.940  1.00  0.00           H
ATOM   4298  OG  SER D  60      32.510  48.450  34.590  1.00  0.00           O
ATOM   4299  HG1 SER D  60      33.150  48.830  35.200  1.00  0.00           H
ATOM   4300  C   SER D  60      31.410  47.100  36.890  1.00  0.00           C
ATOM   4301  O   SER D  60      30.190  47.060  36.710  1.00  0.00           O
ATOM   4302  N   ARG D  61      31.720  47.720  38.040  1.00  0.00           N
ATOM   4303  HN  ARG D  61      32.690  47.700  38.300  1.00  0.00           H
ATOM   4304  CA  ARG D  61      30.940  48.450  38.980  1.00  0.00           C
ATOM   4305  HA  ARG D  61      29.970  47.980  39.090  1.00  0.00           H
ATOM   4306  CB  ARG D  61      31.640  48.460  40.350  1.00  0.00           C
ATOM   4307  HB1 ARG D  61      31.000  49.130  40.960  1.00  0.00           H
ATOM   4308  HB2 ARG D  61      32.650  48.920  40.420  1.00  0.00           H
ATOM   4309  CG  ARG D  61      31.730  47.040  40.930  1.00  0.00           C
ATOM   4310  HG1 ARG D  61      32.530  46.520  40.370  1.00  0.00           H
ATOM   4311  HG2 ARG D  61      30.750  46.540  40.770  1.00  0.00           H
ATOM   4312  CD  ARG D  61      31.950  46.890  42.440  1.00  0.00           C
ATOM   4313  HD1 ARG D  61      31.770  45.810  42.630  1.00  0.00           H
ATOM   4314  HD2 ARG D  61      31.240  47.440  43.090  1.00  0.00           H
ATOM   4315  NE  ARG D  61      33.320  47.380  42.770  1.00  0.00           N
ATOM   4316  HE  ARG D  61      33.800  48.130  42.320  1.00  0.00           H
ATOM   4317  CZ  ARG D  61      33.960  46.960  43.900  1.00  0.00           C
ATOM   4318  NH1 ARG D  61      33.320  46.250  44.880  1.00  0.00           N
ATOM   4319 HH11 ARG D  61      32.350  46.050  44.770  1.00  0.00           H
ATOM   4320 HH12 ARG D  61      33.850  45.760  45.580  1.00  0.00           H
ATOM   4321  NH2 ARG D  61      35.280  47.240  44.080  1.00  0.00           N
ATOM   4322 HH21 ARG D  61      35.830  47.510  43.280  1.00  0.00           H
ATOM   4323 HH22 ARG D  61      35.770  47.060  44.930  1.00  0.00           H
ATOM   4324  C   ARG D  61      30.770  49.830  38.440  1.00  0.00           C
ATOM   4325  O   ARG D  61      31.760  50.460  38.090  1.00  0.00           O
ATOM   4326  N   VAL D  62      29.510  50.300  38.420  1.00  0.00           N
ATOM   4327  HN  VAL D  62      28.810  49.670  38.770  1.00  0.00           H
ATOM   4328  CA  VAL D  62      29.070  51.540  37.870  1.00  0.00           C
ATOM   4329  HA  VAL D  62      29.840  52.070  37.320  1.00  0.00           H
ATOM   4330  CB  VAL D  62      27.970  51.330  36.880  1.00  0.00           C
ATOM   4331  HB  VAL D  62      27.050  51.160  37.490  1.00  0.00           H
ATOM   4332  CG1 VAL D  62      27.860  52.640  36.070  1.00  0.00           C
ATOM   4333 HG11 VAL D  62      27.390  53.430  36.680  1.00  0.00           H
ATOM   4334 HG12 VAL D  62      28.860  52.990  35.740  1.00  0.00           H
ATOM   4335 HG13 VAL D  62      27.190  52.370  35.220  1.00  0.00           H
ATOM   4336  CG2 VAL D  62      28.280  50.170  35.920  1.00  0.00           C
ATOM   4337 HG21 VAL D  62      27.610  50.240  35.040  1.00  0.00           H
ATOM   4338 HG22 VAL D  62      29.280  50.320  35.470  1.00  0.00           H
ATOM   4339 HG23 VAL D  62      28.170  49.140  36.330  1.00  0.00           H
ATOM   4340  C   VAL D  62      28.760  52.430  39.030  1.00  0.00           C
ATOM   4341  O   VAL D  62      28.150  52.010  40.010  1.00  0.00           O
ATOM   4342  N   LYS D  63      29.110  53.730  39.020  1.00  0.00           N
ATOM   4343  HN  LYS D  63      29.490  54.140  38.200  1.00  0.00           H
ATOM   4344  CA  LYS D  63      28.760  54.610  40.090  1.00  0.00           C
ATOM   4345  HA  LYS D  63      28.820  54.070  41.030  1.00  0.00           H
ATOM   4346  CB  LYS D  63      29.600  55.880  39.920  1.00  0.00           C
ATOM   4347  HB1 LYS D  63      29.260  56.590  40.710  1.00  0.00           H
ATOM   4348  HB2 LYS D  63      29.430  56.340  38.920  1.00  0.00           H
ATOM   4349  CG  LYS D  63      31.110  55.730  40.080  1.00  0.00           C
ATOM   4350  HG1 LYS D  63      31.600  56.720  40.200  1.00  0.00           H
ATOM   4351  HG2 LYS D  63      31.600  55.360  39.150  1.00  0.00           H
ATOM   4352  CD  LYS D  63      31.550  54.850  41.250  1.00  0.00           C
ATOM   4353  HD1 LYS D  63      31.010  55.320  42.100  1.00  0.00           H
ATOM   4354  HD2 LYS D  63      31.240  53.820  41.000  1.00  0.00           H
ATOM   4355  CE  LYS D  63      33.070  54.890  41.490  1.00  0.00           C
ATOM   4356  HE1 LYS D  63      33.410  54.320  42.380  1.00  0.00           H
ATOM   4357  HE2 LYS D  63      33.410  55.930  41.630  1.00  0.00           H
ATOM   4358  NZ  LYS D  63      33.830  54.420  40.310  1.00  0.00           N
ATOM   4359  HZ1 LYS D  63      34.800  54.260  40.650  1.00  0.00           H
ATOM   4360  HZ2 LYS D  63      33.380  53.550  39.970  1.00  0.00           H
ATOM   4361  HZ3 LYS D  63      33.890  55.070  39.500  1.00  0.00           H
ATOM   4362  C   LYS D  63      27.300  55.000  39.920  1.00  0.00           C
ATOM   4363  NT  LYS D  63      26.870  55.330  38.670  1.00  0.00           N
ATOM   4364  HT1 LYS D  63      27.610  55.300  38.000  1.00  0.00           H
ATOM   4365  HT2 LYS D  63      25.890  55.370  38.470  1.00  0.00           H
ATOM   4366  O   LYS D  63      26.490  55.030  40.850  1.00  0.00           O
TER
ENDMDL
