# Supplementary material for: The Effect of SARS-COV‑2 Protein Fragments on the Dimerization of α‑Synuclein
Source: ACS Chem Neurosci. 2025 Oct 22;16(21):4279–88. doi: 10.1021/acschemneuro.5c00635 (PMC12593392; doi:10.1021/acschemneuro.5c00635)
Supplement: Supplementary file 1 [file cn5c00635_si_001.zip › aS Configurations - Supporting Information/Beta Strand Dimer/with SK9/b-SK9-2-final.pdb]

REMARK    GENERATED BY TRJCONV
TITLE     Protein in water t= 500000.00000 step= 250000000
REMARK    THIS IS A SIMULATION BOX
CRYST1   89.319   89.319   89.319  90.00  90.00  90.00 P 1           1
MODEL        1
ATOM      1  N   MET A   1      22.700  28.580  31.280  1.00  0.00           N
ATOM      2  H1  MET A   1      22.430  27.710  30.780  1.00  0.00           H
ATOM      3  H2  MET A   1      22.800  28.400  32.300  1.00  0.00           H
ATOM      4  H3  MET A   1      21.900  29.200  31.030  1.00  0.00           H
ATOM      5  CA  MET A   1      23.990  29.110  30.870  1.00  0.00           C
ATOM      6  HA  MET A   1      24.080  29.990  31.480  1.00  0.00           H
ATOM      7  CB  MET A   1      25.050  28.010  31.190  1.00  0.00           C
ATOM      8  HB1 MET A   1      24.840  27.030  30.700  1.00  0.00           H
ATOM      9  HB2 MET A   1      25.060  27.760  32.270  1.00  0.00           H
ATOM     10  CG  MET A   1      26.460  28.500  30.780  1.00  0.00           C
ATOM     11  HG1 MET A   1      26.440  28.770  29.700  1.00  0.00           H
ATOM     12  HG2 MET A   1      27.100  27.590  30.790  1.00  0.00           H
ATOM     13  SD  MET A   1      27.120  29.740  31.920  1.00  0.00           S
ATOM     14  CE  MET A   1      28.150  30.770  30.760  1.00  0.00           C
ATOM     15  HE1 MET A   1      27.530  31.500  30.200  1.00  0.00           H
ATOM     16  HE2 MET A   1      29.000  31.300  31.240  1.00  0.00           H
ATOM     17  HE3 MET A   1      28.690  30.160  30.000  1.00  0.00           H
ATOM     18  C   MET A   1      23.890  29.740  29.500  1.00  0.00           C
ATOM     19  O   MET A   1      23.910  30.950  29.360  1.00  0.00           O
ATOM     20  N   ASP A   2      23.750  28.940  28.420  1.00  0.00           N
ATOM     21  HN  ASP A   2      23.510  27.970  28.480  1.00  0.00           H
ATOM     22  CA  ASP A   2      24.060  29.420  27.080  1.00  0.00           C
ATOM     23  HA  ASP A   2      24.180  28.470  26.580  1.00  0.00           H
ATOM     24  CB  ASP A   2      22.870  30.160  26.400  1.00  0.00           C
ATOM     25  HB1 ASP A   2      23.210  30.470  25.390  1.00  0.00           H
ATOM     26  HB2 ASP A   2      22.610  31.040  27.030  1.00  0.00           H
ATOM     27  CG  ASP A   2      21.680  29.260  26.140  1.00  0.00           C
ATOM     28  OD1 ASP A   2      20.880  29.640  25.270  1.00  0.00           O
ATOM     29  OD2 ASP A   2      21.490  28.240  26.870  1.00  0.00           O
ATOM     30  C   ASP A   2      25.440  30.120  26.780  1.00  0.00           C
ATOM     31  O   ASP A   2      26.270  30.260  27.660  1.00  0.00           O
ATOM     32  N   VAL A   3      25.740  30.510  25.600  1.00  0.00           N
ATOM     33  HN  VAL A   3      25.120  30.380  24.830  1.00  0.00           H
ATOM     34  CA  VAL A   3      27.000  31.220  25.220  1.00  0.00           C
ATOM     35  HA  VAL A   3      27.840  30.600  25.510  1.00  0.00           H
ATOM     36  CB  VAL A   3      27.030  31.230  23.700  1.00  0.00           C
ATOM     37  HB  VAL A   3      26.790  30.210  23.320  1.00  0.00           H
ATOM     38  CG1 VAL A   3      26.010  32.210  23.040  1.00  0.00           C
ATOM     39 HG11 VAL A   3      24.960  31.910  23.240  1.00  0.00           H
ATOM     40 HG12 VAL A   3      26.150  33.250  23.390  1.00  0.00           H
ATOM     41 HG13 VAL A   3      26.220  32.200  21.950  1.00  0.00           H
ATOM     42  CG2 VAL A   3      28.500  31.510  23.270  1.00  0.00           C
ATOM     43 HG21 VAL A   3      28.850  32.550  23.450  1.00  0.00           H
ATOM     44 HG22 VAL A   3      29.220  30.800  23.710  1.00  0.00           H
ATOM     45 HG23 VAL A   3      28.490  31.350  22.170  1.00  0.00           H
ATOM     46  C   VAL A   3      27.360  32.520  25.960  1.00  0.00           C
ATOM     47  O   VAL A   3      26.630  33.470  26.010  1.00  0.00           O
ATOM     48  N   PHE A   4      28.550  32.620  26.540  1.00  0.00           N
ATOM     49  HN  PHE A   4      29.160  31.830  26.430  1.00  0.00           H
ATOM     50  CA  PHE A   4      29.080  33.820  27.040  1.00  0.00           C
ATOM     51  HA  PHE A   4      28.310  34.330  27.590  1.00  0.00           H
ATOM     52  CB  PHE A   4      30.140  33.430  28.120  1.00  0.00           C
ATOM     53  HB1 PHE A   4      30.870  32.790  27.570  1.00  0.00           H
ATOM     54  HB2 PHE A   4      29.620  32.780  28.860  1.00  0.00           H
ATOM     55  CG  PHE A   4      30.750  34.500  28.890  1.00  0.00           C
ATOM     56  CD1 PHE A   4      30.130  35.090  30.100  1.00  0.00           C
ATOM     57  HD1 PHE A   4      29.260  34.580  30.500  1.00  0.00           H
ATOM     58  CE1 PHE A   4      30.680  36.190  30.710  1.00  0.00           C
ATOM     59  HE1 PHE A   4      30.280  36.470  31.670  1.00  0.00           H
ATOM     60  CZ  PHE A   4      31.710  36.880  30.090  1.00  0.00           C
ATOM     61  HZ  PHE A   4      32.110  37.720  30.640  1.00  0.00           H
ATOM     62  CD2 PHE A   4      31.930  35.080  28.450  1.00  0.00           C
ATOM     63  HD2 PHE A   4      32.430  34.820  27.530  1.00  0.00           H
ATOM     64  CE2 PHE A   4      32.410  36.290  29.020  1.00  0.00           C
ATOM     65  HE2 PHE A   4      33.320  36.680  28.600  1.00  0.00           H
ATOM     66  C   PHE A   4      29.610  34.650  25.910  1.00  0.00           C
ATOM     67  O   PHE A   4      30.130  34.250  24.870  1.00  0.00           O
ATOM     68  N   MET A   5      29.450  36.020  26.110  1.00  0.00           N
ATOM     69  HN  MET A   5      29.040  36.370  26.950  1.00  0.00           H
ATOM     70  CA  MET A   5      29.990  37.170  25.330  1.00  0.00           C
ATOM     71  HA  MET A   5      30.840  36.860  24.750  1.00  0.00           H
ATOM     72  CB  MET A   5      28.870  37.610  24.350  1.00  0.00           C
ATOM     73  HB1 MET A   5      29.200  38.460  23.710  1.00  0.00           H
ATOM     74  HB2 MET A   5      27.970  38.030  24.860  1.00  0.00           H
ATOM     75  CG  MET A   5      28.430  36.540  23.300  1.00  0.00           C
ATOM     76  HG1 MET A   5      28.240  35.600  23.860  1.00  0.00           H
ATOM     77  HG2 MET A   5      29.310  36.480  22.620  1.00  0.00           H
ATOM     78  SD  MET A   5      26.910  36.950  22.360  1.00  0.00           S
ATOM     79  CE  MET A   5      27.160  35.600  21.120  1.00  0.00           C
ATOM     80  HE1 MET A   5      28.220  35.340  20.900  1.00  0.00           H
ATOM     81  HE2 MET A   5      26.720  34.590  21.310  1.00  0.00           H
ATOM     82  HE3 MET A   5      26.630  35.830  20.170  1.00  0.00           H
ATOM     83  C   MET A   5      30.380  38.360  26.120  1.00  0.00           C
ATOM     84  O   MET A   5      29.940  38.510  27.230  1.00  0.00           O
ATOM     85  N   LYS A   6      31.150  39.280  25.510  1.00  0.00           N
ATOM     86  HN  LYS A   6      31.420  39.180  24.560  1.00  0.00           H
ATOM     87  CA  LYS A   6      31.510  40.570  26.070  1.00  0.00           C
ATOM     88  HA  LYS A   6      31.790  40.360  27.080  1.00  0.00           H
ATOM     89  CB  LYS A   6      32.810  41.080  25.380  1.00  0.00           C
ATOM     90  HB1 LYS A   6      33.170  42.030  25.840  1.00  0.00           H
ATOM     91  HB2 LYS A   6      32.620  41.280  24.300  1.00  0.00           H
ATOM     92  CG  LYS A   6      33.980  40.090  25.500  1.00  0.00           C
ATOM     93  HG1 LYS A   6      33.590  39.100  25.190  1.00  0.00           H
ATOM     94  HG2 LYS A   6      34.140  39.940  26.590  1.00  0.00           H
ATOM     95  CD  LYS A   6      35.260  40.610  24.900  1.00  0.00           C
ATOM     96  HD1 LYS A   6      35.120  41.420  24.150  1.00  0.00           H
ATOM     97  HD2 LYS A   6      35.750  41.060  25.780  1.00  0.00           H
ATOM     98  CE  LYS A   6      36.110  39.440  24.260  1.00  0.00           C
ATOM     99  HE1 LYS A   6      36.470  38.670  24.980  1.00  0.00           H
ATOM    100  HE2 LYS A   6      36.940  40.000  23.790  1.00  0.00           H
ATOM    101  NZ  LYS A   6      35.360  38.670  23.210  1.00  0.00           N
ATOM    102  HZ1 LYS A   6      34.640  38.040  23.630  1.00  0.00           H
ATOM    103  HZ2 LYS A   6      34.850  39.320  22.570  1.00  0.00           H
ATOM    104  HZ3 LYS A   6      35.990  38.010  22.720  1.00  0.00           H
ATOM    105  C   LYS A   6      30.450  41.680  26.120  1.00  0.00           C
ATOM    106  O   LYS A   6      29.400  41.600  25.480  1.00  0.00           O
ATOM    107  N   GLY A   7      30.720  42.800  26.840  1.00  0.00           N
ATOM    108  HN  GLY A   7      31.660  42.810  27.190  1.00  0.00           H
ATOM    109  CA  GLY A   7      29.940  44.050  26.960  1.00  0.00           C
ATOM    110  HA1 GLY A   7      30.680  44.830  27.110  1.00  0.00           H
ATOM    111  HA2 GLY A   7      29.350  44.170  26.070  1.00  0.00           H
ATOM    112  C   GLY A   7      29.050  44.120  28.200  1.00  0.00           C
ATOM    113  O   GLY A   7      29.070  43.340  29.100  1.00  0.00           O
ATOM    114  N   LEU A   8      28.280  45.210  28.270  1.00  0.00           N
ATOM    115  HN  LEU A   8      28.360  45.930  27.580  1.00  0.00           H
ATOM    116  CA  LEU A   8      27.250  45.390  29.270  1.00  0.00           C
ATOM    117  HA  LEU A   8      27.740  45.230  30.220  1.00  0.00           H
ATOM    118  CB  LEU A   8      26.760  46.890  29.230  1.00  0.00           C
ATOM    119  HB1 LEU A   8      26.500  46.990  28.160  1.00  0.00           H
ATOM    120  HB2 LEU A   8      27.610  47.550  29.510  1.00  0.00           H
ATOM    121  CG  LEU A   8      25.660  47.270  30.170  1.00  0.00           C
ATOM    122  HG  LEU A   8      24.870  46.490  30.180  1.00  0.00           H
ATOM    123  CD1 LEU A   8      26.180  47.460  31.630  1.00  0.00           C
ATOM    124 HD11 LEU A   8      25.310  47.380  32.320  1.00  0.00           H
ATOM    125 HD12 LEU A   8      27.010  46.740  31.770  1.00  0.00           H
ATOM    126 HD13 LEU A   8      26.580  48.490  31.660  1.00  0.00           H
ATOM    127  CD2 LEU A   8      24.980  48.550  29.690  1.00  0.00           C
ATOM    128 HD21 LEU A   8      24.640  48.360  28.650  1.00  0.00           H
ATOM    129 HD22 LEU A   8      24.080  48.850  30.260  1.00  0.00           H
ATOM    130 HD23 LEU A   8      25.780  49.310  29.540  1.00  0.00           H
ATOM    131  C   LEU A   8      26.170  44.380  29.220  1.00  0.00           C
ATOM    132  O   LEU A   8      25.260  44.420  28.350  1.00  0.00           O
ATOM    133  N   SER A   9      26.180  43.420  30.160  1.00  0.00           N
ATOM    134  HN  SER A   9      26.840  43.470  30.910  1.00  0.00           H
ATOM    135  CA  SER A   9      25.080  42.420  30.340  1.00  0.00           C
ATOM    136  HA  SER A   9      24.510  42.340  29.430  1.00  0.00           H
ATOM    137  CB  SER A   9      25.640  41.030  30.710  1.00  0.00           C
ATOM    138  HB1 SER A   9      26.190  41.280  31.640  1.00  0.00           H
ATOM    139  HB2 SER A   9      26.310  40.760  29.870  1.00  0.00           H
ATOM    140  OG  SER A   9      24.800  40.010  31.080  1.00  0.00           O
ATOM    141  HG1 SER A   9      24.040  39.980  30.490  1.00  0.00           H
ATOM    142  C   SER A   9      24.100  42.970  31.330  1.00  0.00           C
ATOM    143  O   SER A   9      24.460  43.200  32.470  1.00  0.00           O
ATOM    144  N   LYS A  10      22.820  43.070  31.060  1.00  0.00           N
ATOM    145  HN  LYS A  10      22.560  42.820  30.130  1.00  0.00           H
ATOM    146  CA  LYS A  10      21.780  43.490  32.010  1.00  0.00           C
ATOM    147  HA  LYS A  10      22.340  43.900  32.840  1.00  0.00           H
ATOM    148  CB  LYS A  10      20.900  44.590  31.490  1.00  0.00           C
ATOM    149  HB1 LYS A  10      20.000  44.560  32.150  1.00  0.00           H
ATOM    150  HB2 LYS A  10      20.500  44.420  30.470  1.00  0.00           H
ATOM    151  CG  LYS A  10      21.510  46.030  31.590  1.00  0.00           C
ATOM    152  HG1 LYS A  10      22.210  46.170  30.740  1.00  0.00           H
ATOM    153  HG2 LYS A  10      22.120  46.200  32.500  1.00  0.00           H
ATOM    154  CD  LYS A  10      20.420  47.080  31.390  1.00  0.00           C
ATOM    155  HD1 LYS A  10      19.830  46.690  30.540  1.00  0.00           H
ATOM    156  HD2 LYS A  10      19.760  47.100  32.290  1.00  0.00           H
ATOM    157  CE  LYS A  10      20.920  48.480  31.020  1.00  0.00           C
ATOM    158  HE1 LYS A  10      21.730  48.490  30.250  1.00  0.00           H
ATOM    159  HE2 LYS A  10      21.460  48.800  31.930  1.00  0.00           H
ATOM    160  NZ  LYS A  10      19.880  49.490  30.570  1.00  0.00           N
ATOM    161  HZ1 LYS A  10      19.740  49.480  29.540  1.00  0.00           H
ATOM    162  HZ2 LYS A  10      18.930  49.300  30.940  1.00  0.00           H
ATOM    163  HZ3 LYS A  10      20.120  50.460  30.860  1.00  0.00           H
ATOM    164  C   LYS A  10      21.030  42.370  32.750  1.00  0.00           C
ATOM    165  O   LYS A  10      20.690  41.340  32.210  1.00  0.00           O
ATOM    166  N   ALA A  11      20.770  42.540  34.100  1.00  0.00           N
ATOM    167  HN  ALA A  11      21.060  43.360  34.590  1.00  0.00           H
ATOM    168  CA  ALA A  11      20.050  41.530  34.810  1.00  0.00           C
ATOM    169  HA  ALA A  11      20.220  40.600  34.290  1.00  0.00           H
ATOM    170  CB  ALA A  11      20.490  41.360  36.280  1.00  0.00           C
ATOM    171  HB1 ALA A  11      20.210  42.240  36.910  1.00  0.00           H
ATOM    172  HB2 ALA A  11      20.070  40.370  36.550  1.00  0.00           H
ATOM    173  HB3 ALA A  11      21.600  41.290  36.340  1.00  0.00           H
ATOM    174  C   ALA A  11      18.560  41.890  34.810  1.00  0.00           C
ATOM    175  O   ALA A  11      18.180  43.050  34.580  1.00  0.00           O
ATOM    176  N   LYS A  12      17.670  40.900  35.050  1.00  0.00           N
ATOM    177  HN  LYS A  12      17.980  40.050  35.460  1.00  0.00           H
ATOM    178  CA  LYS A  12      16.220  40.780  35.060  1.00  0.00           C
ATOM    179  HA  LYS A  12      15.990  40.640  34.020  1.00  0.00           H
ATOM    180  CB  LYS A  12      15.860  39.410  35.710  1.00  0.00           C
ATOM    181  HB1 LYS A  12      14.760  39.260  35.620  1.00  0.00           H
ATOM    182  HB2 LYS A  12      16.110  39.490  36.790  1.00  0.00           H
ATOM    183  CG  LYS A  12      16.580  38.210  35.080  1.00  0.00           C
ATOM    184  HG1 LYS A  12      17.650  38.460  34.960  1.00  0.00           H
ATOM    185  HG2 LYS A  12      16.280  38.070  34.020  1.00  0.00           H
ATOM    186  CD  LYS A  12      16.480  36.890  35.790  1.00  0.00           C
ATOM    187  HD1 LYS A  12      16.800  37.020  36.840  1.00  0.00           H
ATOM    188  HD2 LYS A  12      15.430  36.540  35.770  1.00  0.00           H
ATOM    189  CE  LYS A  12      17.410  35.720  35.260  1.00  0.00           C
ATOM    190  HE1 LYS A  12      17.100  34.800  35.790  1.00  0.00           H
ATOM    191  HE2 LYS A  12      18.460  36.040  35.430  1.00  0.00           H
ATOM    192  NZ  LYS A  12      17.300  35.560  33.790  1.00  0.00           N
ATOM    193  HZ1 LYS A  12      18.090  34.930  33.540  1.00  0.00           H
ATOM    194  HZ2 LYS A  12      16.420  35.090  33.480  1.00  0.00           H
ATOM    195  HZ3 LYS A  12      17.450  36.450  33.280  1.00  0.00           H
ATOM    196  C   LYS A  12      15.330  41.840  35.680  1.00  0.00           C
ATOM    197  O   LYS A  12      15.820  42.570  36.500  1.00  0.00           O
ATOM    198  N   GLU A  13      14.090  41.800  35.110  1.00  0.00           N
ATOM    199  HN  GLU A  13      13.840  41.150  34.400  1.00  0.00           H
ATOM    200  CA  GLU A  13      12.890  42.570  35.440  1.00  0.00           C
ATOM    201  HA  GLU A  13      12.720  43.260  34.620  1.00  0.00           H
ATOM    202  CB  GLU A  13      11.640  41.690  35.460  1.00  0.00           C
ATOM    203  HB1 GLU A  13      10.770  42.220  35.910  1.00  0.00           H
ATOM    204  HB2 GLU A  13      11.960  40.900  36.170  1.00  0.00           H
ATOM    205  CG  GLU A  13      11.290  41.040  34.140  1.00  0.00           C
ATOM    206  HG1 GLU A  13      10.500  40.310  34.400  1.00  0.00           H
ATOM    207  HG2 GLU A  13      12.150  40.480  33.700  1.00  0.00           H
ATOM    208  CD  GLU A  13      10.880  42.040  33.080  1.00  0.00           C
ATOM    209  OE1 GLU A  13      11.710  42.400  32.200  1.00  0.00           O
ATOM    210  OE2 GLU A  13       9.740  42.510  33.120  1.00  0.00           O
ATOM    211  C   GLU A  13      13.010  43.540  36.650  1.00  0.00           C
ATOM    212  O   GLU A  13      12.850  43.200  37.830  1.00  0.00           O
ATOM    213  N   GLY A  14      13.020  44.840  36.420  1.00  0.00           N
ATOM    214  HN  GLY A  14      13.160  45.150  35.480  1.00  0.00           H
ATOM    215  CA  GLY A  14      12.930  45.850  37.470  1.00  0.00           C
ATOM    216  HA1 GLY A  14      12.480  46.720  37.010  1.00  0.00           H
ATOM    217  HA2 GLY A  14      12.460  45.500  38.380  1.00  0.00           H
ATOM    218  C   GLY A  14      14.270  46.370  37.850  1.00  0.00           C
ATOM    219  O   GLY A  14      15.330  45.910  37.370  1.00  0.00           O
ATOM    220  N   VAL A  15      14.290  47.430  38.720  1.00  0.00           N
ATOM    221  HN  VAL A  15      13.460  47.950  38.880  1.00  0.00           H
ATOM    222  CA  VAL A  15      15.460  48.090  39.310  1.00  0.00           C
ATOM    223  HA  VAL A  15      15.890  48.640  38.490  1.00  0.00           H
ATOM    224  CB  VAL A  15      14.910  49.130  40.310  1.00  0.00           C
ATOM    225  HB  VAL A  15      14.080  49.640  39.780  1.00  0.00           H
ATOM    226  CG1 VAL A  15      14.360  48.530  41.590  1.00  0.00           C
ATOM    227 HG11 VAL A  15      15.010  47.770  42.070  1.00  0.00           H
ATOM    228 HG12 VAL A  15      14.160  49.290  42.380  1.00  0.00           H
ATOM    229 HG13 VAL A  15      13.390  48.010  41.420  1.00  0.00           H
ATOM    230  CG2 VAL A  15      16.100  50.160  40.510  1.00  0.00           C
ATOM    231 HG21 VAL A  15      15.730  51.140  40.880  1.00  0.00           H
ATOM    232 HG22 VAL A  15      16.730  49.740  41.320  1.00  0.00           H
ATOM    233 HG23 VAL A  15      16.670  50.410  39.590  1.00  0.00           H
ATOM    234  C   VAL A  15      16.610  47.290  39.790  1.00  0.00           C
ATOM    235  O   VAL A  15      16.390  46.190  40.200  1.00  0.00           O
ATOM    236  N   VAL A  16      17.810  47.870  39.690  1.00  0.00           N
ATOM    237  HN  VAL A  16      17.780  48.840  39.460  1.00  0.00           H
ATOM    238  CA  VAL A  16      19.120  47.450  40.110  1.00  0.00           C
ATOM    239  HA  VAL A  16      19.350  46.620  39.460  1.00  0.00           H
ATOM    240  CB  VAL A  16      20.200  48.540  40.060  1.00  0.00           C
ATOM    241  HB  VAL A  16      21.170  48.120  40.390  1.00  0.00           H
ATOM    242  CG1 VAL A  16      20.550  48.790  38.580  1.00  0.00           C
ATOM    243 HG11 VAL A  16      19.590  48.800  38.010  1.00  0.00           H
ATOM    244 HG12 VAL A  16      21.050  49.760  38.400  1.00  0.00           H
ATOM    245 HG13 VAL A  16      21.120  47.950  38.130  1.00  0.00           H
ATOM    246  CG2 VAL A  16      19.760  49.910  40.620  1.00  0.00           C
ATOM    247 HG21 VAL A  16      20.610  50.640  40.590  1.00  0.00           H
ATOM    248 HG22 VAL A  16      18.900  50.320  40.050  1.00  0.00           H
ATOM    249 HG23 VAL A  16      19.280  49.870  41.620  1.00  0.00           H
ATOM    250  C   VAL A  16      19.230  46.730  41.450  1.00  0.00           C
ATOM    251  O   VAL A  16      18.590  47.200  42.360  1.00  0.00           O
ATOM    252  N   ALA A  17      19.990  45.610  41.640  1.00  0.00           N
ATOM    253  HN  ALA A  17      20.330  45.090  40.860  1.00  0.00           H
ATOM    254  CA  ALA A  17      20.230  45.020  42.930  1.00  0.00           C
ATOM    255  HA  ALA A  17      19.290  44.780  43.400  1.00  0.00           H
ATOM    256  CB  ALA A  17      21.180  43.800  42.960  1.00  0.00           C
ATOM    257  HB1 ALA A  17      20.830  43.030  42.240  1.00  0.00           H
ATOM    258  HB2 ALA A  17      22.230  44.080  42.730  1.00  0.00           H
ATOM    259  HB3 ALA A  17      21.190  43.280  43.940  1.00  0.00           H
ATOM    260  C   ALA A  17      20.880  46.070  43.930  1.00  0.00           C
ATOM    261  O   ALA A  17      20.530  46.170  45.140  1.00  0.00           O
ATOM    262  N   ALA A  18      21.750  46.940  43.490  1.00  0.00           N
ATOM    263  HN  ALA A  18      22.040  46.810  42.550  1.00  0.00           H
ATOM    264  CA  ALA A  18      22.160  48.250  44.050  1.00  0.00           C
ATOM    265  HA  ALA A  18      22.530  48.780  43.180  1.00  0.00           H
ATOM    266  CB  ALA A  18      21.000  49.100  44.610  1.00  0.00           C
ATOM    267  HB1 ALA A  18      20.300  49.460  43.820  1.00  0.00           H
ATOM    268  HB2 ALA A  18      20.340  48.560  45.320  1.00  0.00           H
ATOM    269  HB3 ALA A  18      21.430  50.020  45.070  1.00  0.00           H
ATOM    270  C   ALA A  18      23.330  48.050  44.970  1.00  0.00           C
ATOM    271  O   ALA A  18      23.300  47.240  45.920  1.00  0.00           O
ATOM    272  N   ALA A  19      24.390  48.810  44.780  1.00  0.00           N
ATOM    273  HN  ALA A  19      24.370  49.570  44.130  1.00  0.00           H
ATOM    274  CA  ALA A  19      25.620  48.750  45.560  1.00  0.00           C
ATOM    275  HA  ALA A  19      25.800  47.730  45.870  1.00  0.00           H
ATOM    276  CB  ALA A  19      26.870  49.310  44.680  1.00  0.00           C
ATOM    277  HB1 ALA A  19      27.760  48.930  45.220  1.00  0.00           H
ATOM    278  HB2 ALA A  19      26.910  49.020  43.610  1.00  0.00           H
ATOM    279  HB3 ALA A  19      27.000  50.410  44.740  1.00  0.00           H
ATOM    280  C   ALA A  19      25.560  49.560  46.850  1.00  0.00           C
ATOM    281  O   ALA A  19      24.730  50.360  47.040  1.00  0.00           O
ATOM    282  N   GLU A  20      26.490  49.260  47.820  1.00  0.00           N
ATOM    283  HN  GLU A  20      26.930  48.370  47.750  1.00  0.00           H
ATOM    284  CA  GLU A  20      26.720  50.010  49.030  1.00  0.00           C
ATOM    285  HA  GLU A  20      25.840  49.880  49.650  1.00  0.00           H
ATOM    286  CB  GLU A  20      27.940  49.420  49.810  1.00  0.00           C
ATOM    287  HB1 GLU A  20      28.720  49.110  49.090  1.00  0.00           H
ATOM    288  HB2 GLU A  20      27.600  48.450  50.240  1.00  0.00           H
ATOM    289  CG  GLU A  20      28.690  50.290  50.870  1.00  0.00           C
ATOM    290  HG1 GLU A  20      28.090  50.550  51.770  1.00  0.00           H
ATOM    291  HG2 GLU A  20      28.990  51.280  50.470  1.00  0.00           H
ATOM    292  CD  GLU A  20      29.980  49.670  51.300  1.00  0.00           C
ATOM    293  OE1 GLU A  20      31.070  50.240  50.990  1.00  0.00           O
ATOM    294  OE2 GLU A  20      29.900  48.550  51.950  1.00  0.00           O
ATOM    295  C   GLU A  20      27.050  51.460  48.810  1.00  0.00           C
ATOM    296  O   GLU A  20      26.390  52.180  49.460  1.00  0.00           O
ATOM    297  N   LYS A  21      28.010  51.890  47.950  1.00  0.00           N
ATOM    298  HN  LYS A  21      28.710  51.270  47.600  1.00  0.00           H
ATOM    299  CA  LYS A  21      28.150  53.240  47.540  1.00  0.00           C
ATOM    300  HA  LYS A  21      28.040  53.900  48.380  1.00  0.00           H
ATOM    301  CB  LYS A  21      29.530  53.270  46.940  1.00  0.00           C
ATOM    302  HB1 LYS A  21      29.710  54.240  46.420  1.00  0.00           H
ATOM    303  HB2 LYS A  21      29.660  52.530  46.120  1.00  0.00           H
ATOM    304  CG  LYS A  21      30.670  52.910  47.990  1.00  0.00           C
ATOM    305  HG1 LYS A  21      31.580  52.900  47.350  1.00  0.00           H
ATOM    306  HG2 LYS A  21      30.460  51.910  48.420  1.00  0.00           H
ATOM    307  CD  LYS A  21      30.720  53.980  49.010  1.00  0.00           C
ATOM    308  HD1 LYS A  21      30.770  54.860  48.340  1.00  0.00           H
ATOM    309  HD2 LYS A  21      29.760  54.120  49.550  1.00  0.00           H
ATOM    310  CE  LYS A  21      32.020  53.890  49.880  1.00  0.00           C
ATOM    311  HE1 LYS A  21      32.180  54.860  50.410  1.00  0.00           H
ATOM    312  HE2 LYS A  21      32.900  53.680  49.240  1.00  0.00           H
ATOM    313  NZ  LYS A  21      31.910  52.790  50.850  1.00  0.00           N
ATOM    314  HZ1 LYS A  21      32.740  52.740  51.480  1.00  0.00           H
ATOM    315  HZ2 LYS A  21      31.120  53.030  51.470  1.00  0.00           H
ATOM    316  HZ3 LYS A  21      31.590  51.860  50.520  1.00  0.00           H
ATOM    317  C   LYS A  21      27.060  53.680  46.530  1.00  0.00           C
ATOM    318  O   LYS A  21      26.640  52.890  45.700  1.00  0.00           O
ATOM    319  N   THR A  22      26.610  54.910  46.720  1.00  0.00           N
ATOM    320  HN  THR A  22      27.050  55.630  47.240  1.00  0.00           H
ATOM    321  CA  THR A  22      25.350  55.360  46.060  1.00  0.00           C
ATOM    322  HA  THR A  22      24.580  54.700  46.430  1.00  0.00           H
ATOM    323  CB  THR A  22      24.910  56.800  46.440  1.00  0.00           C
ATOM    324  HB  THR A  22      24.180  57.270  45.750  1.00  0.00           H
ATOM    325  OG1 THR A  22      26.020  57.640  46.660  1.00  0.00           O
ATOM    326  HG1 THR A  22      25.770  58.370  46.100  1.00  0.00           H
ATOM    327  CG2 THR A  22      24.230  56.600  47.760  1.00  0.00           C
ATOM    328 HG21 THR A  22      24.140  57.560  48.310  1.00  0.00           H
ATOM    329 HG22 THR A  22      23.230  56.130  47.740  1.00  0.00           H
ATOM    330 HG23 THR A  22      24.840  56.040  48.500  1.00  0.00           H
ATOM    331  C   THR A  22      25.460  55.460  44.510  1.00  0.00           C
ATOM    332  O   THR A  22      24.430  55.470  43.840  1.00  0.00           O
ATOM    333  N   LYS A  23      26.650  55.550  43.940  1.00  0.00           N
ATOM    334  HN  LYS A  23      27.550  55.680  44.350  1.00  0.00           H
ATOM    335  CA  LYS A  23      26.910  55.540  42.520  1.00  0.00           C
ATOM    336  HA  LYS A  23      26.090  56.080  42.070  1.00  0.00           H
ATOM    337  CB  LYS A  23      28.260  56.210  42.060  1.00  0.00           C
ATOM    338  HB1 LYS A  23      28.480  55.900  41.020  1.00  0.00           H
ATOM    339  HB2 LYS A  23      29.040  55.770  42.720  1.00  0.00           H
ATOM    340  CG  LYS A  23      28.180  57.700  41.970  1.00  0.00           C
ATOM    341  HG1 LYS A  23      27.450  57.910  41.160  1.00  0.00           H
ATOM    342  HG2 LYS A  23      29.130  58.000  41.490  1.00  0.00           H
ATOM    343  CD  LYS A  23      27.890  58.480  43.300  1.00  0.00           C
ATOM    344  HD1 LYS A  23      26.920  58.110  43.680  1.00  0.00           H
ATOM    345  HD2 LYS A  23      28.700  58.210  44.010  1.00  0.00           H
ATOM    346  CE  LYS A  23      27.810  60.090  43.220  1.00  0.00           C
ATOM    347  HE1 LYS A  23      27.640  60.470  44.250  1.00  0.00           H
ATOM    348  HE2 LYS A  23      26.970  60.300  42.520  1.00  0.00           H
ATOM    349  NZ  LYS A  23      29.180  60.570  42.780  1.00  0.00           N
ATOM    350  HZ1 LYS A  23      29.250  60.520  41.750  1.00  0.00           H
ATOM    351  HZ2 LYS A  23      29.290  61.550  43.100  1.00  0.00           H
ATOM    352  HZ3 LYS A  23      29.940  59.970  43.180  1.00  0.00           H
ATOM    353  C   LYS A  23      26.720  54.080  41.970  1.00  0.00           C
ATOM    354  O   LYS A  23      27.440  53.130  42.300  1.00  0.00           O
ATOM    355  N   GLN A  24      25.680  54.000  41.170  1.00  0.00           N
ATOM    356  HN  GLN A  24      25.100  54.780  40.950  1.00  0.00           H
ATOM    357  CA  GLN A  24      25.280  52.820  40.540  1.00  0.00           C
ATOM    358  HA  GLN A  24      25.740  52.000  41.080  1.00  0.00           H
ATOM    359  CB  GLN A  24      23.760  52.650  40.630  1.00  0.00           C
ATOM    360  HB1 GLN A  24      23.630  51.650  40.170  1.00  0.00           H
ATOM    361  HB2 GLN A  24      23.310  53.470  40.030  1.00  0.00           H
ATOM    362  CG  GLN A  24      23.100  52.670  42.010  1.00  0.00           C
ATOM    363  HG1 GLN A  24      22.050  52.320  41.900  1.00  0.00           H
ATOM    364  HG2 GLN A  24      23.170  53.720  42.360  1.00  0.00           H
ATOM    365  CD  GLN A  24      23.890  51.810  43.020  1.00  0.00           C
ATOM    366  OE1 GLN A  24      24.090  50.620  42.680  1.00  0.00           O
ATOM    367  NE2 GLN A  24      24.210  52.410  44.190  1.00  0.00           N
ATOM    368 HE21 GLN A  24      24.880  51.910  44.740  1.00  0.00           H
ATOM    369 HE22 GLN A  24      24.120  53.390  44.400  1.00  0.00           H
ATOM    370  C   GLN A  24      25.670  52.550  39.050  1.00  0.00           C
ATOM    371  O   GLN A  24      25.260  51.560  38.440  1.00  0.00           O
ATOM    372  N   GLY A  25      26.390  53.450  38.360  1.00  0.00           N
ATOM    373  HN  GLY A  25      26.630  54.330  38.740  1.00  0.00           H
ATOM    374  CA  GLY A  25      26.880  53.420  36.990  1.00  0.00           C
ATOM    375  HA1 GLY A  25      26.030  53.320  36.340  1.00  0.00           H
ATOM    376  HA2 GLY A  25      27.420  54.350  36.900  1.00  0.00           H
ATOM    377  C   GLY A  25      27.720  52.190  36.720  1.00  0.00           C
ATOM    378  O   GLY A  25      28.060  51.410  37.590  1.00  0.00           O
ATOM    379  N   VAL A  26      28.040  52.060  35.410  1.00  0.00           N
ATOM    380  HN  VAL A  26      27.720  52.650  34.670  1.00  0.00           H
ATOM    381  CA  VAL A  26      28.670  50.820  35.010  1.00  0.00           C
ATOM    382  HA  VAL A  26      28.050  50.050  35.430  1.00  0.00           H
ATOM    383  CB  VAL A  26      28.750  50.650  33.440  1.00  0.00           C
ATOM    384  HB  VAL A  26      29.110  49.610  33.300  1.00  0.00           H
ATOM    385  CG1 VAL A  26      27.260  50.730  33.000  1.00  0.00           C
ATOM    386 HG11 VAL A  26      27.170  50.280  31.990  1.00  0.00           H
ATOM    387 HG12 VAL A  26      26.610  50.120  33.670  1.00  0.00           H
ATOM    388 HG13 VAL A  26      26.860  51.770  33.010  1.00  0.00           H
ATOM    389  CG2 VAL A  26      29.630  51.600  32.630  1.00  0.00           C
ATOM    390 HG21 VAL A  26      29.440  51.390  31.560  1.00  0.00           H
ATOM    391 HG22 VAL A  26      29.280  52.630  32.840  1.00  0.00           H
ATOM    392 HG23 VAL A  26      30.710  51.480  32.860  1.00  0.00           H
ATOM    393  C   VAL A  26      30.040  50.640  35.400  1.00  0.00           C
ATOM    394  O   VAL A  26      30.780  51.600  35.640  1.00  0.00           O
ATOM    395  N   ALA A  27      30.480  49.390  35.600  1.00  0.00           N
ATOM    396  HN  ALA A  27      29.920  48.560  35.660  1.00  0.00           H
ATOM    397  CA  ALA A  27      31.740  48.950  35.950  1.00  0.00           C
ATOM    398  HA  ALA A  27      32.380  49.550  35.330  1.00  0.00           H
ATOM    399  CB  ALA A  27      32.160  49.130  37.430  1.00  0.00           C
ATOM    400  HB1 ALA A  27      31.770  48.350  38.120  1.00  0.00           H
ATOM    401  HB2 ALA A  27      33.260  49.010  37.530  1.00  0.00           H
ATOM    402  HB3 ALA A  27      31.920  50.180  37.710  1.00  0.00           H
ATOM    403  C   ALA A  27      31.940  47.550  35.490  1.00  0.00           C
ATOM    404  O   ALA A  27      31.020  46.820  35.130  1.00  0.00           O
ATOM    405  N   GLU A  28      33.170  47.090  35.490  1.00  0.00           N
ATOM    406  HN  GLU A  28      33.950  47.570  35.870  1.00  0.00           H
ATOM    407  CA  GLU A  28      33.440  45.740  35.030  1.00  0.00           C
ATOM    408  HA  GLU A  28      32.860  45.550  34.140  1.00  0.00           H
ATOM    409  CB  GLU A  28      34.940  45.600  34.690  1.00  0.00           C
ATOM    410  HB1 GLU A  28      35.160  44.540  34.450  1.00  0.00           H
ATOM    411  HB2 GLU A  28      35.560  45.920  35.550  1.00  0.00           H
ATOM    412  CG  GLU A  28      35.330  46.490  33.420  1.00  0.00           C
ATOM    413  HG1 GLU A  28      35.240  47.570  33.680  1.00  0.00           H
ATOM    414  HG2 GLU A  28      34.550  46.330  32.640  1.00  0.00           H
ATOM    415  CD  GLU A  28      36.670  46.210  32.840  1.00  0.00           C
ATOM    416  OE1 GLU A  28      36.970  46.770  31.760  1.00  0.00           O
ATOM    417  OE2 GLU A  28      37.410  45.360  33.380  1.00  0.00           O
ATOM    418  C   GLU A  28      33.140  44.660  36.080  1.00  0.00           C
ATOM    419  O   GLU A  28      33.220  44.830  37.260  1.00  0.00           O
ATOM    420  N   ALA A  29      32.790  43.480  35.590  1.00  0.00           N
ATOM    421  HN  ALA A  29      32.720  43.250  34.630  1.00  0.00           H
ATOM    422  CA  ALA A  29      32.850  42.270  36.360  1.00  0.00           C
ATOM    423  HA  ALA A  29      32.200  42.440  37.210  1.00  0.00           H
ATOM    424  CB  ALA A  29      32.370  41.120  35.440  1.00  0.00           C
ATOM    425  HB1 ALA A  29      32.130  40.260  36.110  1.00  0.00           H
ATOM    426  HB2 ALA A  29      31.440  41.380  34.900  1.00  0.00           H
ATOM    427  HB3 ALA A  29      33.120  40.880  34.650  1.00  0.00           H
ATOM    428  C   ALA A  29      34.210  41.770  36.810  1.00  0.00           C
ATOM    429  O   ALA A  29      35.220  41.910  36.130  1.00  0.00           O
ATOM    430  N   ALA A  30      34.300  41.250  38.040  1.00  0.00           N
ATOM    431  HN  ALA A  30      33.540  41.440  38.660  1.00  0.00           H
ATOM    432  CA  ALA A  30      35.570  40.920  38.630  1.00  0.00           C
ATOM    433  HA  ALA A  30      36.340  41.590  38.280  1.00  0.00           H
ATOM    434  CB  ALA A  30      35.380  41.150  40.180  1.00  0.00           C
ATOM    435  HB1 ALA A  30      34.760  40.380  40.680  1.00  0.00           H
ATOM    436  HB2 ALA A  30      36.370  41.000  40.660  1.00  0.00           H
ATOM    437  HB3 ALA A  30      35.060  42.210  40.250  1.00  0.00           H
ATOM    438  C   ALA A  30      36.160  39.540  38.370  1.00  0.00           C
ATOM    439  O   ALA A  30      35.470  38.500  38.400  1.00  0.00           O
ATOM    440  N   GLY A  31      37.490  39.430  38.070  1.00  0.00           N
ATOM    441  HN  GLY A  31      37.940  40.290  37.840  1.00  0.00           H
ATOM    442  CA  GLY A  31      38.250  38.250  37.860  1.00  0.00           C
ATOM    443  HA1 GLY A  31      39.270  38.460  38.150  1.00  0.00           H
ATOM    444  HA2 GLY A  31      37.960  37.370  38.410  1.00  0.00           H
ATOM    445  C   GLY A  31      38.170  37.880  36.320  1.00  0.00           C
ATOM    446  O   GLY A  31      37.270  38.300  35.620  1.00  0.00           O
ATOM    447  N   LYS A  32      39.270  37.130  35.810  1.00  0.00           N
ATOM    448  HN  LYS A  32      39.940  36.760  36.450  1.00  0.00           H
ATOM    449  CA  LYS A  32      39.460  36.880  34.410  1.00  0.00           C
ATOM    450  HA  LYS A  32      39.690  37.800  33.910  1.00  0.00           H
ATOM    451  CB  LYS A  32      40.730  35.950  34.310  1.00  0.00           C
ATOM    452  HB1 LYS A  32      40.550  34.980  34.830  1.00  0.00           H
ATOM    453  HB2 LYS A  32      41.510  36.620  34.700  1.00  0.00           H
ATOM    454  CG  LYS A  32      41.210  35.390  32.930  1.00  0.00           C
ATOM    455  HG1 LYS A  32      40.670  34.470  32.660  1.00  0.00           H
ATOM    456  HG2 LYS A  32      42.130  34.800  33.100  1.00  0.00           H
ATOM    457  CD  LYS A  32      41.400  36.340  31.710  1.00  0.00           C
ATOM    458  HD1 LYS A  32      41.930  35.690  30.980  1.00  0.00           H
ATOM    459  HD2 LYS A  32      40.380  36.620  31.390  1.00  0.00           H
ATOM    460  CE  LYS A  32      42.340  37.540  32.010  1.00  0.00           C
ATOM    461  HE1 LYS A  32      43.250  37.290  32.610  1.00  0.00           H
ATOM    462  HE2 LYS A  32      41.740  38.200  32.670  1.00  0.00           H
ATOM    463  NZ  LYS A  32      42.640  38.080  30.680  1.00  0.00           N
ATOM    464  HZ1 LYS A  32      43.170  37.440  30.050  1.00  0.00           H
ATOM    465  HZ2 LYS A  32      41.680  38.250  30.320  1.00  0.00           H
ATOM    466  HZ3 LYS A  32      43.070  39.020  30.620  1.00  0.00           H
ATOM    467  C   LYS A  32      38.320  36.130  33.790  1.00  0.00           C
ATOM    468  O   LYS A  32      38.000  36.330  32.630  1.00  0.00           O
ATOM    469  N   THR A  33      37.700  35.200  34.600  1.00  0.00           N
ATOM    470  HN  THR A  33      37.980  35.030  35.540  1.00  0.00           H
ATOM    471  CA  THR A  33      36.710  34.280  34.390  1.00  0.00           C
ATOM    472  HA  THR A  33      37.080  33.680  33.570  1.00  0.00           H
ATOM    473  CB  THR A  33      36.420  33.490  35.600  1.00  0.00           C
ATOM    474  HB  THR A  33      35.400  33.030  35.550  1.00  0.00           H
ATOM    475  OG1 THR A  33      36.560  34.210  36.850  1.00  0.00           O
ATOM    476  HG1 THR A  33      35.800  34.620  37.250  1.00  0.00           H
ATOM    477  CG2 THR A  33      37.430  32.390  35.770  1.00  0.00           C
ATOM    478 HG21 THR A  33      37.600  31.710  34.910  1.00  0.00           H
ATOM    479 HG22 THR A  33      38.410  32.890  35.920  1.00  0.00           H
ATOM    480 HG23 THR A  33      37.300  31.750  36.670  1.00  0.00           H
ATOM    481  C   THR A  33      35.460  34.840  33.730  1.00  0.00           C
ATOM    482  O   THR A  33      34.740  34.190  32.970  1.00  0.00           O
ATOM    483  N   LYS A  34      35.120  36.130  33.970  1.00  0.00           N
ATOM    484  HN  LYS A  34      35.480  36.640  34.750  1.00  0.00           H
ATOM    485  CA  LYS A  34      33.940  36.830  33.320  1.00  0.00           C
ATOM    486  HA  LYS A  34      33.420  36.250  32.570  1.00  0.00           H
ATOM    487  CB  LYS A  34      32.870  37.260  34.410  1.00  0.00           C
ATOM    488  HB1 LYS A  34      32.110  37.920  33.930  1.00  0.00           H
ATOM    489  HB2 LYS A  34      33.420  37.850  35.170  1.00  0.00           H
ATOM    490  CG  LYS A  34      32.170  36.020  35.070  1.00  0.00           C
ATOM    491  HG1 LYS A  34      31.630  36.570  35.880  1.00  0.00           H
ATOM    492  HG2 LYS A  34      33.030  35.420  35.440  1.00  0.00           H
ATOM    493  CD  LYS A  34      31.250  35.150  34.230  1.00  0.00           C
ATOM    494  HD1 LYS A  34      30.900  35.880  33.470  1.00  0.00           H
ATOM    495  HD2 LYS A  34      31.700  34.350  33.610  1.00  0.00           H
ATOM    496  CE  LYS A  34      29.960  34.720  35.040  1.00  0.00           C
ATOM    497  HE1 LYS A  34      29.120  34.360  34.410  1.00  0.00           H
ATOM    498  HE2 LYS A  34      29.570  35.590  35.610  1.00  0.00           H
ATOM    499  NZ  LYS A  34      30.230  33.610  35.950  1.00  0.00           N
ATOM    500  HZ1 LYS A  34      31.010  33.720  36.620  1.00  0.00           H
ATOM    501  HZ2 LYS A  34      29.370  33.450  36.520  1.00  0.00           H
ATOM    502  HZ3 LYS A  34      30.490  32.800  35.350  1.00  0.00           H
ATOM    503  C   LYS A  34      34.460  38.070  32.560  1.00  0.00           C
ATOM    504  O   LYS A  34      33.730  39.090  32.520  1.00  0.00           O
ATOM    505  N   GLU A  35      35.640  38.010  31.910  1.00  0.00           N
ATOM    506  HN  GLU A  35      36.260  37.230  31.940  1.00  0.00           H
ATOM    507  CA  GLU A  35      36.180  39.160  31.190  1.00  0.00           C
ATOM    508  HA  GLU A  35      36.210  40.030  31.820  1.00  0.00           H
ATOM    509  CB  GLU A  35      37.670  38.840  30.780  1.00  0.00           C
ATOM    510  HB1 GLU A  35      37.760  37.850  30.300  1.00  0.00           H
ATOM    511  HB2 GLU A  35      38.210  38.660  31.730  1.00  0.00           H
ATOM    512  CG  GLU A  35      38.450  40.020  30.110  1.00  0.00           C
ATOM    513  HG1 GLU A  35      38.310  40.960  30.670  1.00  0.00           H
ATOM    514  HG2 GLU A  35      38.020  40.270  29.120  1.00  0.00           H
ATOM    515  CD  GLU A  35      39.920  39.670  30.110  1.00  0.00           C
ATOM    516  OE1 GLU A  35      40.370  38.750  29.380  1.00  0.00           O
ATOM    517  OE2 GLU A  35      40.660  40.410  30.810  1.00  0.00           O
ATOM    518  C   GLU A  35      35.490  39.730  29.920  1.00  0.00           C
ATOM    519  O   GLU A  35      34.850  39.070  29.090  1.00  0.00           O
ATOM    520  N   GLY A  36      35.590  41.050  29.800  1.00  0.00           N
ATOM    521  HN  GLY A  36      36.120  41.560  30.480  1.00  0.00           H
ATOM    522  CA  GLY A  36      35.020  41.840  28.760  1.00  0.00           C
ATOM    523  HA1 GLY A  36      35.520  42.800  28.690  1.00  0.00           H
ATOM    524  HA2 GLY A  36      35.040  41.320  27.820  1.00  0.00           H
ATOM    525  C   GLY A  36      33.640  42.290  29.140  1.00  0.00           C
ATOM    526  O   GLY A  36      33.100  43.090  28.380  1.00  0.00           O
ATOM    527  N   VAL A  37      33.020  41.840  30.290  1.00  0.00           N
ATOM    528  HN  VAL A  37      33.440  41.140  30.860  1.00  0.00           H
ATOM    529  CA  VAL A  37      31.610  42.110  30.630  1.00  0.00           C
ATOM    530  HA  VAL A  37      31.030  42.550  29.840  1.00  0.00           H
ATOM    531  CB  VAL A  37      30.890  40.780  30.890  1.00  0.00           C
ATOM    532  HB  VAL A  37      31.600  40.210  31.520  1.00  0.00           H
ATOM    533  CG1 VAL A  37      29.540  40.940  31.590  1.00  0.00           C
ATOM    534 HG11 VAL A  37      28.830  40.090  31.660  1.00  0.00           H
ATOM    535 HG12 VAL A  37      29.630  41.320  32.630  1.00  0.00           H
ATOM    536 HG13 VAL A  37      28.990  41.750  31.060  1.00  0.00           H
ATOM    537  CG2 VAL A  37      30.490  40.050  29.640  1.00  0.00           C
ATOM    538 HG21 VAL A  37      29.930  39.130  29.900  1.00  0.00           H
ATOM    539 HG22 VAL A  37      29.860  40.700  28.980  1.00  0.00           H
ATOM    540 HG23 VAL A  37      31.390  39.700  29.100  1.00  0.00           H
ATOM    541  C   VAL A  37      31.480  42.970  31.850  1.00  0.00           C
ATOM    542  O   VAL A  37      32.150  42.810  32.900  1.00  0.00           O
ATOM    543  N   LEU A  38      30.620  43.970  31.610  1.00  0.00           N
ATOM    544  HN  LEU A  38      30.100  43.930  30.760  1.00  0.00           H
ATOM    545  CA  LEU A  38      30.210  45.010  32.490  1.00  0.00           C
ATOM    546  HA  LEU A  38      30.860  45.060  33.360  1.00  0.00           H
ATOM    547  CB  LEU A  38      30.160  46.380  31.820  1.00  0.00           C
ATOM    548  HB1 LEU A  38      29.700  47.060  32.570  1.00  0.00           H
ATOM    549  HB2 LEU A  38      29.460  46.460  30.960  1.00  0.00           H
ATOM    550  CG  LEU A  38      31.510  46.950  31.420  1.00  0.00           C
ATOM    551  HG  LEU A  38      32.240  46.330  31.980  1.00  0.00           H
ATOM    552  CD1 LEU A  38      31.700  46.800  29.860  1.00  0.00           C
ATOM    553 HD11 LEU A  38      32.750  46.750  29.530  1.00  0.00           H
ATOM    554 HD12 LEU A  38      31.190  45.870  29.520  1.00  0.00           H
ATOM    555 HD13 LEU A  38      31.090  47.620  29.430  1.00  0.00           H
ATOM    556  CD2 LEU A  38      31.580  48.390  31.760  1.00  0.00           C
ATOM    557 HD21 LEU A  38      31.490  48.640  32.840  1.00  0.00           H
ATOM    558 HD22 LEU A  38      32.470  48.830  31.270  1.00  0.00           H
ATOM    559 HD23 LEU A  38      30.740  49.020  31.390  1.00  0.00           H
ATOM    560  C   LEU A  38      28.840  44.620  33.030  1.00  0.00           C
ATOM    561  O   LEU A  38      28.020  44.090  32.270  1.00  0.00           O
ATOM    562  N   TYR A  39      28.620  45.140  34.230  1.00  0.00           N
ATOM    563  HN  TYR A  39      29.280  45.740  34.680  1.00  0.00           H
ATOM    564  CA  TYR A  39      27.320  45.100  34.960  1.00  0.00           C
ATOM    565  HA  TYR A  39      26.610  44.890  34.180  1.00  0.00           H
ATOM    566  CB  TYR A  39      27.390  44.210  36.190  1.00  0.00           C
ATOM    567  HB1 TYR A  39      26.350  44.120  36.580  1.00  0.00           H
ATOM    568  HB2 TYR A  39      28.010  44.750  36.940  1.00  0.00           H
ATOM    569  CG  TYR A  39      27.810  42.810  35.880  1.00  0.00           C
ATOM    570  CD1 TYR A  39      28.720  42.200  36.730  1.00  0.00           C
ATOM    571  HD1 TYR A  39      29.040  42.780  37.580  1.00  0.00           H
ATOM    572  CE1 TYR A  39      29.030  40.860  36.710  1.00  0.00           C
ATOM    573  HE1 TYR A  39      29.630  40.350  37.450  1.00  0.00           H
ATOM    574  CZ  TYR A  39      28.500  40.100  35.640  1.00  0.00           C
ATOM    575  OH  TYR A  39      28.730  38.720  35.560  1.00  0.00           O
ATOM    576  HH  TYR A  39      28.420  38.360  34.730  1.00  0.00           H
ATOM    577  CD2 TYR A  39      27.320  42.030  34.820  1.00  0.00           C
ATOM    578  HD2 TYR A  39      26.640  42.500  34.130  1.00  0.00           H
ATOM    579  CE2 TYR A  39      27.650  40.680  34.670  1.00  0.00           C
ATOM    580  HE2 TYR A  39      27.330  40.170  33.770  1.00  0.00           H
ATOM    581  C   TYR A  39      27.000  46.560  35.320  1.00  0.00           C
ATOM    582  O   TYR A  39      27.730  47.480  34.950  1.00  0.00           O
ATOM    583  N   VAL A  40      25.890  46.770  36.000  1.00  0.00           N
ATOM    584  HN  VAL A  40      25.330  46.010  36.330  1.00  0.00           H
ATOM    585  CA  VAL A  40      25.370  48.060  36.360  1.00  0.00           C
ATOM    586  HA  VAL A  40      26.270  48.630  36.540  1.00  0.00           H
ATOM    587  CB  VAL A  40      24.430  48.800  35.330  1.00  0.00           C
ATOM    588  HB  VAL A  40      25.060  48.950  34.430  1.00  0.00           H
ATOM    589  CG1 VAL A  40      23.240  47.990  34.850  1.00  0.00           C
ATOM    590 HG11 VAL A  40      23.540  47.040  34.350  1.00  0.00           H
ATOM    591 HG12 VAL A  40      22.550  47.680  35.660  1.00  0.00           H
ATOM    592 HG13 VAL A  40      22.700  48.560  34.050  1.00  0.00           H
ATOM    593  CG2 VAL A  40      23.920  50.200  35.810  1.00  0.00           C
ATOM    594 HG21 VAL A  40      23.510  50.750  34.930  1.00  0.00           H
ATOM    595 HG22 VAL A  40      23.020  50.220  36.470  1.00  0.00           H
ATOM    596 HG23 VAL A  40      24.820  50.600  36.310  1.00  0.00           H
ATOM    597  C   VAL A  40      24.620  47.820  37.690  1.00  0.00           C
ATOM    598  O   VAL A  40      23.990  46.760  37.860  1.00  0.00           O
ATOM    599  N   GLY A  41      24.750  48.740  38.630  1.00  0.00           N
ATOM    600  HN  GLY A  41      25.330  49.540  38.520  1.00  0.00           H
ATOM    601  CA  GLY A  41      24.060  48.560  39.930  1.00  0.00           C
ATOM    602  HA1 GLY A  41      24.260  49.420  40.550  1.00  0.00           H
ATOM    603  HA2 GLY A  41      23.020  48.530  39.610  1.00  0.00           H
ATOM    604  C   GLY A  41      24.340  47.300  40.720  1.00  0.00           C
ATOM    605  O   GLY A  41      23.360  46.780  41.300  1.00  0.00           O
ATOM    606  N   SER A  42      25.530  46.670  40.730  1.00  0.00           N
ATOM    607  HN  SER A  42      26.350  47.090  40.350  1.00  0.00           H
ATOM    608  CA  SER A  42      25.770  45.420  41.540  1.00  0.00           C
ATOM    609  HA  SER A  42      24.880  45.070  42.030  1.00  0.00           H
ATOM    610  CB  SER A  42      26.200  44.220  40.580  1.00  0.00           C
ATOM    611  HB1 SER A  42      27.250  44.460  40.290  1.00  0.00           H
ATOM    612  HB2 SER A  42      25.600  44.230  39.640  1.00  0.00           H
ATOM    613  OG  SER A  42      26.070  42.950  41.150  1.00  0.00           O
ATOM    614  HG1 SER A  42      26.610  42.340  40.650  1.00  0.00           H
ATOM    615  C   SER A  42      26.680  45.550  42.760  1.00  0.00           C
ATOM    616  O   SER A  42      27.200  46.620  42.950  1.00  0.00           O
ATOM    617  N   LYS A  43      26.920  44.430  43.530  1.00  0.00           N
ATOM    618  HN  LYS A  43      26.510  43.570  43.250  1.00  0.00           H
ATOM    619  CA  LYS A  43      27.960  44.280  44.560  1.00  0.00           C
ATOM    620  HA  LYS A  43      27.720  44.950  45.370  1.00  0.00           H
ATOM    621  CB  LYS A  43      27.820  42.890  45.180  1.00  0.00           C
ATOM    622  HB1 LYS A  43      27.470  42.150  44.430  1.00  0.00           H
ATOM    623  HB2 LYS A  43      27.130  42.960  46.050  1.00  0.00           H
ATOM    624  CG  LYS A  43      29.080  42.250  46.010  1.00  0.00           C
ATOM    625  HG1 LYS A  43      29.320  42.950  46.840  1.00  0.00           H
ATOM    626  HG2 LYS A  43      29.920  42.130  45.280  1.00  0.00           H
ATOM    627  CD  LYS A  43      28.660  40.890  46.640  1.00  0.00           C
ATOM    628  HD1 LYS A  43      27.800  41.070  47.320  1.00  0.00           H
ATOM    629  HD2 LYS A  43      28.440  40.150  45.840  1.00  0.00           H
ATOM    630  CE  LYS A  43      29.650  40.180  47.600  1.00  0.00           C
ATOM    631  HE1 LYS A  43      30.490  39.760  47.010  1.00  0.00           H
ATOM    632  HE2 LYS A  43      29.120  39.510  48.310  1.00  0.00           H
ATOM    633  NZ  LYS A  43      30.150  41.120  48.650  1.00  0.00           N
ATOM    634  HZ1 LYS A  43      29.420  41.790  48.980  1.00  0.00           H
ATOM    635  HZ2 LYS A  43      30.360  40.460  49.430  1.00  0.00           H
ATOM    636  HZ3 LYS A  43      30.980  41.640  48.290  1.00  0.00           H
ATOM    637  C   LYS A  43      29.390  44.480  44.220  1.00  0.00           C
ATOM    638  O   LYS A  43      29.960  43.680  43.500  1.00  0.00           O
ATOM    639  N   THR A  44      29.940  45.660  44.670  1.00  0.00           N
ATOM    640  HN  THR A  44      29.390  46.250  45.250  1.00  0.00           H
ATOM    641  CA  THR A  44      31.320  46.030  44.460  1.00  0.00           C
ATOM    642  HA  THR A  44      31.570  45.800  43.440  1.00  0.00           H
ATOM    643  CB  THR A  44      31.620  47.480  44.880  1.00  0.00           C
ATOM    644  HB  THR A  44      32.720  47.650  44.810  1.00  0.00           H
ATOM    645  OG1 THR A  44      31.230  47.760  46.220  1.00  0.00           O
ATOM    646  HG1 THR A  44      32.090  47.740  46.650  1.00  0.00           H
ATOM    647  CG2 THR A  44      30.870  48.390  43.850  1.00  0.00           C
ATOM    648 HG21 THR A  44      31.590  48.490  43.010  1.00  0.00           H
ATOM    649 HG22 THR A  44      29.840  48.060  43.590  1.00  0.00           H
ATOM    650 HG23 THR A  44      30.810  49.410  44.300  1.00  0.00           H
ATOM    651  C   THR A  44      32.330  45.250  45.240  1.00  0.00           C
ATOM    652  O   THR A  44      32.160  44.780  46.380  1.00  0.00           O
ATOM    653  N   LYS A  45      33.460  44.910  44.550  1.00  0.00           N
ATOM    654  HN  LYS A  45      33.440  45.170  43.580  1.00  0.00           H
ATOM    655  CA  LYS A  45      34.660  44.270  45.000  1.00  0.00           C
ATOM    656  HA  LYS A  45      34.360  43.360  45.500  1.00  0.00           H
ATOM    657  CB  LYS A  45      35.650  43.930  43.820  1.00  0.00           C
ATOM    658  HB1 LYS A  45      35.980  44.890  43.380  1.00  0.00           H
ATOM    659  HB2 LYS A  45      35.180  43.340  43.010  1.00  0.00           H
ATOM    660  CG  LYS A  45      36.740  43.020  44.240  1.00  0.00           C
ATOM    661  HG1 LYS A  45      36.510  42.220  44.980  1.00  0.00           H
ATOM    662  HG2 LYS A  45      37.580  43.560  44.740  1.00  0.00           H
ATOM    663  CD  LYS A  45      37.350  42.300  43.090  1.00  0.00           C
ATOM    664  HD1 LYS A  45      36.700  41.510  42.670  1.00  0.00           H
ATOM    665  HD2 LYS A  45      37.630  42.940  42.220  1.00  0.00           H
ATOM    666  CE  LYS A  45      38.720  41.750  43.460  1.00  0.00           C
ATOM    667  HE1 LYS A  45      38.660  41.060  44.340  1.00  0.00           H
ATOM    668  HE2 LYS A  45      39.350  42.600  43.780  1.00  0.00           H
ATOM    669  NZ  LYS A  45      39.340  40.980  42.400  1.00  0.00           N
ATOM    670  HZ1 LYS A  45      39.590  41.560  41.580  1.00  0.00           H
ATOM    671  HZ2 LYS A  45      40.230  40.610  42.810  1.00  0.00           H
ATOM    672  HZ3 LYS A  45      38.710  40.220  42.090  1.00  0.00           H
ATOM    673  C   LYS A  45      35.440  45.080  46.080  1.00  0.00           C
ATOM    674  O   LYS A  45      35.660  46.260  45.910  1.00  0.00           O
ATOM    675  N   GLU A  46      35.940  44.520  47.170  1.00  0.00           N
ATOM    676  HN  GLU A  46      35.720  43.570  47.360  1.00  0.00           H
ATOM    677  CA  GLU A  46      36.520  45.340  48.260  1.00  0.00           C
ATOM    678  HA  GLU A  46      36.060  46.320  48.280  1.00  0.00           H
ATOM    679  CB  GLU A  46      36.130  44.770  49.630  1.00  0.00           C
ATOM    680  HB1 GLU A  46      36.710  45.290  50.420  1.00  0.00           H
ATOM    681  HB2 GLU A  46      36.500  43.730  49.670  1.00  0.00           H
ATOM    682  CG  GLU A  46      34.580  44.700  49.920  1.00  0.00           C
ATOM    683  HG1 GLU A  46      33.910  44.070  49.290  1.00  0.00           H
ATOM    684  HG2 GLU A  46      34.100  45.700  49.850  1.00  0.00           H
ATOM    685  CD  GLU A  46      34.390  44.110  51.270  1.00  0.00           C
ATOM    686  OE1 GLU A  46      35.080  44.590  52.160  1.00  0.00           O
ATOM    687  OE2 GLU A  46      33.460  43.310  51.460  1.00  0.00           O
ATOM    688  C   GLU A  46      38.070  45.440  48.240  1.00  0.00           C
ATOM    689  O   GLU A  46      38.710  45.980  49.150  1.00  0.00           O
ATOM    690  N   GLY A  47      38.710  44.890  47.140  1.00  0.00           N
ATOM    691  HN  GLY A  47      38.070  44.290  46.670  1.00  0.00           H
ATOM    692  CA  GLY A  47      40.120  45.020  46.810  1.00  0.00           C
ATOM    693  HA1 GLY A  47      40.800  44.830  47.630  1.00  0.00           H
ATOM    694  HA2 GLY A  47      40.280  44.370  45.960  1.00  0.00           H
ATOM    695  C   GLY A  47      40.640  46.490  46.520  1.00  0.00           C
ATOM    696  O   GLY A  47      40.150  47.420  47.100  1.00  0.00           O
ATOM    697  N   VAL A  48      41.720  46.690  45.690  1.00  0.00           N
ATOM    698  HN  VAL A  48      42.200  45.870  45.380  1.00  0.00           H
ATOM    699  CA  VAL A  48      42.090  48.040  45.180  1.00  0.00           C
ATOM    700  HA  VAL A  48      41.610  48.820  45.740  1.00  0.00           H
ATOM    701  CB  VAL A  48      43.600  48.280  45.420  1.00  0.00           C
ATOM    702  HB  VAL A  48      44.210  47.490  44.930  1.00  0.00           H
ATOM    703  CG1 VAL A  48      43.970  49.740  44.890  1.00  0.00           C
ATOM    704 HG11 VAL A  48      43.810  49.930  43.800  1.00  0.00           H
ATOM    705 HG12 VAL A  48      43.380  50.490  45.460  1.00  0.00           H
ATOM    706 HG13 VAL A  48      45.040  49.860  45.170  1.00  0.00           H
ATOM    707  CG2 VAL A  48      43.880  48.350  46.900  1.00  0.00           C
ATOM    708 HG21 VAL A  48      43.180  49.040  47.420  1.00  0.00           H
ATOM    709 HG22 VAL A  48      43.630  47.400  47.420  1.00  0.00           H
ATOM    710 HG23 VAL A  48      44.950  48.480  47.150  1.00  0.00           H
ATOM    711  C   VAL A  48      41.680  48.230  43.750  1.00  0.00           C
ATOM    712  O   VAL A  48      41.790  47.320  42.870  1.00  0.00           O
ATOM    713  N   VAL A  49      41.110  49.430  43.420  1.00  0.00           N
ATOM    714  HN  VAL A  49      40.900  50.090  44.130  1.00  0.00           H
ATOM    715  CA  VAL A  49      40.910  49.800  42.020  1.00  0.00           C
ATOM    716  HA  VAL A  49      40.080  49.180  41.730  1.00  0.00           H
ATOM    717  CB  VAL A  49      40.440  51.260  42.020  1.00  0.00           C
ATOM    718  HB  VAL A  49      41.090  51.950  42.600  1.00  0.00           H
ATOM    719  CG1 VAL A  49      40.200  51.950  40.620  1.00  0.00           C
ATOM    720 HG11 VAL A  49      39.790  52.960  40.860  1.00  0.00           H
ATOM    721 HG12 VAL A  49      41.230  51.990  40.200  1.00  0.00           H
ATOM    722 HG13 VAL A  49      39.580  51.240  40.030  1.00  0.00           H
ATOM    723  CG2 VAL A  49      39.110  51.330  42.800  1.00  0.00           C
ATOM    724 HG21 VAL A  49      39.130  50.990  43.850  1.00  0.00           H
ATOM    725 HG22 VAL A  49      38.680  52.360  42.770  1.00  0.00           H
ATOM    726 HG23 VAL A  49      38.390  50.700  42.230  1.00  0.00           H
ATOM    727  C   VAL A  49      42.010  49.640  41.030  1.00  0.00           C
ATOM    728  O   VAL A  49      43.210  49.770  41.360  1.00  0.00           O
ATOM    729  N   HIS A  50      41.630  49.280  39.810  1.00  0.00           N
ATOM    730  HN  HIS A  50      40.680  48.980  39.750  1.00  0.00           H
ATOM    731  CA  HIS A  50      42.410  49.140  38.560  1.00  0.00           C
ATOM    732  HA  HIS A  50      43.460  49.090  38.840  1.00  0.00           H
ATOM    733  CB  HIS A  50      41.900  47.990  37.770  1.00  0.00           C
ATOM    734  HB1 HIS A  50      42.480  47.810  36.850  1.00  0.00           H
ATOM    735  HB2 HIS A  50      40.880  48.060  37.340  1.00  0.00           H
ATOM    736  ND1 HIS A  50      43.290  46.280  38.850  1.00  0.00           N
ATOM    737  CG  HIS A  50      42.000  46.750  38.640  1.00  0.00           C
ATOM    738  CE1 HIS A  50      43.160  45.160  39.600  1.00  0.00           C
ATOM    739  HE1 HIS A  50      44.060  44.620  39.890  1.00  0.00           H
ATOM    740  NE2 HIS A  50      41.890  44.910  39.790  1.00  0.00           N
ATOM    741  HE2 HIS A  50      41.540  44.070  40.220  1.00  0.00           H
ATOM    742  CD2 HIS A  50      41.090  45.890  39.210  1.00  0.00           C
ATOM    743  HD2 HIS A  50      40.010  45.960  39.130  1.00  0.00           H
ATOM    744  C   HIS A  50      42.290  50.340  37.660  1.00  0.00           C
ATOM    745  O   HIS A  50      41.280  50.570  36.950  1.00  0.00           O
ATOM    746  N   GLY A  51      43.380  51.070  37.600  1.00  0.00           N
ATOM    747  HN  GLY A  51      44.180  50.730  38.080  1.00  0.00           H
ATOM    748  CA  GLY A  51      43.540  52.300  36.880  1.00  0.00           C
ATOM    749  HA1 GLY A  51      44.590  52.340  36.600  1.00  0.00           H
ATOM    750  HA2 GLY A  51      42.920  52.250  36.000  1.00  0.00           H
ATOM    751  C   GLY A  51      43.320  53.580  37.700  1.00  0.00           C
ATOM    752  O   GLY A  51      42.430  53.590  38.600  1.00  0.00           O
ATOM    753  N   VAL A  52      44.110  54.660  37.390  1.00  0.00           N
ATOM    754  HN  VAL A  52      44.700  54.740  36.590  1.00  0.00           H
ATOM    755  CA  VAL A  52      44.040  55.870  38.140  1.00  0.00           C
ATOM    756  HA  VAL A  52      43.550  55.900  39.100  1.00  0.00           H
ATOM    757  CB  VAL A  52      45.400  56.240  38.580  1.00  0.00           C
ATOM    758  HB  VAL A  52      46.050  56.210  37.680  1.00  0.00           H
ATOM    759  CG1 VAL A  52      45.350  57.710  39.140  1.00  0.00           C
ATOM    760 HG11 VAL A  52      46.260  58.000  39.710  1.00  0.00           H
ATOM    761 HG12 VAL A  52      45.290  58.460  38.320  1.00  0.00           H
ATOM    762 HG13 VAL A  52      44.470  57.850  39.790  1.00  0.00           H
ATOM    763  CG2 VAL A  52      45.910  55.250  39.670  1.00  0.00           C
ATOM    764 HG21 VAL A  52      45.110  55.190  40.430  1.00  0.00           H
ATOM    765 HG22 VAL A  52      45.970  54.240  39.200  1.00  0.00           H
ATOM    766 HG23 VAL A  52      46.880  55.610  40.090  1.00  0.00           H
ATOM    767  C   VAL A  52      43.390  56.920  37.210  1.00  0.00           C
ATOM    768  O   VAL A  52      43.690  57.120  36.040  1.00  0.00           O
ATOM    769  N   ALA A  53      42.350  57.610  37.810  1.00  0.00           N
ATOM    770  HN  ALA A  53      42.050  57.430  38.740  1.00  0.00           H
ATOM    771  CA  ALA A  53      41.480  58.440  37.060  1.00  0.00           C
ATOM    772  HA  ALA A  53      41.030  57.850  36.270  1.00  0.00           H
ATOM    773  CB  ALA A  53      40.470  58.930  38.100  1.00  0.00           C
ATOM    774  HB1 ALA A  53      40.820  59.640  38.880  1.00  0.00           H
ATOM    775  HB2 ALA A  53      39.590  59.380  37.590  1.00  0.00           H
ATOM    776  HB3 ALA A  53      40.090  58.040  38.640  1.00  0.00           H
ATOM    777  C   ALA A  53      42.040  59.660  36.350  1.00  0.00           C
ATOM    778  O   ALA A  53      41.640  60.030  35.260  1.00  0.00           O
ATOM    779  N   THR A  54      42.930  60.330  37.030  1.00  0.00           N
ATOM    780  HN  THR A  54      43.330  59.890  37.820  1.00  0.00           H
ATOM    781  CA  THR A  54      43.340  61.640  36.590  1.00  0.00           C
ATOM    782  HA  THR A  54      43.440  61.600  35.510  1.00  0.00           H
ATOM    783  CB  THR A  54      42.430  62.860  36.920  1.00  0.00           C
ATOM    784  HB  THR A  54      41.420  62.450  36.670  1.00  0.00           H
ATOM    785  OG1 THR A  54      42.850  64.030  36.180  1.00  0.00           O
ATOM    786  HG1 THR A  54      42.120  64.310  35.620  1.00  0.00           H
ATOM    787  CG2 THR A  54      42.370  63.200  38.450  1.00  0.00           C
ATOM    788 HG21 THR A  54      41.660  64.040  38.570  1.00  0.00           H
ATOM    789 HG22 THR A  54      41.890  62.410  39.060  1.00  0.00           H
ATOM    790 HG23 THR A  54      43.300  63.630  38.890  1.00  0.00           H
ATOM    791  C   THR A  54      44.690  61.940  37.170  1.00  0.00           C
ATOM    792  O   THR A  54      45.170  61.100  37.900  1.00  0.00           O
ATOM    793  N   VAL A  55      45.360  63.030  36.730  1.00  0.00           N
ATOM    794  HN  VAL A  55      44.930  63.710  36.130  1.00  0.00           H
ATOM    795  CA  VAL A  55      46.770  63.140  37.070  1.00  0.00           C
ATOM    796  HA  VAL A  55      47.270  62.190  36.970  1.00  0.00           H
ATOM    797  CB  VAL A  55      47.480  64.020  36.020  1.00  0.00           C
ATOM    798  HB  VAL A  55      48.530  64.290  36.280  1.00  0.00           H
ATOM    799  CG1 VAL A  55      47.560  63.210  34.710  1.00  0.00           C
ATOM    800 HG11 VAL A  55      48.510  62.630  34.670  1.00  0.00           H
ATOM    801 HG12 VAL A  55      46.700  62.510  34.570  1.00  0.00           H
ATOM    802 HG13 VAL A  55      47.450  63.890  33.840  1.00  0.00           H
ATOM    803  CG2 VAL A  55      46.880  65.450  35.720  1.00  0.00           C
ATOM    804 HG21 VAL A  55      47.410  65.880  34.850  1.00  0.00           H
ATOM    805 HG22 VAL A  55      45.800  65.330  35.470  1.00  0.00           H
ATOM    806 HG23 VAL A  55      46.900  66.150  36.580  1.00  0.00           H
ATOM    807  C   VAL A  55      47.020  63.810  38.480  1.00  0.00           C
ATOM    808  O   VAL A  55      48.150  63.630  38.970  1.00  0.00           O
ATOM    809  N   ALA A  56      45.980  64.310  39.130  1.00  0.00           N
ATOM    810  HN  ALA A  56      45.080  64.430  38.730  1.00  0.00           H
ATOM    811  CA  ALA A  56      46.060  64.810  40.540  1.00  0.00           C
ATOM    812  HA  ALA A  56      47.030  65.220  40.790  1.00  0.00           H
ATOM    813  CB  ALA A  56      44.950  65.830  40.720  1.00  0.00           C
ATOM    814  HB1 ALA A  56      45.030  66.340  41.710  1.00  0.00           H
ATOM    815  HB2 ALA A  56      44.940  66.710  40.050  1.00  0.00           H
ATOM    816  HB3 ALA A  56      43.950  65.350  40.790  1.00  0.00           H
ATOM    817  C   ALA A  56      45.920  63.810  41.590  1.00  0.00           C
ATOM    818  O   ALA A  56      46.160  64.050  42.770  1.00  0.00           O
ATOM    819  N   GLU A  57      45.450  62.630  41.200  1.00  0.00           N
ATOM    820  HN  GLU A  57      44.970  62.460  40.340  1.00  0.00           H
ATOM    821  CA  GLU A  57      45.580  61.360  41.920  1.00  0.00           C
ATOM    822  HA  GLU A  57      45.020  61.530  42.830  1.00  0.00           H
ATOM    823  CB  GLU A  57      44.990  60.230  41.100  1.00  0.00           C
ATOM    824  HB1 GLU A  57      45.130  59.260  41.630  1.00  0.00           H
ATOM    825  HB2 GLU A  57      45.440  60.190  40.090  1.00  0.00           H
ATOM    826  CG  GLU A  57      43.460  60.450  41.030  1.00  0.00           C
ATOM    827  HG1 GLU A  57      43.100  59.850  40.170  1.00  0.00           H
ATOM    828  HG2 GLU A  57      43.200  61.530  40.940  1.00  0.00           H
ATOM    829  CD  GLU A  57      42.710  59.950  42.290  1.00  0.00           C
ATOM    830  OE1 GLU A  57      42.650  58.750  42.510  1.00  0.00           O
ATOM    831  OE2 GLU A  57      42.380  60.810  43.190  1.00  0.00           O
ATOM    832  C   GLU A  57      46.880  61.030  42.530  1.00  0.00           C
ATOM    833  O   GLU A  57      47.960  61.340  42.060  1.00  0.00           O
ATOM    834  N   LYS A  58      46.880  60.320  43.630  1.00  0.00           N
ATOM    835  HN  LYS A  58      46.020  59.950  43.980  1.00  0.00           H
ATOM    836  CA  LYS A  58      48.020  60.090  44.500  1.00  0.00           C
ATOM    837  HA  LYS A  58      48.890  60.550  44.040  1.00  0.00           H
ATOM    838  CB  LYS A  58      47.680  60.650  45.920  1.00  0.00           C
ATOM    839  HB1 LYS A  58      48.640  60.750  46.480  1.00  0.00           H
ATOM    840  HB2 LYS A  58      47.140  59.870  46.490  1.00  0.00           H
ATOM    841  CG  LYS A  58      46.970  61.970  46.090  1.00  0.00           C
ATOM    842  HG1 LYS A  58      46.750  62.190  47.150  1.00  0.00           H
ATOM    843  HG2 LYS A  58      45.990  61.940  45.570  1.00  0.00           H
ATOM    844  CD  LYS A  58      47.840  63.170  45.480  1.00  0.00           C
ATOM    845  HD1 LYS A  58      48.900  63.080  45.810  1.00  0.00           H
ATOM    846  HD2 LYS A  58      47.880  63.030  44.370  1.00  0.00           H
ATOM    847  CE  LYS A  58      47.330  64.580  45.770  1.00  0.00           C
ATOM    848  HE1 LYS A  58      47.820  65.360  45.150  1.00  0.00           H
ATOM    849  HE2 LYS A  58      47.560  64.880  46.810  1.00  0.00           H
ATOM    850  NZ  LYS A  58      45.940  64.690  45.380  1.00  0.00           N
ATOM    851  HZ1 LYS A  58      45.320  64.100  45.980  1.00  0.00           H
ATOM    852  HZ2 LYS A  58      45.560  65.650  45.470  1.00  0.00           H
ATOM    853  HZ3 LYS A  58      45.750  64.410  44.400  1.00  0.00           H
ATOM    854  C   LYS A  58      48.340  58.580  44.620  1.00  0.00           C
ATOM    855  O   LYS A  58      47.540  57.680  44.730  1.00  0.00           O
ATOM    856  N   THR A  59      49.650  58.380  44.500  1.00  0.00           N
ATOM    857  HN  THR A  59      50.260  59.160  44.410  1.00  0.00           H
ATOM    858  CA  THR A  59      50.260  57.030  44.530  1.00  0.00           C
ATOM    859  HA  THR A  59      49.810  56.410  43.760  1.00  0.00           H
ATOM    860  CB  THR A  59      51.800  57.260  44.440  1.00  0.00           C
ATOM    861  HB  THR A  59      52.060  57.990  45.240  1.00  0.00           H
ATOM    862  OG1 THR A  59      51.990  57.890  43.190  1.00  0.00           O
ATOM    863  HG1 THR A  59      52.720  58.520  43.310  1.00  0.00           H
ATOM    864  CG2 THR A  59      52.550  55.960  44.430  1.00  0.00           C
ATOM    865 HG21 THR A  59      52.420  55.460  45.410  1.00  0.00           H
ATOM    866 HG22 THR A  59      52.190  55.320  43.600  1.00  0.00           H
ATOM    867 HG23 THR A  59      53.620  56.190  44.250  1.00  0.00           H
ATOM    868  C   THR A  59      50.050  56.360  45.840  1.00  0.00           C
ATOM    869  O   THR A  59      50.170  56.970  46.880  1.00  0.00           O
ATOM    870  N   LYS A  60      49.680  55.040  45.850  1.00  0.00           N
ATOM    871  HN  LYS A  60      49.730  54.630  44.950  1.00  0.00           H
ATOM    872  CA  LYS A  60      49.230  54.300  47.020  1.00  0.00           C
ATOM    873  HA  LYS A  60      48.330  54.800  47.340  1.00  0.00           H
ATOM    874  CB  LYS A  60      48.650  52.880  46.740  1.00  0.00           C
ATOM    875  HB1 LYS A  60      48.450  52.350  47.690  1.00  0.00           H
ATOM    876  HB2 LYS A  60      49.250  52.250  46.050  1.00  0.00           H
ATOM    877  CG  LYS A  60      47.350  52.980  45.860  1.00  0.00           C
ATOM    878  HG1 LYS A  60      47.120  52.010  45.380  1.00  0.00           H
ATOM    879  HG2 LYS A  60      47.610  53.570  44.950  1.00  0.00           H
ATOM    880  CD  LYS A  60      46.120  53.640  46.520  1.00  0.00           C
ATOM    881  HD1 LYS A  60      45.960  53.030  47.430  1.00  0.00           H
ATOM    882  HD2 LYS A  60      46.380  54.670  46.820  1.00  0.00           H
ATOM    883  CE  LYS A  60      44.900  53.610  45.550  1.00  0.00           C
ATOM    884  HE1 LYS A  60      44.440  52.600  45.630  1.00  0.00           H
ATOM    885  HE2 LYS A  60      45.130  53.700  44.460  1.00  0.00           H
ATOM    886  NZ  LYS A  60      44.030  54.750  45.820  1.00  0.00           N
ATOM    887  HZ1 LYS A  60      43.270  54.900  45.130  1.00  0.00           H
ATOM    888  HZ2 LYS A  60      43.630  54.640  46.780  1.00  0.00           H
ATOM    889  HZ3 LYS A  60      44.640  55.590  45.790  1.00  0.00           H
ATOM    890  C   LYS A  60      50.030  54.400  48.230  1.00  0.00           C
ATOM    891  O   LYS A  60      51.180  53.950  48.320  1.00  0.00           O
ATOM    892  N   GLU A  61      49.460  54.810  49.350  1.00  0.00           N
ATOM    893  HN  GLU A  61      48.520  55.130  49.300  1.00  0.00           H
ATOM    894  CA  GLU A  61      50.130  54.930  50.610  1.00  0.00           C
ATOM    895  HA  GLU A  61      51.050  55.470  50.440  1.00  0.00           H
ATOM    896  CB  GLU A  61      49.350  55.800  51.600  1.00  0.00           C
ATOM    897  HB1 GLU A  61      49.670  55.930  52.660  1.00  0.00           H
ATOM    898  HB2 GLU A  61      48.360  55.290  51.580  1.00  0.00           H
ATOM    899  CG  GLU A  61      49.140  57.230  51.130  1.00  0.00           C
ATOM    900  HG1 GLU A  61      48.970  57.210  50.030  1.00  0.00           H
ATOM    901  HG2 GLU A  61      50.140  57.690  51.270  1.00  0.00           H
ATOM    902  CD  GLU A  61      47.900  57.990  51.700  1.00  0.00           C
ATOM    903  OE1 GLU A  61      47.560  59.060  51.180  1.00  0.00           O
ATOM    904  OE2 GLU A  61      47.290  57.460  52.660  1.00  0.00           O
ATOM    905  C   GLU A  61      50.420  53.500  51.250  1.00  0.00           C
ATOM    906  O   GLU A  61      49.530  52.700  51.440  1.00  0.00           O
ATOM    907  N   GLN A  62      51.660  53.250  51.630  1.00  0.00           N
ATOM    908  HN  GLN A  62      52.400  53.890  51.420  1.00  0.00           H
ATOM    909  CA  GLN A  62      52.150  52.090  52.380  1.00  0.00           C
ATOM    910  HA  GLN A  62      53.110  52.430  52.730  1.00  0.00           H
ATOM    911  CB  GLN A  62      51.310  51.820  53.680  1.00  0.00           C
ATOM    912  HB1 GLN A  62      51.720  50.880  54.090  1.00  0.00           H
ATOM    913  HB2 GLN A  62      50.290  51.480  53.410  1.00  0.00           H
ATOM    914  CG  GLN A  62      51.190  52.960  54.670  1.00  0.00           C
ATOM    915  HG1 GLN A  62      50.670  52.580  55.580  1.00  0.00           H
ATOM    916  HG2 GLN A  62      50.620  53.830  54.280  1.00  0.00           H
ATOM    917  CD  GLN A  62      52.540  53.440  55.160  1.00  0.00           C
ATOM    918  OE1 GLN A  62      53.660  52.900  55.200  1.00  0.00           O
ATOM    919  NE2 GLN A  62      52.490  54.690  55.710  1.00  0.00           N
ATOM    920 HE21 GLN A  62      53.290  55.040  56.200  1.00  0.00           H
ATOM    921 HE22 GLN A  62      51.620  55.170  55.790  1.00  0.00           H
ATOM    922  C   GLN A  62      52.330  50.780  51.550  1.00  0.00           C
ATOM    923  O   GLN A  62      52.430  49.640  52.050  1.00  0.00           O
ATOM    924  N   VAL A  63      52.400  50.840  50.200  1.00  0.00           N
ATOM    925  HN  VAL A  63      52.230  51.750  49.820  1.00  0.00           H
ATOM    926  CA  VAL A  63      52.600  49.710  49.250  1.00  0.00           C
ATOM    927  HA  VAL A  63      52.740  48.850  49.880  1.00  0.00           H
ATOM    928  CB  VAL A  63      51.300  49.410  48.500  1.00  0.00           C
ATOM    929  HB  VAL A  63      50.560  49.040  49.240  1.00  0.00           H
ATOM    930  CG1 VAL A  63      50.710  50.770  47.950  1.00  0.00           C
ATOM    931 HG11 VAL A  63      51.570  51.190  47.390  1.00  0.00           H
ATOM    932 HG12 VAL A  63      49.880  50.560  47.240  1.00  0.00           H
ATOM    933 HG13 VAL A  63      50.450  51.440  48.800  1.00  0.00           H
ATOM    934  CG2 VAL A  63      51.480  48.210  47.580  1.00  0.00           C
ATOM    935 HG21 VAL A  63      52.000  48.770  46.770  1.00  0.00           H
ATOM    936 HG22 VAL A  63      52.160  47.440  48.010  1.00  0.00           H
ATOM    937 HG23 VAL A  63      50.580  47.810  47.060  1.00  0.00           H
ATOM    938  C   VAL A  63      53.820  49.980  48.340  1.00  0.00           C
ATOM    939  O   VAL A  63      54.110  51.120  47.970  1.00  0.00           O
ATOM    940  N   THR A  64      54.660  48.890  48.200  1.00  0.00           N
ATOM    941  HN  THR A  64      54.230  48.060  48.550  1.00  0.00           H
ATOM    942  CA  THR A  64      56.030  48.860  47.480  1.00  0.00           C
ATOM    943  HA  THR A  64      56.670  49.400  48.160  1.00  0.00           H
ATOM    944  CB  THR A  64      56.490  47.400  47.350  1.00  0.00           C
ATOM    945  HB  THR A  64      56.320  46.850  48.300  1.00  0.00           H
ATOM    946  OG1 THR A  64      57.910  47.420  47.140  1.00  0.00           O
ATOM    947  HG1 THR A  64      58.380  47.540  47.960  1.00  0.00           H
ATOM    948  CG2 THR A  64      55.800  46.630  46.190  1.00  0.00           C
ATOM    949 HG21 THR A  64      54.690  46.530  46.300  1.00  0.00           H
ATOM    950 HG22 THR A  64      56.040  47.120  45.230  1.00  0.00           H
ATOM    951 HG23 THR A  64      56.170  45.580  46.190  1.00  0.00           H
ATOM    952  C   THR A  64      56.070  49.540  46.160  1.00  0.00           C
ATOM    953  O   THR A  64      55.050  49.800  45.640  1.00  0.00           O
ATOM    954  N   ASN A  65      57.230  49.820  45.540  1.00  0.00           N
ATOM    955  HN  ASN A  65      58.140  49.530  45.830  1.00  0.00           H
ATOM    956  CA  ASN A  65      57.280  50.490  44.240  1.00  0.00           C
ATOM    957  HA  ASN A  65      56.370  50.330  43.670  1.00  0.00           H
ATOM    958  CB  ASN A  65      57.300  52.000  44.460  1.00  0.00           C
ATOM    959  HB1 ASN A  65      56.510  52.330  45.160  1.00  0.00           H
ATOM    960  HB2 ASN A  65      57.160  52.540  43.500  1.00  0.00           H
ATOM    961  CG  ASN A  65      58.700  52.520  44.950  1.00  0.00           C
ATOM    962  OD1 ASN A  65      59.690  51.750  44.940  1.00  0.00           O
ATOM    963  ND2 ASN A  65      58.810  53.720  45.510  1.00  0.00           N
ATOM    964 HD21 ASN A  65      59.650  54.020  45.950  1.00  0.00           H
ATOM    965 HD22 ASN A  65      58.010  54.320  45.490  1.00  0.00           H
ATOM    966  C   ASN A  65      58.280  49.890  43.380  1.00  0.00           C
ATOM    967  O   ASN A  65      58.920  48.920  43.830  1.00  0.00           O
ATOM    968  N   VAL A  66      58.420  50.430  42.170  1.00  0.00           N
ATOM    969  HN  VAL A  66      57.750  51.110  41.860  1.00  0.00           H
ATOM    970  CA  VAL A  66      59.440  50.070  41.160  1.00  0.00           C
ATOM    971  HA  VAL A  66      59.410  49.000  41.010  1.00  0.00           H
ATOM    972  CB  VAL A  66      58.910  50.750  39.900  1.00  0.00           C
ATOM    973  HB  VAL A  66      57.840  50.470  39.810  1.00  0.00           H
ATOM    974  CG1 VAL A  66      58.990  52.270  39.930  1.00  0.00           C
ATOM    975 HG11 VAL A  66      59.990  52.600  40.280  1.00  0.00           H
ATOM    976 HG12 VAL A  66      58.820  52.660  38.900  1.00  0.00           H
ATOM    977 HG13 VAL A  66      58.200  52.710  40.560  1.00  0.00           H
ATOM    978  CG2 VAL A  66      59.770  50.080  38.740  1.00  0.00           C
ATOM    979 HG21 VAL A  66      59.380  50.290  37.730  1.00  0.00           H
ATOM    980 HG22 VAL A  66      60.780  50.500  38.940  1.00  0.00           H
ATOM    981 HG23 VAL A  66      59.710  48.980  38.860  1.00  0.00           H
ATOM    982  C   VAL A  66      60.920  50.280  41.600  1.00  0.00           C
ATOM    983  O   VAL A  66      61.850  49.600  41.090  1.00  0.00           O
ATOM    984  N   GLY A  67      61.190  51.220  42.500  1.00  0.00           N
ATOM    985  HN  GLY A  67      60.550  51.810  42.990  1.00  0.00           H
ATOM    986  CA  GLY A  67      62.580  51.450  42.860  1.00  0.00           C
ATOM    987  HA1 GLY A  67      63.240  51.310  42.020  1.00  0.00           H
ATOM    988  HA2 GLY A  67      62.630  52.380  43.400  1.00  0.00           H
ATOM    989  C   GLY A  67      62.960  50.490  44.010  1.00  0.00           C
ATOM    990  O   GLY A  67      64.120  50.260  44.170  1.00  0.00           O
ATOM    991  N   GLY A  68      62.000  49.930  44.850  1.00  0.00           N
ATOM    992  HN  GLY A  68      61.070  50.280  44.830  1.00  0.00           H
ATOM    993  CA  GLY A  68      62.420  49.050  45.940  1.00  0.00           C
ATOM    994  HA1 GLY A  68      61.580  48.380  45.920  1.00  0.00           H
ATOM    995  HA2 GLY A  68      63.460  48.770  45.880  1.00  0.00           H
ATOM    996  C   GLY A  68      62.190  49.810  47.230  1.00  0.00           C
ATOM    997  O   GLY A  68      62.880  49.440  48.180  1.00  0.00           O
ATOM    998  N   ALA A  69      61.140  50.690  47.370  1.00  0.00           N
ATOM    999  HN  ALA A  69      60.590  50.940  46.590  1.00  0.00           H
ATOM   1000  CA  ALA A  69      60.770  51.310  48.670  1.00  0.00           C
ATOM   1001  HA  ALA A  69      61.080  50.610  49.430  1.00  0.00           H
ATOM   1002  CB  ALA A  69      61.460  52.710  48.990  1.00  0.00           C
ATOM   1003  HB1 ALA A  69      61.050  53.150  49.920  1.00  0.00           H
ATOM   1004  HB2 ALA A  69      62.570  52.590  48.960  1.00  0.00           H
ATOM   1005  HB3 ALA A  69      61.240  53.500  48.230  1.00  0.00           H
ATOM   1006  C   ALA A  69      59.290  51.410  48.780  1.00  0.00           C
ATOM   1007  O   ALA A  69      58.520  51.180  47.840  1.00  0.00           O
ATOM   1008  N   VAL A  70      58.880  51.770  49.980  1.00  0.00           N
ATOM   1009  HN  VAL A  70      59.500  51.700  50.760  1.00  0.00           H
ATOM   1010  CA  VAL A  70      57.470  51.780  50.370  1.00  0.00           C
ATOM   1011  HA  VAL A  70      56.940  51.240  49.610  1.00  0.00           H
ATOM   1012  CB  VAL A  70      57.320  51.010  51.710  1.00  0.00           C
ATOM   1013  HB  VAL A  70      57.920  51.530  52.490  1.00  0.00           H
ATOM   1014  CG1 VAL A  70      55.880  51.040  52.010  1.00  0.00           C
ATOM   1015 HG11 VAL A  70      55.420  52.050  52.120  1.00  0.00           H
ATOM   1016 HG12 VAL A  70      55.300  50.510  51.220  1.00  0.00           H
ATOM   1017 HG13 VAL A  70      55.750  50.400  52.910  1.00  0.00           H
ATOM   1018  CG2 VAL A  70      57.830  49.600  51.450  1.00  0.00           C
ATOM   1019 HG21 VAL A  70      58.880  49.530  51.110  1.00  0.00           H
ATOM   1020 HG22 VAL A  70      57.800  49.060  52.430  1.00  0.00           H
ATOM   1021 HG23 VAL A  70      57.180  49.180  50.660  1.00  0.00           H
ATOM   1022  C   VAL A  70      57.030  53.170  50.380  1.00  0.00           C
ATOM   1023  O   VAL A  70      57.450  54.070  51.150  1.00  0.00           O
ATOM   1024  N   VAL A  71      56.050  53.440  49.540  1.00  0.00           N
ATOM   1025  HN  VAL A  71      55.590  52.770  48.960  1.00  0.00           H
ATOM   1026  CA  VAL A  71      55.410  54.770  49.420  1.00  0.00           C
ATOM   1027  HA  VAL A  71      56.230  55.410  49.100  1.00  0.00           H
ATOM   1028  CB  VAL A  71      54.370  54.920  48.310  1.00  0.00           C
ATOM   1029  HB  VAL A  71      53.620  54.100  48.350  1.00  0.00           H
ATOM   1030  CG1 VAL A  71      53.640  56.300  48.340  1.00  0.00           C
ATOM   1031 HG11 VAL A  71      54.380  57.110  48.160  1.00  0.00           H
ATOM   1032 HG12 VAL A  71      53.050  56.480  47.410  1.00  0.00           H
ATOM   1033 HG13 VAL A  71      52.920  56.480  49.180  1.00  0.00           H
ATOM   1034  CG2 VAL A  71      54.990  54.800  46.960  1.00  0.00           C
ATOM   1035 HG21 VAL A  71      55.460  55.770  46.690  1.00  0.00           H
ATOM   1036 HG22 VAL A  71      55.850  54.100  46.940  1.00  0.00           H
ATOM   1037 HG23 VAL A  71      54.290  54.470  46.160  1.00  0.00           H
ATOM   1038  C   VAL A  71      54.940  55.350  50.740  1.00  0.00           C
ATOM   1039  O   VAL A  71      54.100  54.670  51.360  1.00  0.00           O
ATOM   1040  N   THR A  72      55.350  56.570  51.020  1.00  0.00           N
ATOM   1041  HN  THR A  72      55.940  57.030  50.360  1.00  0.00           H
ATOM   1042  CA  THR A  72      55.090  57.140  52.340  1.00  0.00           C
ATOM   1043  HA  THR A  72      54.210  56.660  52.740  1.00  0.00           H
ATOM   1044  CB  THR A  72      56.330  57.060  53.300  1.00  0.00           C
ATOM   1045  HB  THR A  72      56.590  55.980  53.220  1.00  0.00           H
ATOM   1046  OG1 THR A  72      56.000  57.330  54.650  1.00  0.00           O
ATOM   1047  HG1 THR A  72      55.370  56.710  55.030  1.00  0.00           H
ATOM   1048  CG2 THR A  72      57.570  57.910  52.940  1.00  0.00           C
ATOM   1049 HG21 THR A  72      57.400  58.990  52.760  1.00  0.00           H
ATOM   1050 HG22 THR A  72      58.410  57.640  53.620  1.00  0.00           H
ATOM   1051 HG23 THR A  72      57.890  57.420  51.990  1.00  0.00           H
ATOM   1052  C   THR A  72      54.620  58.620  52.100  1.00  0.00           C
ATOM   1053  O   THR A  72      55.370  59.490  51.600  1.00  0.00           O
ATOM   1054  N   GLY A  73      53.360  58.940  52.430  1.00  0.00           N
ATOM   1055  HN  GLY A  73      52.760  58.260  52.830  1.00  0.00           H
ATOM   1056  CA  GLY A  73      52.840  60.310  52.450  1.00  0.00           C
ATOM   1057  HA1 GLY A  73      52.070  60.380  53.200  1.00  0.00           H
ATOM   1058  HA2 GLY A  73      53.600  61.080  52.520  1.00  0.00           H
ATOM   1059  C   GLY A  73      52.130  60.570  51.140  1.00  0.00           C
ATOM   1060  O   GLY A  73      51.710  59.710  50.430  1.00  0.00           O
ATOM   1061  N   VAL A  74      51.880  61.820  50.790  1.00  0.00           N
ATOM   1062  HN  VAL A  74      52.360  62.530  51.310  1.00  0.00           H
ATOM   1063  CA  VAL A  74      51.120  62.300  49.620  1.00  0.00           C
ATOM   1064  HA  VAL A  74      50.450  61.500  49.350  1.00  0.00           H
ATOM   1065  CB  VAL A  74      50.270  63.450  50.050  1.00  0.00           C
ATOM   1066  HB  VAL A  74      50.870  64.180  50.630  1.00  0.00           H
ATOM   1067  CG1 VAL A  74      49.820  64.350  48.810  1.00  0.00           C
ATOM   1068 HG11 VAL A  74      50.670  64.680  48.180  1.00  0.00           H
ATOM   1069 HG12 VAL A  74      49.020  63.810  48.250  1.00  0.00           H
ATOM   1070 HG13 VAL A  74      49.400  65.300  49.200  1.00  0.00           H
ATOM   1071  CG2 VAL A  74      49.070  63.030  50.850  1.00  0.00           C
ATOM   1072 HG21 VAL A  74      48.450  63.910  51.140  1.00  0.00           H
ATOM   1073 HG22 VAL A  74      48.380  62.390  50.270  1.00  0.00           H
ATOM   1074 HG23 VAL A  74      49.340  62.400  51.730  1.00  0.00           H
ATOM   1075  C   VAL A  74      52.090  62.520  48.520  1.00  0.00           C
ATOM   1076  O   VAL A  74      52.970  63.380  48.570  1.00  0.00           O
ATOM   1077  N   THR A  75      52.070  61.750  47.460  1.00  0.00           N
ATOM   1078  HN  THR A  75      51.590  60.880  47.400  1.00  0.00           H
ATOM   1079  CA  THR A  75      52.790  62.220  46.250  1.00  0.00           C
ATOM   1080  HA  THR A  75      53.000  63.280  46.260  1.00  0.00           H
ATOM   1081  CB  THR A  75      54.190  61.560  46.110  1.00  0.00           C
ATOM   1082  HB  THR A  75      54.720  62.020  46.970  1.00  0.00           H
ATOM   1083  OG1 THR A  75      54.950  61.780  44.890  1.00  0.00           O
ATOM   1084  HG1 THR A  75      55.500  62.550  45.050  1.00  0.00           H
ATOM   1085  CG2 THR A  75      54.040  60.000  46.400  1.00  0.00           C
ATOM   1086 HG21 THR A  75      55.060  59.570  46.420  1.00  0.00           H
ATOM   1087 HG22 THR A  75      53.660  59.840  47.440  1.00  0.00           H
ATOM   1088 HG23 THR A  75      53.470  59.510  45.590  1.00  0.00           H
ATOM   1089  C   THR A  75      51.820  61.900  45.060  1.00  0.00           C
ATOM   1090  O   THR A  75      51.280  60.800  44.960  1.00  0.00           O
ATOM   1091  N   ALA A  76      51.530  62.850  44.140  1.00  0.00           N
ATOM   1092  HN  ALA A  76      51.950  63.750  44.260  1.00  0.00           H
ATOM   1093  CA  ALA A  76      50.750  62.620  42.920  1.00  0.00           C
ATOM   1094  HA  ALA A  76      49.810  62.180  43.220  1.00  0.00           H
ATOM   1095  CB  ALA A  76      50.300  63.930  42.300  1.00  0.00           C
ATOM   1096  HB1 ALA A  76      51.080  64.720  42.160  1.00  0.00           H
ATOM   1097  HB2 ALA A  76      49.750  63.620  41.380  1.00  0.00           H
ATOM   1098  HB3 ALA A  76      49.450  64.330  42.900  1.00  0.00           H
ATOM   1099  C   ALA A  76      51.430  61.670  42.010  1.00  0.00           C
ATOM   1100  O   ALA A  76      52.620  61.760  41.990  1.00  0.00           O
ATOM   1101  N   VAL A  77      50.700  60.840  41.250  1.00  0.00           N
ATOM   1102  HN  VAL A  77      49.720  60.960  41.170  1.00  0.00           H
ATOM   1103  CA  VAL A  77      51.220  59.820  40.430  1.00  0.00           C
ATOM   1104  HA  VAL A  77      51.690  59.130  41.110  1.00  0.00           H
ATOM   1105  CB  VAL A  77      50.070  59.070  39.620  1.00  0.00           C
ATOM   1106  HB  VAL A  77      50.520  58.360  38.900  1.00  0.00           H
ATOM   1107  CG1 VAL A  77      49.250  58.210  40.670  1.00  0.00           C
ATOM   1108 HG11 VAL A  77      49.820  57.320  41.010  1.00  0.00           H
ATOM   1109 HG12 VAL A  77      49.030  58.880  41.530  1.00  0.00           H
ATOM   1110 HG13 VAL A  77      48.240  58.000  40.270  1.00  0.00           H
ATOM   1111  CG2 VAL A  77      49.180  60.110  38.940  1.00  0.00           C
ATOM   1112 HG21 VAL A  77      49.700  60.770  38.210  1.00  0.00           H
ATOM   1113 HG22 VAL A  77      48.330  59.570  38.470  1.00  0.00           H
ATOM   1114 HG23 VAL A  77      48.840  60.920  39.620  1.00  0.00           H
ATOM   1115  C   VAL A  77      52.340  60.120  39.440  1.00  0.00           C
ATOM   1116  O   VAL A  77      52.400  61.300  38.930  1.00  0.00           O
ATOM   1117  N   ALA A  78      53.320  59.230  39.180  1.00  0.00           N
ATOM   1118  HN  ALA A  78      53.390  58.340  39.630  1.00  0.00           H
ATOM   1119  CA  ALA A  78      54.270  59.450  38.060  1.00  0.00           C
ATOM   1120  HA  ALA A  78      54.640  60.410  38.370  1.00  0.00           H
ATOM   1121  CB  ALA A  78      55.230  58.270  38.230  1.00  0.00           C
ATOM   1122  HB1 ALA A  78      54.630  57.340  38.170  1.00  0.00           H
ATOM   1123  HB2 ALA A  78      56.020  58.240  37.450  1.00  0.00           H
ATOM   1124  HB3 ALA A  78      55.790  58.270  39.190  1.00  0.00           H
ATOM   1125  C   ALA A  78      53.700  59.600  36.630  1.00  0.00           C
ATOM   1126  O   ALA A  78      52.870  58.810  36.200  1.00  0.00           O
ATOM   1127  N   GLN A  79      54.210  60.500  35.810  1.00  0.00           N
ATOM   1128  HN  GLN A  79      54.940  61.070  36.200  1.00  0.00           H
ATOM   1129  CA  GLN A  79      53.970  60.720  34.440  1.00  0.00           C
ATOM   1130  HA  GLN A  79      52.940  60.870  34.140  1.00  0.00           H
ATOM   1131  CB  GLN A  79      54.650  62.090  34.070  1.00  0.00           C
ATOM   1132  HB1 GLN A  79      54.340  62.280  33.020  1.00  0.00           H
ATOM   1133  HB2 GLN A  79      55.750  61.970  34.090  1.00  0.00           H
ATOM   1134  CG  GLN A  79      54.280  63.300  35.000  1.00  0.00           C
ATOM   1135  HG1 GLN A  79      54.710  64.220  34.550  1.00  0.00           H
ATOM   1136  HG2 GLN A  79      54.840  63.180  35.950  1.00  0.00           H
ATOM   1137  CD  GLN A  79      52.790  63.340  35.350  1.00  0.00           C
ATOM   1138  OE1 GLN A  79      51.880  62.990  34.590  1.00  0.00           O
ATOM   1139  NE2 GLN A  79      52.520  63.620  36.620  1.00  0.00           N
ATOM   1140 HE21 GLN A  79      51.630  63.440  37.040  1.00  0.00           H
ATOM   1141 HE22 GLN A  79      53.260  63.800  37.280  1.00  0.00           H
ATOM   1142  C   GLN A  79      54.420  59.650  33.450  1.00  0.00           C
ATOM   1143  O   GLN A  79      55.430  58.970  33.670  1.00  0.00           O
ATOM   1144  N   LYS A  80      53.650  59.480  32.400  1.00  0.00           N
ATOM   1145  HN  LYS A  80      52.950  60.160  32.200  1.00  0.00           H
ATOM   1146  CA  LYS A  80      54.010  58.570  31.270  1.00  0.00           C
ATOM   1147  HA  LYS A  80      53.220  58.770  30.560  1.00  0.00           H
ATOM   1148  CB  LYS A  80      55.390  58.860  30.600  1.00  0.00           C
ATOM   1149  HB1 LYS A  80      55.410  58.330  29.630  1.00  0.00           H
ATOM   1150  HB2 LYS A  80      56.110  58.320  31.260  1.00  0.00           H
ATOM   1151  CG  LYS A  80      55.610  60.300  30.170  1.00  0.00           C
ATOM   1152  HG1 LYS A  80      56.630  60.290  29.750  1.00  0.00           H
ATOM   1153  HG2 LYS A  80      55.500  60.990  31.040  1.00  0.00           H
ATOM   1154  CD  LYS A  80      54.680  60.810  29.000  1.00  0.00           C
ATOM   1155  HD1 LYS A  80      53.880  60.030  29.030  1.00  0.00           H
ATOM   1156  HD2 LYS A  80      54.110  61.670  29.430  1.00  0.00           H
ATOM   1157  CE  LYS A  80      55.310  61.010  27.670  1.00  0.00           C
ATOM   1158  HE1 LYS A  80      55.860  60.110  27.310  1.00  0.00           H
ATOM   1159  HE2 LYS A  80      55.980  61.890  27.710  1.00  0.00           H
ATOM   1160  NZ  LYS A  80      54.220  61.320  26.700  1.00  0.00           N
ATOM   1161  HZ1 LYS A  80      53.650  62.110  27.070  1.00  0.00           H
ATOM   1162  HZ2 LYS A  80      54.600  61.650  25.790  1.00  0.00           H
ATOM   1163  HZ3 LYS A  80      53.570  60.520  26.540  1.00  0.00           H
ATOM   1164  C   LYS A  80      53.730  57.100  31.560  1.00  0.00           C
ATOM   1165  O   LYS A  80      54.230  56.240  30.860  1.00  0.00           O
ATOM   1166  N   THR A  81      53.040  56.750  32.650  1.00  0.00           N
ATOM   1167  HN  THR A  81      52.680  57.480  33.240  1.00  0.00           H
ATOM   1168  CA  THR A  81      52.800  55.310  33.020  1.00  0.00           C
ATOM   1169  HA  THR A  81      53.010  54.700  32.160  1.00  0.00           H
ATOM   1170  CB  THR A  81      53.680  54.790  34.210  1.00  0.00           C
ATOM   1171  HB  THR A  81      54.660  55.250  34.000  1.00  0.00           H
ATOM   1172  OG1 THR A  81      53.680  53.380  34.380  1.00  0.00           O
ATOM   1173  HG1 THR A  81      54.280  53.130  33.670  1.00  0.00           H
ATOM   1174  CG2 THR A  81      53.220  55.310  35.560  1.00  0.00           C
ATOM   1175 HG21 THR A  81      53.020  56.400  35.560  1.00  0.00           H
ATOM   1176 HG22 THR A  81      52.340  54.750  35.930  1.00  0.00           H
ATOM   1177 HG23 THR A  81      53.970  55.130  36.350  1.00  0.00           H
ATOM   1178  C   THR A  81      51.300  55.130  33.300  1.00  0.00           C
ATOM   1179  O   THR A  81      50.600  56.140  33.250  1.00  0.00           O
ATOM   1180  N   VAL A  82      50.920  53.860  33.350  1.00  0.00           N
ATOM   1181  HN  VAL A  82      51.590  53.140  33.190  1.00  0.00           H
ATOM   1182  CA  VAL A  82      49.680  53.380  33.920  1.00  0.00           C
ATOM   1183  HA  VAL A  82      48.870  54.060  33.690  1.00  0.00           H
ATOM   1184  CB  VAL A  82      49.160  52.040  33.390  1.00  0.00           C
ATOM   1185  HB  VAL A  82      48.820  52.190  32.350  1.00  0.00           H
ATOM   1186  CG1 VAL A  82      50.280  50.960  33.420  1.00  0.00           C
ATOM   1187 HG11 VAL A  82      51.220  51.240  32.910  1.00  0.00           H
ATOM   1188 HG12 VAL A  82      50.480  50.770  34.500  1.00  0.00           H
ATOM   1189 HG13 VAL A  82      49.870  50.020  33.000  1.00  0.00           H
ATOM   1190  CG2 VAL A  82      48.010  51.400  34.190  1.00  0.00           C
ATOM   1191 HG21 VAL A  82      47.240  52.150  34.470  1.00  0.00           H
ATOM   1192 HG22 VAL A  82      47.580  50.550  33.620  1.00  0.00           H
ATOM   1193 HG23 VAL A  82      48.440  51.110  35.170  1.00  0.00           H
ATOM   1194  C   VAL A  82      49.900  53.320  35.460  1.00  0.00           C
ATOM   1195  O   VAL A  82      50.850  52.730  35.910  1.00  0.00           O
ATOM   1196  N   GLU A  83      48.870  53.810  36.270  1.00  0.00           N
ATOM   1197  HN  GLU A  83      48.080  54.240  35.850  1.00  0.00           H
ATOM   1198  CA  GLU A  83      48.870  53.840  37.800  1.00  0.00           C
ATOM   1199  HA  GLU A  83      48.140  54.600  38.030  1.00  0.00           H
ATOM   1200  CB  GLU A  83      48.700  52.410  38.310  1.00  0.00           C
ATOM   1201  HB1 GLU A  83      48.880  52.390  39.410  1.00  0.00           H
ATOM   1202  HB2 GLU A  83      49.440  51.700  37.900  1.00  0.00           H
ATOM   1203  CG  GLU A  83      47.310  51.840  38.010  1.00  0.00           C
ATOM   1204  HG1 GLU A  83      47.110  51.610  36.940  1.00  0.00           H
ATOM   1205  HG2 GLU A  83      46.510  52.570  38.270  1.00  0.00           H
ATOM   1206  CD  GLU A  83      46.960  50.550  38.720  1.00  0.00           C
ATOM   1207  OE1 GLU A  83      47.880  49.990  39.380  1.00  0.00           O
ATOM   1208  OE2 GLU A  83      45.830  50.060  38.570  1.00  0.00           O
ATOM   1209  C   GLU A  83      50.070  54.570  38.370  1.00  0.00           C
ATOM   1210  O   GLU A  83      50.530  55.600  37.840  1.00  0.00           O
ATOM   1211  N   GLY A  84      50.590  54.220  39.560  1.00  0.00           N
ATOM   1212  HN  GLY A  84      50.070  53.560  40.090  1.00  0.00           H
ATOM   1213  CA  GLY A  84      51.910  54.670  40.040  1.00  0.00           C
ATOM   1214  HA1 GLY A  84      51.900  55.740  40.080  1.00  0.00           H
ATOM   1215  HA2 GLY A  84      52.150  54.160  40.960  1.00  0.00           H
ATOM   1216  C   GLY A  84      53.110  54.340  39.160  1.00  0.00           C
ATOM   1217  O   GLY A  84      53.100  53.510  38.220  1.00  0.00           O
ATOM   1218  N   ALA A  85      54.240  54.840  39.590  1.00  0.00           N
ATOM   1219  HN  ALA A  85      54.130  55.470  40.360  1.00  0.00           H
ATOM   1220  CA  ALA A  85      55.570  54.710  39.000  1.00  0.00           C
ATOM   1221  HA  ALA A  85      55.610  55.410  38.180  1.00  0.00           H
ATOM   1222  CB  ALA A  85      56.640  55.110  40.010  1.00  0.00           C
ATOM   1223  HB1 ALA A  85      56.340  55.950  40.660  1.00  0.00           H
ATOM   1224  HB2 ALA A  85      56.870  54.410  40.840  1.00  0.00           H
ATOM   1225  HB3 ALA A  85      57.620  55.490  39.630  1.00  0.00           H
ATOM   1226  C   ALA A  85      56.050  53.420  38.290  1.00  0.00           C
ATOM   1227  O   ALA A  85      55.770  52.270  38.610  1.00  0.00           O
ATOM   1228  N   GLY A  86      56.800  53.680  37.270  1.00  0.00           N
ATOM   1229  HN  GLY A  86      56.950  54.590  36.900  1.00  0.00           H
ATOM   1230  CA  GLY A  86      57.440  52.590  36.530  1.00  0.00           C
ATOM   1231  HA1 GLY A  86      58.080  53.030  35.780  1.00  0.00           H
ATOM   1232  HA2 GLY A  86      58.040  52.070  37.260  1.00  0.00           H
ATOM   1233  C   GLY A  86      56.490  51.560  35.770  1.00  0.00           C
ATOM   1234  O   GLY A  86      55.270  51.540  36.020  1.00  0.00           O
ATOM   1235  N   SER A  87      57.060  50.750  34.870  1.00  0.00           N
ATOM   1236  HN  SER A  87      58.010  50.870  34.600  1.00  0.00           H
ATOM   1237  CA  SER A  87      56.290  49.690  34.190  1.00  0.00           C
ATOM   1238  HA  SER A  87      55.220  49.780  34.300  1.00  0.00           H
ATOM   1239  CB  SER A  87      56.420  49.780  32.630  1.00  0.00           C
ATOM   1240  HB1 SER A  87      57.500  49.870  32.380  1.00  0.00           H
ATOM   1241  HB2 SER A  87      56.030  50.780  32.350  1.00  0.00           H
ATOM   1242  OG  SER A  87      55.930  48.680  31.870  1.00  0.00           O
ATOM   1243  HG1 SER A  87      54.980  48.730  31.940  1.00  0.00           H
ATOM   1244  C   SER A  87      56.720  48.320  34.630  1.00  0.00           C
ATOM   1245  O   SER A  87      57.910  48.010  34.650  1.00  0.00           O
ATOM   1246  N   ILE A  88      55.750  47.420  35.050  1.00  0.00           N
ATOM   1247  HN  ILE A  88      54.800  47.710  34.900  1.00  0.00           H
ATOM   1248  CA  ILE A  88      55.930  46.240  35.730  1.00  0.00           C
ATOM   1249  HA  ILE A  88      56.980  45.990  35.650  1.00  0.00           H
ATOM   1250  CB  ILE A  88      55.650  46.330  37.290  1.00  0.00           C
ATOM   1251  HB  ILE A  88      56.450  47.040  37.620  1.00  0.00           H
ATOM   1252  CG2 ILE A  88      54.340  47.010  37.610  1.00  0.00           C
ATOM   1253 HG21 ILE A  88      53.440  46.690  37.040  1.00  0.00           H
ATOM   1254 HG22 ILE A  88      54.090  46.840  38.680  1.00  0.00           H
ATOM   1255 HG23 ILE A  88      54.440  48.080  37.360  1.00  0.00           H
ATOM   1256  CG1 ILE A  88      55.820  44.980  37.990  1.00  0.00           C
ATOM   1257 HG11 ILE A  88      55.100  44.270  37.530  1.00  0.00           H
ATOM   1258 HG12 ILE A  88      55.530  45.080  39.050  1.00  0.00           H
ATOM   1259  CD  ILE A  88      57.200  44.260  37.920  1.00  0.00           C
ATOM   1260  HD1 ILE A  88      57.830  45.020  38.410  1.00  0.00           H
ATOM   1261  HD2 ILE A  88      57.270  43.400  38.610  1.00  0.00           H
ATOM   1262  HD3 ILE A  88      57.630  44.080  36.910  1.00  0.00           H
ATOM   1263  C   ILE A  88      55.050  45.180  35.060  1.00  0.00           C
ATOM   1264  O   ILE A  88      53.810  45.310  35.070  1.00  0.00           O
ATOM   1265  N   ALA A  89      55.690  44.130  34.520  1.00  0.00           N
ATOM   1266  HN  ALA A  89      56.670  44.150  34.350  1.00  0.00           H
ATOM   1267  CA  ALA A  89      54.980  42.960  33.960  1.00  0.00           C
ATOM   1268  HA  ALA A  89      54.180  43.380  33.380  1.00  0.00           H
ATOM   1269  CB  ALA A  89      55.810  42.190  32.910  1.00  0.00           C
ATOM   1270  HB1 ALA A  89      55.120  41.620  32.240  1.00  0.00           H
ATOM   1271  HB2 ALA A  89      56.390  42.920  32.310  1.00  0.00           H
ATOM   1272  HB3 ALA A  89      56.640  41.570  33.320  1.00  0.00           H
ATOM   1273  C   ALA A  89      54.180  42.140  34.980  1.00  0.00           C
ATOM   1274  O   ALA A  89      54.590  41.780  36.100  1.00  0.00           O
ATOM   1275  N   ALA A  90      52.910  41.830  34.680  1.00  0.00           N
ATOM   1276  HN  ALA A  90      52.550  42.030  33.770  1.00  0.00           H
ATOM   1277  CA  ALA A  90      51.890  41.260  35.660  1.00  0.00           C
ATOM   1278  HA  ALA A  90      51.730  42.000  36.430  1.00  0.00           H
ATOM   1279  CB  ALA A  90      50.520  41.360  35.080  1.00  0.00           C
ATOM   1280  HB1 ALA A  90      50.420  40.920  34.060  1.00  0.00           H
ATOM   1281  HB2 ALA A  90      49.740  40.840  35.670  1.00  0.00           H
ATOM   1282  HB3 ALA A  90      50.310  42.410  34.800  1.00  0.00           H
ATOM   1283  C   ALA A  90      52.220  39.850  36.250  1.00  0.00           C
ATOM   1284  O   ALA A  90      52.550  38.840  35.550  1.00  0.00           O
ATOM   1285  N   ALA A  91      52.100  39.680  37.600  1.00  0.00           N
ATOM   1286  HN  ALA A  91      51.650  40.410  38.110  1.00  0.00           H
ATOM   1287  CA  ALA A  91      52.170  38.360  38.230  1.00  0.00           C
ATOM   1288  HA  ALA A  91      53.100  37.940  37.890  1.00  0.00           H
ATOM   1289  CB  ALA A  91      52.210  38.500  39.810  1.00  0.00           C
ATOM   1290  HB1 ALA A  91      51.260  38.980  40.140  1.00  0.00           H
ATOM   1291  HB2 ALA A  91      52.380  37.470  40.170  1.00  0.00           H
ATOM   1292  HB3 ALA A  91      53.010  39.180  40.190  1.00  0.00           H
ATOM   1293  C   ALA A  91      51.070  37.510  37.810  1.00  0.00           C
ATOM   1294  O   ALA A  91      49.990  37.920  37.370  1.00  0.00           O
ATOM   1295  N   THR A  92      51.390  36.210  37.730  1.00  0.00           N
ATOM   1296  HN  THR A  92      52.320  35.840  37.810  1.00  0.00           H
ATOM   1297  CA  THR A  92      50.400  35.210  37.490  1.00  0.00           C
ATOM   1298  HA  THR A  92      49.590  35.670  36.940  1.00  0.00           H
ATOM   1299  CB  THR A  92      50.970  33.980  36.720  1.00  0.00           C
ATOM   1300  HB  THR A  92      51.880  33.640  37.260  1.00  0.00           H
ATOM   1301  OG1 THR A  92      51.250  34.410  35.380  1.00  0.00           O
ATOM   1302  HG1 THR A  92      52.070  34.910  35.380  1.00  0.00           H
ATOM   1303  CG2 THR A  92      49.980  32.810  36.640  1.00  0.00           C
ATOM   1304 HG21 THR A  92      49.830  32.280  37.610  1.00  0.00           H
ATOM   1305 HG22 THR A  92      49.010  33.140  36.230  1.00  0.00           H
ATOM   1306 HG23 THR A  92      50.420  32.070  35.930  1.00  0.00           H
ATOM   1307  C   THR A  92      49.740  34.930  38.790  1.00  0.00           C
ATOM   1308  O   THR A  92      50.440  34.690  39.780  1.00  0.00           O
ATOM   1309  N   GLY A  93      48.400  34.740  38.710  1.00  0.00           N
ATOM   1310  HN  GLY A  93      47.990  34.800  37.810  1.00  0.00           H
ATOM   1311  CA  GLY A  93      47.450  34.460  39.810  1.00  0.00           C
ATOM   1312  HA1 GLY A  93      46.460  34.320  39.410  1.00  0.00           H
ATOM   1313  HA2 GLY A  93      47.750  33.630  40.430  1.00  0.00           H
ATOM   1314  C   GLY A  93      47.170  35.670  40.690  1.00  0.00           C
ATOM   1315  O   GLY A  93      47.050  35.600  41.920  1.00  0.00           O
ATOM   1316  N   PHE A  94      47.140  36.860  39.970  1.00  0.00           N
ATOM   1317  HN  PHE A  94      47.400  36.880  39.010  1.00  0.00           H
ATOM   1318  CA  PHE A  94      46.850  38.210  40.500  1.00  0.00           C
ATOM   1319  HA  PHE A  94      45.960  38.070  41.100  1.00  0.00           H
ATOM   1320  CB  PHE A  94      48.080  38.780  41.170  1.00  0.00           C
ATOM   1321  HB1 PHE A  94      48.800  39.090  40.380  1.00  0.00           H
ATOM   1322  HB2 PHE A  94      48.520  37.940  41.750  1.00  0.00           H
ATOM   1323  CG  PHE A  94      47.590  39.950  42.070  1.00  0.00           C
ATOM   1324  CD1 PHE A  94      47.740  41.220  41.640  1.00  0.00           C
ATOM   1325  HD1 PHE A  94      48.270  41.410  40.720  1.00  0.00           H
ATOM   1326  CE1 PHE A  94      47.340  42.330  42.300  1.00  0.00           C
ATOM   1327  HE1 PHE A  94      47.380  43.320  41.860  1.00  0.00           H
ATOM   1328  CZ  PHE A  94      46.640  42.130  43.570  1.00  0.00           C
ATOM   1329  HZ  PHE A  94      46.210  42.940  44.140  1.00  0.00           H
ATOM   1330  CD2 PHE A  94      47.030  39.700  43.330  1.00  0.00           C
ATOM   1331  HD2 PHE A  94      46.980  38.700  43.750  1.00  0.00           H
ATOM   1332  CE2 PHE A  94      46.610  40.830  44.060  1.00  0.00           C
ATOM   1333  HE2 PHE A  94      46.230  40.570  45.030  1.00  0.00           H
ATOM   1334  C   PHE A  94      46.270  38.970  39.330  1.00  0.00           C
ATOM   1335  O   PHE A  94      46.650  38.690  38.170  1.00  0.00           O
ATOM   1336  N   VAL A  95      45.390  39.980  39.510  1.00  0.00           N
ATOM   1337  HN  VAL A  95      44.940  40.220  40.360  1.00  0.00           H
ATOM   1338  CA  VAL A  95      44.730  40.770  38.430  1.00  0.00           C
ATOM   1339  HA  VAL A  95      45.070  40.380  37.480  1.00  0.00           H
ATOM   1340  CB  VAL A  95      43.210  40.620  38.460  1.00  0.00           C
ATOM   1341  HB  VAL A  95      42.890  40.910  39.490  1.00  0.00           H
ATOM   1342  CG1 VAL A  95      42.650  41.620  37.410  1.00  0.00           C
ATOM   1343 HG11 VAL A  95      41.660  41.250  37.080  1.00  0.00           H
ATOM   1344 HG12 VAL A  95      42.630  42.640  37.840  1.00  0.00           H
ATOM   1345 HG13 VAL A  95      43.330  41.580  36.530  1.00  0.00           H
ATOM   1346  CG2 VAL A  95      42.850  39.160  38.110  1.00  0.00           C
ATOM   1347 HG21 VAL A  95      41.750  39.010  38.140  1.00  0.00           H
ATOM   1348 HG22 VAL A  95      43.260  38.810  37.140  1.00  0.00           H
ATOM   1349 HG23 VAL A  95      43.320  38.560  38.920  1.00  0.00           H
ATOM   1350  C   VAL A  95      45.180  42.250  38.470  1.00  0.00           C
ATOM   1351  O   VAL A  95      45.240  42.960  39.470  1.00  0.00           O
ATOM   1352  N   LYS A  96      45.510  42.790  37.280  1.00  0.00           N
ATOM   1353  HN  LYS A  96      45.910  42.120  36.660  1.00  0.00           H
ATOM   1354  CA  LYS A  96      45.880  44.200  37.130  1.00  0.00           C
ATOM   1355  HA  LYS A  96      45.360  44.770  37.890  1.00  0.00           H
ATOM   1356  CB  LYS A  96      47.380  44.530  37.170  1.00  0.00           C
ATOM   1357  HB1 LYS A  96      47.520  45.610  36.930  1.00  0.00           H
ATOM   1358  HB2 LYS A  96      47.830  43.800  36.460  1.00  0.00           H
ATOM   1359  CG  LYS A  96      48.210  44.230  38.500  1.00  0.00           C
ATOM   1360  HG1 LYS A  96      49.300  44.220  38.310  1.00  0.00           H
ATOM   1361  HG2 LYS A  96      47.850  43.200  38.710  1.00  0.00           H
ATOM   1362  CD  LYS A  96      47.990  45.160  39.700  1.00  0.00           C
ATOM   1363  HD1 LYS A  96      46.910  45.170  39.970  1.00  0.00           H
ATOM   1364  HD2 LYS A  96      48.500  44.610  40.520  1.00  0.00           H
ATOM   1365  CE  LYS A  96      48.630  46.540  39.460  1.00  0.00           C
ATOM   1366  HE1 LYS A  96      48.400  46.960  38.460  1.00  0.00           H
ATOM   1367  HE2 LYS A  96      49.730  46.400  39.470  1.00  0.00           H
ATOM   1368  NZ  LYS A  96      48.250  47.460  40.510  1.00  0.00           N
ATOM   1369  HZ1 LYS A  96      48.500  47.010  41.410  1.00  0.00           H
ATOM   1370  HZ2 LYS A  96      48.510  48.470  40.440  1.00  0.00           H
ATOM   1371  HZ3 LYS A  96      47.210  47.470  40.420  1.00  0.00           H
ATOM   1372  C   LYS A  96      45.280  44.800  35.900  1.00  0.00           C
ATOM   1373  O   LYS A  96      45.410  46.040  35.730  1.00  0.00           O
ATOM   1374  N   LYS A  97      44.660  43.940  35.080  1.00  0.00           N
ATOM   1375  HN  LYS A  97      44.480  43.040  35.460  1.00  0.00           H
ATOM   1376  CA  LYS A  97      43.920  44.160  33.820  1.00  0.00           C
ATOM   1377  HA  LYS A  97      43.450  43.220  33.590  1.00  0.00           H
ATOM   1378  CB  LYS A  97      42.750  45.190  33.850  1.00  0.00           C
ATOM   1379  HB1 LYS A  97      42.040  44.990  33.020  1.00  0.00           H
ATOM   1380  HB2 LYS A  97      43.120  46.200  33.590  1.00  0.00           H
ATOM   1381  CG  LYS A  97      41.930  45.090  35.140  1.00  0.00           C
ATOM   1382  HG1 LYS A  97      42.510  45.580  35.950  1.00  0.00           H
ATOM   1383  HG2 LYS A  97      41.640  44.060  35.420  1.00  0.00           H
ATOM   1384  CD  LYS A  97      40.620  45.930  35.050  1.00  0.00           C
ATOM   1385  HD1 LYS A  97      40.940  46.990  35.070  1.00  0.00           H
ATOM   1386  HD2 LYS A  97      40.280  45.770  34.010  1.00  0.00           H
ATOM   1387  CE  LYS A  97      39.620  45.680  36.110  1.00  0.00           C
ATOM   1388  HE1 LYS A  97      39.780  46.100  37.130  1.00  0.00           H
ATOM   1389  HE2 LYS A  97      39.360  44.600  36.160  1.00  0.00           H
ATOM   1390  NZ  LYS A  97      38.320  46.350  35.730  1.00  0.00           N
ATOM   1391  HZ1 LYS A  97      37.790  46.150  36.600  1.00  0.00           H
ATOM   1392  HZ2 LYS A  97      38.310  47.390  35.610  1.00  0.00           H
ATOM   1393  HZ3 LYS A  97      37.910  45.850  34.910  1.00  0.00           H
ATOM   1394  C   LYS A  97      44.800  44.470  32.640  1.00  0.00           C
ATOM   1395  O   LYS A  97      45.880  45.020  32.780  1.00  0.00           O
ATOM   1396  N   ASP A  98      44.300  44.030  31.420  1.00  0.00           N
ATOM   1397  HN  ASP A  98      43.400  43.600  31.340  1.00  0.00           H
ATOM   1398  CA  ASP A  98      44.860  44.440  30.160  1.00  0.00           C
ATOM   1399  HA  ASP A  98      45.930  44.570  30.290  1.00  0.00           H
ATOM   1400  CB  ASP A  98      44.690  43.380  29.060  1.00  0.00           C
ATOM   1401  HB1 ASP A  98      45.180  43.770  28.140  1.00  0.00           H
ATOM   1402  HB2 ASP A  98      43.610  43.240  28.860  1.00  0.00           H
ATOM   1403  CG  ASP A  98      45.360  42.070  29.330  1.00  0.00           C
ATOM   1404  OD1 ASP A  98      45.390  41.200  28.420  1.00  0.00           O
ATOM   1405  OD2 ASP A  98      45.890  41.830  30.490  1.00  0.00           O
ATOM   1406  C   ASP A  98      44.220  45.800  29.820  1.00  0.00           C
ATOM   1407  O   ASP A  98      43.080  46.100  30.230  1.00  0.00           O
ATOM   1408  N   GLN A  99      44.970  46.570  29.000  1.00  0.00           N
ATOM   1409  HN  GLN A  99      45.880  46.260  28.730  1.00  0.00           H
ATOM   1410  CA  GLN A  99      44.700  47.870  28.500  1.00  0.00           C
ATOM   1411  HA  GLN A  99      45.670  48.200  28.130  1.00  0.00           H
ATOM   1412  CB  GLN A  99      43.830  47.640  27.210  1.00  0.00           C
ATOM   1413  HB1 GLN A  99      43.470  48.640  26.890  1.00  0.00           H
ATOM   1414  HB2 GLN A  99      42.930  46.990  27.360  1.00  0.00           H
ATOM   1415  CG  GLN A  99      44.460  47.000  25.970  1.00  0.00           C
ATOM   1416  HG1 GLN A  99      43.840  47.060  25.050  1.00  0.00           H
ATOM   1417  HG2 GLN A  99      44.700  45.920  26.090  1.00  0.00           H
ATOM   1418  CD  GLN A  99      45.850  47.560  25.570  1.00  0.00           C
ATOM   1419  OE1 GLN A  99      46.910  47.040  25.860  1.00  0.00           O
ATOM   1420  NE2 GLN A  99      45.770  48.750  24.950  1.00  0.00           N
ATOM   1421 HE21 GLN A  99      44.880  49.190  24.810  1.00  0.00           H
ATOM   1422 HE22 GLN A  99      46.590  49.270  24.690  1.00  0.00           H
ATOM   1423  C   GLN A  99      44.020  48.940  29.410  1.00  0.00           C
ATOM   1424  O   GLN A  99      42.900  49.360  29.140  1.00  0.00           O
ATOM   1425  N   LEU A 100      44.670  49.340  30.480  1.00  0.00           N
ATOM   1426  HN  LEU A 100      45.590  49.120  30.770  1.00  0.00           H
ATOM   1427  CA  LEU A 100      44.190  50.540  31.190  1.00  0.00           C
ATOM   1428  HA  LEU A 100      43.140  50.740  31.040  1.00  0.00           H
ATOM   1429  CB  LEU A 100      44.470  50.460  32.760  1.00  0.00           C
ATOM   1430  HB1 LEU A 100      44.300  51.460  33.220  1.00  0.00           H
ATOM   1431  HB2 LEU A 100      45.480  50.080  33.020  1.00  0.00           H
ATOM   1432  CG  LEU A 100      43.480  49.530  33.500  1.00  0.00           C
ATOM   1433  HG  LEU A 100      43.310  48.590  32.940  1.00  0.00           H
ATOM   1434  CD1 LEU A 100      44.110  48.900  34.760  1.00  0.00           C
ATOM   1435 HD11 LEU A 100      45.120  48.450  34.620  1.00  0.00           H
ATOM   1436 HD12 LEU A 100      44.270  49.590  35.620  1.00  0.00           H
ATOM   1437 HD13 LEU A 100      43.450  48.080  35.130  1.00  0.00           H
ATOM   1438  CD2 LEU A 100      42.090  50.160  33.730  1.00  0.00           C
ATOM   1439 HD21 LEU A 100      42.260  51.010  34.420  1.00  0.00           H
ATOM   1440 HD22 LEU A 100      41.610  50.530  32.800  1.00  0.00           H
ATOM   1441 HD23 LEU A 100      41.380  49.500  34.270  1.00  0.00           H
ATOM   1442  C   LEU A 100      44.960  51.800  30.750  1.00  0.00           C
ATOM   1443  O   LEU A 100      46.140  51.750  30.420  1.00  0.00           O
ATOM   1444  N   GLY A 101      44.250  52.950  30.600  1.00  0.00           N
ATOM   1445  HN  GLY A 101      43.270  52.980  30.780  1.00  0.00           H
ATOM   1446  CA  GLY A 101      44.900  54.270  30.280  1.00  0.00           C
ATOM   1447  HA1 GLY A 101      45.430  54.010  29.370  1.00  0.00           H
ATOM   1448  HA2 GLY A 101      44.170  55.050  30.160  1.00  0.00           H
ATOM   1449  C   GLY A 101      45.880  54.940  31.240  1.00  0.00           C
ATOM   1450  O   GLY A 101      46.050  54.500  32.390  1.00  0.00           O
ATOM   1451  N   LYS A 102      46.560  55.990  30.730  1.00  0.00           N
ATOM   1452  HN  LYS A 102      46.400  56.270  29.790  1.00  0.00           H
ATOM   1453  CA  LYS A 102      47.850  56.380  31.250  1.00  0.00           C
ATOM   1454  HA  LYS A 102      47.990  55.890  32.200  1.00  0.00           H
ATOM   1455  CB  LYS A 102      49.010  55.930  30.260  1.00  0.00           C
ATOM   1456  HB1 LYS A 102      49.880  56.480  30.670  1.00  0.00           H
ATOM   1457  HB2 LYS A 102      48.750  56.320  29.260  1.00  0.00           H
ATOM   1458  CG  LYS A 102      49.280  54.450  30.310  1.00  0.00           C
ATOM   1459  HG1 LYS A 102      48.410  53.890  29.900  1.00  0.00           H
ATOM   1460  HG2 LYS A 102      49.480  54.160  31.360  1.00  0.00           H
ATOM   1461  CD  LYS A 102      50.480  54.050  29.440  1.00  0.00           C
ATOM   1462  HD1 LYS A 102      51.360  54.520  29.920  1.00  0.00           H
ATOM   1463  HD2 LYS A 102      50.490  52.950  29.600  1.00  0.00           H
ATOM   1464  CE  LYS A 102      50.550  54.440  27.910  1.00  0.00           C
ATOM   1465  HE1 LYS A 102      50.420  55.540  27.810  1.00  0.00           H
ATOM   1466  HE2 LYS A 102      49.750  53.920  27.330  1.00  0.00           H
ATOM   1467  NZ  LYS A 102      51.860  54.030  27.350  1.00  0.00           N
ATOM   1468  HZ1 LYS A 102      52.020  53.110  27.800  1.00  0.00           H
ATOM   1469  HZ2 LYS A 102      51.760  54.060  26.320  1.00  0.00           H
ATOM   1470  HZ3 LYS A 102      52.580  54.730  27.620  1.00  0.00           H
ATOM   1471  C   LYS A 102      47.990  57.870  31.550  1.00  0.00           C
ATOM   1472  O   LYS A 102      47.220  58.790  31.210  1.00  0.00           O
ATOM   1473  N   ASN A 103      48.970  58.130  32.440  1.00  0.00           N
ATOM   1474  HN  ASN A 103      49.420  57.380  32.920  1.00  0.00           H
ATOM   1475  CA  ASN A 103      49.290  59.460  33.020  1.00  0.00           C
ATOM   1476  HA  ASN A 103      48.410  59.980  33.340  1.00  0.00           H
ATOM   1477  CB  ASN A 103      50.230  59.360  34.330  1.00  0.00           C
ATOM   1478  HB1 ASN A 103      50.510  60.360  34.710  1.00  0.00           H
ATOM   1479  HB2 ASN A 103      51.150  58.810  34.060  1.00  0.00           H
ATOM   1480  CG  ASN A 103      49.470  58.660  35.420  1.00  0.00           C
ATOM   1481  OD1 ASN A 103      48.250  58.640  35.470  1.00  0.00           O
ATOM   1482  ND2 ASN A 103      50.270  57.940  36.300  1.00  0.00           N
ATOM   1483 HD21 ASN A 103      51.240  58.180  36.190  1.00  0.00           H
ATOM   1484 HD22 ASN A 103      49.920  57.160  36.820  1.00  0.00           H
ATOM   1485  C   ASN A 103      50.000  60.250  31.990  1.00  0.00           C
ATOM   1486  O   ASN A 103      50.890  59.750  31.350  1.00  0.00           O
ATOM   1487  N   GLU A 104      49.650  61.530  31.920  1.00  0.00           N
ATOM   1488  HN  GLU A 104      48.890  61.920  32.450  1.00  0.00           H
ATOM   1489  CA  GLU A 104      50.170  62.400  30.860  1.00  0.00           C
ATOM   1490  HA  GLU A 104      51.170  62.080  30.620  1.00  0.00           H
ATOM   1491  CB  GLU A 104      49.150  62.190  29.640  1.00  0.00           C
ATOM   1492  HB1 GLU A 104      48.140  62.550  29.940  1.00  0.00           H
ATOM   1493  HB2 GLU A 104      48.960  61.110  29.480  1.00  0.00           H
ATOM   1494  CG  GLU A 104      49.550  62.850  28.330  1.00  0.00           C
ATOM   1495  HG1 GLU A 104      49.230  63.910  28.310  1.00  0.00           H
ATOM   1496  HG2 GLU A 104      49.020  62.370  27.480  1.00  0.00           H
ATOM   1497  CD  GLU A 104      51.070  62.900  28.050  1.00  0.00           C
ATOM   1498  OE1 GLU A 104      51.670  61.920  27.510  1.00  0.00           O
ATOM   1499  OE2 GLU A 104      51.580  64.030  28.220  1.00  0.00           O
ATOM   1500  C   GLU A 104      50.100  63.750  31.380  1.00  0.00           C
ATOM   1501  O   GLU A 104      49.430  64.000  32.370  1.00  0.00           O
ATOM   1502  N   GLU A 105      50.940  64.650  30.800  1.00  0.00           N
ATOM   1503  HN  GLU A 105      51.450  64.310  30.010  1.00  0.00           H
ATOM   1504  CA  GLU A 105      50.890  66.040  31.080  1.00  0.00           C
ATOM   1505  HA  GLU A 105      50.590  66.080  32.120  1.00  0.00           H
ATOM   1506  CB  GLU A 105      52.290  66.640  31.060  1.00  0.00           C
ATOM   1507  HB1 GLU A 105      52.230  67.750  30.990  1.00  0.00           H
ATOM   1508  HB2 GLU A 105      52.880  66.210  30.230  1.00  0.00           H
ATOM   1509  CG  GLU A 105      53.020  66.300  32.340  1.00  0.00           C
ATOM   1510  HG1 GLU A 105      53.350  65.250  32.450  1.00  0.00           H
ATOM   1511  HG2 GLU A 105      52.400  66.530  33.240  1.00  0.00           H
ATOM   1512  CD  GLU A 105      54.330  67.000  32.410  1.00  0.00           C
ATOM   1513  OE1 GLU A 105      55.420  66.560  31.880  1.00  0.00           O
ATOM   1514  OE2 GLU A 105      54.410  68.150  32.970  1.00  0.00           O
ATOM   1515  C   GLU A 105      49.930  66.810  30.090  1.00  0.00           C
ATOM   1516  O   GLU A 105      49.200  67.690  30.500  1.00  0.00           O
ATOM   1517  N   GLY A 106      49.960  66.530  28.820  1.00  0.00           N
ATOM   1518  HN  GLY A 106      50.690  65.930  28.490  1.00  0.00           H
ATOM   1519  CA  GLY A 106      49.050  67.010  27.690  1.00  0.00           C
ATOM   1520  HA1 GLY A 106      49.150  68.080  27.830  1.00  0.00           H
ATOM   1521  HA2 GLY A 106      49.400  66.690  26.730  1.00  0.00           H
ATOM   1522  C   GLY A 106      47.610  66.700  27.850  1.00  0.00           C
ATOM   1523  O   GLY A 106      47.110  66.440  28.930  1.00  0.00           O
ATOM   1524  N   ALA A 107      46.950  66.650  26.700  1.00  0.00           N
ATOM   1525  HN  ALA A 107      47.380  66.970  25.860  1.00  0.00           H
ATOM   1526  CA  ALA A 107      45.580  66.300  26.490  1.00  0.00           C
ATOM   1527  HA  ALA A 107      45.080  66.790  27.310  1.00  0.00           H
ATOM   1528  CB  ALA A 107      45.100  66.990  25.160  1.00  0.00           C
ATOM   1529  HB1 ALA A 107      44.050  66.670  25.000  1.00  0.00           H
ATOM   1530  HB2 ALA A 107      45.190  68.090  25.250  1.00  0.00           H
ATOM   1531  HB3 ALA A 107      45.830  66.810  24.340  1.00  0.00           H
ATOM   1532  C   ALA A 107      45.430  64.730  26.380  1.00  0.00           C
ATOM   1533  O   ALA A 107      46.080  64.230  25.430  1.00  0.00           O
ATOM   1534  N   PRO A 108      44.690  63.970  27.200  1.00  0.00           N
ATOM   1535  CD  PRO A 108      43.630  64.580  28.130  1.00  0.00           C
ATOM   1536  HD1 PRO A 108      44.220  65.090  28.930  1.00  0.00           H
ATOM   1537  HD2 PRO A 108      43.080  65.360  27.560  1.00  0.00           H
ATOM   1538  CA  PRO A 108      44.590  62.530  27.140  1.00  0.00           C
ATOM   1539  HA  PRO A 108      45.570  62.070  27.180  1.00  0.00           H
ATOM   1540  CB  PRO A 108      43.730  62.210  28.380  1.00  0.00           C
ATOM   1541  HB1 PRO A 108      44.380  62.120  29.280  1.00  0.00           H
ATOM   1542  HB2 PRO A 108      43.240  61.210  28.330  1.00  0.00           H
ATOM   1543  CG  PRO A 108      42.840  63.400  28.590  1.00  0.00           C
ATOM   1544  HG1 PRO A 108      42.410  63.530  29.610  1.00  0.00           H
ATOM   1545  HG2 PRO A 108      41.900  63.390  28.000  1.00  0.00           H
ATOM   1546  C   PRO A 108      43.970  62.040  25.890  1.00  0.00           C
ATOM   1547  O   PRO A 108      42.880  62.340  25.500  1.00  0.00           O
ATOM   1548  N   GLN A 109      44.700  61.070  25.230  1.00  0.00           N
ATOM   1549  HN  GLN A 109      45.570  60.700  25.540  1.00  0.00           H
ATOM   1550  CA  GLN A 109      44.400  60.370  23.970  1.00  0.00           C
ATOM   1551  HA  GLN A 109      43.800  61.030  23.360  1.00  0.00           H
ATOM   1552  CB  GLN A 109      45.770  60.290  23.270  1.00  0.00           C
ATOM   1553  HB1 GLN A 109      45.580  59.760  22.310  1.00  0.00           H
ATOM   1554  HB2 GLN A 109      46.480  59.730  23.920  1.00  0.00           H
ATOM   1555  CG  GLN A 109      46.400  61.660  22.940  1.00  0.00           C
ATOM   1556  HG1 GLN A 109      47.370  61.460  22.420  1.00  0.00           H
ATOM   1557  HG2 GLN A 109      46.610  62.320  23.810  1.00  0.00           H
ATOM   1558  CD  GLN A 109      45.470  62.500  22.010  1.00  0.00           C
ATOM   1559  OE1 GLN A 109      45.570  62.350  20.790  1.00  0.00           O
ATOM   1560  NE2 GLN A 109      44.550  63.320  22.570  1.00  0.00           N
ATOM   1561 HE21 GLN A 109      44.620  63.380  23.570  1.00  0.00           H
ATOM   1562 HE22 GLN A 109      43.950  63.730  21.890  1.00  0.00           H
ATOM   1563  C   GLN A 109      43.780  58.970  23.900  1.00  0.00           C
ATOM   1564  O   GLN A 109      44.150  58.090  24.600  1.00  0.00           O
ATOM   1565  N   GLU A 110      42.810  58.780  22.980  1.00  0.00           N
ATOM   1566  HN  GLU A 110      42.610  59.500  22.320  1.00  0.00           H
ATOM   1567  CA  GLU A 110      41.950  57.600  22.870  1.00  0.00           C
ATOM   1568  HA  GLU A 110      41.610  57.420  23.880  1.00  0.00           H
ATOM   1569  CB  GLU A 110      40.680  57.760  21.960  1.00  0.00           C
ATOM   1570  HB1 GLU A 110      40.090  56.820  22.070  1.00  0.00           H
ATOM   1571  HB2 GLU A 110      40.780  57.890  20.860  1.00  0.00           H
ATOM   1572  CG  GLU A 110      39.720  58.750  22.630  1.00  0.00           C
ATOM   1573  HG1 GLU A 110      40.260  59.670  22.960  1.00  0.00           H
ATOM   1574  HG2 GLU A 110      39.110  58.300  23.440  1.00  0.00           H
ATOM   1575  CD  GLU A 110      38.710  59.170  21.560  1.00  0.00           C
ATOM   1576  OE1 GLU A 110      38.160  58.250  20.920  1.00  0.00           O
ATOM   1577  OE2 GLU A 110      38.430  60.400  21.370  1.00  0.00           O
ATOM   1578  C   GLU A 110      42.670  56.310  22.560  1.00  0.00           C
ATOM   1579  O   GLU A 110      43.710  56.310  21.880  1.00  0.00           O
ATOM   1580  N   GLY A 111      42.260  55.180  23.120  1.00  0.00           N
ATOM   1581  HN  GLY A 111      41.350  55.190  23.520  1.00  0.00           H
ATOM   1582  CA  GLY A 111      42.910  53.950  22.860  1.00  0.00           C
ATOM   1583  HA1 GLY A 111      43.930  54.130  23.180  1.00  0.00           H
ATOM   1584  HA2 GLY A 111      42.340  53.250  23.450  1.00  0.00           H
ATOM   1585  C   GLY A 111      42.680  53.510  21.390  1.00  0.00           C
ATOM   1586  O   GLY A 111      41.640  53.850  20.770  1.00  0.00           O
ATOM   1587  N   ILE A 112      43.550  52.670  20.800  1.00  0.00           N
ATOM   1588  HN  ILE A 112      44.440  52.330  21.100  1.00  0.00           H
ATOM   1589  CA  ILE A 112      43.240  52.080  19.530  1.00  0.00           C
ATOM   1590  HA  ILE A 112      43.020  52.830  18.770  1.00  0.00           H
ATOM   1591  CB  ILE A 112      44.490  51.320  19.030  1.00  0.00           C
ATOM   1592  HB  ILE A 112      44.760  50.580  19.820  1.00  0.00           H
ATOM   1593  CG2 ILE A 112      44.220  50.480  17.680  1.00  0.00           C
ATOM   1594 HG21 ILE A 112      43.570  49.600  17.860  1.00  0.00           H
ATOM   1595 HG22 ILE A 112      43.810  51.170  16.900  1.00  0.00           H
ATOM   1596 HG23 ILE A 112      45.170  50.130  17.230  1.00  0.00           H
ATOM   1597  CG1 ILE A 112      45.700  52.240  18.780  1.00  0.00           C
ATOM   1598 HG11 ILE A 112      46.570  51.580  18.530  1.00  0.00           H
ATOM   1599 HG12 ILE A 112      46.010  52.830  19.670  1.00  0.00           H
ATOM   1600  CD  ILE A 112      45.630  53.180  17.580  1.00  0.00           C
ATOM   1601  HD1 ILE A 112      46.390  53.990  17.690  1.00  0.00           H
ATOM   1602  HD2 ILE A 112      45.850  52.560  16.690  1.00  0.00           H
ATOM   1603  HD3 ILE A 112      44.720  53.800  17.450  1.00  0.00           H
ATOM   1604  C   ILE A 112      41.990  51.230  19.480  1.00  0.00           C
ATOM   1605  O   ILE A 112      41.220  51.420  18.540  1.00  0.00           O
ATOM   1606  N   LEU A 113      41.800  50.290  20.490  1.00  0.00           N
ATOM   1607  HN  LEU A 113      42.400  50.310  21.280  1.00  0.00           H
ATOM   1608  CA  LEU A 113      40.760  49.250  20.420  1.00  0.00           C
ATOM   1609  HA  LEU A 113      40.880  48.770  19.460  1.00  0.00           H
ATOM   1610  CB  LEU A 113      41.060  48.130  21.510  1.00  0.00           C
ATOM   1611  HB1 LEU A 113      40.330  47.310  21.320  1.00  0.00           H
ATOM   1612  HB2 LEU A 113      40.740  48.430  22.530  1.00  0.00           H
ATOM   1613  CG  LEU A 113      42.480  47.580  21.480  1.00  0.00           C
ATOM   1614  HG  LEU A 113      43.230  48.360  21.730  1.00  0.00           H
ATOM   1615  CD1 LEU A 113      42.580  46.540  22.600  1.00  0.00           C
ATOM   1616 HD11 LEU A 113      43.610  46.150  22.710  1.00  0.00           H
ATOM   1617 HD12 LEU A 113      42.510  47.160  23.530  1.00  0.00           H
ATOM   1618 HD13 LEU A 113      41.740  45.820  22.620  1.00  0.00           H
ATOM   1619  CD2 LEU A 113      42.930  46.910  20.210  1.00  0.00           C
ATOM   1620 HD21 LEU A 113      42.390  45.940  20.190  1.00  0.00           H
ATOM   1621 HD22 LEU A 113      42.730  47.520  19.310  1.00  0.00           H
ATOM   1622 HD23 LEU A 113      44.020  46.820  20.370  1.00  0.00           H
ATOM   1623  C   LEU A 113      39.330  49.780  20.520  1.00  0.00           C
ATOM   1624  O   LEU A 113      39.060  50.700  21.260  1.00  0.00           O
ATOM   1625  N   GLU A 114      38.370  49.070  19.880  1.00  0.00           N
ATOM   1626  HN  GLU A 114      38.580  48.270  19.320  1.00  0.00           H
ATOM   1627  CA  GLU A 114      36.920  49.340  19.910  1.00  0.00           C
ATOM   1628  HA  GLU A 114      36.840  50.410  19.800  1.00  0.00           H
ATOM   1629  CB  GLU A 114      36.180  48.680  18.680  1.00  0.00           C
ATOM   1630  HB1 GLU A 114      35.090  48.730  18.890  1.00  0.00           H
ATOM   1631  HB2 GLU A 114      36.300  47.570  18.740  1.00  0.00           H
ATOM   1632  CG  GLU A 114      36.620  49.300  17.210  1.00  0.00           C
ATOM   1633  HG1 GLU A 114      37.700  49.050  17.130  1.00  0.00           H
ATOM   1634  HG2 GLU A 114      36.630  50.400  17.070  1.00  0.00           H
ATOM   1635  CD  GLU A 114      35.880  48.650  16.100  1.00  0.00           C
ATOM   1636  OE1 GLU A 114      35.370  47.520  16.280  1.00  0.00           O
ATOM   1637  OE2 GLU A 114      35.800  49.290  15.030  1.00  0.00           O
ATOM   1638  C   GLU A 114      36.270  49.000  21.260  1.00  0.00           C
ATOM   1639  O   GLU A 114      36.640  48.080  22.020  1.00  0.00           O
ATOM   1640  N   ASP A 115      35.250  49.770  21.690  1.00  0.00           N
ATOM   1641  HN  ASP A 115      34.800  50.430  21.110  1.00  0.00           H
ATOM   1642  CA  ASP A 115      34.420  49.450  22.830  1.00  0.00           C
ATOM   1643  HA  ASP A 115      35.010  49.350  23.740  1.00  0.00           H
ATOM   1644  CB  ASP A 115      33.340  50.540  23.040  1.00  0.00           C
ATOM   1645  HB1 ASP A 115      32.600  50.200  23.800  1.00  0.00           H
ATOM   1646  HB2 ASP A 115      32.890  50.560  22.020  1.00  0.00           H
ATOM   1647  CG  ASP A 115      33.850  51.920  23.400  1.00  0.00           C
ATOM   1648  OD1 ASP A 115      33.040  52.830  23.370  1.00  0.00           O
ATOM   1649  OD2 ASP A 115      35.110  52.070  23.670  1.00  0.00           O
ATOM   1650  C   ASP A 115      33.700  48.070  22.840  1.00  0.00           C
ATOM   1651  O   ASP A 115      33.410  47.560  21.790  1.00  0.00           O
ATOM   1652  N   MET A 116      33.520  47.580  24.050  1.00  0.00           N
ATOM   1653  HN  MET A 116      33.860  48.180  24.780  1.00  0.00           H
ATOM   1654  CA  MET A 116      32.860  46.330  24.290  1.00  0.00           C
ATOM   1655  HA  MET A 116      33.190  45.480  23.710  1.00  0.00           H
ATOM   1656  CB  MET A 116      33.090  45.800  25.790  1.00  0.00           C
ATOM   1657  HB1 MET A 116      32.480  44.880  25.880  1.00  0.00           H
ATOM   1658  HB2 MET A 116      32.710  46.530  26.540  1.00  0.00           H
ATOM   1659  CG  MET A 116      34.490  45.560  26.140  1.00  0.00           C
ATOM   1660  HG1 MET A 116      34.360  45.380  27.230  1.00  0.00           H
ATOM   1661  HG2 MET A 116      35.050  46.520  26.200  1.00  0.00           H
ATOM   1662  SD  MET A 116      35.380  44.260  25.260  1.00  0.00           S
ATOM   1663  CE  MET A 116      36.950  44.000  26.130  1.00  0.00           C
ATOM   1664  HE1 MET A 116      37.450  44.990  26.200  1.00  0.00           H
ATOM   1665  HE2 MET A 116      36.780  43.580  27.140  1.00  0.00           H
ATOM   1666  HE3 MET A 116      37.720  43.400  25.610  1.00  0.00           H
ATOM   1667  C   MET A 116      31.280  46.470  24.040  1.00  0.00           C
ATOM   1668  O   MET A 116      30.820  47.560  24.330  1.00  0.00           O
ATOM   1669  N   PRO A 117      30.440  45.470  23.560  1.00  0.00           N
ATOM   1670  CD  PRO A 117      30.930  44.140  23.160  1.00  0.00           C
ATOM   1671  HD1 PRO A 117      31.860  44.290  22.580  1.00  0.00           H
ATOM   1672  HD2 PRO A 117      31.180  43.540  24.060  1.00  0.00           H
ATOM   1673  CA  PRO A 117      28.980  45.610  23.360  1.00  0.00           C
ATOM   1674  HA  PRO A 117      28.900  46.130  22.420  1.00  0.00           H
ATOM   1675  CB  PRO A 117      28.590  44.150  23.090  1.00  0.00           C
ATOM   1676  HB1 PRO A 117      27.660  44.080  22.490  1.00  0.00           H
ATOM   1677  HB2 PRO A 117      28.370  43.680  24.070  1.00  0.00           H
ATOM   1678  CG  PRO A 117      29.720  43.570  22.370  1.00  0.00           C
ATOM   1679  HG1 PRO A 117      29.730  43.940  21.320  1.00  0.00           H
ATOM   1680  HG2 PRO A 117      29.770  42.460  22.360  1.00  0.00           H
ATOM   1681  C   PRO A 117      28.120  46.350  24.370  1.00  0.00           C
ATOM   1682  O   PRO A 117      28.380  46.330  25.550  1.00  0.00           O
ATOM   1683  N   VAL A 118      27.160  47.060  23.750  1.00  0.00           N
ATOM   1684  HN  VAL A 118      27.030  47.080  22.760  1.00  0.00           H
ATOM   1685  CA  VAL A 118      26.040  47.660  24.430  1.00  0.00           C
ATOM   1686  HA  VAL A 118      25.390  48.090  23.690  1.00  0.00           H
ATOM   1687  CB  VAL A 118      25.150  46.710  25.140  1.00  0.00           C
ATOM   1688  HB  VAL A 118      25.720  46.110  25.880  1.00  0.00           H
ATOM   1689  CG1 VAL A 118      24.090  47.550  25.880  1.00  0.00           C
ATOM   1690 HG11 VAL A 118      23.500  48.190  25.180  1.00  0.00           H
ATOM   1691 HG12 VAL A 118      23.370  46.860  26.370  1.00  0.00           H
ATOM   1692 HG13 VAL A 118      24.510  48.180  26.690  1.00  0.00           H
ATOM   1693  CG2 VAL A 118      24.600  45.670  24.160  1.00  0.00           C
ATOM   1694 HG21 VAL A 118      23.920  44.970  24.690  1.00  0.00           H
ATOM   1695 HG22 VAL A 118      24.050  46.140  23.310  1.00  0.00           H
ATOM   1696 HG23 VAL A 118      25.350  44.990  23.700  1.00  0.00           H
ATOM   1697  C   VAL A 118      26.510  48.850  25.260  1.00  0.00           C
ATOM   1698  O   VAL A 118      27.000  48.760  26.400  1.00  0.00           O
ATOM   1699  N   ASP A 119      26.500  50.060  24.740  1.00  0.00           N
ATOM   1700  HN  ASP A 119      26.100  50.230  23.840  1.00  0.00           H
ATOM   1701  CA  ASP A 119      26.980  51.290  25.390  1.00  0.00           C
ATOM   1702  HA  ASP A 119      27.960  50.970  25.710  1.00  0.00           H
ATOM   1703  CB  ASP A 119      27.190  52.580  24.490  1.00  0.00           C
ATOM   1704  HB1 ASP A 119      27.370  53.530  25.030  1.00  0.00           H
ATOM   1705  HB2 ASP A 119      26.250  52.710  23.900  1.00  0.00           H
ATOM   1706  CG  ASP A 119      28.310  52.260  23.470  1.00  0.00           C
ATOM   1707  OD1 ASP A 119      28.320  52.890  22.380  1.00  0.00           O
ATOM   1708  OD2 ASP A 119      29.190  51.380  23.740  1.00  0.00           O
ATOM   1709  C   ASP A 119      26.090  51.600  26.560  1.00  0.00           C
ATOM   1710  O   ASP A 119      24.880  51.430  26.540  1.00  0.00           O
ATOM   1711  N   PRO A 120      26.630  52.170  27.710  1.00  0.00           N
ATOM   1712  CD  PRO A 120      28.020  52.160  28.070  1.00  0.00           C
ATOM   1713  HD1 PRO A 120      28.540  51.230  27.750  1.00  0.00           H
ATOM   1714  HD2 PRO A 120      28.350  53.160  27.690  1.00  0.00           H
ATOM   1715  CA  PRO A 120      25.880  52.560  28.900  1.00  0.00           C
ATOM   1716  HA  PRO A 120      25.420  51.670  29.300  1.00  0.00           H
ATOM   1717  CB  PRO A 120      26.970  53.110  29.880  1.00  0.00           C
ATOM   1718  HB1 PRO A 120      26.640  53.110  30.940  1.00  0.00           H
ATOM   1719  HB2 PRO A 120      27.210  54.150  29.580  1.00  0.00           H
ATOM   1720  CG  PRO A 120      28.180  52.250  29.550  1.00  0.00           C
ATOM   1721  HG1 PRO A 120      28.050  51.270  30.050  1.00  0.00           H
ATOM   1722  HG2 PRO A 120      29.130  52.710  29.870  1.00  0.00           H
ATOM   1723  C   PRO A 120      24.840  53.600  28.670  1.00  0.00           C
ATOM   1724  O   PRO A 120      25.030  54.470  27.820  1.00  0.00           O
ATOM   1725  N   ASP A 121      23.680  53.520  29.240  1.00  0.00           N
ATOM   1726  HN  ASP A 121      23.340  52.880  29.920  1.00  0.00           H
ATOM   1727  CA  ASP A 121      22.700  54.580  28.920  1.00  0.00           C
ATOM   1728  HA  ASP A 121      22.680  54.560  27.840  1.00  0.00           H
ATOM   1729  CB  ASP A 121      21.240  54.200  29.410  1.00  0.00           C
ATOM   1730  HB1 ASP A 121      20.580  54.920  28.870  1.00  0.00           H
ATOM   1731  HB2 ASP A 121      21.150  54.350  30.500  1.00  0.00           H
ATOM   1732  CG  ASP A 121      20.900  52.740  29.080  1.00  0.00           C
ATOM   1733  OD1 ASP A 121      20.850  52.400  27.870  1.00  0.00           O
ATOM   1734  OD2 ASP A 121      20.650  51.940  29.970  1.00  0.00           O
ATOM   1735  C   ASP A 121      23.060  56.000  29.360  1.00  0.00           C
ATOM   1736  O   ASP A 121      23.710  56.280  30.320  1.00  0.00           O
ATOM   1737  N   ASN A 122      22.530  57.050  28.700  1.00  0.00           N
ATOM   1738  HN  ASN A 122      21.990  56.890  27.880  1.00  0.00           H
ATOM   1739  CA  ASN A 122      22.520  58.410  29.140  1.00  0.00           C
ATOM   1740  HA  ASN A 122      23.420  58.450  29.740  1.00  0.00           H
ATOM   1741  CB  ASN A 122      22.630  59.410  27.990  1.00  0.00           C
ATOM   1742  HB1 ASN A 122      22.380  60.460  28.280  1.00  0.00           H
ATOM   1743  HB2 ASN A 122      21.900  59.040  27.240  1.00  0.00           H
ATOM   1744  CG  ASN A 122      24.120  59.440  27.460  1.00  0.00           C
ATOM   1745  OD1 ASN A 122      25.080  59.760  28.140  1.00  0.00           O
ATOM   1746  ND2 ASN A 122      24.190  59.050  26.180  1.00  0.00           N
ATOM   1747 HD21 ASN A 122      25.130  59.100  25.820  1.00  0.00           H
ATOM   1748 HD22 ASN A 122      23.400  58.890  25.580  1.00  0.00           H
ATOM   1749  C   ASN A 122      21.270  58.760  30.000  1.00  0.00           C
ATOM   1750  O   ASN A 122      20.150  58.250  29.840  1.00  0.00           O
ATOM   1751  N   GLU A 123      21.550  59.600  31.030  1.00  0.00           N
ATOM   1752  HN  GLU A 123      22.470  59.980  31.080  1.00  0.00           H
ATOM   1753  CA  GLU A 123      20.590  60.050  32.010  1.00  0.00           C
ATOM   1754  HA  GLU A 123      21.260  60.730  32.520  1.00  0.00           H
ATOM   1755  CB  GLU A 123      19.500  60.960  31.430  1.00  0.00           C
ATOM   1756  HB1 GLU A 123      18.780  61.200  32.240  1.00  0.00           H
ATOM   1757  HB2 GLU A 123      18.780  60.490  30.730  1.00  0.00           H
ATOM   1758  CG  GLU A 123      20.080  62.240  30.710  1.00  0.00           C
ATOM   1759  HG1 GLU A 123      20.510  62.080  29.700  1.00  0.00           H
ATOM   1760  HG2 GLU A 123      20.870  62.630  31.380  1.00  0.00           H
ATOM   1761  CD  GLU A 123      19.040  63.300  30.430  1.00  0.00           C
ATOM   1762  OE1 GLU A 123      17.950  62.960  29.860  1.00  0.00           O
ATOM   1763  OE2 GLU A 123      19.250  64.490  30.920  1.00  0.00           O
ATOM   1764  C   GLU A 123      20.180  58.990  33.000  1.00  0.00           C
ATOM   1765  O   GLU A 123      19.080  59.010  33.500  1.00  0.00           O
ATOM   1766  N   ALA A 124      21.100  58.020  33.230  1.00  0.00           N
ATOM   1767  HN  ALA A 124      21.950  58.090  32.710  1.00  0.00           H
ATOM   1768  CA  ALA A 124      20.790  56.820  34.020  1.00  0.00           C
ATOM   1769  HA  ALA A 124      20.150  57.030  34.860  1.00  0.00           H
ATOM   1770  CB  ALA A 124      20.040  55.810  33.040  1.00  0.00           C
ATOM   1771  HB1 ALA A 124      19.820  54.890  33.630  1.00  0.00           H
ATOM   1772  HB2 ALA A 124      19.130  56.310  32.660  1.00  0.00           H
ATOM   1773  HB3 ALA A 124      20.720  55.500  32.220  1.00  0.00           H
ATOM   1774  C   ALA A 124      22.040  56.250  34.590  1.00  0.00           C
ATOM   1775  O   ALA A 124      22.910  55.890  33.840  1.00  0.00           O
ATOM   1776  N   TYR A 125      22.060  56.240  35.940  1.00  0.00           N
ATOM   1777  HN  TYR A 125      21.360  56.750  36.430  1.00  0.00           H
ATOM   1778  CA  TYR A 125      23.050  55.740  36.750  1.00  0.00           C
ATOM   1779  HA  TYR A 125      22.770  55.980  37.770  1.00  0.00           H
ATOM   1780  CB  TYR A 125      23.080  54.240  36.640  1.00  0.00           C
ATOM   1781  HB1 TYR A 125      23.660  53.690  37.410  1.00  0.00           H
ATOM   1782  HB2 TYR A 125      23.610  53.880  35.730  1.00  0.00           H
ATOM   1783  CG  TYR A 125      21.770  53.550  36.810  1.00  0.00           C
ATOM   1784  CD1 TYR A 125      21.230  52.880  35.680  1.00  0.00           C
ATOM   1785  HD1 TYR A 125      21.910  52.900  34.830  1.00  0.00           H
ATOM   1786  CE1 TYR A 125      20.190  52.060  35.800  1.00  0.00           C
ATOM   1787  HE1 TYR A 125      19.880  51.520  34.920  1.00  0.00           H
ATOM   1788  CZ  TYR A 125      19.510  51.930  37.010  1.00  0.00           C
ATOM   1789  OH  TYR A 125      18.380  51.070  37.220  1.00  0.00           O
ATOM   1790  HH  TYR A 125      18.310  50.480  36.460  1.00  0.00           H
ATOM   1791  CD2 TYR A 125      21.100  53.380  38.060  1.00  0.00           C
ATOM   1792  HD2 TYR A 125      21.440  53.980  38.900  1.00  0.00           H
ATOM   1793  CE2 TYR A 125      19.940  52.610  38.210  1.00  0.00           C
ATOM   1794  HE2 TYR A 125      19.520  52.430  39.190  1.00  0.00           H
ATOM   1795  C   TYR A 125      24.480  56.420  36.630  1.00  0.00           C
ATOM   1796  O   TYR A 125      25.140  56.440  35.590  1.00  0.00           O
ATOM   1797  N   GLU A 126      24.930  57.020  37.770  1.00  0.00           N
ATOM   1798  HN  GLU A 126      24.440  56.920  38.640  1.00  0.00           H
ATOM   1799  CA  GLU A 126      26.070  57.890  37.750  1.00  0.00           C
ATOM   1800  HA  GLU A 126      26.240  58.260  36.750  1.00  0.00           H
ATOM   1801  CB  GLU A 126      25.800  59.140  38.580  1.00  0.00           C
ATOM   1802  HB1 GLU A 126      25.540  58.860  39.620  1.00  0.00           H
ATOM   1803  HB2 GLU A 126      24.890  59.520  38.070  1.00  0.00           H
ATOM   1804  CG  GLU A 126      26.950  60.160  38.530  1.00  0.00           C
ATOM   1805  HG1 GLU A 126      27.300  60.280  37.490  1.00  0.00           H
ATOM   1806  HG2 GLU A 126      27.770  59.820  39.200  1.00  0.00           H
ATOM   1807  CD  GLU A 126      26.540  61.560  38.980  1.00  0.00           C
ATOM   1808  OE1 GLU A 126      25.330  61.820  39.000  1.00  0.00           O
ATOM   1809  OE2 GLU A 126      27.470  62.300  39.390  1.00  0.00           O
ATOM   1810  C   GLU A 126      27.370  57.200  38.170  1.00  0.00           C
ATOM   1811  O   GLU A 126      27.390  56.260  38.980  1.00  0.00           O
ATOM   1812  N   MET A 127      28.500  57.600  37.450  1.00  0.00           N
ATOM   1813  HN  MET A 127      28.420  58.200  36.660  1.00  0.00           H
ATOM   1814  CA  MET A 127      29.820  56.970  37.560  1.00  0.00           C
ATOM   1815  HA  MET A 127      29.680  55.990  37.990  1.00  0.00           H
ATOM   1816  CB  MET A 127      30.420  56.770  36.140  1.00  0.00           C
ATOM   1817  HB1 MET A 127      31.470  56.390  36.240  1.00  0.00           H
ATOM   1818  HB2 MET A 127      30.340  57.700  35.540  1.00  0.00           H
ATOM   1819  CG  MET A 127      29.590  55.770  35.430  1.00  0.00           C
ATOM   1820  HG1 MET A 127      28.530  56.080  35.440  1.00  0.00           H
ATOM   1821  HG2 MET A 127      29.600  54.870  36.080  1.00  0.00           H
ATOM   1822  SD  MET A 127      30.020  55.320  33.700  1.00  0.00           S
ATOM   1823  CE  MET A 127      31.490  54.430  34.090  1.00  0.00           C
ATOM   1824  HE1 MET A 127      32.300  55.170  33.900  1.00  0.00           H
ATOM   1825  HE2 MET A 127      31.610  54.120  35.150  1.00  0.00           H
ATOM   1826  HE3 MET A 127      31.500  53.600  33.350  1.00  0.00           H
ATOM   1827  C   MET A 127      30.700  57.860  38.310  1.00  0.00           C
ATOM   1828  O   MET A 127      30.720  59.080  38.140  1.00  0.00           O
ATOM   1829  N   PRO A 128      31.500  57.370  39.300  1.00  0.00           N
ATOM   1830  CD  PRO A 128      31.400  56.010  39.790  1.00  0.00           C
ATOM   1831  HD1 PRO A 128      30.410  55.520  39.870  1.00  0.00           H
ATOM   1832  HD2 PRO A 128      32.060  55.500  39.060  1.00  0.00           H
ATOM   1833  CA  PRO A 128      32.510  58.070  40.090  1.00  0.00           C
ATOM   1834  HA  PRO A 128      32.040  58.840  40.680  1.00  0.00           H
ATOM   1835  CB  PRO A 128      33.170  57.070  41.060  1.00  0.00           C
ATOM   1836  HB1 PRO A 128      33.510  57.580  41.980  1.00  0.00           H
ATOM   1837  HB2 PRO A 128      34.000  56.510  40.580  1.00  0.00           H
ATOM   1838  CG  PRO A 128      32.050  56.060  41.220  1.00  0.00           C
ATOM   1839  HG1 PRO A 128      31.390  56.510  41.990  1.00  0.00           H
ATOM   1840  HG2 PRO A 128      32.370  55.030  41.490  1.00  0.00           H
ATOM   1841  C   PRO A 128      33.530  58.840  39.310  1.00  0.00           C
ATOM   1842  O   PRO A 128      34.380  58.240  38.630  1.00  0.00           O
ATOM   1843  N   SER A 129      33.460  60.170  39.430  1.00  0.00           N
ATOM   1844  HN  SER A 129      32.870  60.560  40.140  1.00  0.00           H
ATOM   1845  CA  SER A 129      34.120  61.150  38.590  1.00  0.00           C
ATOM   1846  HA  SER A 129      34.430  60.660  37.680  1.00  0.00           H
ATOM   1847  CB  SER A 129      33.260  62.430  38.230  1.00  0.00           C
ATOM   1848  HB1 SER A 129      32.790  62.930  39.100  1.00  0.00           H
ATOM   1849  HB2 SER A 129      32.340  62.040  37.760  1.00  0.00           H
ATOM   1850  OG  SER A 129      33.930  63.340  37.410  1.00  0.00           O
ATOM   1851  HG1 SER A 129      34.540  63.740  38.030  1.00  0.00           H
ATOM   1852  C   SER A 129      35.400  61.520  39.310  1.00  0.00           C
ATOM   1853  O   SER A 129      35.400  62.240  40.260  1.00  0.00           O
ATOM   1854  N   GLU A 130      36.580  61.020  38.790  1.00  0.00           N
ATOM   1855  HN  GLU A 130      36.470  60.400  38.030  1.00  0.00           H
ATOM   1856  CA  GLU A 130      37.870  61.330  39.300  1.00  0.00           C
ATOM   1857  HA  GLU A 130      38.610  60.960  38.600  1.00  0.00           H
ATOM   1858  CB  GLU A 130      38.260  62.850  39.530  1.00  0.00           C
ATOM   1859  HB1 GLU A 130      39.300  62.810  39.930  1.00  0.00           H
ATOM   1860  HB2 GLU A 130      37.620  63.270  40.330  1.00  0.00           H
ATOM   1861  CG  GLU A 130      38.150  63.710  38.260  1.00  0.00           C
ATOM   1862  HG1 GLU A 130      37.220  63.420  37.720  1.00  0.00           H
ATOM   1863  HG2 GLU A 130      39.010  63.500  37.590  1.00  0.00           H
ATOM   1864  CD  GLU A 130      38.260  65.240  38.500  1.00  0.00           C
ATOM   1865  OE1 GLU A 130      39.230  65.780  39.050  1.00  0.00           O
ATOM   1866  OE2 GLU A 130      37.290  65.910  38.140  1.00  0.00           O
ATOM   1867  C   GLU A 130      38.230  60.450  40.480  1.00  0.00           C
ATOM   1868  O   GLU A 130      39.200  60.570  41.230  1.00  0.00           O
ATOM   1869  N   GLU A 131      37.330  59.500  40.820  1.00  0.00           N
ATOM   1870  HN  GLU A 131      36.490  59.450  40.290  1.00  0.00           H
ATOM   1871  CA  GLU A 131      37.610  58.500  41.860  1.00  0.00           C
ATOM   1872  HA  GLU A 131      38.130  59.020  42.650  1.00  0.00           H
ATOM   1873  CB  GLU A 131      36.320  58.100  42.560  1.00  0.00           C
ATOM   1874  HB1 GLU A 131      36.290  57.150  43.130  1.00  0.00           H
ATOM   1875  HB2 GLU A 131      35.590  57.750  41.790  1.00  0.00           H
ATOM   1876  CG  GLU A 131      35.690  59.190  43.490  1.00  0.00           C
ATOM   1877  HG1 GLU A 131      34.670  59.430  43.130  1.00  0.00           H
ATOM   1878  HG2 GLU A 131      36.240  60.150  43.400  1.00  0.00           H
ATOM   1879  CD  GLU A 131      35.580  58.720  44.940  1.00  0.00           C
ATOM   1880  OE1 GLU A 131      36.570  58.990  45.740  1.00  0.00           O
ATOM   1881  OE2 GLU A 131      34.610  58.070  45.320  1.00  0.00           O
ATOM   1882  C   GLU A 131      38.120  57.170  41.360  1.00  0.00           C
ATOM   1883  O   GLU A 131      38.580  56.290  42.090  1.00  0.00           O
ATOM   1884  N   GLY A 132      38.030  56.910  40.060  1.00  0.00           N
ATOM   1885  HN  GLY A 132      37.650  57.570  39.420  1.00  0.00           H
ATOM   1886  CA  GLY A 132      38.290  55.630  39.360  1.00  0.00           C
ATOM   1887  HA1 GLY A 132      38.330  55.770  38.290  1.00  0.00           H
ATOM   1888  HA2 GLY A 132      39.230  55.230  39.710  1.00  0.00           H
ATOM   1889  C   GLY A 132      37.260  54.510  39.590  1.00  0.00           C
ATOM   1890  O   GLY A 132      36.380  54.690  40.470  1.00  0.00           O
ATOM   1891  N   TYR A 133      37.310  53.390  38.870  1.00  0.00           N
ATOM   1892  HN  TYR A 133      38.070  53.320  38.230  1.00  0.00           H
ATOM   1893  CA  TYR A 133      36.130  52.430  38.700  1.00  0.00           C
ATOM   1894  HA  TYR A 133      35.270  52.880  39.180  1.00  0.00           H
ATOM   1895  CB  TYR A 133      35.760  52.210  37.290  1.00  0.00           C
ATOM   1896  HB1 TYR A 133      34.910  51.550  37.020  1.00  0.00           H
ATOM   1897  HB2 TYR A 133      36.650  51.710  36.850  1.00  0.00           H
ATOM   1898  CG  TYR A 133      35.430  53.620  36.660  1.00  0.00           C
ATOM   1899  CD1 TYR A 133      35.980  53.990  35.390  1.00  0.00           C
ATOM   1900  HD1 TYR A 133      36.670  53.350  34.860  1.00  0.00           H
ATOM   1901  CE1 TYR A 133      35.810  55.250  34.890  1.00  0.00           C
ATOM   1902  HE1 TYR A 133      36.400  55.490  34.020  1.00  0.00           H
ATOM   1903  CZ  TYR A 133      34.970  56.130  35.490  1.00  0.00           C
ATOM   1904  OH  TYR A 133      34.810  57.440  35.110  1.00  0.00           O
ATOM   1905  HH  TYR A 133      35.460  57.710  34.450  1.00  0.00           H
ATOM   1906  CD2 TYR A 133      34.580  54.560  37.260  1.00  0.00           C
ATOM   1907  HD2 TYR A 133      34.180  54.380  38.250  1.00  0.00           H
ATOM   1908  CE2 TYR A 133      34.320  55.790  36.690  1.00  0.00           C
ATOM   1909  HE2 TYR A 133      33.640  56.470  37.180  1.00  0.00           H
ATOM   1910  C   TYR A 133      36.490  51.020  39.350  1.00  0.00           C
ATOM   1911  O   TYR A 133      37.310  50.250  38.850  1.00  0.00           O
ATOM   1912  N   GLN A 134      35.740  50.650  40.370  1.00  0.00           N
ATOM   1913  HN  GLN A 134      34.890  51.100  40.640  1.00  0.00           H
ATOM   1914  CA  GLN A 134      35.870  49.470  41.140  1.00  0.00           C
ATOM   1915  HA  GLN A 134      36.890  49.130  41.010  1.00  0.00           H
ATOM   1916  CB  GLN A 134      35.600  49.960  42.590  1.00  0.00           C
ATOM   1917  HB1 GLN A 134      34.690  50.580  42.670  1.00  0.00           H
ATOM   1918  HB2 GLN A 134      36.470  50.650  42.720  1.00  0.00           H
ATOM   1919  CG  GLN A 134      35.700  48.950  43.710  1.00  0.00           C
ATOM   1920  HG1 GLN A 134      34.920  48.170  43.600  1.00  0.00           H
ATOM   1921  HG2 GLN A 134      35.530  49.530  44.650  1.00  0.00           H
ATOM   1922  CD  GLN A 134      37.040  48.200  43.780  1.00  0.00           C
ATOM   1923  OE1 GLN A 134      37.460  47.410  42.930  1.00  0.00           O
ATOM   1924  NE2 GLN A 134      37.850  48.440  44.870  1.00  0.00           N
ATOM   1925 HE21 GLN A 134      37.610  49.110  45.570  1.00  0.00           H
ATOM   1926 HE22 GLN A 134      38.740  47.990  45.000  1.00  0.00           H
ATOM   1927  C   GLN A 134      34.880  48.310  40.760  1.00  0.00           C
ATOM   1928  O   GLN A 134      33.690  48.530  40.710  1.00  0.00           O
ATOM   1929  N   ASP A 135      35.500  47.120  40.360  1.00  0.00           N
ATOM   1930  HN  ASP A 135      36.490  47.140  40.240  1.00  0.00           H
ATOM   1931  CA  ASP A 135      34.800  45.930  39.770  1.00  0.00           C
ATOM   1932  HA  ASP A 135      34.340  46.390  38.910  1.00  0.00           H
ATOM   1933  CB  ASP A 135      35.810  44.850  39.440  1.00  0.00           C
ATOM   1934  HB1 ASP A 135      35.260  44.170  38.760  1.00  0.00           H
ATOM   1935  HB2 ASP A 135      36.190  44.460  40.410  1.00  0.00           H
ATOM   1936  CG  ASP A 135      36.980  45.320  38.650  1.00  0.00           C
ATOM   1937  OD1 ASP A 135      36.940  46.330  37.940  1.00  0.00           O
ATOM   1938  OD2 ASP A 135      37.980  44.520  38.610  1.00  0.00           O
ATOM   1939  C   ASP A 135      33.610  45.510  40.650  1.00  0.00           C
ATOM   1940  O   ASP A 135      33.680  45.290  41.900  1.00  0.00           O
ATOM   1941  N   TYR A 136      32.530  45.230  39.990  1.00  0.00           N
ATOM   1942  HN  TYR A 136      32.550  45.270  39.000  1.00  0.00           H
ATOM   1943  CA  TYR A 136      31.370  44.480  40.500  1.00  0.00           C
ATOM   1944  HA  TYR A 136      30.980  44.810  41.450  1.00  0.00           H
ATOM   1945  CB  TYR A 136      30.100  44.570  39.550  1.00  0.00           C
ATOM   1946  HB1 TYR A 136      29.360  43.840  39.930  1.00  0.00           H
ATOM   1947  HB2 TYR A 136      30.340  44.230  38.520  1.00  0.00           H
ATOM   1948  CG  TYR A 136      29.540  45.960  39.580  1.00  0.00           C
ATOM   1949  CD1 TYR A 136      29.320  46.620  40.740  1.00  0.00           C
ATOM   1950  HD1 TYR A 136      29.510  46.090  41.660  1.00  0.00           H
ATOM   1951  CE1 TYR A 136      28.730  47.910  40.780  1.00  0.00           C
ATOM   1952  HE1 TYR A 136      28.640  48.420  41.730  1.00  0.00           H
ATOM   1953  CZ  TYR A 136      28.410  48.590  39.590  1.00  0.00           C
ATOM   1954  OH  TYR A 136      27.850  49.900  39.650  1.00  0.00           O
ATOM   1955  HH  TYR A 136      27.820  50.260  38.770  1.00  0.00           H
ATOM   1956  CD2 TYR A 136      29.170  46.620  38.420  1.00  0.00           C
ATOM   1957  HD2 TYR A 136      29.460  46.230  37.450  1.00  0.00           H
ATOM   1958  CE2 TYR A 136      28.610  47.920  38.390  1.00  0.00           C
ATOM   1959  HE2 TYR A 136      28.510  48.370  37.420  1.00  0.00           H
ATOM   1960  C   TYR A 136      31.660  42.970  40.590  1.00  0.00           C
ATOM   1961  O   TYR A 136      32.280  42.420  39.680  1.00  0.00           O
ATOM   1962  N   GLU A 137      31.200  42.240  41.610  1.00  0.00           N
ATOM   1963  HN  GLU A 137      30.740  42.660  42.400  1.00  0.00           H
ATOM   1964  CA  GLU A 137      31.450  40.830  41.650  1.00  0.00           C
ATOM   1965  HA  GLU A 137      32.410  40.690  41.160  1.00  0.00           H
ATOM   1966  CB  GLU A 137      31.600  40.300  43.090  1.00  0.00           C
ATOM   1967  HB1 GLU A 137      31.800  39.220  42.930  1.00  0.00           H
ATOM   1968  HB2 GLU A 137      30.650  40.300  43.670  1.00  0.00           H
ATOM   1969  CG  GLU A 137      32.830  40.910  43.800  1.00  0.00           C
ATOM   1970  HG1 GLU A 137      32.430  41.900  44.120  1.00  0.00           H
ATOM   1971  HG2 GLU A 137      33.640  41.080  43.060  1.00  0.00           H
ATOM   1972  CD  GLU A 137      33.330  40.130  45.040  1.00  0.00           C
ATOM   1973  OE1 GLU A 137      33.490  38.900  44.880  1.00  0.00           O
ATOM   1974  OE2 GLU A 137      33.440  40.660  46.090  1.00  0.00           O
ATOM   1975  C   GLU A 137      30.430  39.990  41.000  1.00  0.00           C
ATOM   1976  O   GLU A 137      29.240  40.090  41.330  1.00  0.00           O
ATOM   1977  N   PRO A 138      30.680  39.120  40.020  1.00  0.00           N
ATOM   1978  CD  PRO A 138      32.000  38.680  39.690  1.00  0.00           C
ATOM   1979  HD1 PRO A 138      32.310  39.320  38.830  1.00  0.00           H
ATOM   1980  HD2 PRO A 138      32.810  38.930  40.400  1.00  0.00           H
ATOM   1981  CA  PRO A 138      29.730  38.080  39.590  1.00  0.00           C
ATOM   1982  HA  PRO A 138      28.990  38.660  39.080  1.00  0.00           H
ATOM   1983  CB  PRO A 138      30.440  37.240  38.580  1.00  0.00           C
ATOM   1984  HB1 PRO A 138      30.350  37.780  37.610  1.00  0.00           H
ATOM   1985  HB2 PRO A 138      29.990  36.240  38.460  1.00  0.00           H
ATOM   1986  CG  PRO A 138      31.840  37.260  39.140  1.00  0.00           C
ATOM   1987  HG1 PRO A 138      32.600  36.950  38.390  1.00  0.00           H
ATOM   1988  HG2 PRO A 138      31.860  36.580  40.020  1.00  0.00           H
ATOM   1989  C   PRO A 138      28.970  37.330  40.670  1.00  0.00           C
ATOM   1990  O   PRO A 138      29.510  36.970  41.720  1.00  0.00           O
ATOM   1991  N   GLU A 139      27.710  36.900  40.430  1.00  0.00           N
ATOM   1992  HN  GLU A 139      27.280  37.240  39.590  1.00  0.00           H
ATOM   1993  CA  GLU A 139      26.820  36.020  41.210  1.00  0.00           C
ATOM   1994  HA  GLU A 139      26.810  36.310  42.250  1.00  0.00           H
ATOM   1995  CB  GLU A 139      25.400  36.150  40.770  1.00  0.00           C
ATOM   1996  HB1 GLU A 139      24.800  35.450  41.390  1.00  0.00           H
ATOM   1997  HB2 GLU A 139      25.410  35.940  39.680  1.00  0.00           H
ATOM   1998  CG  GLU A 139      24.680  37.390  41.220  1.00  0.00           C
ATOM   1999  HG1 GLU A 139      25.270  38.270  40.870  1.00  0.00           H
ATOM   2000  HG2 GLU A 139      24.570  37.440  42.320  1.00  0.00           H
ATOM   2001  CD  GLU A 139      23.210  37.410  40.660  1.00  0.00           C
ATOM   2002  OE1 GLU A 139      22.970  38.310  39.840  1.00  0.00           O
ATOM   2003  OE2 GLU A 139      22.450  36.550  41.010  1.00  0.00           O
ATOM   2004  C   GLU A 139      27.330  34.600  41.370  1.00  0.00           C
ATOM   2005  O   GLU A 139      28.210  34.120  40.620  1.00  0.00           O
ATOM   2006  N   ALA A 140      26.820  33.890  42.370  1.00  0.00           N
ATOM   2007  HN  ALA A 140      26.110  34.290  42.950  1.00  0.00           H
ATOM   2008  CA  ALA A 140      27.190  32.600  42.650  1.00  0.00           C
ATOM   2009  HA  ALA A 140      27.980  32.230  42.010  1.00  0.00           H
ATOM   2010  CB  ALA A 140      27.800  32.480  44.120  1.00  0.00           C
ATOM   2011  HB1 ALA A 140      26.890  32.580  44.740  1.00  0.00           H
ATOM   2012  HB2 ALA A 140      28.250  31.470  44.250  1.00  0.00           H
ATOM   2013  HB3 ALA A 140      28.470  33.300  44.470  1.00  0.00           H
ATOM   2014  C   ALA A 140      26.000  31.550  42.460  1.00  0.00           C
ATOM   2015  OT1 ALA A 140      26.040  30.830  41.400  1.00  0.00           O
ATOM   2016  OT2 ALA A 140      25.100  31.350  43.290  1.00  0.00           O
ATOM   2017  N   MET B 141      78.920  28.270  47.210  1.00  0.00           N
ATOM   2018  H1  MET B 141      79.460  28.150  48.090  1.00  0.00           H
ATOM   2019  H2  MET B 141      78.410  27.420  46.890  1.00  0.00           H
ATOM   2020  H3  MET B 141      79.580  28.420  46.430  1.00  0.00           H
ATOM   2021  CA  MET B 141      77.910  29.430  47.340  1.00  0.00           C
ATOM   2022  HA  MET B 141      77.940  29.880  48.320  1.00  0.00           H
ATOM   2023  CB  MET B 141      78.130  30.520  46.220  1.00  0.00           C
ATOM   2024  HB1 MET B 141      78.350  29.810  45.400  1.00  0.00           H
ATOM   2025  HB2 MET B 141      78.970  31.160  46.550  1.00  0.00           H
ATOM   2026  CG  MET B 141      76.930  31.280  45.780  1.00  0.00           C
ATOM   2027  HG1 MET B 141      76.310  30.560  45.210  1.00  0.00           H
ATOM   2028  HG2 MET B 141      77.240  32.120  45.120  1.00  0.00           H
ATOM   2029  SD  MET B 141      75.890  32.050  47.010  1.00  0.00           S
ATOM   2030  CE  MET B 141      74.750  32.780  45.740  1.00  0.00           C
ATOM   2031  HE1 MET B 141      74.090  31.970  45.360  1.00  0.00           H
ATOM   2032  HE2 MET B 141      74.100  33.500  46.280  1.00  0.00           H
ATOM   2033  HE3 MET B 141      75.260  33.250  44.870  1.00  0.00           H
ATOM   2034  C   MET B 141      76.540  28.830  47.510  1.00  0.00           C
ATOM   2035  O   MET B 141      76.130  28.040  46.670  1.00  0.00           O
ATOM   2036  N   ASP B 142      75.870  29.120  48.600  1.00  0.00           N
ATOM   2037  HN  ASP B 142      76.270  29.750  49.270  1.00  0.00           H
ATOM   2038  CA  ASP B 142      74.480  28.610  48.930  1.00  0.00           C
ATOM   2039  HA  ASP B 142      74.460  27.610  48.510  1.00  0.00           H
ATOM   2040  CB  ASP B 142      74.240  28.280  50.410  1.00  0.00           C
ATOM   2041  HB1 ASP B 142      74.950  27.480  50.700  1.00  0.00           H
ATOM   2042  HB2 ASP B 142      73.180  27.990  50.550  1.00  0.00           H
ATOM   2043  CG  ASP B 142      74.630  29.430  51.370  1.00  0.00           C
ATOM   2044  OD1 ASP B 142      74.550  29.300  52.620  1.00  0.00           O
ATOM   2045  OD2 ASP B 142      75.060  30.500  50.880  1.00  0.00           O
ATOM   2046  C   ASP B 142      73.370  29.490  48.230  1.00  0.00           C
ATOM   2047  O   ASP B 142      73.270  30.710  48.310  1.00  0.00           O
ATOM   2048  N   VAL B 143      72.510  28.790  47.480  1.00  0.00           N
ATOM   2049  HN  VAL B 143      72.560  27.790  47.470  1.00  0.00           H
ATOM   2050  CA  VAL B 143      71.560  29.290  46.480  1.00  0.00           C
ATOM   2051  HA  VAL B 143      71.720  30.350  46.330  1.00  0.00           H
ATOM   2052  CB  VAL B 143      71.640  28.710  45.050  1.00  0.00           C
ATOM   2053  HB  VAL B 143      70.730  29.000  44.480  1.00  0.00           H
ATOM   2054  CG1 VAL B 143      72.900  29.340  44.430  1.00  0.00           C
ATOM   2055 HG11 VAL B 143      73.730  29.020  45.090  1.00  0.00           H
ATOM   2056 HG12 VAL B 143      73.020  28.940  43.400  1.00  0.00           H
ATOM   2057 HG13 VAL B 143      72.820  30.440  44.330  1.00  0.00           H
ATOM   2058  CG2 VAL B 143      71.710  27.180  45.130  1.00  0.00           C
ATOM   2059 HG21 VAL B 143      72.490  26.770  45.800  1.00  0.00           H
ATOM   2060 HG22 VAL B 143      70.770  26.750  45.530  1.00  0.00           H
ATOM   2061 HG23 VAL B 143      71.830  26.850  44.070  1.00  0.00           H
ATOM   2062  C   VAL B 143      70.180  29.300  47.030  1.00  0.00           C
ATOM   2063  O   VAL B 143      69.890  28.590  47.980  1.00  0.00           O
ATOM   2064  N   PHE B 144      69.310  30.100  46.420  1.00  0.00           N
ATOM   2065  HN  PHE B 144      69.620  30.390  45.520  1.00  0.00           H
ATOM   2066  CA  PHE B 144      67.900  30.240  46.680  1.00  0.00           C
ATOM   2067  HA  PHE B 144      67.530  30.930  45.930  1.00  0.00           H
ATOM   2068  CB  PHE B 144      67.000  28.940  46.690  1.00  0.00           C
ATOM   2069  HB1 PHE B 144      65.940  29.240  46.610  1.00  0.00           H
ATOM   2070  HB2 PHE B 144      67.370  28.300  47.520  1.00  0.00           H
ATOM   2071  CG  PHE B 144      67.240  28.260  45.370  1.00  0.00           C
ATOM   2072  CD1 PHE B 144      66.580  28.730  44.220  1.00  0.00           C
ATOM   2073  HD1 PHE B 144      66.090  29.690  44.190  1.00  0.00           H
ATOM   2074  CE1 PHE B 144      66.660  28.020  43.100  1.00  0.00           C
ATOM   2075  HE1 PHE B 144      66.230  28.370  42.170  1.00  0.00           H
ATOM   2076  CZ  PHE B 144      67.300  26.800  43.070  1.00  0.00           C
ATOM   2077  HZ  PHE B 144      67.430  26.380  42.090  1.00  0.00           H
ATOM   2078  CD2 PHE B 144      67.860  27.040  45.410  1.00  0.00           C
ATOM   2079  HD2 PHE B 144      68.240  26.540  46.290  1.00  0.00           H
ATOM   2080  CE2 PHE B 144      67.940  26.300  44.240  1.00  0.00           C
ATOM   2081  HE2 PHE B 144      68.620  25.460  44.220  1.00  0.00           H
ATOM   2082  C   PHE B 144      67.610  31.090  47.890  1.00  0.00           C
ATOM   2083  O   PHE B 144      66.730  30.800  48.690  1.00  0.00           O
ATOM   2084  N   MET B 145      68.280  32.230  48.060  1.00  0.00           N
ATOM   2085  HN  MET B 145      69.010  32.380  47.400  1.00  0.00           H
ATOM   2086  CA  MET B 145      68.350  32.960  49.280  1.00  0.00           C
ATOM   2087  HA  MET B 145      67.810  32.440  50.050  1.00  0.00           H
ATOM   2088  CB  MET B 145      69.820  33.150  49.770  1.00  0.00           C
ATOM   2089  HB1 MET B 145      69.920  33.950  50.530  1.00  0.00           H
ATOM   2090  HB2 MET B 145      70.260  33.710  48.910  1.00  0.00           H
ATOM   2091  CG  MET B 145      70.430  31.810  50.150  1.00  0.00           C
ATOM   2092  HG1 MET B 145      71.510  32.020  50.330  1.00  0.00           H
ATOM   2093  HG2 MET B 145      70.390  31.070  49.320  1.00  0.00           H
ATOM   2094  SD  MET B 145      69.690  30.970  51.540  1.00  0.00           S
ATOM   2095  CE  MET B 145      71.050  29.870  51.840  1.00  0.00           C
ATOM   2096  HE1 MET B 145      70.800  29.180  52.670  1.00  0.00           H
ATOM   2097  HE2 MET B 145      71.340  29.380  50.880  1.00  0.00           H
ATOM   2098  HE3 MET B 145      71.970  30.430  52.110  1.00  0.00           H
ATOM   2099  C   MET B 145      67.790  34.330  49.300  1.00  0.00           C
ATOM   2100  O   MET B 145      67.680  35.000  50.380  1.00  0.00           O
ATOM   2101  N   LYS B 146      67.250  34.830  48.190  1.00  0.00           N
ATOM   2102  HN  LYS B 146      67.280  34.280  47.360  1.00  0.00           H
ATOM   2103  CA  LYS B 146      66.850  36.260  47.990  1.00  0.00           C
ATOM   2104  HA  LYS B 146      67.050  36.860  48.860  1.00  0.00           H
ATOM   2105  CB  LYS B 146      67.490  36.950  46.730  1.00  0.00           C
ATOM   2106  HB1 LYS B 146      67.110  37.990  46.760  1.00  0.00           H
ATOM   2107  HB2 LYS B 146      67.100  36.550  45.770  1.00  0.00           H
ATOM   2108  CG  LYS B 146      69.020  37.030  46.760  1.00  0.00           C
ATOM   2109  HG1 LYS B 146      69.400  35.990  46.830  1.00  0.00           H
ATOM   2110  HG2 LYS B 146      69.380  37.590  47.650  1.00  0.00           H
ATOM   2111  CD  LYS B 146      69.680  37.860  45.590  1.00  0.00           C
ATOM   2112  HD1 LYS B 146      69.080  37.740  44.670  1.00  0.00           H
ATOM   2113  HD2 LYS B 146      69.520  38.920  45.880  1.00  0.00           H
ATOM   2114  CE  LYS B 146      71.200  37.530  45.610  1.00  0.00           C
ATOM   2115  HE1 LYS B 146      71.460  37.300  46.660  1.00  0.00           H
ATOM   2116  HE2 LYS B 146      71.520  38.450  45.080  1.00  0.00           H
ATOM   2117  NZ  LYS B 146      71.480  36.350  44.820  1.00  0.00           N
ATOM   2118  HZ1 LYS B 146      72.480  36.090  44.900  1.00  0.00           H
ATOM   2119  HZ2 LYS B 146      70.980  35.590  45.310  1.00  0.00           H
ATOM   2120  HZ3 LYS B 146      71.200  36.490  43.820  1.00  0.00           H
ATOM   2121  C   LYS B 146      65.340  36.450  48.170  1.00  0.00           C
ATOM   2122  O   LYS B 146      64.870  37.580  47.970  1.00  0.00           O
ATOM   2123  N   GLY B 147      64.610  35.390  48.640  1.00  0.00           N
ATOM   2124  HN  GLY B 147      65.030  34.510  48.820  1.00  0.00           H
ATOM   2125  CA  GLY B 147      63.160  35.450  48.800  1.00  0.00           C
ATOM   2126  HA1 GLY B 147      62.710  36.180  48.150  1.00  0.00           H
ATOM   2127  HA2 GLY B 147      62.900  34.450  48.490  1.00  0.00           H
ATOM   2128  C   GLY B 147      62.790  35.860  50.240  1.00  0.00           C
ATOM   2129  O   GLY B 147      63.430  35.540  51.210  1.00  0.00           O
ATOM   2130  N   LEU B 148      61.700  36.600  50.410  1.00  0.00           N
ATOM   2131  HN  LEU B 148      61.170  36.800  49.590  1.00  0.00           H
ATOM   2132  CA  LEU B 148      61.110  36.860  51.720  1.00  0.00           C
ATOM   2133  HA  LEU B 148      61.940  37.220  52.300  1.00  0.00           H
ATOM   2134  CB  LEU B 148      60.010  37.970  51.660  1.00  0.00           C
ATOM   2135  HB1 LEU B 148      59.500  38.150  52.630  1.00  0.00           H
ATOM   2136  HB2 LEU B 148      59.230  37.680  50.920  1.00  0.00           H
ATOM   2137  CG  LEU B 148      60.590  39.320  51.060  1.00  0.00           C
ATOM   2138  HG  LEU B 148      61.080  39.010  50.100  1.00  0.00           H
ATOM   2139  CD1 LEU B 148      59.410  40.290  50.750  1.00  0.00           C
ATOM   2140 HD11 LEU B 148      58.910  40.630  51.690  1.00  0.00           H
ATOM   2141 HD12 LEU B 148      59.660  41.250  50.260  1.00  0.00           H
ATOM   2142 HD13 LEU B 148      58.730  39.750  50.060  1.00  0.00           H
ATOM   2143  CD2 LEU B 148      61.600  40.050  52.010  1.00  0.00           C
ATOM   2144 HD21 LEU B 148      62.520  39.480  52.250  1.00  0.00           H
ATOM   2145 HD22 LEU B 148      61.950  41.040  51.640  1.00  0.00           H
ATOM   2146 HD23 LEU B 148      61.040  40.140  52.970  1.00  0.00           H
ATOM   2147  C   LEU B 148      60.520  35.660  52.480  1.00  0.00           C
ATOM   2148  O   LEU B 148      59.890  34.820  51.800  1.00  0.00           O
ATOM   2149  N   SER B 149      60.720  35.730  53.770  1.00  0.00           N
ATOM   2150  HN  SER B 149      61.190  36.480  54.230  1.00  0.00           H
ATOM   2151  CA  SER B 149      60.520  34.460  54.580  1.00  0.00           C
ATOM   2152  HA  SER B 149      60.410  33.530  54.040  1.00  0.00           H
ATOM   2153  CB  SER B 149      61.790  34.220  55.400  1.00  0.00           C
ATOM   2154  HB1 SER B 149      62.670  34.130  54.730  1.00  0.00           H
ATOM   2155  HB2 SER B 149      61.750  33.260  55.950  1.00  0.00           H
ATOM   2156  OG  SER B 149      62.050  35.330  56.260  1.00  0.00           O
ATOM   2157  HG1 SER B 149      62.100  36.110  55.700  1.00  0.00           H
ATOM   2158  C   SER B 149      59.300  34.540  55.410  1.00  0.00           C
ATOM   2159  O   SER B 149      59.160  33.710  56.320  1.00  0.00           O
ATOM   2160  N   LYS B 150      58.240  35.370  55.090  1.00  0.00           N
ATOM   2161  HN  LYS B 150      58.370  35.970  54.300  1.00  0.00           H
ATOM   2162  CA  LYS B 150      57.300  35.800  56.110  1.00  0.00           C
ATOM   2163  HA  LYS B 150      57.640  35.620  57.110  1.00  0.00           H
ATOM   2164  CB  LYS B 150      56.960  37.270  55.890  1.00  0.00           C
ATOM   2165  HB1 LYS B 150      56.220  37.640  56.630  1.00  0.00           H
ATOM   2166  HB2 LYS B 150      56.480  37.350  54.890  1.00  0.00           H
ATOM   2167  CG  LYS B 150      58.270  38.100  56.050  1.00  0.00           C
ATOM   2168  HG1 LYS B 150      57.920  39.150  55.960  1.00  0.00           H
ATOM   2169  HG2 LYS B 150      59.110  37.900  55.360  1.00  0.00           H
ATOM   2170  CD  LYS B 150      58.860  38.060  57.460  1.00  0.00           C
ATOM   2171  HD1 LYS B 150      59.350  37.080  57.650  1.00  0.00           H
ATOM   2172  HD2 LYS B 150      59.720  38.760  57.390  1.00  0.00           H
ATOM   2173  CE  LYS B 150      57.920  38.280  58.640  1.00  0.00           C
ATOM   2174  HE1 LYS B 150      58.560  38.280  59.540  1.00  0.00           H
ATOM   2175  HE2 LYS B 150      57.050  37.590  58.700  1.00  0.00           H
ATOM   2176  NZ  LYS B 150      57.400  39.690  58.440  1.00  0.00           N
ATOM   2177  HZ1 LYS B 150      58.160  40.380  58.240  1.00  0.00           H
ATOM   2178  HZ2 LYS B 150      56.720  39.560  57.660  1.00  0.00           H
ATOM   2179  HZ3 LYS B 150      56.860  40.070  59.240  1.00  0.00           H
ATOM   2180  C   LYS B 150      56.020  35.000  56.100  1.00  0.00           C
ATOM   2181  O   LYS B 150      55.080  35.350  56.840  1.00  0.00           O
ATOM   2182  N   ALA B 151      55.850  34.040  55.280  1.00  0.00           N
ATOM   2183  HN  ALA B 151      56.610  33.730  54.710  1.00  0.00           H
ATOM   2184  CA  ALA B 151      54.660  33.150  55.290  1.00  0.00           C
ATOM   2185  HA  ALA B 151      54.400  32.980  56.320  1.00  0.00           H
ATOM   2186  CB  ALA B 151      53.490  33.880  54.580  1.00  0.00           C
ATOM   2187  HB1 ALA B 151      53.760  34.140  53.530  1.00  0.00           H
ATOM   2188  HB2 ALA B 151      52.640  33.170  54.590  1.00  0.00           H
ATOM   2189  HB3 ALA B 151      53.140  34.800  55.080  1.00  0.00           H
ATOM   2190  C   ALA B 151      55.150  31.890  54.650  1.00  0.00           C
ATOM   2191  O   ALA B 151      56.280  31.760  54.210  1.00  0.00           O
ATOM   2192  N   LYS B 152      54.410  30.760  54.880  1.00  0.00           N
ATOM   2193  HN  LYS B 152      53.550  30.840  55.370  1.00  0.00           H
ATOM   2194  CA  LYS B 152      54.700  29.470  54.250  1.00  0.00           C
ATOM   2195  HA  LYS B 152      55.660  29.120  54.600  1.00  0.00           H
ATOM   2196  CB  LYS B 152      53.630  28.360  54.640  1.00  0.00           C
ATOM   2197  HB1 LYS B 152      53.950  27.420  54.140  1.00  0.00           H
ATOM   2198  HB2 LYS B 152      52.620  28.600  54.240  1.00  0.00           H
ATOM   2199  CG  LYS B 152      53.340  28.100  56.200  1.00  0.00           C
ATOM   2200  HG1 LYS B 152      52.530  27.340  56.130  1.00  0.00           H
ATOM   2201  HG2 LYS B 152      52.930  29.080  56.520  1.00  0.00           H
ATOM   2202  CD  LYS B 152      54.530  27.800  57.090  1.00  0.00           C
ATOM   2203  HD1 LYS B 152      55.230  28.660  57.090  1.00  0.00           H
ATOM   2204  HD2 LYS B 152      54.070  27.970  58.090  1.00  0.00           H
ATOM   2205  CE  LYS B 152      55.480  26.640  56.880  1.00  0.00           C
ATOM   2206  HE1 LYS B 152      56.260  26.580  57.670  1.00  0.00           H
ATOM   2207  HE2 LYS B 152      56.060  26.870  55.960  1.00  0.00           H
ATOM   2208  NZ  LYS B 152      54.800  25.340  56.930  1.00  0.00           N
ATOM   2209  HZ1 LYS B 152      53.940  25.360  57.520  1.00  0.00           H
ATOM   2210  HZ2 LYS B 152      54.690  25.010  55.950  1.00  0.00           H
ATOM   2211  HZ3 LYS B 152      55.390  24.650  57.440  1.00  0.00           H
ATOM   2212  C   LYS B 152      54.860  29.520  52.750  1.00  0.00           C
ATOM   2213  O   LYS B 152      54.470  30.460  52.060  1.00  0.00           O
ATOM   2214  N   GLU B 153      55.630  28.520  52.220  1.00  0.00           N
ATOM   2215  HN  GLU B 153      56.020  27.900  52.900  1.00  0.00           H
ATOM   2216  CA  GLU B 153      56.070  28.560  50.790  1.00  0.00           C
ATOM   2217  HA  GLU B 153      55.420  29.270  50.300  1.00  0.00           H
ATOM   2218  CB  GLU B 153      57.600  28.580  50.480  1.00  0.00           C
ATOM   2219  HB1 GLU B 153      57.740  28.330  49.400  1.00  0.00           H
ATOM   2220  HB2 GLU B 153      58.160  27.830  51.080  1.00  0.00           H
ATOM   2221  CG  GLU B 153      58.130  29.970  50.760  1.00  0.00           C
ATOM   2222  HG1 GLU B 153      57.830  30.160  51.810  1.00  0.00           H
ATOM   2223  HG2 GLU B 153      57.720  30.720  50.060  1.00  0.00           H
ATOM   2224  CD  GLU B 153      59.640  30.080  50.700  1.00  0.00           C
ATOM   2225  OE1 GLU B 153      60.180  30.050  49.560  1.00  0.00           O
ATOM   2226  OE2 GLU B 153      60.260  30.410  51.730  1.00  0.00           O
ATOM   2227  C   GLU B 153      55.530  27.310  50.210  1.00  0.00           C
ATOM   2228  O   GLU B 153      55.430  26.310  50.890  1.00  0.00           O
ATOM   2229  N   GLY B 154      55.160  27.370  48.950  1.00  0.00           N
ATOM   2230  HN  GLY B 154      55.290  28.200  48.420  1.00  0.00           H
ATOM   2231  CA  GLY B 154      54.560  26.350  48.090  1.00  0.00           C
ATOM   2232  HA1 GLY B 154      53.690  25.970  48.610  1.00  0.00           H
ATOM   2233  HA2 GLY B 154      54.210  26.830  47.190  1.00  0.00           H
ATOM   2234  C   GLY B 154      55.460  25.210  47.750  1.00  0.00           C
ATOM   2235  O   GLY B 154      56.570  25.130  48.220  1.00  0.00           O
ATOM   2236  N   VAL B 155      55.070  24.210  46.980  1.00  0.00           N
ATOM   2237  HN  VAL B 155      54.120  24.180  46.670  1.00  0.00           H
ATOM   2238  CA  VAL B 155      55.950  23.120  46.670  1.00  0.00           C
ATOM   2239  HA  VAL B 155      56.350  22.700  47.580  1.00  0.00           H
ATOM   2240  CB  VAL B 155      55.290  21.880  46.110  1.00  0.00           C
ATOM   2241  HB  VAL B 155      55.070  22.060  45.030  1.00  0.00           H
ATOM   2242  CG1 VAL B 155      56.090  20.600  46.210  1.00  0.00           C
ATOM   2243 HG11 VAL B 155      57.060  20.610  45.680  1.00  0.00           H
ATOM   2244 HG12 VAL B 155      56.350  20.340  47.260  1.00  0.00           H
ATOM   2245 HG13 VAL B 155      55.600  19.690  45.800  1.00  0.00           H
ATOM   2246  CG2 VAL B 155      53.920  21.780  46.830  1.00  0.00           C
ATOM   2247 HG21 VAL B 155      53.120  22.400  46.380  1.00  0.00           H
ATOM   2248 HG22 VAL B 155      53.550  20.730  46.850  1.00  0.00           H
ATOM   2249 HG23 VAL B 155      53.990  22.080  47.900  1.00  0.00           H
ATOM   2250  C   VAL B 155      57.150  23.340  45.700  1.00  0.00           C
ATOM   2251  O   VAL B 155      57.120  23.630  44.500  1.00  0.00           O
ATOM   2252  N   VAL B 156      58.320  23.230  46.280  1.00  0.00           N
ATOM   2253  HN  VAL B 156      58.430  23.030  47.250  1.00  0.00           H
ATOM   2254  CA  VAL B 156      59.640  23.450  45.720  1.00  0.00           C
ATOM   2255  HA  VAL B 156      59.530  24.450  45.320  1.00  0.00           H
ATOM   2256  CB  VAL B 156      60.670  23.530  46.790  1.00  0.00           C
ATOM   2257  HB  VAL B 156      60.930  22.530  47.180  1.00  0.00           H
ATOM   2258  CG1 VAL B 156      61.800  24.470  46.310  1.00  0.00           C
ATOM   2259 HG11 VAL B 156      62.640  24.440  47.030  1.00  0.00           H
ATOM   2260 HG12 VAL B 156      62.210  24.200  45.310  1.00  0.00           H
ATOM   2261 HG13 VAL B 156      61.420  25.510  46.270  1.00  0.00           H
ATOM   2262  CG2 VAL B 156      60.080  24.300  47.980  1.00  0.00           C
ATOM   2263 HG21 VAL B 156      59.300  25.000  47.640  1.00  0.00           H
ATOM   2264 HG22 VAL B 156      59.540  23.610  48.670  1.00  0.00           H
ATOM   2265 HG23 VAL B 156      60.840  24.930  48.500  1.00  0.00           H
ATOM   2266  C   VAL B 156      60.110  22.470  44.710  1.00  0.00           C
ATOM   2267  O   VAL B 156      59.920  21.280  44.970  1.00  0.00           O
ATOM   2268  N   ALA B 157      60.680  22.840  43.570  1.00  0.00           N
ATOM   2269  HN  ALA B 157      60.680  23.800  43.290  1.00  0.00           H
ATOM   2270  CA  ALA B 157      61.230  21.870  42.600  1.00  0.00           C
ATOM   2271  HA  ALA B 157      60.790  20.890  42.740  1.00  0.00           H
ATOM   2272  CB  ALA B 157      61.050  22.390  41.210  1.00  0.00           C
ATOM   2273  HB1 ALA B 157      60.040  22.690  40.850  1.00  0.00           H
ATOM   2274  HB2 ALA B 157      61.660  23.270  40.930  1.00  0.00           H
ATOM   2275  HB3 ALA B 157      61.280  21.630  40.430  1.00  0.00           H
ATOM   2276  C   ALA B 157      62.670  21.570  42.800  1.00  0.00           C
ATOM   2277  O   ALA B 157      63.420  22.310  43.370  1.00  0.00           O
ATOM   2278  N   ALA B 158      63.180  20.370  42.390  1.00  0.00           N
ATOM   2279  HN  ALA B 158      62.520  19.770  41.950  1.00  0.00           H
ATOM   2280  CA  ALA B 158      64.510  19.910  42.640  1.00  0.00           C
ATOM   2281  HA  ALA B 158      64.770  19.890  43.690  1.00  0.00           H
ATOM   2282  CB  ALA B 158      64.530  18.440  42.180  1.00  0.00           C
ATOM   2283  HB1 ALA B 158      65.560  18.080  42.370  1.00  0.00           H
ATOM   2284  HB2 ALA B 158      63.760  17.890  42.760  1.00  0.00           H
ATOM   2285  HB3 ALA B 158      64.270  18.210  41.120  1.00  0.00           H
ATOM   2286  C   ALA B 158      65.650  20.660  42.050  1.00  0.00           C
ATOM   2287  O   ALA B 158      66.730  20.850  42.650  1.00  0.00           O
ATOM   2288  N   ALA B 159      65.520  21.280  40.840  1.00  0.00           N
ATOM   2289  HN  ALA B 159      64.700  21.390  40.280  1.00  0.00           H
ATOM   2290  CA  ALA B 159      66.640  22.000  40.270  1.00  0.00           C
ATOM   2291  HA  ALA B 159      67.480  22.210  40.910  1.00  0.00           H
ATOM   2292  CB  ALA B 159      67.260  21.170  39.090  1.00  0.00           C
ATOM   2293  HB1 ALA B 159      68.320  21.410  38.860  1.00  0.00           H
ATOM   2294  HB2 ALA B 159      67.320  20.080  39.330  1.00  0.00           H
ATOM   2295  HB3 ALA B 159      66.740  21.320  38.120  1.00  0.00           H
ATOM   2296  C   ALA B 159      66.050  23.370  39.970  1.00  0.00           C
ATOM   2297  O   ALA B 159      64.770  23.490  40.000  1.00  0.00           O
ATOM   2298  N   GLU B 160      66.790  24.420  39.660  1.00  0.00           N
ATOM   2299  HN  GLU B 160      67.780  24.310  39.580  1.00  0.00           H
ATOM   2300  CA  GLU B 160      66.340  25.780  39.410  1.00  0.00           C
ATOM   2301  HA  GLU B 160      66.030  26.120  40.380  1.00  0.00           H
ATOM   2302  CB  GLU B 160      67.520  26.750  38.950  1.00  0.00           C
ATOM   2303  HB1 GLU B 160      67.700  26.570  37.870  1.00  0.00           H
ATOM   2304  HB2 GLU B 160      68.490  26.600  39.480  1.00  0.00           H
ATOM   2305  CG  GLU B 160      67.250  28.260  39.250  1.00  0.00           C
ATOM   2306  HG1 GLU B 160      67.170  28.510  40.330  1.00  0.00           H
ATOM   2307  HG2 GLU B 160      66.350  28.630  38.710  1.00  0.00           H
ATOM   2308  CD  GLU B 160      68.440  29.130  38.870  1.00  0.00           C
ATOM   2309  OE1 GLU B 160      68.270  30.040  38.010  1.00  0.00           O
ATOM   2310  OE2 GLU B 160      69.580  28.960  39.370  1.00  0.00           O
ATOM   2311  C   GLU B 160      65.300  25.960  38.300  1.00  0.00           C
ATOM   2312  O   GLU B 160      65.320  25.180  37.360  1.00  0.00           O
ATOM   2313  N   LYS B 161      64.280  26.830  38.440  1.00  0.00           N
ATOM   2314  HN  LYS B 161      64.070  27.220  39.340  1.00  0.00           H
ATOM   2315  CA  LYS B 161      63.390  27.200  37.370  1.00  0.00           C
ATOM   2316  HA  LYS B 161      62.910  26.320  36.970  1.00  0.00           H
ATOM   2317  CB  LYS B 161      62.180  28.070  37.930  1.00  0.00           C
ATOM   2318  HB1 LYS B 161      61.510  28.360  37.100  1.00  0.00           H
ATOM   2319  HB2 LYS B 161      62.560  29.040  38.310  1.00  0.00           H
ATOM   2320  CG  LYS B 161      61.300  27.320  38.920  1.00  0.00           C
ATOM   2321  HG1 LYS B 161      60.460  27.980  39.210  1.00  0.00           H
ATOM   2322  HG2 LYS B 161      61.890  27.050  39.820  1.00  0.00           H
ATOM   2323  CD  LYS B 161      60.750  25.980  38.480  1.00  0.00           C
ATOM   2324  HD1 LYS B 161      61.570  25.400  38.000  1.00  0.00           H
ATOM   2325  HD2 LYS B 161      60.420  25.340  39.320  1.00  0.00           H
ATOM   2326  CE  LYS B 161      59.580  26.080  37.470  1.00  0.00           C
ATOM   2327  HE1 LYS B 161      59.990  26.340  36.480  1.00  0.00           H
ATOM   2328  HE2 LYS B 161      58.910  26.910  37.780  1.00  0.00           H
ATOM   2329  NZ  LYS B 161      58.890  24.800  37.290  1.00  0.00           N
ATOM   2330  HZ1 LYS B 161      58.500  24.460  38.190  1.00  0.00           H
ATOM   2331  HZ2 LYS B 161      58.080  24.930  36.640  1.00  0.00           H
ATOM   2332  HZ3 LYS B 161      59.520  24.090  36.880  1.00  0.00           H
ATOM   2333  C   LYS B 161      64.080  27.880  36.170  1.00  0.00           C
ATOM   2334  O   LYS B 161      65.000  28.670  36.410  1.00  0.00           O
ATOM   2335  N   THR B 162      63.570  27.650  34.960  1.00  0.00           N
ATOM   2336  HN  THR B 162      62.790  27.020  34.920  1.00  0.00           H
ATOM   2337  CA  THR B 162      64.100  28.060  33.720  1.00  0.00           C
ATOM   2338  HA  THR B 162      64.680  28.960  33.860  1.00  0.00           H
ATOM   2339  CB  THR B 162      64.940  27.040  32.960  1.00  0.00           C
ATOM   2340  HB  THR B 162      65.360  27.440  32.010  1.00  0.00           H
ATOM   2341  OG1 THR B 162      64.320  25.750  32.870  1.00  0.00           O
ATOM   2342  HG1 THR B 162      64.940  25.160  32.430  1.00  0.00           H
ATOM   2343  CG2 THR B 162      66.300  26.970  33.710  1.00  0.00           C
ATOM   2344 HG21 THR B 162      66.880  27.870  33.400  1.00  0.00           H
ATOM   2345 HG22 THR B 162      66.250  26.820  34.810  1.00  0.00           H
ATOM   2346 HG23 THR B 162      66.930  26.120  33.360  1.00  0.00           H
ATOM   2347  C   THR B 162      62.970  28.450  32.800  1.00  0.00           C
ATOM   2348  O   THR B 162      62.000  27.750  32.800  1.00  0.00           O
ATOM   2349  N   LYS B 163      63.050  29.580  31.990  1.00  0.00           N
ATOM   2350  HN  LYS B 163      63.890  30.110  31.980  1.00  0.00           H
ATOM   2351  CA  LYS B 163      62.120  30.100  31.060  1.00  0.00           C
ATOM   2352  HA  LYS B 163      61.140  29.990  31.500  1.00  0.00           H
ATOM   2353  CB  LYS B 163      62.260  31.650  30.710  1.00  0.00           C
ATOM   2354  HB1 LYS B 163      61.490  31.880  29.940  1.00  0.00           H
ATOM   2355  HB2 LYS B 163      63.250  31.750  30.230  1.00  0.00           H
ATOM   2356  CG  LYS B 163      62.160  32.640  31.900  1.00  0.00           C
ATOM   2357  HG1 LYS B 163      62.070  33.650  31.440  1.00  0.00           H
ATOM   2358  HG2 LYS B 163      63.110  32.540  32.460  1.00  0.00           H
ATOM   2359  CD  LYS B 163      60.990  32.300  32.840  1.00  0.00           C
ATOM   2360  HD1 LYS B 163      60.020  32.350  32.310  1.00  0.00           H
ATOM   2361  HD2 LYS B 163      61.160  31.280  33.250  1.00  0.00           H
ATOM   2362  CE  LYS B 163      60.910  33.170  34.120  1.00  0.00           C
ATOM   2363  HE1 LYS B 163      60.800  34.220  33.790  1.00  0.00           H
ATOM   2364  HE2 LYS B 163      61.770  33.220  34.820  1.00  0.00           H
ATOM   2365  NZ  LYS B 163      59.720  32.800  34.950  1.00  0.00           N
ATOM   2366  HZ1 LYS B 163      59.260  33.680  35.240  1.00  0.00           H
ATOM   2367  HZ2 LYS B 163      59.030  32.240  34.410  1.00  0.00           H
ATOM   2368  HZ3 LYS B 163      59.940  32.380  35.870  1.00  0.00           H
ATOM   2369  C   LYS B 163      61.810  29.260  29.820  1.00  0.00           C
ATOM   2370  O   LYS B 163      62.680  28.600  29.180  1.00  0.00           O
ATOM   2371  N   GLN B 164      60.540  29.250  29.310  1.00  0.00           N
ATOM   2372  HN  GLN B 164      59.840  29.800  29.750  1.00  0.00           H
ATOM   2373  CA  GLN B 164      60.230  28.350  28.220  1.00  0.00           C
ATOM   2374  HA  GLN B 164      60.720  27.420  28.430  1.00  0.00           H
ATOM   2375  CB  GLN B 164      58.710  28.020  28.190  1.00  0.00           C
ATOM   2376  HB1 GLN B 164      58.490  27.340  27.340  1.00  0.00           H
ATOM   2377  HB2 GLN B 164      58.150  28.960  28.000  1.00  0.00           H
ATOM   2378  CG  GLN B 164      58.110  27.460  29.500  1.00  0.00           C
ATOM   2379  HG1 GLN B 164      57.230  26.830  29.240  1.00  0.00           H
ATOM   2380  HG2 GLN B 164      57.840  28.310  30.160  1.00  0.00           H
ATOM   2381  CD  GLN B 164      58.970  26.540  30.310  1.00  0.00           C
ATOM   2382  OE1 GLN B 164      59.530  25.470  29.880  1.00  0.00           O
ATOM   2383  NE2 GLN B 164      59.190  26.880  31.600  1.00  0.00           N
ATOM   2384 HE21 GLN B 164      59.810  26.240  32.050  1.00  0.00           H
ATOM   2385 HE22 GLN B 164      58.710  27.630  32.050  1.00  0.00           H
ATOM   2386  C   GLN B 164      60.870  28.800  26.880  1.00  0.00           C
ATOM   2387  O   GLN B 164      61.510  29.840  26.860  1.00  0.00           O
ATOM   2388  N   GLY B 165      60.710  28.000  25.830  1.00  0.00           N
ATOM   2389  HN  GLY B 165      60.140  27.190  25.890  1.00  0.00           H
ATOM   2390  CA  GLY B 165      61.170  28.270  24.440  1.00  0.00           C
ATOM   2391  HA1 GLY B 165      62.230  28.320  24.640  1.00  0.00           H
ATOM   2392  HA2 GLY B 165      60.860  27.360  23.930  1.00  0.00           H
ATOM   2393  C   GLY B 165      60.670  29.470  23.700  1.00  0.00           C
ATOM   2394  O   GLY B 165      59.550  29.910  23.930  1.00  0.00           O
ATOM   2395  N   VAL B 166      61.380  29.920  22.610  1.00  0.00           N
ATOM   2396  HN  VAL B 166      62.200  29.390  22.400  1.00  0.00           H
ATOM   2397  CA  VAL B 166      61.100  31.040  21.870  1.00  0.00           C
ATOM   2398  HA  VAL B 166      61.270  31.890  22.500  1.00  0.00           H
ATOM   2399  CB  VAL B 166      62.120  31.250  20.730  1.00  0.00           C
ATOM   2400  HB  VAL B 166      62.050  30.480  19.930  1.00  0.00           H
ATOM   2401  CG1 VAL B 166      62.100  32.690  20.090  1.00  0.00           C
ATOM   2402 HG11 VAL B 166      62.750  32.760  19.190  1.00  0.00           H
ATOM   2403 HG12 VAL B 166      61.050  32.880  19.760  1.00  0.00           H
ATOM   2404 HG13 VAL B 166      62.340  33.470  20.840  1.00  0.00           H
ATOM   2405  CG2 VAL B 166      63.550  30.990  21.290  1.00  0.00           C
ATOM   2406 HG21 VAL B 166      63.740  29.970  21.700  1.00  0.00           H
ATOM   2407 HG22 VAL B 166      64.360  31.150  20.540  1.00  0.00           H
ATOM   2408 HG23 VAL B 166      63.710  31.720  22.110  1.00  0.00           H
ATOM   2409  C   VAL B 166      59.750  31.190  21.350  1.00  0.00           C
ATOM   2410  O   VAL B 166      59.110  32.230  21.600  1.00  0.00           O
ATOM   2411  N   ALA B 167      59.280  30.230  20.430  1.00  0.00           N
ATOM   2412  HN  ALA B 167      59.890  29.470  20.230  1.00  0.00           H
ATOM   2413  CA  ALA B 167      57.910  30.250  19.880  1.00  0.00           C
ATOM   2414  HA  ALA B 167      57.580  31.270  19.890  1.00  0.00           H
ATOM   2415  CB  ALA B 167      58.000  29.660  18.490  1.00  0.00           C
ATOM   2416  HB1 ALA B 167      58.760  30.190  17.880  1.00  0.00           H
ATOM   2417  HB2 ALA B 167      58.200  28.560  18.420  1.00  0.00           H
ATOM   2418  HB3 ALA B 167      56.960  29.750  18.130  1.00  0.00           H
ATOM   2419  C   ALA B 167      56.840  29.660  20.690  1.00  0.00           C
ATOM   2420  O   ALA B 167      55.670  29.510  20.320  1.00  0.00           O
ATOM   2421  N   GLU B 168      57.100  29.530  21.960  1.00  0.00           N
ATOM   2422  HN  GLU B 168      58.000  29.680  22.370  1.00  0.00           H
ATOM   2423  CA  GLU B 168      56.010  29.260  22.980  1.00  0.00           C
ATOM   2424  HA  GLU B 168      55.250  28.620  22.560  1.00  0.00           H
ATOM   2425  CB  GLU B 168      56.590  28.670  24.300  1.00  0.00           C
ATOM   2426  HB1 GLU B 168      55.800  28.590  25.070  1.00  0.00           H
ATOM   2427  HB2 GLU B 168      57.400  29.360  24.620  1.00  0.00           H
ATOM   2428  CG  GLU B 168      57.240  27.200  24.250  1.00  0.00           C
ATOM   2429  HG1 GLU B 168      57.490  26.940  25.290  1.00  0.00           H
ATOM   2430  HG2 GLU B 168      58.110  27.260  23.560  1.00  0.00           H
ATOM   2431  CD  GLU B 168      56.090  26.380  23.840  1.00  0.00           C
ATOM   2432  OE1 GLU B 168      55.170  26.130  24.700  1.00  0.00           O
ATOM   2433  OE2 GLU B 168      55.940  26.020  22.630  1.00  0.00           O
ATOM   2434  C   GLU B 168      55.140  30.520  23.180  1.00  0.00           C
ATOM   2435  O   GLU B 168      55.240  31.520  22.480  1.00  0.00           O
ATOM   2436  N   ALA B 169      54.100  30.470  24.030  1.00  0.00           N
ATOM   2437  HN  ALA B 169      53.890  29.580  24.430  1.00  0.00           H
ATOM   2438  CA  ALA B 169      53.260  31.580  24.320  1.00  0.00           C
ATOM   2439  HA  ALA B 169      53.580  32.520  23.910  1.00  0.00           H
ATOM   2440  CB  ALA B 169      51.890  31.280  23.780  1.00  0.00           C
ATOM   2441  HB1 ALA B 169      51.190  32.140  23.870  1.00  0.00           H
ATOM   2442  HB2 ALA B 169      51.920  30.990  22.710  1.00  0.00           H
ATOM   2443  HB3 ALA B 169      51.400  30.450  24.330  1.00  0.00           H
ATOM   2444  C   ALA B 169      53.250  31.760  25.880  1.00  0.00           C
ATOM   2445  O   ALA B 169      52.900  32.870  26.320  1.00  0.00           O
ATOM   2446  N   ALA B 170      53.580  30.710  26.590  1.00  0.00           N
ATOM   2447  HN  ALA B 170      53.870  29.950  26.020  1.00  0.00           H
ATOM   2448  CA  ALA B 170      53.430  30.580  28.050  1.00  0.00           C
ATOM   2449  HA  ALA B 170      53.000  31.470  28.490  1.00  0.00           H
ATOM   2450  CB  ALA B 170      52.370  29.540  28.420  1.00  0.00           C
ATOM   2451  HB1 ALA B 170      51.370  29.790  28.000  1.00  0.00           H
ATOM   2452  HB2 ALA B 170      52.770  28.520  28.240  1.00  0.00           H
ATOM   2453  HB3 ALA B 170      52.280  29.630  29.520  1.00  0.00           H
ATOM   2454  C   ALA B 170      54.770  30.300  28.770  1.00  0.00           C
ATOM   2455  O   ALA B 170      55.370  29.200  28.650  1.00  0.00           O
ATOM   2456  N   GLY B 171      55.270  31.280  29.520  1.00  0.00           N
ATOM   2457  HN  GLY B 171      54.920  32.210  29.490  1.00  0.00           H
ATOM   2458  CA  GLY B 171      56.440  30.980  30.410  1.00  0.00           C
ATOM   2459  HA1 GLY B 171      56.290  31.600  31.290  1.00  0.00           H
ATOM   2460  HA2 GLY B 171      56.380  29.940  30.670  1.00  0.00           H
ATOM   2461  C   GLY B 171      57.760  31.270  29.870  1.00  0.00           C
ATOM   2462  O   GLY B 171      58.770  30.810  30.460  1.00  0.00           O
ATOM   2463  N   LYS B 172      57.880  32.090  28.770  1.00  0.00           N
ATOM   2464  HN  LYS B 172      57.050  32.500  28.390  1.00  0.00           H
ATOM   2465  CA  LYS B 172      59.100  32.340  28.150  1.00  0.00           C
ATOM   2466  HA  LYS B 172      59.840  31.780  28.690  1.00  0.00           H
ATOM   2467  CB  LYS B 172      59.050  31.880  26.700  1.00  0.00           C
ATOM   2468  HB1 LYS B 172      58.860  30.780  26.730  1.00  0.00           H
ATOM   2469  HB2 LYS B 172      59.980  32.110  26.130  1.00  0.00           H
ATOM   2470  CG  LYS B 172      57.930  32.610  25.950  1.00  0.00           C
ATOM   2471  HG1 LYS B 172      57.550  33.520  26.470  1.00  0.00           H
ATOM   2472  HG2 LYS B 172      57.020  31.970  26.010  1.00  0.00           H
ATOM   2473  CD  LYS B 172      58.220  32.900  24.450  1.00  0.00           C
ATOM   2474  HD1 LYS B 172      59.210  33.420  24.380  1.00  0.00           H
ATOM   2475  HD2 LYS B 172      58.340  31.950  23.890  1.00  0.00           H
ATOM   2476  CE  LYS B 172      57.200  33.810  23.760  1.00  0.00           C
ATOM   2477  HE1 LYS B 172      57.120  34.720  24.400  1.00  0.00           H
ATOM   2478  HE2 LYS B 172      56.190  33.360  23.810  1.00  0.00           H
ATOM   2479  NZ  LYS B 172      57.510  34.180  22.410  1.00  0.00           N
ATOM   2480  HZ1 LYS B 172      56.650  34.120  21.810  1.00  0.00           H
ATOM   2481  HZ2 LYS B 172      57.930  35.130  22.500  1.00  0.00           H
ATOM   2482  HZ3 LYS B 172      58.190  33.530  21.970  1.00  0.00           H
ATOM   2483  C   LYS B 172      59.510  33.830  28.240  1.00  0.00           C
ATOM   2484  O   LYS B 172      60.640  34.250  27.910  1.00  0.00           O
ATOM   2485  N   THR B 173      58.550  34.650  28.760  1.00  0.00           N
ATOM   2486  HN  THR B 173      57.650  34.340  29.040  1.00  0.00           H
ATOM   2487  CA  THR B 173      58.760  36.100  28.840  1.00  0.00           C
ATOM   2488  HA  THR B 173      59.400  36.450  28.050  1.00  0.00           H
ATOM   2489  CB  THR B 173      57.530  36.900  28.730  1.00  0.00           C
ATOM   2490  HB  THR B 173      57.640  37.920  29.170  1.00  0.00           H
ATOM   2491  OG1 THR B 173      56.330  36.340  29.410  1.00  0.00           O
ATOM   2492  HG1 THR B 173      56.480  36.490  30.350  1.00  0.00           H
ATOM   2493  CG2 THR B 173      57.280  37.070  27.210  1.00  0.00           C
ATOM   2494 HG21 THR B 173      56.310  37.580  26.990  1.00  0.00           H
ATOM   2495 HG22 THR B 173      58.090  37.600  26.660  1.00  0.00           H
ATOM   2496 HG23 THR B 173      57.130  36.090  26.710  1.00  0.00           H
ATOM   2497  C   THR B 173      59.490  36.350  30.130  1.00  0.00           C
ATOM   2498  O   THR B 173      59.350  35.600  31.110  1.00  0.00           O
ATOM   2499  N   LYS B 174      60.300  37.380  30.070  1.00  0.00           N
ATOM   2500  HN  LYS B 174      60.480  37.920  29.240  1.00  0.00           H
ATOM   2501  CA  LYS B 174      60.950  37.960  31.160  1.00  0.00           C
ATOM   2502  HA  LYS B 174      61.520  37.180  31.650  1.00  0.00           H
ATOM   2503  CB  LYS B 174      61.850  39.190  30.750  1.00  0.00           C
ATOM   2504  HB1 LYS B 174      62.300  39.530  31.700  1.00  0.00           H
ATOM   2505  HB2 LYS B 174      61.260  39.980  30.240  1.00  0.00           H
ATOM   2506  CG  LYS B 174      63.020  38.890  29.810  1.00  0.00           C
ATOM   2507  HG1 LYS B 174      63.500  39.830  29.500  1.00  0.00           H
ATOM   2508  HG2 LYS B 174      62.600  38.540  28.840  1.00  0.00           H
ATOM   2509  CD  LYS B 174      64.030  37.840  30.250  1.00  0.00           C
ATOM   2510  HD1 LYS B 174      63.480  36.890  30.460  1.00  0.00           H
ATOM   2511  HD2 LYS B 174      64.530  37.740  29.260  1.00  0.00           H
ATOM   2512  CE  LYS B 174      64.980  38.230  31.350  1.00  0.00           C
ATOM   2513  HE1 LYS B 174      64.370  38.450  32.250  1.00  0.00           H
ATOM   2514  HE2 LYS B 174      65.540  39.070  30.890  1.00  0.00           H
ATOM   2515  NZ  LYS B 174      65.960  37.090  31.570  1.00  0.00           N
ATOM   2516  HZ1 LYS B 174      66.350  36.990  32.520  1.00  0.00           H
ATOM   2517  HZ2 LYS B 174      65.380  36.240  31.430  1.00  0.00           H
ATOM   2518  HZ3 LYS B 174      66.760  37.210  30.920  1.00  0.00           H
ATOM   2519  C   LYS B 174      59.970  38.480  32.290  1.00  0.00           C
ATOM   2520  O   LYS B 174      58.960  39.140  32.030  1.00  0.00           O
ATOM   2521  N   GLU B 175      60.330  38.240  33.570  1.00  0.00           N
ATOM   2522  HN  GLU B 175      61.120  37.650  33.710  1.00  0.00           H
ATOM   2523  CA  GLU B 175      59.600  38.850  34.680  1.00  0.00           C
ATOM   2524  HA  GLU B 175      58.740  39.320  34.230  1.00  0.00           H
ATOM   2525  CB  GLU B 175      59.150  37.720  35.670  1.00  0.00           C
ATOM   2526  HB1 GLU B 175      58.750  38.230  36.580  1.00  0.00           H
ATOM   2527  HB2 GLU B 175      60.060  37.130  35.910  1.00  0.00           H
ATOM   2528  CG  GLU B 175      58.120  36.700  35.070  1.00  0.00           C
ATOM   2529  HG1 GLU B 175      58.610  36.190  34.210  1.00  0.00           H
ATOM   2530  HG2 GLU B 175      57.220  37.240  34.700  1.00  0.00           H
ATOM   2531  CD  GLU B 175      57.760  35.640  36.050  1.00  0.00           C
ATOM   2532  OE1 GLU B 175      58.550  34.750  36.280  1.00  0.00           O
ATOM   2533  OE2 GLU B 175      56.550  35.640  36.460  1.00  0.00           O
ATOM   2534  C   GLU B 175      60.460  39.930  35.280  1.00  0.00           C
ATOM   2535  O   GLU B 175      61.650  39.950  35.030  1.00  0.00           O
ATOM   2536  N   GLY B 176      59.980  40.900  36.040  1.00  0.00           N
ATOM   2537  HN  GLY B 176      59.000  40.900  36.200  1.00  0.00           H
ATOM   2538  CA  GLY B 176      60.670  42.040  36.490  1.00  0.00           C
ATOM   2539  HA1 GLY B 176      60.350  42.210  37.510  1.00  0.00           H
ATOM   2540  HA2 GLY B 176      61.740  42.000  36.360  1.00  0.00           H
ATOM   2541  C   GLY B 176      60.200  43.330  35.800  1.00  0.00           C
ATOM   2542  O   GLY B 176      59.560  43.230  34.760  1.00  0.00           O
ATOM   2543  N   VAL B 177      60.600  44.490  36.390  1.00  0.00           N
ATOM   2544  HN  VAL B 177      61.040  44.400  37.280  1.00  0.00           H
ATOM   2545  CA  VAL B 177      60.520  45.810  35.810  1.00  0.00           C
ATOM   2546  HA  VAL B 177      59.550  46.220  36.040  1.00  0.00           H
ATOM   2547  CB  VAL B 177      61.470  46.700  36.650  1.00  0.00           C
ATOM   2548  HB  VAL B 177      62.550  46.470  36.490  1.00  0.00           H
ATOM   2549  CG1 VAL B 177      61.310  48.190  36.260  1.00  0.00           C
ATOM   2550 HG11 VAL B 177      61.670  48.400  35.230  1.00  0.00           H
ATOM   2551 HG12 VAL B 177      60.270  48.580  36.210  1.00  0.00           H
ATOM   2552 HG13 VAL B 177      61.940  48.880  36.860  1.00  0.00           H
ATOM   2553  CG2 VAL B 177      61.110  46.580  38.170  1.00  0.00           C
ATOM   2554 HG21 VAL B 177      61.580  47.450  38.690  1.00  0.00           H
ATOM   2555 HG22 VAL B 177      60.030  46.830  38.270  1.00  0.00           H
ATOM   2556 HG23 VAL B 177      61.500  45.680  38.680  1.00  0.00           H
ATOM   2557  C   VAL B 177      60.940  45.880  34.300  1.00  0.00           C
ATOM   2558  O   VAL B 177      61.730  45.080  33.810  1.00  0.00           O
ATOM   2559  N   LEU B 178      60.390  46.890  33.630  1.00  0.00           N
ATOM   2560  HN  LEU B 178      59.700  47.430  34.120  1.00  0.00           H
ATOM   2561  CA  LEU B 178      60.720  47.210  32.250  1.00  0.00           C
ATOM   2562  HA  LEU B 178      61.420  46.550  31.750  1.00  0.00           H
ATOM   2563  CB  LEU B 178      59.450  47.190  31.310  1.00  0.00           C
ATOM   2564  HB1 LEU B 178      59.790  47.370  30.270  1.00  0.00           H
ATOM   2565  HB2 LEU B 178      58.710  48.010  31.410  1.00  0.00           H
ATOM   2566  CG  LEU B 178      58.600  45.920  31.390  1.00  0.00           C
ATOM   2567  HG  LEU B 178      58.020  46.000  32.340  1.00  0.00           H
ATOM   2568  CD1 LEU B 178      57.560  45.870  30.370  1.00  0.00           C
ATOM   2569 HD11 LEU B 178      56.990  46.820  30.340  1.00  0.00           H
ATOM   2570 HD12 LEU B 178      58.030  45.900  29.370  1.00  0.00           H
ATOM   2571 HD13 LEU B 178      56.940  44.950  30.520  1.00  0.00           H
ATOM   2572  CD2 LEU B 178      59.270  44.540  31.450  1.00  0.00           C
ATOM   2573 HD21 LEU B 178      59.430  44.350  30.370  1.00  0.00           H
ATOM   2574 HD22 LEU B 178      60.300  44.610  31.860  1.00  0.00           H
ATOM   2575 HD23 LEU B 178      58.570  43.740  31.780  1.00  0.00           H
ATOM   2576  C   LEU B 178      61.350  48.550  32.200  1.00  0.00           C
ATOM   2577  O   LEU B 178      61.100  49.470  32.990  1.00  0.00           O
ATOM   2578  N   TYR B 179      62.350  48.660  31.340  1.00  0.00           N
ATOM   2579  HN  TYR B 179      62.730  47.820  30.940  1.00  0.00           H
ATOM   2580  CA  TYR B 179      63.210  49.810  31.220  1.00  0.00           C
ATOM   2581  HA  TYR B 179      62.930  50.590  31.920  1.00  0.00           H
ATOM   2582  CB  TYR B 179      64.680  49.350  31.460  1.00  0.00           C
ATOM   2583  HB1 TYR B 179      65.340  50.220  31.250  1.00  0.00           H
ATOM   2584  HB2 TYR B 179      64.920  48.500  30.790  1.00  0.00           H
ATOM   2585  CG  TYR B 179      64.900  48.850  32.840  1.00  0.00           C
ATOM   2586  CD1 TYR B 179      65.570  47.680  33.110  1.00  0.00           C
ATOM   2587  HD1 TYR B 179      65.880  47.090  32.260  1.00  0.00           H
ATOM   2588  CE1 TYR B 179      65.820  47.180  34.390  1.00  0.00           C
ATOM   2589  HE1 TYR B 179      66.490  46.330  34.500  1.00  0.00           H
ATOM   2590  CZ  TYR B 179      65.270  47.860  35.500  1.00  0.00           C
ATOM   2591  OH  TYR B 179      65.260  47.280  36.820  1.00  0.00           O
ATOM   2592  HH  TYR B 179      64.790  47.890  37.400  1.00  0.00           H
ATOM   2593  CD2 TYR B 179      64.440  49.590  33.960  1.00  0.00           C
ATOM   2594  HD2 TYR B 179      64.000  50.580  33.930  1.00  0.00           H
ATOM   2595  CE2 TYR B 179      64.670  49.100  35.260  1.00  0.00           C
ATOM   2596  HE2 TYR B 179      64.240  49.710  36.040  1.00  0.00           H
ATOM   2597  C   TYR B 179      63.050  50.630  29.970  1.00  0.00           C
ATOM   2598  O   TYR B 179      63.650  51.680  29.810  1.00  0.00           O
ATOM   2599  N   VAL B 180      62.080  50.130  29.160  1.00  0.00           N
ATOM   2600  HN  VAL B 180      61.590  49.290  29.380  1.00  0.00           H
ATOM   2601  CA  VAL B 180      61.530  50.930  28.130  1.00  0.00           C
ATOM   2602  HA  VAL B 180      62.420  51.090  27.550  1.00  0.00           H
ATOM   2603  CB  VAL B 180      60.550  50.100  27.290  1.00  0.00           C
ATOM   2604  HB  VAL B 180      59.590  49.830  27.770  1.00  0.00           H
ATOM   2605  CG1 VAL B 180      60.180  50.760  25.910  1.00  0.00           C
ATOM   2606 HG11 VAL B 180      59.540  51.630  26.190  1.00  0.00           H
ATOM   2607 HG12 VAL B 180      61.140  51.000  25.410  1.00  0.00           H
ATOM   2608 HG13 VAL B 180      59.630  50.040  25.260  1.00  0.00           H
ATOM   2609  CG2 VAL B 180      61.240  48.790  26.800  1.00  0.00           C
ATOM   2610 HG21 VAL B 180      60.460  48.090  26.430  1.00  0.00           H
ATOM   2611 HG22 VAL B 180      61.960  49.080  26.000  1.00  0.00           H
ATOM   2612 HG23 VAL B 180      61.730  48.260  27.650  1.00  0.00           H
ATOM   2613  C   VAL B 180      61.000  52.310  28.550  1.00  0.00           C
ATOM   2614  O   VAL B 180      60.480  52.450  29.660  1.00  0.00           O
ATOM   2615  N   GLY B 181      61.190  53.270  27.650  1.00  0.00           N
ATOM   2616  HN  GLY B 181      61.800  53.200  26.870  1.00  0.00           H
ATOM   2617  CA  GLY B 181      60.420  54.520  27.760  1.00  0.00           C
ATOM   2618  HA1 GLY B 181      60.460  54.950  26.770  1.00  0.00           H
ATOM   2619  HA2 GLY B 181      59.380  54.370  27.990  1.00  0.00           H
ATOM   2620  C   GLY B 181      60.870  55.520  28.820  1.00  0.00           C
ATOM   2621  O   GLY B 181      60.210  56.500  29.060  1.00  0.00           O
ATOM   2622  N   SER B 182      62.060  55.260  29.380  1.00  0.00           N
ATOM   2623  HN  SER B 182      62.600  54.540  28.970  1.00  0.00           H
ATOM   2624  CA  SER B 182      62.490  55.790  30.630  1.00  0.00           C
ATOM   2625  HA  SER B 182      62.200  56.830  30.620  1.00  0.00           H
ATOM   2626  CB  SER B 182      61.870  55.040  31.810  1.00  0.00           C
ATOM   2627  HB1 SER B 182      60.760  55.020  31.720  1.00  0.00           H
ATOM   2628  HB2 SER B 182      62.250  55.510  32.740  1.00  0.00           H
ATOM   2629  OG  SER B 182      62.360  53.660  31.830  1.00  0.00           O
ATOM   2630  HG1 SER B 182      62.100  53.200  31.030  1.00  0.00           H
ATOM   2631  C   SER B 182      64.070  55.880  30.640  1.00  0.00           C
ATOM   2632  O   SER B 182      64.820  55.240  29.900  1.00  0.00           O
ATOM   2633  N   LYS B 183      64.570  56.770  31.500  1.00  0.00           N
ATOM   2634  HN  LYS B 183      63.900  57.250  32.070  1.00  0.00           H
ATOM   2635  CA  LYS B 183      65.990  57.040  31.630  1.00  0.00           C
ATOM   2636  HA  LYS B 183      66.500  56.770  30.710  1.00  0.00           H
ATOM   2637  CB  LYS B 183      66.340  58.560  31.860  1.00  0.00           C
ATOM   2638  HB1 LYS B 183      67.400  58.680  32.160  1.00  0.00           H
ATOM   2639  HB2 LYS B 183      65.720  58.870  32.730  1.00  0.00           H
ATOM   2640  CG  LYS B 183      65.910  59.430  30.620  1.00  0.00           C
ATOM   2641  HG1 LYS B 183      64.960  58.960  30.280  1.00  0.00           H
ATOM   2642  HG2 LYS B 183      66.770  59.300  29.940  1.00  0.00           H
ATOM   2643  CD  LYS B 183      65.820  60.910  31.020  1.00  0.00           C
ATOM   2644  HD1 LYS B 183      65.390  61.490  30.180  1.00  0.00           H
ATOM   2645  HD2 LYS B 183      65.040  60.880  31.800  1.00  0.00           H
ATOM   2646  CE  LYS B 183      67.100  61.610  31.540  1.00  0.00           C
ATOM   2647  HE1 LYS B 183      67.710  61.900  30.650  1.00  0.00           H
ATOM   2648  HE2 LYS B 183      67.750  61.050  32.240  1.00  0.00           H
ATOM   2649  NZ  LYS B 183      66.620  62.830  32.250  1.00  0.00           N
ATOM   2650  HZ1 LYS B 183      66.400  62.550  33.230  1.00  0.00           H
ATOM   2651  HZ2 LYS B 183      67.380  63.550  32.250  1.00  0.00           H
ATOM   2652  HZ3 LYS B 183      65.830  63.320  31.790  1.00  0.00           H
ATOM   2653  C   LYS B 183      66.590  56.330  32.760  1.00  0.00           C
ATOM   2654  O   LYS B 183      65.940  56.150  33.780  1.00  0.00           O
ATOM   2655  N   THR B 184      67.880  55.870  32.670  1.00  0.00           N
ATOM   2656  HN  THR B 184      68.350  55.930  31.790  1.00  0.00           H
ATOM   2657  CA  THR B 184      68.710  55.410  33.780  1.00  0.00           C
ATOM   2658  HA  THR B 184      68.260  54.540  34.240  1.00  0.00           H
ATOM   2659  CB  THR B 184      70.080  54.960  33.440  1.00  0.00           C
ATOM   2660  HB  THR B 184      70.840  54.920  34.250  1.00  0.00           H
ATOM   2661  OG1 THR B 184      70.680  55.800  32.480  1.00  0.00           O
ATOM   2662  HG1 THR B 184      71.580  55.490  32.340  1.00  0.00           H
ATOM   2663  CG2 THR B 184      69.900  53.550  32.690  1.00  0.00           C
ATOM   2664 HG21 THR B 184      69.080  53.560  31.940  1.00  0.00           H
ATOM   2665 HG22 THR B 184      70.870  53.330  32.200  1.00  0.00           H
ATOM   2666 HG23 THR B 184      69.790  52.780  33.480  1.00  0.00           H
ATOM   2667  C   THR B 184      68.830  56.270  35.040  1.00  0.00           C
ATOM   2668  O   THR B 184      69.030  57.490  35.010  1.00  0.00           O
ATOM   2669  N   LYS B 185      68.550  55.610  36.160  1.00  0.00           N
ATOM   2670  HN  LYS B 185      68.410  54.640  36.020  1.00  0.00           H
ATOM   2671  CA  LYS B 185      68.450  56.380  37.430  1.00  0.00           C
ATOM   2672  HA  LYS B 185      69.180  57.180  37.460  1.00  0.00           H
ATOM   2673  CB  LYS B 185      67.030  56.900  37.560  1.00  0.00           C
ATOM   2674  HB1 LYS B 185      66.470  55.960  37.740  1.00  0.00           H
ATOM   2675  HB2 LYS B 185      66.620  57.290  36.610  1.00  0.00           H
ATOM   2676  CG  LYS B 185      66.700  57.960  38.660  1.00  0.00           C
ATOM   2677  HG1 LYS B 185      67.100  57.560  39.620  1.00  0.00           H
ATOM   2678  HG2 LYS B 185      65.600  58.090  38.780  1.00  0.00           H
ATOM   2679  CD  LYS B 185      67.460  59.350  38.330  1.00  0.00           C
ATOM   2680  HD1 LYS B 185      68.550  59.140  38.300  1.00  0.00           H
ATOM   2681  HD2 LYS B 185      67.250  59.470  37.240  1.00  0.00           H
ATOM   2682  CE  LYS B 185      67.150  60.600  39.160  1.00  0.00           C
ATOM   2683  HE1 LYS B 185      67.970  61.290  38.870  1.00  0.00           H
ATOM   2684  HE2 LYS B 185      67.210  60.390  40.250  1.00  0.00           H
ATOM   2685  NZ  LYS B 185      65.890  61.250  38.910  1.00  0.00           N
ATOM   2686  HZ1 LYS B 185      65.110  60.570  39.030  1.00  0.00           H
ATOM   2687  HZ2 LYS B 185      65.670  62.070  39.500  1.00  0.00           H
ATOM   2688  HZ3 LYS B 185      65.840  61.550  37.920  1.00  0.00           H
ATOM   2689  C   LYS B 185      68.750  55.510  38.570  1.00  0.00           C
ATOM   2690  O   LYS B 185      68.090  54.470  38.820  1.00  0.00           O
ATOM   2691  N   GLU B 186      69.770  55.870  39.350  1.00  0.00           N
ATOM   2692  HN  GLU B 186      70.280  56.640  38.980  1.00  0.00           H
ATOM   2693  CA  GLU B 186      70.100  55.250  40.620  1.00  0.00           C
ATOM   2694  HA  GLU B 186      70.510  54.290  40.330  1.00  0.00           H
ATOM   2695  CB  GLU B 186      71.160  56.070  41.420  1.00  0.00           C
ATOM   2696  HB1 GLU B 186      70.710  57.080  41.550  1.00  0.00           H
ATOM   2697  HB2 GLU B 186      71.990  56.180  40.690  1.00  0.00           H
ATOM   2698  CG  GLU B 186      71.810  55.460  42.730  1.00  0.00           C
ATOM   2699  HG1 GLU B 186      71.020  55.420  43.500  1.00  0.00           H
ATOM   2700  HG2 GLU B 186      72.580  56.160  43.140  1.00  0.00           H
ATOM   2701  CD  GLU B 186      72.470  54.070  42.500  1.00  0.00           C
ATOM   2702  OE1 GLU B 186      71.830  53.140  41.960  1.00  0.00           O
ATOM   2703  OE2 GLU B 186      73.700  53.850  42.780  1.00  0.00           O
ATOM   2704  C   GLU B 186      68.980  54.800  41.490  1.00  0.00           C
ATOM   2705  O   GLU B 186      67.940  55.440  41.660  1.00  0.00           O
ATOM   2706  N   GLY B 187      69.170  53.640  42.160  1.00  0.00           N
ATOM   2707  HN  GLY B 187      70.100  53.270  42.120  1.00  0.00           H
ATOM   2708  CA  GLY B 187      68.330  52.960  43.060  1.00  0.00           C
ATOM   2709  HA1 GLY B 187      67.360  52.750  42.630  1.00  0.00           H
ATOM   2710  HA2 GLY B 187      68.690  51.970  43.280  1.00  0.00           H
ATOM   2711  C   GLY B 187      67.970  53.680  44.420  1.00  0.00           C
ATOM   2712  O   GLY B 187      68.240  54.840  44.630  1.00  0.00           O
ATOM   2713  N   VAL B 188      67.320  53.000  45.350  1.00  0.00           N
ATOM   2714  HN  VAL B 188      66.990  52.110  45.040  1.00  0.00           H
ATOM   2715  CA  VAL B 188      67.120  53.420  46.710  1.00  0.00           C
ATOM   2716  HA  VAL B 188      67.680  54.330  46.880  1.00  0.00           H
ATOM   2717  CB  VAL B 188      65.660  53.610  47.130  1.00  0.00           C
ATOM   2718  HB  VAL B 188      65.420  53.760  48.200  1.00  0.00           H
ATOM   2719  CG1 VAL B 188      65.200  54.770  46.300  1.00  0.00           C
ATOM   2720 HG11 VAL B 188      65.800  55.680  46.490  1.00  0.00           H
ATOM   2721 HG12 VAL B 188      65.100  54.590  45.210  1.00  0.00           H
ATOM   2722 HG13 VAL B 188      64.190  55.140  46.580  1.00  0.00           H
ATOM   2723  CG2 VAL B 188      64.730  52.410  46.720  1.00  0.00           C
ATOM   2724 HG21 VAL B 188      63.630  52.530  46.840  1.00  0.00           H
ATOM   2725 HG22 VAL B 188      64.870  52.180  45.650  1.00  0.00           H
ATOM   2726 HG23 VAL B 188      65.070  51.450  47.170  1.00  0.00           H
ATOM   2727  C   VAL B 188      67.690  52.440  47.720  1.00  0.00           C
ATOM   2728  O   VAL B 188      67.750  52.760  48.910  1.00  0.00           O
ATOM   2729  N   VAL B 189      68.210  51.240  47.320  1.00  0.00           N
ATOM   2730  HN  VAL B 189      68.360  50.910  46.380  1.00  0.00           H
ATOM   2731  CA  VAL B 189      68.770  50.410  48.340  1.00  0.00           C
ATOM   2732  HA  VAL B 189      69.200  51.050  49.100  1.00  0.00           H
ATOM   2733  CB  VAL B 189      67.760  49.580  49.000  1.00  0.00           C
ATOM   2734  HB  VAL B 189      66.820  50.170  49.070  1.00  0.00           H
ATOM   2735  CG1 VAL B 189      67.470  48.270  48.190  1.00  0.00           C
ATOM   2736 HG11 VAL B 189      68.410  47.680  48.050  1.00  0.00           H
ATOM   2737 HG12 VAL B 189      66.940  47.630  48.930  1.00  0.00           H
ATOM   2738 HG13 VAL B 189      66.890  48.380  47.250  1.00  0.00           H
ATOM   2739  CG2 VAL B 189      68.080  49.150  50.470  1.00  0.00           C
ATOM   2740 HG21 VAL B 189      69.060  48.630  50.410  1.00  0.00           H
ATOM   2741 HG22 VAL B 189      68.170  50.040  51.140  1.00  0.00           H
ATOM   2742 HG23 VAL B 189      67.310  48.580  51.020  1.00  0.00           H
ATOM   2743  C   VAL B 189      69.940  49.650  47.710  1.00  0.00           C
ATOM   2744  O   VAL B 189      69.990  49.470  46.510  1.00  0.00           O
ATOM   2745  N   HIS B 190      70.910  49.270  48.500  1.00  0.00           N
ATOM   2746  HN  HIS B 190      70.830  49.310  49.490  1.00  0.00           H
ATOM   2747  CA  HIS B 190      71.960  48.430  47.980  1.00  0.00           C
ATOM   2748  HA  HIS B 190      72.220  48.830  47.000  1.00  0.00           H
ATOM   2749  CB  HIS B 190      73.230  48.590  48.810  1.00  0.00           C
ATOM   2750  HB1 HIS B 190      74.020  47.860  48.540  1.00  0.00           H
ATOM   2751  HB2 HIS B 190      73.040  48.360  49.880  1.00  0.00           H
ATOM   2752  ND1 HIS B 190      74.650  50.360  47.640  1.00  0.00           N
ATOM   2753  CG  HIS B 190      73.890  49.970  48.730  1.00  0.00           C
ATOM   2754  CE1 HIS B 190      75.090  51.560  47.900  1.00  0.00           C
ATOM   2755  HE1 HIS B 190      75.700  52.170  47.240  1.00  0.00           H
ATOM   2756  NE2 HIS B 190      74.720  51.960  49.160  1.00  0.00           N
ATOM   2757  HE2 HIS B 190      75.070  52.760  49.640  1.00  0.00           H
ATOM   2758  CD2 HIS B 190      73.930  50.990  49.620  1.00  0.00           C
ATOM   2759  HD2 HIS B 190      73.630  50.960  50.660  1.00  0.00           H
ATOM   2760  C   HIS B 190      71.640  47.030  47.650  1.00  0.00           C
ATOM   2761  O   HIS B 190      71.320  46.150  48.510  1.00  0.00           O
ATOM   2762  N   GLY B 191      71.880  46.670  46.380  1.00  0.00           N
ATOM   2763  HN  GLY B 191      72.230  47.280  45.670  1.00  0.00           H
ATOM   2764  CA  GLY B 191      71.490  45.330  45.910  1.00  0.00           C
ATOM   2765  HA1 GLY B 191      71.820  45.260  44.880  1.00  0.00           H
ATOM   2766  HA2 GLY B 191      71.880  44.540  46.540  1.00  0.00           H
ATOM   2767  C   GLY B 191      70.050  45.160  45.940  1.00  0.00           C
ATOM   2768  O   GLY B 191      69.200  46.050  46.000  1.00  0.00           O
ATOM   2769  N   VAL B 192      69.660  43.860  45.950  1.00  0.00           N
ATOM   2770  HN  VAL B 192      70.400  43.190  46.020  1.00  0.00           H
ATOM   2771  CA  VAL B 192      68.330  43.340  45.680  1.00  0.00           C
ATOM   2772  HA  VAL B 192      67.900  43.860  44.840  1.00  0.00           H
ATOM   2773  CB  VAL B 192      68.340  41.820  45.430  1.00  0.00           C
ATOM   2774  HB  VAL B 192      68.980  41.340  46.200  1.00  0.00           H
ATOM   2775  CG1 VAL B 192      66.960  41.140  45.460  1.00  0.00           C
ATOM   2776 HG11 VAL B 192      66.330  41.650  44.700  1.00  0.00           H
ATOM   2777 HG12 VAL B 192      67.040  40.060  45.230  1.00  0.00           H
ATOM   2778 HG13 VAL B 192      66.500  41.270  46.460  1.00  0.00           H
ATOM   2779  CG2 VAL B 192      68.920  41.600  44.010  1.00  0.00           C
ATOM   2780 HG21 VAL B 192      69.040  40.520  43.800  1.00  0.00           H
ATOM   2781 HG22 VAL B 192      68.120  41.940  43.310  1.00  0.00           H
ATOM   2782 HG23 VAL B 192      69.830  42.200  43.770  1.00  0.00           H
ATOM   2783  C   VAL B 192      67.450  43.660  46.880  1.00  0.00           C
ATOM   2784  O   VAL B 192      67.730  43.480  48.070  1.00  0.00           O
ATOM   2785  N   ALA B 193      66.270  44.330  46.640  1.00  0.00           N
ATOM   2786  HN  ALA B 193      65.810  44.300  45.760  1.00  0.00           H
ATOM   2787  CA  ALA B 193      65.480  45.040  47.680  1.00  0.00           C
ATOM   2788  HA  ALA B 193      66.120  45.630  48.310  1.00  0.00           H
ATOM   2789  CB  ALA B 193      64.610  46.030  46.910  1.00  0.00           C
ATOM   2790  HB1 ALA B 193      63.950  46.550  47.640  1.00  0.00           H
ATOM   2791  HB2 ALA B 193      65.210  46.780  46.350  1.00  0.00           H
ATOM   2792  HB3 ALA B 193      64.040  45.470  46.150  1.00  0.00           H
ATOM   2793  C   ALA B 193      64.740  44.180  48.670  1.00  0.00           C
ATOM   2794  O   ALA B 193      64.470  44.700  49.780  1.00  0.00           O
ATOM   2795  N   THR B 194      64.380  42.910  48.460  1.00  0.00           N
ATOM   2796  HN  THR B 194      64.570  42.410  47.620  1.00  0.00           H
ATOM   2797  CA  THR B 194      63.830  42.010  49.500  1.00  0.00           C
ATOM   2798  HA  THR B 194      62.900  42.410  49.870  1.00  0.00           H
ATOM   2799  CB  THR B 194      63.630  40.640  48.940  1.00  0.00           C
ATOM   2800  HB  THR B 194      63.440  39.810  49.660  1.00  0.00           H
ATOM   2801  OG1 THR B 194      64.670  40.210  48.060  1.00  0.00           O
ATOM   2802  HG1 THR B 194      64.740  39.250  48.120  1.00  0.00           H
ATOM   2803  CG2 THR B 194      62.290  40.780  48.210  1.00  0.00           C
ATOM   2804 HG21 THR B 194      61.540  41.200  48.920  1.00  0.00           H
ATOM   2805 HG22 THR B 194      62.330  41.470  47.340  1.00  0.00           H
ATOM   2806 HG23 THR B 194      61.970  39.810  47.760  1.00  0.00           H
ATOM   2807  C   THR B 194      64.870  41.790  50.590  1.00  0.00           C
ATOM   2808  O   THR B 194      64.460  41.660  51.770  1.00  0.00           O
ATOM   2809  N   VAL B 195      66.150  41.690  50.290  1.00  0.00           N
ATOM   2810  HN  VAL B 195      66.490  41.990  49.400  1.00  0.00           H
ATOM   2811  CA  VAL B 195      67.150  41.270  51.280  1.00  0.00           C
ATOM   2812  HA  VAL B 195      66.690  40.820  52.150  1.00  0.00           H
ATOM   2813  CB  VAL B 195      68.190  40.270  50.660  1.00  0.00           C
ATOM   2814  HB  VAL B 195      69.060  40.200  51.340  1.00  0.00           H
ATOM   2815  CG1 VAL B 195      67.560  38.910  50.540  1.00  0.00           C
ATOM   2816 HG11 VAL B 195      68.310  38.280  50.020  1.00  0.00           H
ATOM   2817 HG12 VAL B 195      67.300  38.400  51.490  1.00  0.00           H
ATOM   2818 HG13 VAL B 195      66.660  38.940  49.900  1.00  0.00           H
ATOM   2819  CG2 VAL B 195      68.740  40.730  49.220  1.00  0.00           C
ATOM   2820 HG21 VAL B 195      69.640  40.200  48.860  1.00  0.00           H
ATOM   2821 HG22 VAL B 195      67.990  40.520  48.430  1.00  0.00           H
ATOM   2822 HG23 VAL B 195      68.940  41.830  49.220  1.00  0.00           H
ATOM   2823  C   VAL B 195      67.920  42.460  51.840  1.00  0.00           C
ATOM   2824  O   VAL B 195      68.380  42.490  52.950  1.00  0.00           O
ATOM   2825  N   ALA B 196      68.020  43.590  51.140  1.00  0.00           N
ATOM   2826  HN  ALA B 196      67.670  43.720  50.220  1.00  0.00           H
ATOM   2827  CA  ALA B 196      68.750  44.720  51.520  1.00  0.00           C
ATOM   2828  HA  ALA B 196      69.790  44.480  51.670  1.00  0.00           H
ATOM   2829  CB  ALA B 196      68.720  45.620  50.280  1.00  0.00           C
ATOM   2830  HB1 ALA B 196      67.700  46.000  50.060  1.00  0.00           H
ATOM   2831  HB2 ALA B 196      69.460  46.450  50.370  1.00  0.00           H
ATOM   2832  HB3 ALA B 196      69.000  44.960  49.430  1.00  0.00           H
ATOM   2833  C   ALA B 196      68.360  45.550  52.740  1.00  0.00           C
ATOM   2834  O   ALA B 196      67.200  45.750  53.000  1.00  0.00           O
ATOM   2835  N   GLU B 197      69.420  46.040  53.440  1.00  0.00           N
ATOM   2836  HN  GLU B 197      70.340  45.910  53.090  1.00  0.00           H
ATOM   2837  CA  GLU B 197      69.210  46.710  54.710  1.00  0.00           C
ATOM   2838  HA  GLU B 197      68.160  46.930  54.870  1.00  0.00           H
ATOM   2839  CB  GLU B 197      69.730  45.890  55.920  1.00  0.00           C
ATOM   2840  HB1 GLU B 197      69.990  46.530  56.790  1.00  0.00           H
ATOM   2841  HB2 GLU B 197      70.700  45.420  55.650  1.00  0.00           H
ATOM   2842  CG  GLU B 197      68.810  44.660  56.250  1.00  0.00           C
ATOM   2843  HG1 GLU B 197      68.720  44.040  55.330  1.00  0.00           H
ATOM   2844  HG2 GLU B 197      67.820  45.060  56.580  1.00  0.00           H
ATOM   2845  CD  GLU B 197      69.440  43.770  57.290  1.00  0.00           C
ATOM   2846  OE1 GLU B 197      69.100  43.950  58.490  1.00  0.00           O
ATOM   2847  OE2 GLU B 197      70.110  42.780  56.960  1.00  0.00           O
ATOM   2848  C   GLU B 197      69.800  48.060  54.720  1.00  0.00           C
ATOM   2849  O   GLU B 197      69.580  48.780  55.660  1.00  0.00           O
ATOM   2850  N   LYS B 198      70.600  48.430  53.670  1.00  0.00           N
ATOM   2851  HN  LYS B 198      70.810  47.710  53.010  1.00  0.00           H
ATOM   2852  CA  LYS B 198      71.310  49.750  53.730  1.00  0.00           C
ATOM   2853  HA  LYS B 198      71.140  50.280  54.660  1.00  0.00           H
ATOM   2854  CB  LYS B 198      72.830  49.440  53.590  1.00  0.00           C
ATOM   2855  HB1 LYS B 198      73.390  50.400  53.560  1.00  0.00           H
ATOM   2856  HB2 LYS B 198      72.850  48.850  52.650  1.00  0.00           H
ATOM   2857  CG  LYS B 198      73.470  48.480  54.590  1.00  0.00           C
ATOM   2858  HG1 LYS B 198      74.520  48.420  54.220  1.00  0.00           H
ATOM   2859  HG2 LYS B 198      73.020  47.470  54.450  1.00  0.00           H
ATOM   2860  CD  LYS B 198      73.320  48.920  56.030  1.00  0.00           C
ATOM   2861  HD1 LYS B 198      73.700  49.950  56.180  1.00  0.00           H
ATOM   2862  HD2 LYS B 198      72.240  48.940  56.250  1.00  0.00           H
ATOM   2863  CE  LYS B 198      74.090  47.980  56.950  1.00  0.00           C
ATOM   2864  HE1 LYS B 198      74.950  47.570  56.400  1.00  0.00           H
ATOM   2865  HE2 LYS B 198      73.460  47.070  57.070  1.00  0.00           H
ATOM   2866  NZ  LYS B 198      74.470  48.480  58.260  1.00  0.00           N
ATOM   2867  HZ1 LYS B 198      75.080  49.320  58.100  1.00  0.00           H
ATOM   2868  HZ2 LYS B 198      73.670  48.760  58.860  1.00  0.00           H
ATOM   2869  HZ3 LYS B 198      75.010  47.830  58.870  1.00  0.00           H
ATOM   2870  C   LYS B 198      70.810  50.520  52.470  1.00  0.00           C
ATOM   2871  O   LYS B 198      70.900  50.090  51.290  1.00  0.00           O
ATOM   2872  N   THR B 199      70.270  51.700  52.730  1.00  0.00           N
ATOM   2873  HN  THR B 199      70.240  51.940  53.700  1.00  0.00           H
ATOM   2874  CA  THR B 199      69.800  52.730  51.780  1.00  0.00           C
ATOM   2875  HA  THR B 199      69.200  52.250  51.020  1.00  0.00           H
ATOM   2876  CB  THR B 199      68.920  53.930  52.240  1.00  0.00           C
ATOM   2877  HB  THR B 199      68.290  53.400  52.980  1.00  0.00           H
ATOM   2878  OG1 THR B 199      68.160  54.590  51.220  1.00  0.00           O
ATOM   2879  HG1 THR B 199      67.500  53.930  51.000  1.00  0.00           H
ATOM   2880  CG2 THR B 199      69.760  55.010  52.920  1.00  0.00           C
ATOM   2881 HG21 THR B 199      69.190  55.610  53.670  1.00  0.00           H
ATOM   2882 HG22 THR B 199      70.460  54.430  53.560  1.00  0.00           H
ATOM   2883 HG23 THR B 199      70.380  55.600  52.210  1.00  0.00           H
ATOM   2884  C   THR B 199      70.910  53.180  50.880  1.00  0.00           C
ATOM   2885  O   THR B 199      72.100  53.010  51.180  1.00  0.00           O
ATOM   2886  N   LYS B 200      70.600  53.730  49.670  1.00  0.00           N
ATOM   2887  HN  LYS B 200      69.650  53.960  49.490  1.00  0.00           H
ATOM   2888  CA  LYS B 200      71.520  54.490  48.900  1.00  0.00           C
ATOM   2889  HA  LYS B 200      72.540  54.200  49.100  1.00  0.00           H
ATOM   2890  CB  LYS B 200      71.400  54.250  47.340  1.00  0.00           C
ATOM   2891  HB1 LYS B 200      72.060  54.940  46.770  1.00  0.00           H
ATOM   2892  HB2 LYS B 200      70.360  54.380  46.970  1.00  0.00           H
ATOM   2893  CG  LYS B 200      71.760  52.770  47.020  1.00  0.00           C
ATOM   2894  HG1 LYS B 200      71.230  52.190  47.800  1.00  0.00           H
ATOM   2895  HG2 LYS B 200      72.840  52.610  47.200  1.00  0.00           H
ATOM   2896  CD  LYS B 200      71.410  52.390  45.600  1.00  0.00           C
ATOM   2897  HD1 LYS B 200      70.440  51.850  45.520  1.00  0.00           H
ATOM   2898  HD2 LYS B 200      71.360  53.280  44.930  1.00  0.00           H
ATOM   2899  CE  LYS B 200      72.510  51.450  45.040  1.00  0.00           C
ATOM   2900  HE1 LYS B 200      72.480  50.540  45.670  1.00  0.00           H
ATOM   2901  HE2 LYS B 200      73.510  51.950  45.110  1.00  0.00           H
ATOM   2902  NZ  LYS B 200      72.270  51.080  43.600  1.00  0.00           N
ATOM   2903  HZ1 LYS B 200      72.910  50.330  43.270  1.00  0.00           H
ATOM   2904  HZ2 LYS B 200      71.270  50.790  43.570  1.00  0.00           H
ATOM   2905  HZ3 LYS B 200      72.360  51.860  42.930  1.00  0.00           H
ATOM   2906  C   LYS B 200      71.430  55.990  49.310  1.00  0.00           C
ATOM   2907  O   LYS B 200      70.460  56.750  49.010  1.00  0.00           O
ATOM   2908  N   GLU B 201      72.510  56.470  50.050  1.00  0.00           N
ATOM   2909  HN  GLU B 201      73.350  56.000  50.290  1.00  0.00           H
ATOM   2910  CA  GLU B 201      72.450  57.760  50.740  1.00  0.00           C
ATOM   2911  HA  GLU B 201      71.540  57.780  51.320  1.00  0.00           H
ATOM   2912  CB  GLU B 201      73.440  57.740  51.920  1.00  0.00           C
ATOM   2913  HB1 GLU B 201      73.510  58.730  52.430  1.00  0.00           H
ATOM   2914  HB2 GLU B 201      74.470  57.440  51.620  1.00  0.00           H
ATOM   2915  CG  GLU B 201      72.920  56.820  53.040  1.00  0.00           C
ATOM   2916  HG1 GLU B 201      72.580  55.820  52.690  1.00  0.00           H
ATOM   2917  HG2 GLU B 201      71.950  57.170  53.470  1.00  0.00           H
ATOM   2918  CD  GLU B 201      73.880  56.690  54.280  1.00  0.00           C
ATOM   2919  OE1 GLU B 201      74.110  55.520  54.720  1.00  0.00           O
ATOM   2920  OE2 GLU B 201      74.260  57.740  54.840  1.00  0.00           O
ATOM   2921  C   GLU B 201      72.570  59.040  49.950  1.00  0.00           C
ATOM   2922  O   GLU B 201      73.590  59.250  49.260  1.00  0.00           O
ATOM   2923  N   GLN B 202      71.580  59.920  50.080  1.00  0.00           N
ATOM   2924  HN  GLN B 202      70.770  59.670  50.610  1.00  0.00           H
ATOM   2925  CA  GLN B 202      71.570  61.300  49.650  1.00  0.00           C
ATOM   2926  HA  GLN B 202      70.620  61.650  50.020  1.00  0.00           H
ATOM   2927  CB  GLN B 202      72.750  62.090  50.270  1.00  0.00           C
ATOM   2928  HB1 GLN B 202      72.790  63.120  49.860  1.00  0.00           H
ATOM   2929  HB2 GLN B 202      73.750  61.670  50.050  1.00  0.00           H
ATOM   2930  CG  GLN B 202      72.740  62.210  51.840  1.00  0.00           C
ATOM   2931  HG1 GLN B 202      73.600  62.900  51.940  1.00  0.00           H
ATOM   2932  HG2 GLN B 202      72.790  61.160  52.180  1.00  0.00           H
ATOM   2933  CD  GLN B 202      71.430  62.850  52.300  1.00  0.00           C
ATOM   2934  OE1 GLN B 202      70.480  62.240  52.800  1.00  0.00           O
ATOM   2935  NE2 GLN B 202      71.310  64.270  52.090  1.00  0.00           N
ATOM   2936 HE21 GLN B 202      72.150  64.710  51.770  1.00  0.00           H
ATOM   2937 HE22 GLN B 202      70.510  64.690  52.500  1.00  0.00           H
ATOM   2938  C   GLN B 202      71.630  61.360  48.170  1.00  0.00           C
ATOM   2939  O   GLN B 202      72.460  62.080  47.540  1.00  0.00           O
ATOM   2940  N   VAL B 203      70.720  60.660  47.410  1.00  0.00           N
ATOM   2941  HN  VAL B 203      70.020  60.100  47.850  1.00  0.00           H
ATOM   2942  CA  VAL B 203      70.770  60.560  45.930  1.00  0.00           C
ATOM   2943  HA  VAL B 203      71.780  60.650  45.550  1.00  0.00           H
ATOM   2944  CB  VAL B 203      70.220  59.230  45.600  1.00  0.00           C
ATOM   2945  HB  VAL B 203      69.260  59.220  46.150  1.00  0.00           H
ATOM   2946  CG1 VAL B 203      70.130  59.010  44.140  1.00  0.00           C
ATOM   2947 HG11 VAL B 203      69.370  59.650  43.630  1.00  0.00           H
ATOM   2948 HG12 VAL B 203      71.020  59.020  43.480  1.00  0.00           H
ATOM   2949 HG13 VAL B 203      69.760  57.970  44.070  1.00  0.00           H
ATOM   2950  CG2 VAL B 203      71.200  58.150  46.150  1.00  0.00           C
ATOM   2951 HG21 VAL B 203      70.760  57.150  45.950  1.00  0.00           H
ATOM   2952 HG22 VAL B 203      72.060  58.250  45.440  1.00  0.00           H
ATOM   2953 HG23 VAL B 203      71.410  58.270  47.230  1.00  0.00           H
ATOM   2954  C   VAL B 203      69.980  61.820  45.310  1.00  0.00           C
ATOM   2955  O   VAL B 203      68.960  62.320  45.920  1.00  0.00           O
ATOM   2956  N   THR B 204      70.420  62.340  44.120  1.00  0.00           N
ATOM   2957  HN  THR B 204      71.160  61.820  43.680  1.00  0.00           H
ATOM   2958  CA  THR B 204      69.700  63.430  43.440  1.00  0.00           C
ATOM   2959  HA  THR B 204      68.890  63.010  42.870  1.00  0.00           H
ATOM   2960  CB  THR B 204      69.170  64.600  44.300  1.00  0.00           C
ATOM   2961  HB  THR B 204      68.260  64.220  44.820  1.00  0.00           H
ATOM   2962  OG1 THR B 204      68.730  65.620  43.440  1.00  0.00           O
ATOM   2963  HG1 THR B 204      68.650  66.440  43.940  1.00  0.00           H
ATOM   2964  CG2 THR B 204      70.250  65.220  45.350  1.00  0.00           C
ATOM   2965 HG21 THR B 204      71.150  65.600  44.830  1.00  0.00           H
ATOM   2966 HG22 THR B 204      69.780  66.110  45.820  1.00  0.00           H
ATOM   2967 HG23 THR B 204      70.510  64.520  46.170  1.00  0.00           H
ATOM   2968  C   THR B 204      70.710  64.040  42.480  1.00  0.00           C
ATOM   2969  O   THR B 204      71.840  64.340  42.790  1.00  0.00           O
ATOM   2970  N   ASN B 205      70.290  64.140  41.210  1.00  0.00           N
ATOM   2971  HN  ASN B 205      69.340  63.890  41.010  1.00  0.00           H
ATOM   2972  CA  ASN B 205      71.160  64.620  40.200  1.00  0.00           C
ATOM   2973  HA  ASN B 205      72.160  64.380  40.530  1.00  0.00           H
ATOM   2974  CB  ASN B 205      71.030  63.920  38.850  1.00  0.00           C
ATOM   2975  HB1 ASN B 205      71.780  64.400  38.200  1.00  0.00           H
ATOM   2976  HB2 ASN B 205      69.950  64.130  38.660  1.00  0.00           H
ATOM   2977  CG  ASN B 205      71.360  62.420  38.720  1.00  0.00           C
ATOM   2978  OD1 ASN B 205      72.240  61.880  39.390  1.00  0.00           O
ATOM   2979  ND2 ASN B 205      70.660  61.690  37.820  1.00  0.00           N
ATOM   2980 HD21 ASN B 205      69.890  62.120  37.340  1.00  0.00           H
ATOM   2981 HD22 ASN B 205      70.810  60.710  37.730  1.00  0.00           H
ATOM   2982  C   ASN B 205      71.080  66.140  40.060  1.00  0.00           C
ATOM   2983  O   ASN B 205      71.960  66.730  39.370  1.00  0.00           O
ATOM   2984  N   VAL B 206      70.030  66.710  40.660  1.00  0.00           N
ATOM   2985  HN  VAL B 206      69.520  66.210  41.360  1.00  0.00           H
ATOM   2986  CA  VAL B 206      69.660  68.100  40.490  1.00  0.00           C
ATOM   2987  HA  VAL B 206      70.220  68.640  39.730  1.00  0.00           H
ATOM   2988  CB  VAL B 206      68.180  68.110  40.100  1.00  0.00           C
ATOM   2989  HB  VAL B 206      67.780  69.140  40.100  1.00  0.00           H
ATOM   2990  CG1 VAL B 206      68.110  67.450  38.680  1.00  0.00           C
ATOM   2991 HG11 VAL B 206      68.460  66.400  38.590  1.00  0.00           H
ATOM   2992 HG12 VAL B 206      67.080  67.420  38.260  1.00  0.00           H
ATOM   2993 HG13 VAL B 206      68.740  68.010  37.970  1.00  0.00           H
ATOM   2994  CG2 VAL B 206      67.270  67.220  41.030  1.00  0.00           C
ATOM   2995 HG21 VAL B 206      67.310  66.130  40.840  1.00  0.00           H
ATOM   2996 HG22 VAL B 206      67.520  67.260  42.110  1.00  0.00           H
ATOM   2997 HG23 VAL B 206      66.250  67.650  41.000  1.00  0.00           H
ATOM   2998  C   VAL B 206      69.830  68.870  41.790  1.00  0.00           C
ATOM   2999  O   VAL B 206      69.350  69.970  41.870  1.00  0.00           O
ATOM   3000  N   GLY B 207      70.460  68.270  42.840  1.00  0.00           N
ATOM   3001  HN  GLY B 207      70.880  67.370  42.730  1.00  0.00           H
ATOM   3002  CA  GLY B 207      70.550  68.890  44.190  1.00  0.00           C
ATOM   3003  HA1 GLY B 207      71.010  68.180  44.870  1.00  0.00           H
ATOM   3004  HA2 GLY B 207      71.060  69.840  44.130  1.00  0.00           H
ATOM   3005  C   GLY B 207      69.190  69.110  44.790  1.00  0.00           C
ATOM   3006  O   GLY B 207      68.240  68.290  44.630  1.00  0.00           O
ATOM   3007  N   GLY B 208      68.950  70.180  45.530  1.00  0.00           N
ATOM   3008  HN  GLY B 208      69.630  70.910  45.590  1.00  0.00           H
ATOM   3009  CA  GLY B 208      67.840  70.370  46.470  1.00  0.00           C
ATOM   3010  HA1 GLY B 208      67.640  71.430  46.560  1.00  0.00           H
ATOM   3011  HA2 GLY B 208      66.930  69.940  46.070  1.00  0.00           H
ATOM   3012  C   GLY B 208      67.960  69.780  47.830  1.00  0.00           C
ATOM   3013  O   GLY B 208      69.060  69.620  48.320  1.00  0.00           O
ATOM   3014  N   ALA B 209      66.860  69.390  48.460  1.00  0.00           N
ATOM   3015  HN  ALA B 209      65.970  69.620  48.070  1.00  0.00           H
ATOM   3016  CA  ALA B 209      66.950  68.670  49.750  1.00  0.00           C
ATOM   3017  HA  ALA B 209      68.000  68.600  50.020  1.00  0.00           H
ATOM   3018  CB  ALA B 209      66.320  69.510  50.930  1.00  0.00           C
ATOM   3019  HB1 ALA B 209      66.800  70.500  51.060  1.00  0.00           H
ATOM   3020  HB2 ALA B 209      65.220  69.600  50.780  1.00  0.00           H
ATOM   3021  HB3 ALA B 209      66.430  68.910  51.860  1.00  0.00           H
ATOM   3022  C   ALA B 209      66.340  67.350  49.580  1.00  0.00           C
ATOM   3023  O   ALA B 209      65.260  67.250  49.020  1.00  0.00           O
ATOM   3024  N   VAL B 210      66.960  66.350  50.150  1.00  0.00           N
ATOM   3025  HN  VAL B 210      67.710  66.500  50.780  1.00  0.00           H
ATOM   3026  CA  VAL B 210      66.500  64.970  50.190  1.00  0.00           C
ATOM   3027  HA  VAL B 210      65.990  64.830  49.250  1.00  0.00           H
ATOM   3028  CB  VAL B 210      67.730  64.070  50.300  1.00  0.00           C
ATOM   3029  HB  VAL B 210      68.150  64.180  51.330  1.00  0.00           H
ATOM   3030  CG1 VAL B 210      67.260  62.650  50.080  1.00  0.00           C
ATOM   3031 HG11 VAL B 210      68.010  61.880  49.800  1.00  0.00           H
ATOM   3032 HG12 VAL B 210      66.750  62.210  50.970  1.00  0.00           H
ATOM   3033 HG13 VAL B 210      66.540  62.480  49.240  1.00  0.00           H
ATOM   3034  CG2 VAL B 210      68.780  64.560  49.260  1.00  0.00           C
ATOM   3035 HG21 VAL B 210      69.610  63.860  49.070  1.00  0.00           H
ATOM   3036 HG22 VAL B 210      68.300  64.530  48.260  1.00  0.00           H
ATOM   3037 HG23 VAL B 210      69.030  65.640  49.350  1.00  0.00           H
ATOM   3038  C   VAL B 210      65.550  64.810  51.390  1.00  0.00           C
ATOM   3039  O   VAL B 210      65.760  65.340  52.420  1.00  0.00           O
ATOM   3040  N   VAL B 211      64.520  64.050  51.170  1.00  0.00           N
ATOM   3041  HN  VAL B 211      64.400  63.510  50.340  1.00  0.00           H
ATOM   3042  CA  VAL B 211      63.690  63.560  52.190  1.00  0.00           C
ATOM   3043  HA  VAL B 211      63.380  64.470  52.690  1.00  0.00           H
ATOM   3044  CB  VAL B 211      62.540  62.820  51.560  1.00  0.00           C
ATOM   3045  HB  VAL B 211      62.070  63.360  50.710  1.00  0.00           H
ATOM   3046  CG1 VAL B 211      62.920  61.410  51.070  1.00  0.00           C
ATOM   3047 HG11 VAL B 211      63.240  60.690  51.860  1.00  0.00           H
ATOM   3048 HG12 VAL B 211      61.960  61.020  50.660  1.00  0.00           H
ATOM   3049 HG13 VAL B 211      63.730  61.630  50.340  1.00  0.00           H
ATOM   3050  CG2 VAL B 211      61.330  62.700  52.500  1.00  0.00           C
ATOM   3051 HG21 VAL B 211      61.070  63.750  52.790  1.00  0.00           H
ATOM   3052 HG22 VAL B 211      60.440  62.330  51.950  1.00  0.00           H
ATOM   3053 HG23 VAL B 211      61.460  62.150  53.450  1.00  0.00           H
ATOM   3054  C   VAL B 211      64.430  62.690  53.280  1.00  0.00           C
ATOM   3055  O   VAL B 211      65.450  62.000  52.980  1.00  0.00           O
ATOM   3056  N   THR B 212      63.980  62.630  54.590  1.00  0.00           N
ATOM   3057  HN  THR B 212      63.140  63.110  54.810  1.00  0.00           H
ATOM   3058  CA  THR B 212      64.600  61.730  55.590  1.00  0.00           C
ATOM   3059  HA  THR B 212      65.340  61.100  55.120  1.00  0.00           H
ATOM   3060  CB  THR B 212      65.390  62.410  56.740  1.00  0.00           C
ATOM   3061  HB  THR B 212      66.270  62.860  56.240  1.00  0.00           H
ATOM   3062  OG1 THR B 212      65.900  61.460  57.720  1.00  0.00           O
ATOM   3063  HG1 THR B 212      66.360  60.800  57.210  1.00  0.00           H
ATOM   3064  CG2 THR B 212      64.460  63.410  57.440  1.00  0.00           C
ATOM   3065 HG21 THR B 212      63.990  64.170  56.790  1.00  0.00           H
ATOM   3066 HG22 THR B 212      63.630  62.970  58.030  1.00  0.00           H
ATOM   3067 HG23 THR B 212      65.040  64.030  58.160  1.00  0.00           H
ATOM   3068  C   THR B 212      63.490  60.870  56.110  1.00  0.00           C
ATOM   3069  O   THR B 212      62.390  61.380  56.450  1.00  0.00           O
ATOM   3070  N   GLY B 213      63.510  59.460  56.010  1.00  0.00           N
ATOM   3071  HN  GLY B 213      64.290  58.980  55.630  1.00  0.00           H
ATOM   3072  CA  GLY B 213      62.460  58.630  56.590  1.00  0.00           C
ATOM   3073  HA1 GLY B 213      61.480  58.870  56.190  1.00  0.00           H
ATOM   3074  HA2 GLY B 213      62.800  57.620  56.400  1.00  0.00           H
ATOM   3075  C   GLY B 213      62.220  58.580  58.090  1.00  0.00           C
ATOM   3076  O   GLY B 213      63.120  59.010  58.810  1.00  0.00           O
ATOM   3077  N   VAL B 214      61.050  58.100  58.550  1.00  0.00           N
ATOM   3078  HN  VAL B 214      60.290  57.900  57.940  1.00  0.00           H
ATOM   3079  CA  VAL B 214      60.680  57.920  59.930  1.00  0.00           C
ATOM   3080  HA  VAL B 214      61.610  57.730  60.460  1.00  0.00           H
ATOM   3081  CB  VAL B 214      59.840  59.080  60.470  1.00  0.00           C
ATOM   3082  HB  VAL B 214      60.490  59.990  60.500  1.00  0.00           H
ATOM   3083  CG1 VAL B 214      58.590  59.450  59.650  1.00  0.00           C
ATOM   3084 HG11 VAL B 214      58.870  59.620  58.590  1.00  0.00           H
ATOM   3085 HG12 VAL B 214      57.830  58.640  59.680  1.00  0.00           H
ATOM   3086 HG13 VAL B 214      58.100  60.330  60.110  1.00  0.00           H
ATOM   3087  CG2 VAL B 214      59.390  58.790  61.950  1.00  0.00           C
ATOM   3088 HG21 VAL B 214      60.320  58.350  62.360  1.00  0.00           H
ATOM   3089 HG22 VAL B 214      59.270  59.710  62.560  1.00  0.00           H
ATOM   3090 HG23 VAL B 214      58.470  58.160  61.960  1.00  0.00           H
ATOM   3091  C   VAL B 214      59.890  56.680  59.860  1.00  0.00           C
ATOM   3092  O   VAL B 214      59.270  56.390  58.830  1.00  0.00           O
ATOM   3093  N   THR B 215      59.910  55.880  60.940  1.00  0.00           N
ATOM   3094  HN  THR B 215      60.500  56.040  61.720  1.00  0.00           H
ATOM   3095  CA  THR B 215      59.000  54.740  61.160  1.00  0.00           C
ATOM   3096  HA  THR B 215      58.740  54.420  60.160  1.00  0.00           H
ATOM   3097  CB  THR B 215      59.550  53.570  61.930  1.00  0.00           C
ATOM   3098  HB  THR B 215      59.650  53.810  63.010  1.00  0.00           H
ATOM   3099  OG1 THR B 215      60.840  53.210  61.450  1.00  0.00           O
ATOM   3100  HG1 THR B 215      61.390  53.990  61.530  1.00  0.00           H
ATOM   3101  CG2 THR B 215      58.580  52.390  61.840  1.00  0.00           C
ATOM   3102 HG21 THR B 215      57.730  52.710  62.480  1.00  0.00           H
ATOM   3103 HG22 THR B 215      58.110  52.090  60.880  1.00  0.00           H
ATOM   3104 HG23 THR B 215      59.000  51.450  62.260  1.00  0.00           H
ATOM   3105  C   THR B 215      57.650  55.220  61.670  1.00  0.00           C
ATOM   3106  O   THR B 215      57.610  55.920  62.650  1.00  0.00           O
ATOM   3107  N   ALA B 216      56.590  54.830  60.930  1.00  0.00           N
ATOM   3108  HN  ALA B 216      56.710  54.250  60.120  1.00  0.00           H
ATOM   3109  CA  ALA B 216      55.250  55.250  61.220  1.00  0.00           C
ATOM   3110  HA  ALA B 216      55.340  56.250  61.620  1.00  0.00           H
ATOM   3111  CB  ALA B 216      54.190  55.250  60.100  1.00  0.00           C
ATOM   3112  HB1 ALA B 216      54.600  55.820  59.230  1.00  0.00           H
ATOM   3113  HB2 ALA B 216      53.930  54.250  59.690  1.00  0.00           H
ATOM   3114  HB3 ALA B 216      53.300  55.840  60.390  1.00  0.00           H
ATOM   3115  C   ALA B 216      54.700  54.520  62.410  1.00  0.00           C
ATOM   3116  O   ALA B 216      55.170  53.430  62.740  1.00  0.00           O
ATOM   3117  N   VAL B 217      53.690  55.180  63.090  1.00  0.00           N
ATOM   3118  HN  VAL B 217      53.540  56.150  62.890  1.00  0.00           H
ATOM   3119  CA  VAL B 217      52.990  54.540  64.210  1.00  0.00           C
ATOM   3120  HA  VAL B 217      53.540  53.650  64.470  1.00  0.00           H
ATOM   3121  CB  VAL B 217      52.900  55.290  65.570  1.00  0.00           C
ATOM   3122  HB  VAL B 217      52.350  54.680  66.310  1.00  0.00           H
ATOM   3123  CG1 VAL B 217      54.410  55.540  66.050  1.00  0.00           C
ATOM   3124 HG11 VAL B 217      54.780  54.500  66.150  1.00  0.00           H
ATOM   3125 HG12 VAL B 217      55.130  56.060  65.390  1.00  0.00           H
ATOM   3126 HG13 VAL B 217      54.290  56.110  67.000  1.00  0.00           H
ATOM   3127  CG2 VAL B 217      52.210  56.590  65.380  1.00  0.00           C
ATOM   3128 HG21 VAL B 217      51.300  56.450  64.760  1.00  0.00           H
ATOM   3129 HG22 VAL B 217      51.900  56.990  66.370  1.00  0.00           H
ATOM   3130 HG23 VAL B 217      52.870  57.340  64.920  1.00  0.00           H
ATOM   3131  C   VAL B 217      51.640  53.980  63.910  1.00  0.00           C
ATOM   3132  O   VAL B 217      50.910  53.570  64.830  1.00  0.00           O
ATOM   3133  N   ALA B 218      51.250  53.920  62.610  1.00  0.00           N
ATOM   3134  HN  ALA B 218      51.830  54.260  61.880  1.00  0.00           H
ATOM   3135  CA  ALA B 218      49.910  53.490  62.290  1.00  0.00           C
ATOM   3136  HA  ALA B 218      49.590  52.740  63.010  1.00  0.00           H
ATOM   3137  CB  ALA B 218      49.040  54.790  62.350  1.00  0.00           C
ATOM   3138  HB1 ALA B 218      48.900  55.340  63.300  1.00  0.00           H
ATOM   3139  HB2 ALA B 218      49.510  55.440  61.580  1.00  0.00           H
ATOM   3140  HB3 ALA B 218      48.070  54.570  61.850  1.00  0.00           H
ATOM   3141  C   ALA B 218      49.870  52.900  60.920  1.00  0.00           C
ATOM   3142  O   ALA B 218      50.840  53.060  60.170  1.00  0.00           O
ATOM   3143  N   GLN B 219      48.750  52.270  60.540  1.00  0.00           N
ATOM   3144  HN  GLN B 219      47.980  52.160  61.170  1.00  0.00           H
ATOM   3145  CA  GLN B 219      48.630  51.770  59.240  1.00  0.00           C
ATOM   3146  HA  GLN B 219      47.770  51.120  59.310  1.00  0.00           H
ATOM   3147  CB  GLN B 219      48.100  52.970  58.350  1.00  0.00           C
ATOM   3148  HB1 GLN B 219      48.240  52.810  57.270  1.00  0.00           H
ATOM   3149  HB2 GLN B 219      48.830  53.770  58.620  1.00  0.00           H
ATOM   3150  CG  GLN B 219      46.700  53.430  58.670  1.00  0.00           C
ATOM   3151  HG1 GLN B 219      46.570  54.440  58.220  1.00  0.00           H
ATOM   3152  HG2 GLN B 219      46.320  53.340  59.720  1.00  0.00           H
ATOM   3153  CD  GLN B 219      45.690  52.460  58.010  1.00  0.00           C
ATOM   3154  OE1 GLN B 219      45.150  51.550  58.670  1.00  0.00           O
ATOM   3155  NE2 GLN B 219      45.600  52.560  56.690  1.00  0.00           N
ATOM   3156 HE21 GLN B 219      44.930  51.960  56.240  1.00  0.00           H
ATOM   3157 HE22 GLN B 219      46.210  53.120  56.120  1.00  0.00           H
ATOM   3158  C   GLN B 219      49.660  50.910  58.610  1.00  0.00           C
ATOM   3159  O   GLN B 219      50.490  51.380  57.770  1.00  0.00           O
ATOM   3160  N   LYS B 220      49.660  49.620  58.940  1.00  0.00           N
ATOM   3161  HN  LYS B 220      49.140  49.240  59.700  1.00  0.00           H
ATOM   3162  CA  LYS B 220      50.810  48.740  58.550  1.00  0.00           C
ATOM   3163  HA  LYS B 220      51.690  49.260  58.890  1.00  0.00           H
ATOM   3164  CB  LYS B 220      50.720  47.310  59.220  1.00  0.00           C
ATOM   3165  HB1 LYS B 220      51.380  46.570  58.700  1.00  0.00           H
ATOM   3166  HB2 LYS B 220      49.690  46.920  59.140  1.00  0.00           H
ATOM   3167  CG  LYS B 220      51.040  47.360  60.720  1.00  0.00           C
ATOM   3168  HG1 LYS B 220      51.590  46.400  60.890  1.00  0.00           H
ATOM   3169  HG2 LYS B 220      50.100  47.180  61.290  1.00  0.00           H
ATOM   3170  CD  LYS B 220      51.780  48.400  61.470  1.00  0.00           C
ATOM   3171  HD1 LYS B 220      52.570  48.870  60.860  1.00  0.00           H
ATOM   3172  HD2 LYS B 220      51.000  49.160  61.700  1.00  0.00           H
ATOM   3173  CE  LYS B 220      52.460  47.870  62.750  1.00  0.00           C
ATOM   3174  HE1 LYS B 220      53.330  47.190  62.650  1.00  0.00           H
ATOM   3175  HE2 LYS B 220      51.680  47.340  63.340  1.00  0.00           H
ATOM   3176  NZ  LYS B 220      52.840  49.020  63.580  1.00  0.00           N
ATOM   3177  HZ1 LYS B 220      53.290  49.750  62.990  1.00  0.00           H
ATOM   3178  HZ2 LYS B 220      51.970  49.480  63.910  1.00  0.00           H
ATOM   3179  HZ3 LYS B 220      53.420  48.580  64.320  1.00  0.00           H
ATOM   3180  C   LYS B 220      51.110  48.650  57.020  1.00  0.00           C
ATOM   3181  O   LYS B 220      50.250  48.610  56.150  1.00  0.00           O
ATOM   3182  N   THR B 221      52.440  48.550  56.730  1.00  0.00           N
ATOM   3183  HN  THR B 221      53.170  48.680  57.400  1.00  0.00           H
ATOM   3184  CA  THR B 221      52.970  48.310  55.420  1.00  0.00           C
ATOM   3185  HA  THR B 221      52.550  49.130  54.850  1.00  0.00           H
ATOM   3186  CB  THR B 221      54.470  48.420  55.250  1.00  0.00           C
ATOM   3187  HB  THR B 221      54.870  48.220  54.230  1.00  0.00           H
ATOM   3188  OG1 THR B 221      55.220  47.800  56.310  1.00  0.00           O
ATOM   3189  HG1 THR B 221      56.150  47.750  56.070  1.00  0.00           H
ATOM   3190  CG2 THR B 221      54.800  49.870  55.400  1.00  0.00           C
ATOM   3191 HG21 THR B 221      54.300  50.430  54.590  1.00  0.00           H
ATOM   3192 HG22 THR B 221      54.520  50.260  56.400  1.00  0.00           H
ATOM   3193 HG23 THR B 221      55.900  50.070  55.400  1.00  0.00           H
ATOM   3194  C   THR B 221      52.570  47.090  54.720  1.00  0.00           C
ATOM   3195  O   THR B 221      52.680  46.020  55.310  1.00  0.00           O
ATOM   3196  N   VAL B 222      52.080  47.200  53.450  1.00  0.00           N
ATOM   3197  HN  VAL B 222      51.880  48.080  53.030  1.00  0.00           H
ATOM   3198  CA  VAL B 222      51.750  46.050  52.660  1.00  0.00           C
ATOM   3199  HA  VAL B 222      50.930  45.550  53.160  1.00  0.00           H
ATOM   3200  CB  VAL B 222      50.950  46.600  51.390  1.00  0.00           C
ATOM   3201  HB  VAL B 222      51.460  47.520  51.030  1.00  0.00           H
ATOM   3202  CG1 VAL B 222      50.840  45.630  50.210  1.00  0.00           C
ATOM   3203 HG11 VAL B 222      51.800  45.580  49.660  1.00  0.00           H
ATOM   3204 HG12 VAL B 222      50.510  44.610  50.540  1.00  0.00           H
ATOM   3205 HG13 VAL B 222      50.100  45.980  49.460  1.00  0.00           H
ATOM   3206  CG2 VAL B 222      49.510  46.970  51.850  1.00  0.00           C
ATOM   3207 HG21 VAL B 222      48.970  46.040  52.110  1.00  0.00           H
ATOM   3208 HG22 VAL B 222      49.450  47.520  52.810  1.00  0.00           H
ATOM   3209 HG23 VAL B 222      48.940  47.570  51.110  1.00  0.00           H
ATOM   3210  C   VAL B 222      52.900  45.100  52.290  1.00  0.00           C
ATOM   3211  O   VAL B 222      54.040  45.490  52.050  1.00  0.00           O
ATOM   3212  N   GLU B 223      52.670  43.760  52.310  1.00  0.00           N
ATOM   3213  HN  GLU B 223      51.700  43.590  52.490  1.00  0.00           H
ATOM   3214  CA  GLU B 223      53.540  42.690  51.750  1.00  0.00           C
ATOM   3215  HA  GLU B 223      54.500  42.780  52.250  1.00  0.00           H
ATOM   3216  CB  GLU B 223      52.870  41.360  52.210  1.00  0.00           C
ATOM   3217  HB1 GLU B 223      53.280  40.450  51.730  1.00  0.00           H
ATOM   3218  HB2 GLU B 223      51.800  41.470  51.930  1.00  0.00           H
ATOM   3219  CG  GLU B 223      52.910  41.240  53.750  1.00  0.00           C
ATOM   3220  HG1 GLU B 223      51.990  41.680  54.200  1.00  0.00           H
ATOM   3221  HG2 GLU B 223      53.810  41.680  54.220  1.00  0.00           H
ATOM   3222  CD  GLU B 223      52.970  39.760  54.200  1.00  0.00           C
ATOM   3223  OE1 GLU B 223      54.060  39.220  54.230  1.00  0.00           O
ATOM   3224  OE2 GLU B 223      51.940  39.180  54.680  1.00  0.00           O
ATOM   3225  C   GLU B 223      53.730  42.790  50.250  1.00  0.00           C
ATOM   3226  O   GLU B 223      52.920  43.230  49.470  1.00  0.00           O
ATOM   3227  N   GLY B 224      54.910  42.480  49.800  1.00  0.00           N
ATOM   3228  HN  GLY B 224      55.610  42.030  50.350  1.00  0.00           H
ATOM   3229  CA  GLY B 224      55.260  42.750  48.390  1.00  0.00           C
ATOM   3230  HA1 GLY B 224      55.070  41.860  47.800  1.00  0.00           H
ATOM   3231  HA2 GLY B 224      54.680  43.580  48.010  1.00  0.00           H
ATOM   3232  C   GLY B 224      56.660  42.990  48.130  1.00  0.00           C
ATOM   3233  O   GLY B 224      57.450  43.340  49.000  1.00  0.00           O
ATOM   3234  N   ALA B 225      57.130  42.670  46.920  1.00  0.00           N
ATOM   3235  HN  ALA B 225      56.410  42.430  46.280  1.00  0.00           H
ATOM   3236  CA  ALA B 225      58.450  42.800  46.410  1.00  0.00           C
ATOM   3237  HA  ALA B 225      58.930  43.710  46.730  1.00  0.00           H
ATOM   3238  CB  ALA B 225      59.290  41.530  46.690  1.00  0.00           C
ATOM   3239  HB1 ALA B 225      58.790  40.610  46.320  1.00  0.00           H
ATOM   3240  HB2 ALA B 225      60.290  41.520  46.210  1.00  0.00           H
ATOM   3241  HB3 ALA B 225      59.340  41.340  47.780  1.00  0.00           H
ATOM   3242  C   ALA B 225      58.370  42.890  44.870  1.00  0.00           C
ATOM   3243  O   ALA B 225      57.480  42.330  44.230  1.00  0.00           O
ATOM   3244  N   GLY B 226      59.320  43.640  44.260  1.00  0.00           N
ATOM   3245  HN  GLY B 226      59.900  44.210  44.830  1.00  0.00           H
ATOM   3246  CA  GLY B 226      59.480  43.740  42.750  1.00  0.00           C
ATOM   3247  HA1 GLY B 226      60.390  44.200  42.380  1.00  0.00           H
ATOM   3248  HA2 GLY B 226      59.450  42.730  42.360  1.00  0.00           H
ATOM   3249  C   GLY B 226      58.360  44.570  42.050  1.00  0.00           C
ATOM   3250  O   GLY B 226      58.070  44.310  40.910  1.00  0.00           O
ATOM   3251  N   SER B 227      57.690  45.500  42.790  1.00  0.00           N
ATOM   3252  HN  SER B 227      58.040  45.700  43.710  1.00  0.00           H
ATOM   3253  CA  SER B 227      56.590  46.360  42.330  1.00  0.00           C
ATOM   3254  HA  SER B 227      56.470  47.090  43.120  1.00  0.00           H
ATOM   3255  CB  SER B 227      56.930  47.170  40.980  1.00  0.00           C
ATOM   3256  HB1 SER B 227      57.050  46.590  40.040  1.00  0.00           H
ATOM   3257  HB2 SER B 227      57.920  47.630  41.200  1.00  0.00           H
ATOM   3258  OG  SER B 227      56.010  48.270  40.650  1.00  0.00           O
ATOM   3259  HG1 SER B 227      55.160  47.830  40.560  1.00  0.00           H
ATOM   3260  C   SER B 227      55.240  45.620  42.250  1.00  0.00           C
ATOM   3261  O   SER B 227      54.280  46.150  41.620  1.00  0.00           O
ATOM   3262  N   ILE B 228      55.220  44.420  42.860  1.00  0.00           N
ATOM   3263  HN  ILE B 228      56.080  44.080  43.230  1.00  0.00           H
ATOM   3264  CA  ILE B 228      54.150  43.410  42.930  1.00  0.00           C
ATOM   3265  HA  ILE B 228      53.260  43.880  42.540  1.00  0.00           H
ATOM   3266  CB  ILE B 228      54.250  42.240  42.030  1.00  0.00           C
ATOM   3267  HB  ILE B 228      53.290  41.700  42.150  1.00  0.00           H
ATOM   3268  CG2 ILE B 228      54.290  42.820  40.630  1.00  0.00           C
ATOM   3269 HG21 ILE B 228      55.230  43.400  40.510  1.00  0.00           H
ATOM   3270 HG22 ILE B 228      54.440  41.960  39.950  1.00  0.00           H
ATOM   3271 HG23 ILE B 228      53.380  43.390  40.350  1.00  0.00           H
ATOM   3272  CG1 ILE B 228      55.420  41.350  42.310  1.00  0.00           C
ATOM   3273 HG11 ILE B 228      55.370  40.990  43.360  1.00  0.00           H
ATOM   3274 HG12 ILE B 228      56.360  41.920  42.130  1.00  0.00           H
ATOM   3275  CD  ILE B 228      55.400  40.030  41.500  1.00  0.00           C
ATOM   3276  HD1 ILE B 228      54.460  39.440  41.590  1.00  0.00           H
ATOM   3277  HD2 ILE B 228      55.670  40.120  40.430  1.00  0.00           H
ATOM   3278  HD3 ILE B 228      56.220  39.410  41.900  1.00  0.00           H
ATOM   3279  C   ILE B 228      53.750  43.070  44.430  1.00  0.00           C
ATOM   3280  O   ILE B 228      54.560  43.070  45.420  1.00  0.00           O
ATOM   3281  N   ALA B 229      52.460  42.890  44.720  1.00  0.00           N
ATOM   3282  HN  ALA B 229      51.710  42.830  44.060  1.00  0.00           H
ATOM   3283  CA  ALA B 229      51.950  43.000  46.090  1.00  0.00           C
ATOM   3284  HA  ALA B 229      52.730  42.810  46.820  1.00  0.00           H
ATOM   3285  CB  ALA B 229      51.220  44.410  46.190  1.00  0.00           C
ATOM   3286  HB1 ALA B 229      50.390  44.620  45.470  1.00  0.00           H
ATOM   3287  HB2 ALA B 229      50.990  44.520  47.270  1.00  0.00           H
ATOM   3288  HB3 ALA B 229      51.990  45.190  46.050  1.00  0.00           H
ATOM   3289  C   ALA B 229      51.020  41.860  46.380  1.00  0.00           C
ATOM   3290  O   ALA B 229      50.340  41.290  45.500  1.00  0.00           O
ATOM   3291  N   ALA B 230      51.020  41.510  47.640  1.00  0.00           N
ATOM   3292  HN  ALA B 230      51.610  41.960  48.320  1.00  0.00           H
ATOM   3293  CA  ALA B 230      50.540  40.240  48.080  1.00  0.00           C
ATOM   3294  HA  ALA B 230      50.590  39.630  47.190  1.00  0.00           H
ATOM   3295  CB  ALA B 230      51.520  39.710  49.240  1.00  0.00           C
ATOM   3296  HB1 ALA B 230      51.540  38.600  49.330  1.00  0.00           H
ATOM   3297  HB2 ALA B 230      52.580  40.020  49.080  1.00  0.00           H
ATOM   3298  HB3 ALA B 230      51.190  40.150  50.200  1.00  0.00           H
ATOM   3299  C   ALA B 230      49.100  40.370  48.580  1.00  0.00           C
ATOM   3300  O   ALA B 230      48.830  41.300  49.400  1.00  0.00           O
ATOM   3301  N   ALA B 231      48.140  39.530  48.130  1.00  0.00           N
ATOM   3302  HN  ALA B 231      48.380  38.780  47.520  1.00  0.00           H
ATOM   3303  CA  ALA B 231      46.770  39.460  48.550  1.00  0.00           C
ATOM   3304  HA  ALA B 231      46.350  40.430  48.780  1.00  0.00           H
ATOM   3305  CB  ALA B 231      45.800  38.800  47.510  1.00  0.00           C
ATOM   3306  HB1 ALA B 231      46.130  37.770  47.260  1.00  0.00           H
ATOM   3307  HB2 ALA B 231      44.760  38.760  47.900  1.00  0.00           H
ATOM   3308  HB3 ALA B 231      45.920  39.440  46.610  1.00  0.00           H
ATOM   3309  C   ALA B 231      46.690  38.650  49.880  1.00  0.00           C
ATOM   3310  O   ALA B 231      47.570  37.900  50.300  1.00  0.00           O
ATOM   3311  N   THR B 232      45.560  38.740  50.640  1.00  0.00           N
ATOM   3312  HN  THR B 232      44.830  39.370  50.390  1.00  0.00           H
ATOM   3313  CA  THR B 232      45.500  38.070  51.940  1.00  0.00           C
ATOM   3314  HA  THR B 232      46.500  38.080  52.340  1.00  0.00           H
ATOM   3315  CB  THR B 232      44.620  38.940  52.810  1.00  0.00           C
ATOM   3316  HB  THR B 232      45.060  39.940  52.620  1.00  0.00           H
ATOM   3317  OG1 THR B 232      44.650  38.590  54.160  1.00  0.00           O
ATOM   3318  HG1 THR B 232      45.580  38.470  54.360  1.00  0.00           H
ATOM   3319  CG2 THR B 232      43.180  38.930  52.360  1.00  0.00           C
ATOM   3320 HG21 THR B 232      42.800  37.890  52.300  1.00  0.00           H
ATOM   3321 HG22 THR B 232      42.550  39.440  53.120  1.00  0.00           H
ATOM   3322 HG23 THR B 232      43.000  39.460  51.410  1.00  0.00           H
ATOM   3323  C   THR B 232      45.060  36.690  51.810  1.00  0.00           C
ATOM   3324  O   THR B 232      44.420  36.300  50.870  1.00  0.00           O
ATOM   3325  N   GLY B 233      45.530  35.830  52.640  1.00  0.00           N
ATOM   3326  HN  GLY B 233      46.000  36.180  53.450  1.00  0.00           H
ATOM   3327  CA  GLY B 233      45.350  34.390  52.500  1.00  0.00           C
ATOM   3328  HA1 GLY B 233      45.560  34.040  51.500  1.00  0.00           H
ATOM   3329  HA2 GLY B 233      46.120  34.040  53.170  1.00  0.00           H
ATOM   3330  C   GLY B 233      43.990  33.840  52.890  1.00  0.00           C
ATOM   3331  O   GLY B 233      43.320  34.380  53.800  1.00  0.00           O
ATOM   3332  N   PHE B 234      43.510  32.660  52.290  1.00  0.00           N
ATOM   3333  HN  PHE B 234      44.030  32.240  51.540  1.00  0.00           H
ATOM   3334  CA  PHE B 234      42.130  32.120  52.520  1.00  0.00           C
ATOM   3335  HA  PHE B 234      42.180  31.180  51.980  1.00  0.00           H
ATOM   3336  CB  PHE B 234      41.810  31.600  53.970  1.00  0.00           C
ATOM   3337  HB1 PHE B 234      41.810  32.440  54.700  1.00  0.00           H
ATOM   3338  HB2 PHE B 234      42.660  30.950  54.260  1.00  0.00           H
ATOM   3339  CG  PHE B 234      40.600  30.780  54.050  1.00  0.00           C
ATOM   3340  CD1 PHE B 234      39.330  31.380  54.090  1.00  0.00           C
ATOM   3341  HD1 PHE B 234      39.170  32.430  54.260  1.00  0.00           H
ATOM   3342  CE1 PHE B 234      38.220  30.510  54.290  1.00  0.00           C
ATOM   3343  HE1 PHE B 234      37.250  30.940  54.520  1.00  0.00           H
ATOM   3344  CZ  PHE B 234      38.350  29.130  54.210  1.00  0.00           C
ATOM   3345  HZ  PHE B 234      37.530  28.520  54.560  1.00  0.00           H
ATOM   3346  CD2 PHE B 234      40.730  29.400  54.120  1.00  0.00           C
ATOM   3347  HD2 PHE B 234      41.740  29.040  54.200  1.00  0.00           H
ATOM   3348  CE2 PHE B 234      39.630  28.560  54.110  1.00  0.00           C
ATOM   3349  HE2 PHE B 234      39.650  27.500  54.320  1.00  0.00           H
ATOM   3350  C   PHE B 234      40.970  32.800  51.800  1.00  0.00           C
ATOM   3351  O   PHE B 234      40.460  32.350  50.780  1.00  0.00           O
ATOM   3352  N   VAL B 235      40.590  33.980  52.280  1.00  0.00           N
ATOM   3353  HN  VAL B 235      41.010  34.380  53.080  1.00  0.00           H
ATOM   3354  CA  VAL B 235      39.500  34.740  51.640  1.00  0.00           C
ATOM   3355  HA  VAL B 235      38.680  34.070  51.440  1.00  0.00           H
ATOM   3356  CB  VAL B 235      38.930  35.800  52.540  1.00  0.00           C
ATOM   3357  HB  VAL B 235      38.180  36.330  51.920  1.00  0.00           H
ATOM   3358  CG1 VAL B 235      38.230  35.240  53.780  1.00  0.00           C
ATOM   3359 HG11 VAL B 235      38.050  36.000  54.570  1.00  0.00           H
ATOM   3360 HG12 VAL B 235      37.270  34.750  53.540  1.00  0.00           H
ATOM   3361 HG13 VAL B 235      38.830  34.470  54.320  1.00  0.00           H
ATOM   3362  CG2 VAL B 235      40.120  36.730  52.940  1.00  0.00           C
ATOM   3363 HG21 VAL B 235      40.770  36.810  52.040  1.00  0.00           H
ATOM   3364 HG22 VAL B 235      39.700  37.730  53.180  1.00  0.00           H
ATOM   3365 HG23 VAL B 235      40.550  36.350  53.890  1.00  0.00           H
ATOM   3366  C   VAL B 235      39.750  35.190  50.170  1.00  0.00           C
ATOM   3367  O   VAL B 235      40.810  35.580  49.790  1.00  0.00           O
ATOM   3368  N   LYS B 236      38.740  35.170  49.310  1.00  0.00           N
ATOM   3369  HN  LYS B 236      37.830  35.100  49.710  1.00  0.00           H
ATOM   3370  CA  LYS B 236      38.810  35.470  47.850  1.00  0.00           C
ATOM   3371  HA  LYS B 236      39.780  35.270  47.420  1.00  0.00           H
ATOM   3372  CB  LYS B 236      37.640  34.550  47.120  1.00  0.00           C
ATOM   3373  HB1 LYS B 236      37.290  35.040  46.190  1.00  0.00           H
ATOM   3374  HB2 LYS B 236      36.750  34.530  47.780  1.00  0.00           H
ATOM   3375  CG  LYS B 236      37.980  33.170  46.570  1.00  0.00           C
ATOM   3376  HG1 LYS B 236      37.040  32.590  46.490  1.00  0.00           H
ATOM   3377  HG2 LYS B 236      38.560  32.700  47.390  1.00  0.00           H
ATOM   3378  CD  LYS B 236      38.580  33.170  45.150  1.00  0.00           C
ATOM   3379  HD1 LYS B 236      37.700  33.300  44.490  1.00  0.00           H
ATOM   3380  HD2 LYS B 236      39.210  34.080  45.030  1.00  0.00           H
ATOM   3381  CE  LYS B 236      39.420  31.920  44.820  1.00  0.00           C
ATOM   3382  HE1 LYS B 236      38.900  30.940  44.800  1.00  0.00           H
ATOM   3383  HE2 LYS B 236      40.180  31.750  45.620  1.00  0.00           H
ATOM   3384  NZ  LYS B 236      40.050  32.180  43.540  1.00  0.00           N
ATOM   3385  HZ1 LYS B 236      39.390  32.040  42.740  1.00  0.00           H
ATOM   3386  HZ2 LYS B 236      40.420  33.140  43.400  1.00  0.00           H
ATOM   3387  HZ3 LYS B 236      40.880  31.550  43.490  1.00  0.00           H
ATOM   3388  C   LYS B 236      38.580  36.930  47.450  1.00  0.00           C
ATOM   3389  O   LYS B 236      38.290  37.280  46.290  1.00  0.00           O
ATOM   3390  N   LYS B 237      38.740  37.880  48.450  1.00  0.00           N
ATOM   3391  HN  LYS B 237      39.050  37.580  49.350  1.00  0.00           H
ATOM   3392  CA  LYS B 237      38.490  39.280  48.360  1.00  0.00           C
ATOM   3393  HA  LYS B 237      37.500  39.460  47.960  1.00  0.00           H
ATOM   3394  CB  LYS B 237      38.660  40.020  49.690  1.00  0.00           C
ATOM   3395  HB1 LYS B 237      38.760  41.120  49.560  1.00  0.00           H
ATOM   3396  HB2 LYS B 237      39.650  39.650  50.030  1.00  0.00           H
ATOM   3397  CG  LYS B 237      37.540  39.720  50.710  1.00  0.00           C
ATOM   3398  HG1 LYS B 237      37.720  40.190  51.710  1.00  0.00           H
ATOM   3399  HG2 LYS B 237      37.490  38.640  50.950  1.00  0.00           H
ATOM   3400  CD  LYS B 237      36.120  40.230  50.260  1.00  0.00           C
ATOM   3401  HD1 LYS B 237      36.270  41.290  49.980  1.00  0.00           H
ATOM   3402  HD2 LYS B 237      35.790  39.760  49.310  1.00  0.00           H
ATOM   3403  CE  LYS B 237      35.070  40.040  51.340  1.00  0.00           C
ATOM   3404  HE1 LYS B 237      35.280  40.530  52.310  1.00  0.00           H
ATOM   3405  HE2 LYS B 237      34.820  38.980  51.530  1.00  0.00           H
ATOM   3406  NZ  LYS B 237      33.820  40.660  50.940  1.00  0.00           N
ATOM   3407  HZ1 LYS B 237      33.850  41.700  51.010  1.00  0.00           H
ATOM   3408  HZ2 LYS B 237      33.600  40.390  49.960  1.00  0.00           H
ATOM   3409  HZ3 LYS B 237      33.000  40.490  51.560  1.00  0.00           H
ATOM   3410  C   LYS B 237      39.440  40.080  47.420  1.00  0.00           C
ATOM   3411  O   LYS B 237      38.980  40.950  46.690  1.00  0.00           O
ATOM   3412  N   ASP B 238      40.710  39.640  47.410  1.00  0.00           N
ATOM   3413  HN  ASP B 238      40.880  38.850  48.000  1.00  0.00           H
ATOM   3414  CA  ASP B 238      41.840  40.210  46.690  1.00  0.00           C
ATOM   3415  HA  ASP B 238      42.640  39.490  46.760  1.00  0.00           H
ATOM   3416  CB  ASP B 238      41.600  40.560  45.250  1.00  0.00           C
ATOM   3417  HB1 ASP B 238      42.520  40.970  44.780  1.00  0.00           H
ATOM   3418  HB2 ASP B 238      40.860  41.370  45.130  1.00  0.00           H
ATOM   3419  CG  ASP B 238      41.400  39.400  44.370  1.00  0.00           C
ATOM   3420  OD1 ASP B 238      41.210  38.280  44.930  1.00  0.00           O
ATOM   3421  OD2 ASP B 238      41.370  39.500  43.130  1.00  0.00           O
ATOM   3422  C   ASP B 238      42.500  41.470  47.330  1.00  0.00           C
ATOM   3423  O   ASP B 238      43.440  42.020  46.750  1.00  0.00           O
ATOM   3424  N   GLN B 239      42.040  41.910  48.530  1.00  0.00           N
ATOM   3425  HN  GLN B 239      41.210  41.430  48.800  1.00  0.00           H
ATOM   3426  CA  GLN B 239      42.650  42.990  49.260  1.00  0.00           C
ATOM   3427  HA  GLN B 239      42.730  43.790  48.540  1.00  0.00           H
ATOM   3428  CB  GLN B 239      41.770  43.470  50.410  1.00  0.00           C
ATOM   3429  HB1 GLN B 239      40.840  43.770  49.880  1.00  0.00           H
ATOM   3430  HB2 GLN B 239      42.230  44.330  50.950  1.00  0.00           H
ATOM   3431  CG  GLN B 239      41.290  42.460  51.510  1.00  0.00           C
ATOM   3432  HG1 GLN B 239      42.140  42.150  52.160  1.00  0.00           H
ATOM   3433  HG2 GLN B 239      40.960  41.560  50.960  1.00  0.00           H
ATOM   3434  CD  GLN B 239      40.170  42.960  52.440  1.00  0.00           C
ATOM   3435  OE1 GLN B 239      38.960  42.790  52.190  1.00  0.00           O
ATOM   3436  NE2 GLN B 239      40.590  43.650  53.510  1.00  0.00           N
ATOM   3437 HE21 GLN B 239      41.570  43.700  53.680  1.00  0.00           H
ATOM   3438 HE22 GLN B 239      39.930  44.070  54.130  1.00  0.00           H
ATOM   3439  C   GLN B 239      43.960  42.640  49.870  1.00  0.00           C
ATOM   3440  O   GLN B 239      44.080  41.510  50.320  1.00  0.00           O
ATOM   3441  N   LEU B 240      44.910  43.560  49.890  1.00  0.00           N
ATOM   3442  HN  LEU B 240      44.660  44.490  49.630  1.00  0.00           H
ATOM   3443  CA  LEU B 240      46.300  43.280  50.210  1.00  0.00           C
ATOM   3444  HA  LEU B 240      46.650  42.420  49.640  1.00  0.00           H
ATOM   3445  CB  LEU B 240      47.300  44.300  49.640  1.00  0.00           C
ATOM   3446  HB1 LEU B 240      48.330  43.910  49.800  1.00  0.00           H
ATOM   3447  HB2 LEU B 240      47.230  45.190  50.290  1.00  0.00           H
ATOM   3448  CG  LEU B 240      47.120  44.660  48.150  1.00  0.00           C
ATOM   3449  HG  LEU B 240      46.030  44.680  47.930  1.00  0.00           H
ATOM   3450  CD1 LEU B 240      47.720  46.040  47.750  1.00  0.00           C
ATOM   3451 HD11 LEU B 240      48.830  45.990  47.880  1.00  0.00           H
ATOM   3452 HD12 LEU B 240      47.620  46.270  46.670  1.00  0.00           H
ATOM   3453 HD13 LEU B 240      47.300  46.900  48.310  1.00  0.00           H
ATOM   3454  CD2 LEU B 240      47.680  43.610  47.210  1.00  0.00           C
ATOM   3455 HD21 LEU B 240      47.320  43.930  46.210  1.00  0.00           H
ATOM   3456 HD22 LEU B 240      48.780  43.550  47.360  1.00  0.00           H
ATOM   3457 HD23 LEU B 240      47.310  42.580  47.410  1.00  0.00           H
ATOM   3458  C   LEU B 240      46.540  43.000  51.650  1.00  0.00           C
ATOM   3459  O   LEU B 240      45.970  43.630  52.590  1.00  0.00           O
ATOM   3460  N   GLY B 241      47.540  42.060  51.800  1.00  0.00           N
ATOM   3461  HN  GLY B 241      47.880  41.710  50.930  1.00  0.00           H
ATOM   3462  CA  GLY B 241      48.220  41.620  53.040  1.00  0.00           C
ATOM   3463  HA1 GLY B 241      47.520  41.280  53.790  1.00  0.00           H
ATOM   3464  HA2 GLY B 241      48.870  40.830  52.690  1.00  0.00           H
ATOM   3465  C   GLY B 241      48.980  42.690  53.700  1.00  0.00           C
ATOM   3466  O   GLY B 241      49.590  43.530  53.020  1.00  0.00           O
ATOM   3467  N   LYS B 242      49.020  42.670  55.020  1.00  0.00           N
ATOM   3468  HN  LYS B 242      48.730  41.950  55.640  1.00  0.00           H
ATOM   3469  CA  LYS B 242      49.830  43.650  55.680  1.00  0.00           C
ATOM   3470  HA  LYS B 242      50.400  44.290  55.030  1.00  0.00           H
ATOM   3471  CB  LYS B 242      49.040  44.530  56.580  1.00  0.00           C
ATOM   3472  HB1 LYS B 242      49.680  45.360  56.960  1.00  0.00           H
ATOM   3473  HB2 LYS B 242      48.750  44.080  57.550  1.00  0.00           H
ATOM   3474  CG  LYS B 242      47.870  45.090  55.760  1.00  0.00           C
ATOM   3475  HG1 LYS B 242      47.150  44.280  55.510  1.00  0.00           H
ATOM   3476  HG2 LYS B 242      48.260  45.510  54.810  1.00  0.00           H
ATOM   3477  CD  LYS B 242      47.120  46.260  56.480  1.00  0.00           C
ATOM   3478  HD1 LYS B 242      46.530  45.860  57.330  1.00  0.00           H
ATOM   3479  HD2 LYS B 242      47.960  46.890  56.820  1.00  0.00           H
ATOM   3480  CE  LYS B 242      46.310  47.090  55.500  1.00  0.00           C
ATOM   3481  HE1 LYS B 242      45.570  46.430  55.010  1.00  0.00           H
ATOM   3482  HE2 LYS B 242      46.990  47.540  54.740  1.00  0.00           H
ATOM   3483  NZ  LYS B 242      45.680  48.130  56.270  1.00  0.00           N
ATOM   3484  HZ1 LYS B 242      46.300  48.960  56.340  1.00  0.00           H
ATOM   3485  HZ2 LYS B 242      44.770  48.470  55.900  1.00  0.00           H
ATOM   3486  HZ3 LYS B 242      45.450  47.760  57.220  1.00  0.00           H
ATOM   3487  C   LYS B 242      50.910  42.880  56.460  1.00  0.00           C
ATOM   3488  O   LYS B 242      50.840  41.670  56.700  1.00  0.00           O
ATOM   3489  N   ASN B 243      52.060  43.560  56.750  1.00  0.00           N
ATOM   3490  HN  ASN B 243      52.150  44.520  56.500  1.00  0.00           H
ATOM   3491  CA  ASN B 243      53.330  42.970  57.280  1.00  0.00           C
ATOM   3492  HA  ASN B 243      53.550  42.010  56.820  1.00  0.00           H
ATOM   3493  CB  ASN B 243      54.630  43.870  57.220  1.00  0.00           C
ATOM   3494  HB1 ASN B 243      55.240  43.920  58.160  1.00  0.00           H
ATOM   3495  HB2 ASN B 243      54.250  44.910  57.220  1.00  0.00           H
ATOM   3496  CG  ASN B 243      55.490  43.680  55.960  1.00  0.00           C
ATOM   3497  OD1 ASN B 243      56.510  43.030  55.920  1.00  0.00           O
ATOM   3498  ND2 ASN B 243      54.950  44.280  54.890  1.00  0.00           N
ATOM   3499 HD21 ASN B 243      55.370  44.180  53.980  1.00  0.00           H
ATOM   3500 HD22 ASN B 243      54.200  44.930  55.040  1.00  0.00           H
ATOM   3501  C   ASN B 243      53.140  42.620  58.740  1.00  0.00           C
ATOM   3502  O   ASN B 243      52.680  43.480  59.500  1.00  0.00           O
ATOM   3503  N   GLU B 244      53.360  41.370  59.060  1.00  0.00           N
ATOM   3504  HN  GLU B 244      53.770  40.830  58.320  1.00  0.00           H
ATOM   3505  CA  GLU B 244      53.070  40.690  60.290  1.00  0.00           C
ATOM   3506  HA  GLU B 244      52.710  41.380  61.040  1.00  0.00           H
ATOM   3507  CB  GLU B 244      52.050  39.570  60.230  1.00  0.00           C
ATOM   3508  HB1 GLU B 244      52.010  38.950  61.160  1.00  0.00           H
ATOM   3509  HB2 GLU B 244      52.410  39.060  59.310  1.00  0.00           H
ATOM   3510  CG  GLU B 244      50.670  40.050  59.750  1.00  0.00           C
ATOM   3511  HG1 GLU B 244      50.090  39.240  59.270  1.00  0.00           H
ATOM   3512  HG2 GLU B 244      50.650  40.900  59.040  1.00  0.00           H
ATOM   3513  CD  GLU B 244      49.830  40.400  61.000  1.00  0.00           C
ATOM   3514  OE1 GLU B 244      49.460  39.500  61.810  1.00  0.00           O
ATOM   3515  OE2 GLU B 244      49.460  41.560  61.190  1.00  0.00           O
ATOM   3516  C   GLU B 244      54.440  40.200  60.810  1.00  0.00           C
ATOM   3517  O   GLU B 244      55.290  39.740  60.080  1.00  0.00           O
ATOM   3518  N   GLU B 245      54.720  40.440  62.130  1.00  0.00           N
ATOM   3519  HN  GLU B 245      54.060  40.870  62.740  1.00  0.00           H
ATOM   3520  CA  GLU B 245      55.710  39.690  62.880  1.00  0.00           C
ATOM   3521  HA  GLU B 245      56.670  40.010  62.510  1.00  0.00           H
ATOM   3522  CB  GLU B 245      55.690  40.120  64.400  1.00  0.00           C
ATOM   3523  HB1 GLU B 245      56.370  39.420  64.930  1.00  0.00           H
ATOM   3524  HB2 GLU B 245      54.680  40.150  64.870  1.00  0.00           H
ATOM   3525  CG  GLU B 245      56.360  41.520  64.580  1.00  0.00           C
ATOM   3526  HG1 GLU B 245      55.790  42.360  64.130  1.00  0.00           H
ATOM   3527  HG2 GLU B 245      57.440  41.580  64.290  1.00  0.00           H
ATOM   3528  CD  GLU B 245      56.470  41.830  66.090  1.00  0.00           C
ATOM   3529  OE1 GLU B 245      55.570  42.500  66.670  1.00  0.00           O
ATOM   3530  OE2 GLU B 245      57.480  41.480  66.730  1.00  0.00           O
ATOM   3531  C   GLU B 245      55.660  38.140  62.880  1.00  0.00           C
ATOM   3532  O   GLU B 245      54.670  37.490  62.600  1.00  0.00           O
ATOM   3533  N   GLY B 246      56.890  37.570  63.140  1.00  0.00           N
ATOM   3534  HN  GLY B 246      57.720  38.110  63.280  1.00  0.00           H
ATOM   3535  CA  GLY B 246      57.200  36.120  63.370  1.00  0.00           C
ATOM   3536  HA1 GLY B 246      58.270  36.010  63.410  1.00  0.00           H
ATOM   3537  HA2 GLY B 246      56.770  35.810  64.310  1.00  0.00           H
ATOM   3538  C   GLY B 246      56.900  35.160  62.310  1.00  0.00           C
ATOM   3539  O   GLY B 246      56.470  35.530  61.220  1.00  0.00           O
ATOM   3540  N   ALA B 247      57.050  33.920  62.610  1.00  0.00           N
ATOM   3541  HN  ALA B 247      57.540  33.690  63.450  1.00  0.00           H
ATOM   3542  CA  ALA B 247      56.420  32.910  61.980  1.00  0.00           C
ATOM   3543  HA  ALA B 247      56.560  33.030  60.920  1.00  0.00           H
ATOM   3544  CB  ALA B 247      56.760  31.420  62.390  1.00  0.00           C
ATOM   3545  HB1 ALA B 247      56.360  31.210  63.410  1.00  0.00           H
ATOM   3546  HB2 ALA B 247      56.250  30.740  61.670  1.00  0.00           H
ATOM   3547  HB3 ALA B 247      57.860  31.290  62.460  1.00  0.00           H
ATOM   3548  C   ALA B 247      54.920  33.000  62.050  1.00  0.00           C
ATOM   3549  O   ALA B 247      54.430  33.500  63.070  1.00  0.00           O
ATOM   3550  N   PRO B 248      54.150  32.600  61.000  1.00  0.00           N
ATOM   3551  CD  PRO B 248      54.610  32.480  59.580  1.00  0.00           C
ATOM   3552  HD1 PRO B 248      54.980  33.450  59.200  1.00  0.00           H
ATOM   3553  HD2 PRO B 248      55.380  31.690  59.480  1.00  0.00           H
ATOM   3554  CA  PRO B 248      52.750  32.150  61.180  1.00  0.00           C
ATOM   3555  HA  PRO B 248      52.180  33.060  61.300  1.00  0.00           H
ATOM   3556  CB  PRO B 248      52.510  31.290  59.910  1.00  0.00           C
ATOM   3557  HB1 PRO B 248      51.460  31.030  59.660  1.00  0.00           H
ATOM   3558  HB2 PRO B 248      53.070  30.360  60.140  1.00  0.00           H
ATOM   3559  CG  PRO B 248      53.320  32.110  58.880  1.00  0.00           C
ATOM   3560  HG1 PRO B 248      52.720  33.030  58.700  1.00  0.00           H
ATOM   3561  HG2 PRO B 248      53.530  31.560  57.940  1.00  0.00           H
ATOM   3562  C   PRO B 248      52.540  31.380  62.420  1.00  0.00           C
ATOM   3563  O   PRO B 248      53.290  30.420  62.710  1.00  0.00           O
ATOM   3564  N   GLN B 249      51.450  31.720  63.090  1.00  0.00           N
ATOM   3565  HN  GLN B 249      50.850  32.460  62.780  1.00  0.00           H
ATOM   3566  CA  GLN B 249      50.940  30.970  64.290  1.00  0.00           C
ATOM   3567  HA  GLN B 249      49.990  31.360  64.590  1.00  0.00           H
ATOM   3568  CB  GLN B 249      50.560  29.480  63.970  1.00  0.00           C
ATOM   3569  HB1 GLN B 249      50.390  29.050  64.980  1.00  0.00           H
ATOM   3570  HB2 GLN B 249      51.450  28.970  63.540  1.00  0.00           H
ATOM   3571  CG  GLN B 249      49.410  29.230  63.050  1.00  0.00           C
ATOM   3572  HG1 GLN B 249      49.240  28.140  63.140  1.00  0.00           H
ATOM   3573  HG2 GLN B 249      49.700  29.500  62.010  1.00  0.00           H
ATOM   3574  CD  GLN B 249      48.160  30.060  63.430  1.00  0.00           C
ATOM   3575  OE1 GLN B 249      48.030  31.190  62.980  1.00  0.00           O
ATOM   3576  NE2 GLN B 249      47.260  29.440  64.180  1.00  0.00           N
ATOM   3577 HE21 GLN B 249      46.320  29.710  64.370  1.00  0.00           H
ATOM   3578 HE22 GLN B 249      47.440  28.490  64.430  1.00  0.00           H
ATOM   3579  C   GLN B 249      51.770  31.250  65.570  1.00  0.00           C
ATOM   3580  O   GLN B 249      51.770  30.490  66.500  1.00  0.00           O
ATOM   3581  N   GLU B 250      52.560  32.360  65.580  1.00  0.00           N
ATOM   3582  HN  GLU B 250      52.690  33.010  64.840  1.00  0.00           H
ATOM   3583  CA  GLU B 250      53.360  32.730  66.740  1.00  0.00           C
ATOM   3584  HA  GLU B 250      54.010  31.880  66.870  1.00  0.00           H
ATOM   3585  CB  GLU B 250      54.430  33.780  66.430  1.00  0.00           C
ATOM   3586  HB1 GLU B 250      53.920  34.700  66.080  1.00  0.00           H
ATOM   3587  HB2 GLU B 250      55.120  33.400  65.650  1.00  0.00           H
ATOM   3588  CG  GLU B 250      55.280  34.180  67.680  1.00  0.00           C
ATOM   3589  HG1 GLU B 250      55.430  33.220  68.230  1.00  0.00           H
ATOM   3590  HG2 GLU B 250      54.600  34.820  68.280  1.00  0.00           H
ATOM   3591  CD  GLU B 250      56.620  34.910  67.480  1.00  0.00           C
ATOM   3592  OE1 GLU B 250      57.680  34.210  67.450  1.00  0.00           O
ATOM   3593  OE2 GLU B 250      56.600  36.210  67.460  1.00  0.00           O
ATOM   3594  C   GLU B 250      52.620  32.860  68.050  1.00  0.00           C
ATOM   3595  O   GLU B 250      51.860  33.810  68.220  1.00  0.00           O
ATOM   3596  N   GLY B 251      52.750  31.780  68.970  1.00  0.00           N
ATOM   3597  HN  GLY B 251      53.220  30.960  68.650  1.00  0.00           H
ATOM   3598  CA  GLY B 251      52.090  31.710  70.250  1.00  0.00           C
ATOM   3599  HA1 GLY B 251      52.570  30.890  70.770  1.00  0.00           H
ATOM   3600  HA2 GLY B 251      52.130  32.640  70.780  1.00  0.00           H
ATOM   3601  C   GLY B 251      50.650  31.230  70.260  1.00  0.00           C
ATOM   3602  O   GLY B 251      50.020  31.110  71.290  1.00  0.00           O
ATOM   3603  N   ILE B 252      50.190  30.710  69.080  1.00  0.00           N
ATOM   3604  HN  ILE B 252      50.750  30.680  68.260  1.00  0.00           H
ATOM   3605  CA  ILE B 252      48.880  30.150  68.810  1.00  0.00           C
ATOM   3606  HA  ILE B 252      48.320  30.280  69.730  1.00  0.00           H
ATOM   3607  CB  ILE B 252      48.200  30.850  67.650  1.00  0.00           C
ATOM   3608  HB  ILE B 252      48.790  30.700  66.730  1.00  0.00           H
ATOM   3609  CG2 ILE B 252      46.840  30.180  67.420  1.00  0.00           C
ATOM   3610 HG21 ILE B 252      47.050  29.190  66.950  1.00  0.00           H
ATOM   3611 HG22 ILE B 252      46.250  29.990  68.330  1.00  0.00           H
ATOM   3612 HG23 ILE B 252      46.290  30.790  66.670  1.00  0.00           H
ATOM   3613  CG1 ILE B 252      48.080  32.380  67.920  1.00  0.00           C
ATOM   3614 HG11 ILE B 252      47.530  32.760  67.020  1.00  0.00           H
ATOM   3615 HG12 ILE B 252      49.130  32.740  67.840  1.00  0.00           H
ATOM   3616  CD  ILE B 252      47.480  32.760  69.300  1.00  0.00           C
ATOM   3617  HD1 ILE B 252      46.420  32.430  69.330  1.00  0.00           H
ATOM   3618  HD2 ILE B 252      48.070  32.340  70.150  1.00  0.00           H
ATOM   3619  HD3 ILE B 252      47.440  33.870  69.300  1.00  0.00           H
ATOM   3620  C   ILE B 252      49.140  28.640  68.520  1.00  0.00           C
ATOM   3621  O   ILE B 252      49.800  28.220  67.530  1.00  0.00           O
ATOM   3622  N   LEU B 253      48.610  27.790  69.400  1.00  0.00           N
ATOM   3623  HN  LEU B 253      47.960  27.980  70.130  1.00  0.00           H
ATOM   3624  CA  LEU B 253      49.150  26.480  69.660  1.00  0.00           C
ATOM   3625  HA  LEU B 253      50.150  26.460  69.240  1.00  0.00           H
ATOM   3626  CB  LEU B 253      49.180  26.160  71.190  1.00  0.00           C
ATOM   3627  HB1 LEU B 253      49.660  25.160  71.310  1.00  0.00           H
ATOM   3628  HB2 LEU B 253      48.130  25.980  71.520  1.00  0.00           H
ATOM   3629  CG  LEU B 253      49.850  27.130  72.210  1.00  0.00           C
ATOM   3630  HG  LEU B 253      49.290  28.080  72.090  1.00  0.00           H
ATOM   3631  CD1 LEU B 253      49.850  26.860  73.690  1.00  0.00           C
ATOM   3632 HD11 LEU B 253      49.160  26.100  74.110  1.00  0.00           H
ATOM   3633 HD12 LEU B 253      50.830  26.410  73.960  1.00  0.00           H
ATOM   3634 HD13 LEU B 253      49.770  27.810  74.280  1.00  0.00           H
ATOM   3635  CD2 LEU B 253      51.210  27.480  71.750  1.00  0.00           C
ATOM   3636 HD21 LEU B 253      51.900  26.670  72.070  1.00  0.00           H
ATOM   3637 HD22 LEU B 253      51.350  27.470  70.640  1.00  0.00           H
ATOM   3638 HD23 LEU B 253      51.560  28.420  72.230  1.00  0.00           H
ATOM   3639  C   LEU B 253      48.220  25.510  68.940  1.00  0.00           C
ATOM   3640  O   LEU B 253      48.400  24.290  69.040  1.00  0.00           O
ATOM   3641  N   GLU B 254      47.140  26.000  68.320  1.00  0.00           N
ATOM   3642  HN  GLU B 254      46.930  26.970  68.440  1.00  0.00           H
ATOM   3643  CA  GLU B 254      46.130  25.350  67.510  1.00  0.00           C
ATOM   3644  HA  GLU B 254      46.160  24.270  67.600  1.00  0.00           H
ATOM   3645  CB  GLU B 254      44.710  25.910  67.850  1.00  0.00           C
ATOM   3646  HB1 GLU B 254      43.970  25.590  67.090  1.00  0.00           H
ATOM   3647  HB2 GLU B 254      44.830  27.010  67.810  1.00  0.00           H
ATOM   3648  CG  GLU B 254      44.140  25.520  69.260  1.00  0.00           C
ATOM   3649  HG1 GLU B 254      44.810  25.960  70.020  1.00  0.00           H
ATOM   3650  HG2 GLU B 254      44.310  24.450  69.510  1.00  0.00           H
ATOM   3651  CD  GLU B 254      42.710  25.960  69.430  1.00  0.00           C
ATOM   3652  OE1 GLU B 254      41.870  25.020  69.310  1.00  0.00           O
ATOM   3653  OE2 GLU B 254      42.460  27.190  69.370  1.00  0.00           O
ATOM   3654  C   GLU B 254      46.390  25.660  66.070  1.00  0.00           C
ATOM   3655  O   GLU B 254      47.130  26.600  65.800  1.00  0.00           O
ATOM   3656  N   ASP B 255      45.750  24.920  65.150  1.00  0.00           N
ATOM   3657  HN  ASP B 255      44.980  24.360  65.470  1.00  0.00           H
ATOM   3658  CA  ASP B 255      45.770  25.170  63.680  1.00  0.00           C
ATOM   3659  HA  ASP B 255      45.340  24.250  63.330  1.00  0.00           H
ATOM   3660  CB  ASP B 255      44.830  26.280  63.310  1.00  0.00           C
ATOM   3661  HB1 ASP B 255      44.840  26.410  62.200  1.00  0.00           H
ATOM   3662  HB2 ASP B 255      45.170  27.280  63.660  1.00  0.00           H
ATOM   3663  CG  ASP B 255      43.370  26.000  63.730  1.00  0.00           C
ATOM   3664  OD1 ASP B 255      43.050  24.830  63.910  1.00  0.00           O
ATOM   3665  OD2 ASP B 255      42.560  26.890  63.660  1.00  0.00           O
ATOM   3666  C   ASP B 255      47.120  25.380  63.070  1.00  0.00           C
ATOM   3667  O   ASP B 255      47.600  26.490  62.750  1.00  0.00           O
ATOM   3668  N   MET B 256      47.890  24.330  62.890  1.00  0.00           N
ATOM   3669  HN  MET B 256      47.480  23.480  63.210  1.00  0.00           H
ATOM   3670  CA  MET B 256      49.110  24.290  62.150  1.00  0.00           C
ATOM   3671  HA  MET B 256      49.780  24.810  62.820  1.00  0.00           H
ATOM   3672  CB  MET B 256      49.740  22.890  62.010  1.00  0.00           C
ATOM   3673  HB1 MET B 256      50.680  23.060  61.450  1.00  0.00           H
ATOM   3674  HB2 MET B 256      49.220  22.240  61.270  1.00  0.00           H
ATOM   3675  CG  MET B 256      50.190  22.200  63.350  1.00  0.00           C
ATOM   3676  HG1 MET B 256      50.280  22.960  64.150  1.00  0.00           H
ATOM   3677  HG2 MET B 256      51.230  21.860  63.200  1.00  0.00           H
ATOM   3678  SD  MET B 256      49.210  20.770  63.750  1.00  0.00           S
ATOM   3679  CE  MET B 256      49.470  19.810  62.190  1.00  0.00           C
ATOM   3680  HE1 MET B 256      50.530  19.990  61.900  1.00  0.00           H
ATOM   3681  HE2 MET B 256      49.200  18.740  62.360  1.00  0.00           H
ATOM   3682  HE3 MET B 256      48.850  20.150  61.340  1.00  0.00           H
ATOM   3683  C   MET B 256      49.100  24.880  60.700  1.00  0.00           C
ATOM   3684  O   MET B 256      48.130  24.700  59.940  1.00  0.00           O
ATOM   3685  N   PRO B 257      50.180  25.590  60.290  1.00  0.00           N
ATOM   3686  CD  PRO B 257      51.190  26.130  61.230  1.00  0.00           C
ATOM   3687  HD1 PRO B 257      50.570  26.730  61.940  1.00  0.00           H
ATOM   3688  HD2 PRO B 257      51.860  25.330  61.610  1.00  0.00           H
ATOM   3689  CA  PRO B 257      50.290  26.190  58.950  1.00  0.00           C
ATOM   3690  HA  PRO B 257      49.320  26.430  58.530  1.00  0.00           H
ATOM   3691  CB  PRO B 257      51.030  27.540  59.300  1.00  0.00           C
ATOM   3692  HB1 PRO B 257      50.220  28.220  59.660  1.00  0.00           H
ATOM   3693  HB2 PRO B 257      51.490  27.950  58.370  1.00  0.00           H
ATOM   3694  CG  PRO B 257      52.030  27.150  60.390  1.00  0.00           C
ATOM   3695  HG1 PRO B 257      52.350  27.960  61.080  1.00  0.00           H
ATOM   3696  HG2 PRO B 257      52.940  26.720  59.920  1.00  0.00           H
ATOM   3697  C   PRO B 257      51.000  25.420  57.930  1.00  0.00           C
ATOM   3698  O   PRO B 257      52.200  25.380  57.820  1.00  0.00           O
ATOM   3699  N   VAL B 258      50.210  24.600  57.230  1.00  0.00           N
ATOM   3700  HN  VAL B 258      49.230  24.540  57.400  1.00  0.00           H
ATOM   3701  CA  VAL B 258      50.650  23.770  56.130  1.00  0.00           C
ATOM   3702  HA  VAL B 258      51.470  23.210  56.570  1.00  0.00           H
ATOM   3703  CB  VAL B 258      49.650  22.690  55.670  1.00  0.00           C
ATOM   3704  HB  VAL B 258      50.100  21.980  54.960  1.00  0.00           H
ATOM   3705  CG1 VAL B 258      49.320  21.750  56.830  1.00  0.00           C
ATOM   3706 HG11 VAL B 258      50.200  21.260  57.300  1.00  0.00           H
ATOM   3707 HG12 VAL B 258      48.770  22.240  57.660  1.00  0.00           H
ATOM   3708 HG13 VAL B 258      48.600  21.030  56.380  1.00  0.00           H
ATOM   3709  CG2 VAL B 258      48.300  23.420  55.200  1.00  0.00           C
ATOM   3710 HG21 VAL B 258      47.720  23.920  56.010  1.00  0.00           H
ATOM   3711 HG22 VAL B 258      48.570  24.160  54.410  1.00  0.00           H
ATOM   3712 HG23 VAL B 258      47.720  22.590  54.750  1.00  0.00           H
ATOM   3713  C   VAL B 258      51.180  24.610  55.020  1.00  0.00           C
ATOM   3714  O   VAL B 258      50.840  25.770  54.940  1.00  0.00           O
ATOM   3715  N   ASP B 259      52.050  24.010  54.220  1.00  0.00           N
ATOM   3716  HN  ASP B 259      52.230  23.030  54.250  1.00  0.00           H
ATOM   3717  CA  ASP B 259      52.630  24.610  53.010  1.00  0.00           C
ATOM   3718  HA  ASP B 259      53.210  25.500  53.200  1.00  0.00           H
ATOM   3719  CB  ASP B 259      53.870  23.840  52.520  1.00  0.00           C
ATOM   3720  HB1 ASP B 259      54.380  24.320  51.650  1.00  0.00           H
ATOM   3721  HB2 ASP B 259      53.750  22.760  52.300  1.00  0.00           H
ATOM   3722  CG  ASP B 259      55.060  23.830  53.500  1.00  0.00           C
ATOM   3723  OD1 ASP B 259      55.200  24.790  54.310  1.00  0.00           O
ATOM   3724  OD2 ASP B 259      55.960  22.920  53.300  1.00  0.00           O
ATOM   3725  C   ASP B 259      51.620  24.550  51.880  1.00  0.00           C
ATOM   3726  O   ASP B 259      50.930  23.540  51.750  1.00  0.00           O
ATOM   3727  N   PRO B 260      51.460  25.630  51.090  1.00  0.00           N
ATOM   3728  CD  PRO B 260      52.080  26.940  51.310  1.00  0.00           C
ATOM   3729  HD1 PRO B 260      51.930  27.310  52.340  1.00  0.00           H
ATOM   3730  HD2 PRO B 260      53.130  26.870  50.930  1.00  0.00           H
ATOM   3731  CA  PRO B 260      50.660  25.630  49.840  1.00  0.00           C
ATOM   3732  HA  PRO B 260      49.650  25.490  50.200  1.00  0.00           H
ATOM   3733  CB  PRO B 260      50.910  27.060  49.300  1.00  0.00           C
ATOM   3734  HB1 PRO B 260      50.020  27.660  49.010  1.00  0.00           H
ATOM   3735  HB2 PRO B 260      51.650  27.170  48.480  1.00  0.00           H
ATOM   3736  CG  PRO B 260      51.400  27.960  50.430  1.00  0.00           C
ATOM   3737  HG1 PRO B 260      50.530  28.430  50.930  1.00  0.00           H
ATOM   3738  HG2 PRO B 260      51.990  28.840  50.120  1.00  0.00           H
ATOM   3739  C   PRO B 260      50.620  24.510  48.890  1.00  0.00           C
ATOM   3740  O   PRO B 260      51.620  23.860  48.620  1.00  0.00           O
ATOM   3741  N   ASP B 261      49.450  24.240  48.340  1.00  0.00           N
ATOM   3742  HN  ASP B 261      48.700  24.880  48.490  1.00  0.00           H
ATOM   3743  CA  ASP B 261      49.280  23.210  47.320  1.00  0.00           C
ATOM   3744  HA  ASP B 261      49.820  22.340  47.640  1.00  0.00           H
ATOM   3745  CB  ASP B 261      47.820  22.810  47.060  1.00  0.00           C
ATOM   3746  HB1 ASP B 261      47.680  21.850  46.530  1.00  0.00           H
ATOM   3747  HB2 ASP B 261      47.270  23.540  46.420  1.00  0.00           H
ATOM   3748  CG  ASP B 261      47.130  22.440  48.350  1.00  0.00           C
ATOM   3749  OD1 ASP B 261      45.920  22.600  48.470  1.00  0.00           O
ATOM   3750  OD2 ASP B 261      47.790  22.010  49.330  1.00  0.00           O
ATOM   3751  C   ASP B 261      49.850  23.530  45.900  1.00  0.00           C
ATOM   3752  O   ASP B 261      50.280  22.630  45.180  1.00  0.00           O
ATOM   3753  N   ASN B 262      49.940  24.790  45.590  1.00  0.00           N
ATOM   3754  HN  ASN B 262      49.650  25.500  46.230  1.00  0.00           H
ATOM   3755  CA  ASN B 262      50.490  25.260  44.310  1.00  0.00           C
ATOM   3756  HA  ASN B 262      50.120  24.630  43.510  1.00  0.00           H
ATOM   3757  CB  ASN B 262      50.080  26.740  44.080  1.00  0.00           C
ATOM   3758  HB1 ASN B 262      50.350  27.100  43.060  1.00  0.00           H
ATOM   3759  HB2 ASN B 262      50.490  27.460  44.820  1.00  0.00           H
ATOM   3760  CG  ASN B 262      48.620  26.910  44.240  1.00  0.00           C
ATOM   3761  OD1 ASN B 262      48.210  27.500  45.260  1.00  0.00           O
ATOM   3762  ND2 ASN B 262      47.820  26.220  43.390  1.00  0.00           N
ATOM   3763 HD21 ASN B 262      48.170  25.790  42.550  1.00  0.00           H
ATOM   3764 HD22 ASN B 262      46.900  26.500  43.650  1.00  0.00           H
ATOM   3765  C   ASN B 262      52.040  25.170  44.310  1.00  0.00           C
ATOM   3766  O   ASN B 262      52.660  25.270  45.340  1.00  0.00           O
ATOM   3767  N   GLU B 263      52.750  24.980  43.150  1.00  0.00           N
ATOM   3768  HN  GLU B 263      52.290  24.920  42.270  1.00  0.00           H
ATOM   3769  CA  GLU B 263      54.240  24.980  43.070  1.00  0.00           C
ATOM   3770  HA  GLU B 263      54.560  24.240  43.780  1.00  0.00           H
ATOM   3771  CB  GLU B 263      54.570  24.620  41.550  1.00  0.00           C
ATOM   3772  HB1 GLU B 263      55.660  24.830  41.440  1.00  0.00           H
ATOM   3773  HB2 GLU B 263      54.080  25.340  40.870  1.00  0.00           H
ATOM   3774  CG  GLU B 263      54.210  23.150  41.090  1.00  0.00           C
ATOM   3775  HG1 GLU B 263      53.110  23.070  41.160  1.00  0.00           H
ATOM   3776  HG2 GLU B 263      54.820  22.340  41.560  1.00  0.00           H
ATOM   3777  CD  GLU B 263      54.640  22.950  39.630  1.00  0.00           C
ATOM   3778  OE1 GLU B 263      55.730  22.400  39.290  1.00  0.00           O
ATOM   3779  OE2 GLU B 263      53.850  23.400  38.770  1.00  0.00           O
ATOM   3780  C   GLU B 263      54.900  26.220  43.510  1.00  0.00           C
ATOM   3781  O   GLU B 263      54.260  27.280  43.490  1.00  0.00           O
ATOM   3782  N   ALA B 264      56.160  26.250  44.020  1.00  0.00           N
ATOM   3783  HN  ALA B 264      56.710  25.420  44.050  1.00  0.00           H
ATOM   3784  CA  ALA B 264      56.840  27.390  44.540  1.00  0.00           C
ATOM   3785  HA  ALA B 264      56.190  27.840  45.280  1.00  0.00           H
ATOM   3786  CB  ALA B 264      58.190  26.910  45.220  1.00  0.00           C
ATOM   3787  HB1 ALA B 264      58.140  26.240  46.110  1.00  0.00           H
ATOM   3788  HB2 ALA B 264      58.620  26.430  44.320  1.00  0.00           H
ATOM   3789  HB3 ALA B 264      58.810  27.790  45.490  1.00  0.00           H
ATOM   3790  C   ALA B 264      57.180  28.530  43.600  1.00  0.00           C
ATOM   3791  O   ALA B 264      57.580  28.250  42.510  1.00  0.00           O
ATOM   3792  N   TYR B 265      57.060  29.820  43.980  1.00  0.00           N
ATOM   3793  HN  TYR B 265      56.680  29.980  44.890  1.00  0.00           H
ATOM   3794  CA  TYR B 265      57.220  31.020  43.230  1.00  0.00           C
ATOM   3795  HA  TYR B 265      57.000  30.810  42.200  1.00  0.00           H
ATOM   3796  CB  TYR B 265      56.260  32.070  43.830  1.00  0.00           C
ATOM   3797  HB1 TYR B 265      56.400  33.090  43.410  1.00  0.00           H
ATOM   3798  HB2 TYR B 265      56.500  32.210  44.900  1.00  0.00           H
ATOM   3799  CG  TYR B 265      54.810  31.660  43.660  1.00  0.00           C
ATOM   3800  CD1 TYR B 265      54.370  30.860  42.610  1.00  0.00           C
ATOM   3801  HD1 TYR B 265      54.990  30.300  41.930  1.00  0.00           H
ATOM   3802  CE1 TYR B 265      53.000  30.430  42.600  1.00  0.00           C
ATOM   3803  HE1 TYR B 265      52.620  29.890  41.740  1.00  0.00           H
ATOM   3804  CZ  TYR B 265      52.060  31.140  43.380  1.00  0.00           C
ATOM   3805  OH  TYR B 265      50.730  30.740  43.200  1.00  0.00           O
ATOM   3806  HH  TYR B 265      50.720  30.010  42.580  1.00  0.00           H
ATOM   3807  CD2 TYR B 265      53.860  32.330  44.450  1.00  0.00           C
ATOM   3808  HD2 TYR B 265      54.140  33.190  45.050  1.00  0.00           H
ATOM   3809  CE2 TYR B 265      52.480  32.110  44.260  1.00  0.00           C
ATOM   3810  HE2 TYR B 265      51.710  32.520  44.890  1.00  0.00           H
ATOM   3811  C   TYR B 265      58.680  31.480  43.290  1.00  0.00           C
ATOM   3812  O   TYR B 265      59.390  31.410  44.300  1.00  0.00           O
ATOM   3813  N   GLU B 266      59.160  31.920  42.160  1.00  0.00           N
ATOM   3814  HN  GLU B 266      58.550  32.030  41.380  1.00  0.00           H
ATOM   3815  CA  GLU B 266      60.520  32.400  41.940  1.00  0.00           C
ATOM   3816  HA  GLU B 266      61.120  31.520  42.130  1.00  0.00           H
ATOM   3817  CB  GLU B 266      60.570  32.790  40.470  1.00  0.00           C
ATOM   3818  HB1 GLU B 266      61.470  33.340  40.110  1.00  0.00           H
ATOM   3819  HB2 GLU B 266      59.710  33.440  40.210  1.00  0.00           H
ATOM   3820  CG  GLU B 266      60.550  31.510  39.550  1.00  0.00           C
ATOM   3821  HG1 GLU B 266      59.550  31.040  39.700  1.00  0.00           H
ATOM   3822  HG2 GLU B 266      61.330  30.790  39.900  1.00  0.00           H
ATOM   3823  CD  GLU B 266      60.860  31.830  38.060  1.00  0.00           C
ATOM   3824  OE1 GLU B 266      62.030  32.220  37.690  1.00  0.00           O
ATOM   3825  OE2 GLU B 266      59.900  31.650  37.240  1.00  0.00           O
ATOM   3826  C   GLU B 266      61.060  33.590  42.810  1.00  0.00           C
ATOM   3827  O   GLU B 266      60.250  34.470  43.180  1.00  0.00           O
ATOM   3828  N   MET B 267      62.360  33.530  43.150  1.00  0.00           N
ATOM   3829  HN  MET B 267      62.880  32.740  42.840  1.00  0.00           H
ATOM   3830  CA  MET B 267      63.050  34.600  43.890  1.00  0.00           C
ATOM   3831  HA  MET B 267      62.310  34.800  44.650  1.00  0.00           H
ATOM   3832  CB  MET B 267      64.230  34.080  44.730  1.00  0.00           C
ATOM   3833  HB1 MET B 267      64.830  34.920  45.140  1.00  0.00           H
ATOM   3834  HB2 MET B 267      64.930  33.670  43.960  1.00  0.00           H
ATOM   3835  CG  MET B 267      63.890  33.140  45.930  1.00  0.00           C
ATOM   3836  HG1 MET B 267      63.070  33.720  46.400  1.00  0.00           H
ATOM   3837  HG2 MET B 267      64.750  33.170  46.630  1.00  0.00           H
ATOM   3838  SD  MET B 267      63.210  31.460  45.440  1.00  0.00           S
ATOM   3839  CE  MET B 267      63.380  30.820  47.160  1.00  0.00           C
ATOM   3840  HE1 MET B 267      63.140  29.730  47.180  1.00  0.00           H
ATOM   3841  HE2 MET B 267      64.470  30.810  47.380  1.00  0.00           H
ATOM   3842  HE3 MET B 267      62.790  31.370  47.920  1.00  0.00           H
ATOM   3843  C   MET B 267      63.250  35.870  43.050  1.00  0.00           C
ATOM   3844  O   MET B 267      63.600  35.690  41.920  1.00  0.00           O
ATOM   3845  N   PRO B 268      63.160  37.080  43.620  1.00  0.00           N
ATOM   3846  CD  PRO B 268      62.620  37.380  45.030  1.00  0.00           C
ATOM   3847  HD1 PRO B 268      61.540  37.170  45.190  1.00  0.00           H
ATOM   3848  HD2 PRO B 268      63.190  37.010  45.920  1.00  0.00           H
ATOM   3849  CA  PRO B 268      63.640  38.310  42.880  1.00  0.00           C
ATOM   3850  HA  PRO B 268      62.760  38.440  42.260  1.00  0.00           H
ATOM   3851  CB  PRO B 268      63.780  39.310  44.020  1.00  0.00           C
ATOM   3852  HB1 PRO B 268      63.660  40.400  43.790  1.00  0.00           H
ATOM   3853  HB2 PRO B 268      64.810  39.180  44.400  1.00  0.00           H
ATOM   3854  CG  PRO B 268      62.780  38.890  45.070  1.00  0.00           C
ATOM   3855  HG1 PRO B 268      61.790  39.360  44.860  1.00  0.00           H
ATOM   3856  HG2 PRO B 268      63.030  39.360  46.050  1.00  0.00           H
ATOM   3857  C   PRO B 268      64.870  38.150  41.960  1.00  0.00           C
ATOM   3858  O   PRO B 268      65.870  37.600  42.400  1.00  0.00           O
ATOM   3859  N   SER B 269      64.750  38.610  40.730  1.00  0.00           N
ATOM   3860  HN  SER B 269      63.850  38.860  40.360  1.00  0.00           H
ATOM   3861  CA  SER B 269      65.850  38.640  39.750  1.00  0.00           C
ATOM   3862  HA  SER B 269      66.330  37.680  39.600  1.00  0.00           H
ATOM   3863  CB  SER B 269      65.330  39.110  38.410  1.00  0.00           C
ATOM   3864  HB1 SER B 269      64.790  40.070  38.490  1.00  0.00           H
ATOM   3865  HB2 SER B 269      64.560  38.390  38.070  1.00  0.00           H
ATOM   3866  OG  SER B 269      66.330  39.140  37.410  1.00  0.00           O
ATOM   3867  HG1 SER B 269      65.940  39.770  36.790  1.00  0.00           H
ATOM   3868  C   SER B 269      67.100  39.510  40.220  1.00  0.00           C
ATOM   3869  O   SER B 269      66.950  40.620  40.750  1.00  0.00           O
ATOM   3870  N   GLU B 270      68.330  38.990  39.930  1.00  0.00           N
ATOM   3871  HN  GLU B 270      68.440  38.090  39.510  1.00  0.00           H
ATOM   3872  CA  GLU B 270      69.600  39.500  40.310  1.00  0.00           C
ATOM   3873  HA  GLU B 270      69.700  39.430  41.380  1.00  0.00           H
ATOM   3874  CB  GLU B 270      70.700  38.620  39.750  1.00  0.00           C
ATOM   3875  HB1 GLU B 270      71.670  39.050  40.090  1.00  0.00           H
ATOM   3876  HB2 GLU B 270      70.610  38.680  38.650  1.00  0.00           H
ATOM   3877  CG  GLU B 270      70.740  37.110  40.230  1.00  0.00           C
ATOM   3878  HG1 GLU B 270      71.740  36.730  39.930  1.00  0.00           H
ATOM   3879  HG2 GLU B 270      69.940  36.540  39.710  1.00  0.00           H
ATOM   3880  CD  GLU B 270      70.660  36.950  41.690  1.00  0.00           C
ATOM   3881  OE1 GLU B 270      71.640  37.370  42.410  1.00  0.00           O
ATOM   3882  OE2 GLU B 270      69.710  36.330  42.280  1.00  0.00           O
ATOM   3883  C   GLU B 270      69.870  40.940  39.930  1.00  0.00           C
ATOM   3884  O   GLU B 270      69.620  41.430  38.810  1.00  0.00           O
ATOM   3885  N   GLU B 271      70.590  41.620  40.800  1.00  0.00           N
ATOM   3886  HN  GLU B 271      71.110  41.130  41.490  1.00  0.00           H
ATOM   3887  CA  GLU B 271      71.050  43.020  40.640  1.00  0.00           C
ATOM   3888  HA  GLU B 271      71.840  43.170  41.350  1.00  0.00           H
ATOM   3889  CB  GLU B 271      71.790  43.460  39.290  1.00  0.00           C
ATOM   3890  HB1 GLU B 271      71.810  44.570  39.210  1.00  0.00           H
ATOM   3891  HB2 GLU B 271      71.190  43.150  38.410  1.00  0.00           H
ATOM   3892  CG  GLU B 271      73.200  42.840  39.250  1.00  0.00           C
ATOM   3893  HG1 GLU B 271      73.210  41.730  39.110  1.00  0.00           H
ATOM   3894  HG2 GLU B 271      73.740  43.060  40.190  1.00  0.00           H
ATOM   3895  CD  GLU B 271      74.010  43.620  38.200  1.00  0.00           C
ATOM   3896  OE1 GLU B 271      73.930  43.200  37.050  1.00  0.00           O
ATOM   3897  OE2 GLU B 271      74.720  44.580  38.540  1.00  0.00           O
ATOM   3898  C   GLU B 271      70.070  44.110  41.050  1.00  0.00           C
ATOM   3899  O   GLU B 271      68.880  43.950  40.840  1.00  0.00           O
ATOM   3900  N   GLY B 272      70.450  45.200  41.720  1.00  0.00           N
ATOM   3901  HN  GLY B 272      71.380  45.410  41.990  1.00  0.00           H
ATOM   3902  CA  GLY B 272      69.470  46.200  42.240  1.00  0.00           C
ATOM   3903  HA1 GLY B 272      68.880  45.640  42.960  1.00  0.00           H
ATOM   3904  HA2 GLY B 272      70.070  46.920  42.760  1.00  0.00           H
ATOM   3905  C   GLY B 272      68.580  46.980  41.210  1.00  0.00           C
ATOM   3906  O   GLY B 272      68.950  47.160  40.010  1.00  0.00           O
ATOM   3907  N   TYR B 273      67.490  47.590  41.800  1.00  0.00           N
ATOM   3908  HN  TYR B 273      67.390  47.460  42.780  1.00  0.00           H
ATOM   3909  CA  TYR B 273      66.520  48.320  41.030  1.00  0.00           C
ATOM   3910  HA  TYR B 273      66.310  47.840  40.090  1.00  0.00           H
ATOM   3911  CB  TYR B 273      65.080  48.380  41.660  1.00  0.00           C
ATOM   3912  HB1 TYR B 273      64.350  49.010  41.100  1.00  0.00           H
ATOM   3913  HB2 TYR B 273      65.130  48.610  42.750  1.00  0.00           H
ATOM   3914  CG  TYR B 273      64.370  47.000  41.520  1.00  0.00           C
ATOM   3915  CD1 TYR B 273      64.550  46.170  40.490  1.00  0.00           C
ATOM   3916  HD1 TYR B 273      65.230  46.340  39.660  1.00  0.00           H
ATOM   3917  CE1 TYR B 273      63.990  44.860  40.520  1.00  0.00           C
ATOM   3918  HE1 TYR B 273      64.310  44.080  39.850  1.00  0.00           H
ATOM   3919  CZ  TYR B 273      63.200  44.470  41.640  1.00  0.00           C
ATOM   3920  OH  TYR B 273      62.840  43.130  41.750  1.00  0.00           O
ATOM   3921  HH  TYR B 273      62.860  42.780  40.860  1.00  0.00           H
ATOM   3922  CD2 TYR B 273      63.530  46.580  42.560  1.00  0.00           C
ATOM   3923  HD2 TYR B 273      63.300  47.160  43.440  1.00  0.00           H
ATOM   3924  CE2 TYR B 273      63.020  45.320  42.680  1.00  0.00           C
ATOM   3925  HE2 TYR B 273      62.370  44.920  43.450  1.00  0.00           H
ATOM   3926  C   TYR B 273      67.010  49.720  40.650  1.00  0.00           C
ATOM   3927  O   TYR B 273      67.780  50.440  41.380  1.00  0.00           O
ATOM   3928  N   GLN B 274      66.370  50.320  39.550  1.00  0.00           N
ATOM   3929  HN  GLN B 274      65.850  49.740  38.920  1.00  0.00           H
ATOM   3930  CA  GLN B 274      66.690  51.580  39.070  1.00  0.00           C
ATOM   3931  HA  GLN B 274      67.530  52.060  39.570  1.00  0.00           H
ATOM   3932  CB  GLN B 274      67.090  51.550  37.600  1.00  0.00           C
ATOM   3933  HB1 GLN B 274      67.120  52.560  37.140  1.00  0.00           H
ATOM   3934  HB2 GLN B 274      66.140  51.190  37.150  1.00  0.00           H
ATOM   3935  CG  GLN B 274      68.350  50.810  37.160  1.00  0.00           C
ATOM   3936  HG1 GLN B 274      68.310  50.710  36.060  1.00  0.00           H
ATOM   3937  HG2 GLN B 274      68.480  49.830  37.660  1.00  0.00           H
ATOM   3938  CD  GLN B 274      69.520  51.740  37.490  1.00  0.00           C
ATOM   3939  OE1 GLN B 274      69.810  52.620  36.700  1.00  0.00           O
ATOM   3940  NE2 GLN B 274      70.240  51.460  38.540  1.00  0.00           N
ATOM   3941 HE21 GLN B 274      70.780  52.250  38.850  1.00  0.00           H
ATOM   3942 HE22 GLN B 274      70.140  50.620  39.080  1.00  0.00           H
ATOM   3943  C   GLN B 274      65.390  52.350  39.180  1.00  0.00           C
ATOM   3944  O   GLN B 274      64.350  51.880  38.710  1.00  0.00           O
ATOM   3945  N   ASP B 275      65.340  53.580  39.830  1.00  0.00           N
ATOM   3946  HN  ASP B 275      66.170  54.080  40.080  1.00  0.00           H
ATOM   3947  CA  ASP B 275      64.250  54.540  39.880  1.00  0.00           C
ATOM   3948  HA  ASP B 275      63.500  54.070  40.500  1.00  0.00           H
ATOM   3949  CB  ASP B 275      64.580  55.850  40.680  1.00  0.00           C
ATOM   3950  HB1 ASP B 275      65.350  56.480  40.180  1.00  0.00           H
ATOM   3951  HB2 ASP B 275      64.960  55.520  41.670  1.00  0.00           H
ATOM   3952  CG  ASP B 275      63.430  56.770  41.020  1.00  0.00           C
ATOM   3953  OD1 ASP B 275      62.290  56.360  41.250  1.00  0.00           O
ATOM   3954  OD2 ASP B 275      63.710  57.990  41.190  1.00  0.00           O
ATOM   3955  C   ASP B 275      63.590  54.790  38.580  1.00  0.00           C
ATOM   3956  O   ASP B 275      64.110  54.690  37.470  1.00  0.00           O
ATOM   3957  N   TYR B 276      62.330  55.290  38.660  1.00  0.00           N
ATOM   3958  HN  TYR B 276      61.800  55.310  39.510  1.00  0.00           H
ATOM   3959  CA  TYR B 276      61.620  55.620  37.540  1.00  0.00           C
ATOM   3960  HA  TYR B 276      61.880  54.960  36.730  1.00  0.00           H
ATOM   3961  CB  TYR B 276      60.140  55.390  37.690  1.00  0.00           C
ATOM   3962  HB1 TYR B 276      59.740  56.010  38.520  1.00  0.00           H
ATOM   3963  HB2 TYR B 276      59.870  54.350  37.970  1.00  0.00           H
ATOM   3964  CG  TYR B 276      59.300  55.650  36.470  1.00  0.00           C
ATOM   3965  CD1 TYR B 276      58.340  56.650  36.480  1.00  0.00           C
ATOM   3966  HD1 TYR B 276      58.210  57.340  37.290  1.00  0.00           H
ATOM   3967  CE1 TYR B 276      57.460  56.920  35.420  1.00  0.00           C
ATOM   3968  HE1 TYR B 276      56.760  57.740  35.380  1.00  0.00           H
ATOM   3969  CZ  TYR B 276      57.740  56.310  34.170  1.00  0.00           C
ATOM   3970  OH  TYR B 276      56.990  56.780  33.130  1.00  0.00           O
ATOM   3971  HH  TYR B 276      56.440  57.480  33.480  1.00  0.00           H
ATOM   3972  CD2 TYR B 276      59.410  54.920  35.280  1.00  0.00           C
ATOM   3973  HD2 TYR B 276      60.150  54.140  35.170  1.00  0.00           H
ATOM   3974  CE2 TYR B 276      58.660  55.320  34.110  1.00  0.00           C
ATOM   3975  HE2 TYR B 276      58.800  54.770  33.190  1.00  0.00           H
ATOM   3976  C   TYR B 276      61.930  57.060  37.010  1.00  0.00           C
ATOM   3977  O   TYR B 276      61.920  58.070  37.730  1.00  0.00           O
ATOM   3978  N   GLU B 277      62.190  57.300  35.750  1.00  0.00           N
ATOM   3979  HN  GLU B 277      62.060  56.540  35.120  1.00  0.00           H
ATOM   3980  CA  GLU B 277      62.440  58.570  35.200  1.00  0.00           C
ATOM   3981  HA  GLU B 277      61.890  59.330  35.740  1.00  0.00           H
ATOM   3982  CB  GLU B 277      63.890  59.100  35.260  1.00  0.00           C
ATOM   3983  HB1 GLU B 277      64.620  58.520  34.650  1.00  0.00           H
ATOM   3984  HB2 GLU B 277      64.260  59.180  36.310  1.00  0.00           H
ATOM   3985  CG  GLU B 277      64.000  60.550  34.720  1.00  0.00           C
ATOM   3986  HG1 GLU B 277      63.200  61.180  35.170  1.00  0.00           H
ATOM   3987  HG2 GLU B 277      63.940  60.430  33.610  1.00  0.00           H
ATOM   3988  CD  GLU B 277      65.280  61.200  35.160  1.00  0.00           C
ATOM   3989  OE1 GLU B 277      66.280  61.230  34.410  1.00  0.00           O
ATOM   3990  OE2 GLU B 277      65.310  61.800  36.290  1.00  0.00           O
ATOM   3991  C   GLU B 277      62.020  58.590  33.750  1.00  0.00           C
ATOM   3992  O   GLU B 277      62.620  57.860  32.950  1.00  0.00           O
ATOM   3993  N   PRO B 278      60.910  59.220  33.370  1.00  0.00           N
ATOM   3994  CD  PRO B 278      60.060  60.090  34.140  1.00  0.00           C
ATOM   3995  HD1 PRO B 278      59.670  59.570  35.040  1.00  0.00           H
ATOM   3996  HD2 PRO B 278      60.690  60.940  34.480  1.00  0.00           H
ATOM   3997  CA  PRO B 278      60.500  59.180  31.930  1.00  0.00           C
ATOM   3998  HA  PRO B 278      60.370  58.120  31.730  1.00  0.00           H
ATOM   3999  CB  PRO B 278      59.090  59.970  31.890  1.00  0.00           C
ATOM   4000  HB1 PRO B 278      58.300  59.250  31.590  1.00  0.00           H
ATOM   4001  HB2 PRO B 278      59.080  60.860  31.220  1.00  0.00           H
ATOM   4002  CG  PRO B 278      58.890  60.610  33.270  1.00  0.00           C
ATOM   4003  HG1 PRO B 278      57.960  60.280  33.800  1.00  0.00           H
ATOM   4004  HG2 PRO B 278      58.800  61.720  33.270  1.00  0.00           H
ATOM   4005  C   PRO B 278      61.540  59.600  30.920  1.00  0.00           C
ATOM   4006  O   PRO B 278      62.380  60.440  31.160  1.00  0.00           O
ATOM   4007  N   GLU B 279      61.470  59.060  29.700  1.00  0.00           N
ATOM   4008  HN  GLU B 279      60.770  58.410  29.400  1.00  0.00           H
ATOM   4009  CA  GLU B 279      62.260  59.630  28.580  1.00  0.00           C
ATOM   4010  HA  GLU B 279      63.280  59.840  28.880  1.00  0.00           H
ATOM   4011  CB  GLU B 279      62.310  58.890  27.300  1.00  0.00           C
ATOM   4012  HB1 GLU B 279      62.740  59.440  26.440  1.00  0.00           H
ATOM   4013  HB2 GLU B 279      61.270  58.550  27.120  1.00  0.00           H
ATOM   4014  CG  GLU B 279      63.370  57.700  27.390  1.00  0.00           C
ATOM   4015  HG1 GLU B 279      63.320  57.240  28.400  1.00  0.00           H
ATOM   4016  HG2 GLU B 279      64.400  58.060  27.170  1.00  0.00           H
ATOM   4017  CD  GLU B 279      63.070  56.620  26.370  1.00  0.00           C
ATOM   4018  OE1 GLU B 279      63.290  55.420  26.670  1.00  0.00           O
ATOM   4019  OE2 GLU B 279      62.620  56.990  25.250  1.00  0.00           O
ATOM   4020  C   GLU B 279      61.870  61.110  28.260  1.00  0.00           C
ATOM   4021  O   GLU B 279      60.770  61.520  28.610  1.00  0.00           O
ATOM   4022  N   ALA B 280      62.790  61.860  27.640  1.00  0.00           N
ATOM   4023  HN  ALA B 280      63.680  61.600  27.270  1.00  0.00           H
ATOM   4024  CA  ALA B 280      62.620  63.290  27.490  1.00  0.00           C
ATOM   4025  HA  ALA B 280      62.260  63.810  28.370  1.00  0.00           H
ATOM   4026  CB  ALA B 280      64.000  64.060  27.330  1.00  0.00           C
ATOM   4027  HB1 ALA B 280      64.610  63.840  28.230  1.00  0.00           H
ATOM   4028  HB2 ALA B 280      64.430  63.710  26.370  1.00  0.00           H
ATOM   4029  HB3 ALA B 280      63.980  65.160  27.190  1.00  0.00           H
ATOM   4030  C   ALA B 280      61.790  63.580  26.230  1.00  0.00           C
ATOM   4031  OT1 ALA B 280      60.640  64.010  26.450  1.00  0.00           O
ATOM   4032  OT2 ALA B 280      62.230  63.370  25.130  1.00  0.00           O
ATOM   4033  N   SER C 281      40.410  47.290  28.630  1.00  0.00           N
ATOM   4034  H1  SER C 281      39.940  47.620  27.770  1.00  0.00           H
ATOM   4035  H2  SER C 281      41.380  47.680  28.580  1.00  0.00           H
ATOM   4036  H3  SER C 281      40.470  46.250  28.610  1.00  0.00           H
ATOM   4037  CA  SER C 281      39.660  47.840  29.880  1.00  0.00           C
ATOM   4038  HA  SER C 281      38.690  47.380  30.010  1.00  0.00           H
ATOM   4039  CB  SER C 281      40.480  47.530  31.210  1.00  0.00           C
ATOM   4040  HB1 SER C 281      41.440  48.080  31.210  1.00  0.00           H
ATOM   4041  HB2 SER C 281      40.730  46.450  31.110  1.00  0.00           H
ATOM   4042  OG  SER C 281      39.650  47.720  32.400  1.00  0.00           O
ATOM   4043  HG1 SER C 281      38.880  47.150  32.330  1.00  0.00           H
ATOM   4044  C   SER C 281      39.520  49.350  29.750  1.00  0.00           C
ATOM   4045  O   SER C 281      39.480  49.800  28.660  1.00  0.00           O
ATOM   4046  N   PHE C 282      39.320  50.080  30.810  1.00  0.00           N
ATOM   4047  HN  PHE C 282      39.460  49.630  31.690  1.00  0.00           H
ATOM   4048  CA  PHE C 282      39.140  51.550  30.750  1.00  0.00           C
ATOM   4049  HA  PHE C 282      38.390  51.760  30.010  1.00  0.00           H
ATOM   4050  CB  PHE C 282      38.820  52.180  32.100  1.00  0.00           C
ATOM   4051  HB1 PHE C 282      38.830  53.280  32.030  1.00  0.00           H
ATOM   4052  HB2 PHE C 282      39.510  51.860  32.910  1.00  0.00           H
ATOM   4053  CG  PHE C 282      37.440  51.730  32.540  1.00  0.00           C
ATOM   4054  CD1 PHE C 282      36.330  52.440  32.150  1.00  0.00           C
ATOM   4055  HD1 PHE C 282      36.290  53.210  31.400  1.00  0.00           H
ATOM   4056  CE1 PHE C 282      34.980  52.060  32.520  1.00  0.00           C
ATOM   4057  HE1 PHE C 282      34.120  52.620  32.190  1.00  0.00           H
ATOM   4058  CZ  PHE C 282      34.810  50.980  33.440  1.00  0.00           C
ATOM   4059  HZ  PHE C 282      33.820  50.680  33.750  1.00  0.00           H
ATOM   4060  CD2 PHE C 282      37.230  50.730  33.480  1.00  0.00           C
ATOM   4061  HD2 PHE C 282      38.040  50.100  33.820  1.00  0.00           H
ATOM   4062  CE2 PHE C 282      35.940  50.370  33.940  1.00  0.00           C
ATOM   4063  HE2 PHE C 282      35.830  49.730  34.800  1.00  0.00           H
ATOM   4064  C   PHE C 282      40.360  52.250  30.250  1.00  0.00           C
ATOM   4065  O   PHE C 282      41.340  52.340  30.980  1.00  0.00           O
ATOM   4066  N   TYR C 283      40.370  52.780  29.010  1.00  0.00           N
ATOM   4067  HN  TYR C 283      39.550  52.710  28.460  1.00  0.00           H
ATOM   4068  CA  TYR C 283      41.520  53.280  28.320  1.00  0.00           C
ATOM   4069  HA  TYR C 283      42.440  53.050  28.840  1.00  0.00           H
ATOM   4070  CB  TYR C 283      41.680  52.640  26.970  1.00  0.00           C
ATOM   4071  HB1 TYR C 283      40.920  53.050  26.270  1.00  0.00           H
ATOM   4072  HB2 TYR C 283      41.420  51.570  27.090  1.00  0.00           H
ATOM   4073  CG  TYR C 283      43.050  52.890  26.520  1.00  0.00           C
ATOM   4074  CD1 TYR C 283      43.980  51.870  26.730  1.00  0.00           C
ATOM   4075  HD1 TYR C 283      43.680  50.890  27.090  1.00  0.00           H
ATOM   4076  CE1 TYR C 283      45.290  52.050  26.480  1.00  0.00           C
ATOM   4077  HE1 TYR C 283      46.000  51.240  26.610  1.00  0.00           H
ATOM   4078  CZ  TYR C 283      45.770  53.270  25.870  1.00  0.00           C
ATOM   4079  OH  TYR C 283      47.060  53.590  25.490  1.00  0.00           O
ATOM   4080  HH  TYR C 283      47.390  52.870  24.950  1.00  0.00           H
ATOM   4081  CD2 TYR C 283      43.500  54.100  25.990  1.00  0.00           C
ATOM   4082  HD2 TYR C 283      42.870  54.980  25.920  1.00  0.00           H
ATOM   4083  CE2 TYR C 283      44.840  54.320  25.730  1.00  0.00           C
ATOM   4084  HE2 TYR C 283      45.170  55.300  25.390  1.00  0.00           H
ATOM   4085  C   TYR C 283      41.510  54.810  28.390  1.00  0.00           C
ATOM   4086  O   TYR C 283      42.490  55.570  28.500  1.00  0.00           O
ATOM   4087  N   VAL C 284      40.300  55.310  28.510  1.00  0.00           N
ATOM   4088  HN  VAL C 284      39.560  54.720  28.210  1.00  0.00           H
ATOM   4089  CA  VAL C 284      40.060  56.650  28.910  1.00  0.00           C
ATOM   4090  HA  VAL C 284      40.970  57.170  29.200  1.00  0.00           H
ATOM   4091  CB  VAL C 284      39.410  57.550  27.850  1.00  0.00           C
ATOM   4092  HB  VAL C 284      38.680  56.980  27.230  1.00  0.00           H
ATOM   4093  CG1 VAL C 284      38.650  58.730  28.530  1.00  0.00           C
ATOM   4094 HG11 VAL C 284      38.350  59.470  27.760  1.00  0.00           H
ATOM   4095 HG12 VAL C 284      37.700  58.430  29.000  1.00  0.00           H
ATOM   4096 HG13 VAL C 284      39.230  59.260  29.310  1.00  0.00           H
ATOM   4097  CG2 VAL C 284      40.500  57.960  26.910  1.00  0.00           C
ATOM   4098 HG21 VAL C 284      41.360  58.380  27.480  1.00  0.00           H
ATOM   4099 HG22 VAL C 284      41.040  57.120  26.400  1.00  0.00           H
ATOM   4100 HG23 VAL C 284      40.100  58.680  26.170  1.00  0.00           H
ATOM   4101  C   VAL C 284      39.240  56.520  30.130  1.00  0.00           C
ATOM   4102  O   VAL C 284      38.340  55.660  30.190  1.00  0.00           O
ATOM   4103  N   TYR C 285      39.400  57.340  31.240  1.00  0.00           N
ATOM   4104  HN  TYR C 285      40.210  57.920  31.230  1.00  0.00           H
ATOM   4105  CA  TYR C 285      38.570  57.270  32.450  1.00  0.00           C
ATOM   4106  HA  TYR C 285      38.150  56.280  32.560  1.00  0.00           H
ATOM   4107  CB  TYR C 285      39.510  57.610  33.730  1.00  0.00           C
ATOM   4108  HB1 TYR C 285      38.920  57.480  34.670  1.00  0.00           H
ATOM   4109  HB2 TYR C 285      39.920  58.640  33.780  1.00  0.00           H
ATOM   4110  CG  TYR C 285      40.640  56.660  33.710  1.00  0.00           C
ATOM   4111  CD1 TYR C 285      40.450  55.350  34.210  1.00  0.00           C
ATOM   4112  HD1 TYR C 285      39.610  54.970  34.760  1.00  0.00           H
ATOM   4113  CE1 TYR C 285      41.530  54.470  34.280  1.00  0.00           C
ATOM   4114  HE1 TYR C 285      41.430  53.450  34.640  1.00  0.00           H
ATOM   4115  CZ  TYR C 285      42.750  54.760  33.720  1.00  0.00           C
ATOM   4116  OH  TYR C 285      43.700  53.770  33.810  1.00  0.00           O
ATOM   4117  HH  TYR C 285      44.550  53.990  33.410  1.00  0.00           H
ATOM   4118  CD2 TYR C 285      41.880  56.970  33.150  1.00  0.00           C
ATOM   4119  HD2 TYR C 285      42.060  57.980  32.810  1.00  0.00           H
ATOM   4120  CE2 TYR C 285      42.950  56.080  33.200  1.00  0.00           C
ATOM   4121  HE2 TYR C 285      43.890  56.300  32.720  1.00  0.00           H
ATOM   4122  C   TYR C 285      37.470  58.250  32.600  1.00  0.00           C
ATOM   4123  O   TYR C 285      36.330  57.920  32.970  1.00  0.00           O
ATOM   4124  N   SER C 286      37.670  59.490  32.210  1.00  0.00           N
ATOM   4125  HN  SER C 286      38.580  59.810  31.940  1.00  0.00           H
ATOM   4126  CA  SER C 286      36.720  60.590  32.050  1.00  0.00           C
ATOM   4127  HA  SER C 286      36.280  60.730  33.030  1.00  0.00           H
ATOM   4128  CB  SER C 286      37.380  61.910  31.700  1.00  0.00           C
ATOM   4129  HB1 SER C 286      37.930  62.140  32.640  1.00  0.00           H
ATOM   4130  HB2 SER C 286      36.610  62.670  31.450  1.00  0.00           H
ATOM   4131  OG  SER C 286      38.380  61.900  30.690  1.00  0.00           O
ATOM   4132  HG1 SER C 286      39.040  61.240  30.930  1.00  0.00           H
ATOM   4133  C   SER C 286      35.590  60.290  31.050  1.00  0.00           C
ATOM   4134  O   SER C 286      35.750  59.960  29.900  1.00  0.00           O
ATOM   4135  N   ARG C 287      34.300  60.490  31.440  1.00  0.00           N
ATOM   4136  HN  ARG C 287      34.120  60.850  32.350  1.00  0.00           H
ATOM   4137  CA  ARG C 287      33.200  60.280  30.540  1.00  0.00           C
ATOM   4138  HA  ARG C 287      33.330  59.450  29.860  1.00  0.00           H
ATOM   4139  CB  ARG C 287      31.940  59.780  31.290  1.00  0.00           C
ATOM   4140  HB1 ARG C 287      31.040  59.520  30.690  1.00  0.00           H
ATOM   4141  HB2 ARG C 287      31.530  60.610  31.890  1.00  0.00           H
ATOM   4142  CG  ARG C 287      32.230  58.490  32.160  1.00  0.00           C
ATOM   4143  HG1 ARG C 287      31.280  58.120  32.590  1.00  0.00           H
ATOM   4144  HG2 ARG C 287      32.850  58.840  33.010  1.00  0.00           H
ATOM   4145  CD  ARG C 287      32.860  57.280  31.460  1.00  0.00           C
ATOM   4146  HD1 ARG C 287      33.370  56.580  32.160  1.00  0.00           H
ATOM   4147  HD2 ARG C 287      33.680  57.620  30.790  1.00  0.00           H
ATOM   4148  NE  ARG C 287      31.760  56.570  30.720  1.00  0.00           N
ATOM   4149  HE  ARG C 287      30.800  56.790  30.860  1.00  0.00           H
ATOM   4150  CZ  ARG C 287      31.920  55.420  30.060  1.00  0.00           C
ATOM   4151  NH1 ARG C 287      33.100  54.810  29.990  1.00  0.00           N
ATOM   4152 HH11 ARG C 287      33.950  55.230  30.330  1.00  0.00           H
ATOM   4153 HH12 ARG C 287      33.160  53.950  29.490  1.00  0.00           H
ATOM   4154  NH2 ARG C 287      30.790  54.960  29.470  1.00  0.00           N
ATOM   4155 HH21 ARG C 287      29.910  55.430  29.580  1.00  0.00           H
ATOM   4156 HH22 ARG C 287      30.830  54.210  28.810  1.00  0.00           H
ATOM   4157  C   ARG C 287      32.850  61.470  29.720  1.00  0.00           C
ATOM   4158  O   ARG C 287      32.910  62.610  30.150  1.00  0.00           O
ATOM   4159  N   VAL C 288      32.340  61.240  28.530  1.00  0.00           N
ATOM   4160  HN  VAL C 288      32.100  60.330  28.220  1.00  0.00           H
ATOM   4161  CA  VAL C 288      31.790  62.410  27.720  1.00  0.00           C
ATOM   4162  HA  VAL C 288      32.170  63.400  27.930  1.00  0.00           H
ATOM   4163  CB  VAL C 288      31.900  62.340  26.210  1.00  0.00           C
ATOM   4164  HB  VAL C 288      31.380  63.190  25.710  1.00  0.00           H
ATOM   4165  CG1 VAL C 288      33.330  62.540  25.870  1.00  0.00           C
ATOM   4166 HG11 VAL C 288      33.490  62.480  24.770  1.00  0.00           H
ATOM   4167 HG12 VAL C 288      33.560  63.610  26.060  1.00  0.00           H
ATOM   4168 HG13 VAL C 288      34.060  61.900  26.400  1.00  0.00           H
ATOM   4169  CG2 VAL C 288      31.390  61.030  25.590  1.00  0.00           C
ATOM   4170 HG21 VAL C 288      30.290  60.900  25.670  1.00  0.00           H
ATOM   4171 HG22 VAL C 288      31.650  60.920  24.520  1.00  0.00           H
ATOM   4172 HG23 VAL C 288      31.960  60.180  26.030  1.00  0.00           H
ATOM   4173  C   VAL C 288      30.330  62.530  28.120  1.00  0.00           C
ATOM   4174  O   VAL C 288      29.680  61.500  28.450  1.00  0.00           O
ATOM   4175  N   LYS C 289      29.810  63.740  28.150  1.00  0.00           N
ATOM   4176  HN  LYS C 289      30.380  64.550  28.180  1.00  0.00           H
ATOM   4177  CA  LYS C 289      28.380  63.910  28.370  1.00  0.00           C
ATOM   4178  HA  LYS C 289      28.110  63.360  29.260  1.00  0.00           H
ATOM   4179  CB  LYS C 289      28.080  65.370  28.770  1.00  0.00           C
ATOM   4180  HB1 LYS C 289      28.590  66.080  28.080  1.00  0.00           H
ATOM   4181  HB2 LYS C 289      28.630  65.460  29.730  1.00  0.00           H
ATOM   4182  CG  LYS C 289      26.600  65.690  29.030  1.00  0.00           C
ATOM   4183  HG1 LYS C 289      25.970  65.320  28.200  1.00  0.00           H
ATOM   4184  HG2 LYS C 289      26.470  66.790  29.150  1.00  0.00           H
ATOM   4185  CD  LYS C 289      26.010  64.910  30.230  1.00  0.00           C
ATOM   4186  HD1 LYS C 289      26.040  63.830  29.960  1.00  0.00           H
ATOM   4187  HD2 LYS C 289      26.620  65.180  31.120  1.00  0.00           H
ATOM   4188  CE  LYS C 289      24.570  65.270  30.630  1.00  0.00           C
ATOM   4189  HE1 LYS C 289      24.440  64.760  31.610  1.00  0.00           H
ATOM   4190  HE2 LYS C 289      23.750  64.980  29.930  1.00  0.00           H
ATOM   4191  NZ  LYS C 289      24.320  66.700  30.880  1.00  0.00           N
ATOM   4192  HZ1 LYS C 289      23.410  66.770  31.380  1.00  0.00           H
ATOM   4193  HZ2 LYS C 289      25.050  67.140  31.480  1.00  0.00           H
ATOM   4194  HZ3 LYS C 289      24.170  67.230  29.990  1.00  0.00           H
ATOM   4195  C   LYS C 289      27.530  63.470  27.170  1.00  0.00           C
ATOM   4196  NT  LYS C 289      27.950  63.790  25.900  1.00  0.00           N
ATOM   4197  HT1 LYS C 289      27.410  63.410  25.140  1.00  0.00           H
ATOM   4198  HT2 LYS C 289      28.820  64.220  25.670  1.00  0.00           H
ATOM   4199  O   LYS C 289      26.400  62.940  27.320  1.00  0.00           O
ATOM   4200  N   SER D  55      57.470  30.980  37.930  1.00  0.00           N
ATOM   4201  H1  SER D  55      57.210  30.340  38.710  1.00  0.00           H
ATOM   4202  H2  SER D  55      57.170  30.490  37.060  1.00  0.00           H
ATOM   4203  H3  SER D  55      58.500  31.140  37.890  1.00  0.00           H
ATOM   4204  CA  SER D  55      56.680  32.260  38.020  1.00  0.00           C
ATOM   4205  HA  SER D  55      56.820  32.830  37.110  1.00  0.00           H
ATOM   4206  CB  SER D  55      55.130  32.050  38.210  1.00  0.00           C
ATOM   4207  HB1 SER D  55      54.630  33.010  38.430  1.00  0.00           H
ATOM   4208  HB2 SER D  55      54.780  31.330  38.980  1.00  0.00           H
ATOM   4209  OG  SER D  55      54.560  31.580  37.020  1.00  0.00           O
ATOM   4210  HG1 SER D  55      54.420  32.380  36.500  1.00  0.00           H
ATOM   4211  C   SER D  55      57.090  33.170  39.130  1.00  0.00           C
ATOM   4212  O   SER D  55      57.140  32.760  40.270  1.00  0.00           O
ATOM   4213  N   PHE D  56      57.390  34.490  38.930  1.00  0.00           N
ATOM   4214  HN  PHE D  56      57.250  34.870  38.020  1.00  0.00           H
ATOM   4215  CA  PHE D  56      57.560  35.470  40.000  1.00  0.00           C
ATOM   4216  HA  PHE D  56      58.060  34.940  40.790  1.00  0.00           H
ATOM   4217  CB  PHE D  56      58.460  36.660  39.570  1.00  0.00           C
ATOM   4218  HB1 PHE D  56      58.010  37.010  38.620  1.00  0.00           H
ATOM   4219  HB2 PHE D  56      59.400  36.090  39.390  1.00  0.00           H
ATOM   4220  CG  PHE D  56      58.610  37.740  40.640  1.00  0.00           C
ATOM   4221  CD1 PHE D  56      58.780  37.380  42.030  1.00  0.00           C
ATOM   4222  HD1 PHE D  56      58.530  36.370  42.310  1.00  0.00           H
ATOM   4223  CE1 PHE D  56      59.060  38.490  42.910  1.00  0.00           C
ATOM   4224  HE1 PHE D  56      59.230  38.510  43.980  1.00  0.00           H
ATOM   4225  CZ  PHE D  56      59.270  39.790  42.360  1.00  0.00           C
ATOM   4226  HZ  PHE D  56      59.440  40.610  43.050  1.00  0.00           H
ATOM   4227  CD2 PHE D  56      58.810  38.980  40.170  1.00  0.00           C
ATOM   4228  HD2 PHE D  56      58.570  39.170  39.130  1.00  0.00           H
ATOM   4229  CE2 PHE D  56      59.100  40.030  40.980  1.00  0.00           C
ATOM   4230  HE2 PHE D  56      59.090  41.050  40.620  1.00  0.00           H
ATOM   4231  C   PHE D  56      56.210  35.850  40.580  1.00  0.00           C
ATOM   4232  O   PHE D  56      55.420  36.570  39.940  1.00  0.00           O
ATOM   4233  N   TYR D  57      56.040  35.590  41.920  1.00  0.00           N
ATOM   4234  HN  TYR D  57      56.740  35.210  42.510  1.00  0.00           H
ATOM   4235  CA  TYR D  57      55.020  36.380  42.650  1.00  0.00           C
ATOM   4236  HA  TYR D  57      55.180  37.410  42.380  1.00  0.00           H
ATOM   4237  CB  TYR D  57      53.520  35.830  42.440  1.00  0.00           C
ATOM   4238  HB1 TYR D  57      53.570  34.750  42.710  1.00  0.00           H
ATOM   4239  HB2 TYR D  57      53.240  36.000  41.380  1.00  0.00           H
ATOM   4240  CG  TYR D  57      52.450  36.530  43.170  1.00  0.00           C
ATOM   4241  CD1 TYR D  57      51.320  35.750  43.660  1.00  0.00           C
ATOM   4242  HD1 TYR D  57      51.380  34.680  43.500  1.00  0.00           H
ATOM   4243  CE1 TYR D  57      50.250  36.350  44.280  1.00  0.00           C
ATOM   4244  HE1 TYR D  57      49.480  35.710  44.700  1.00  0.00           H
ATOM   4245  CZ  TYR D  57      50.260  37.720  44.450  1.00  0.00           C
ATOM   4246  OH  TYR D  57      49.090  38.330  44.980  1.00  0.00           O
ATOM   4247  HH  TYR D  57      49.160  39.280  44.880  1.00  0.00           H
ATOM   4248  CD2 TYR D  57      52.400  37.930  43.350  1.00  0.00           C
ATOM   4249  HD2 TYR D  57      53.240  38.560  43.090  1.00  0.00           H
ATOM   4250  CE2 TYR D  57      51.320  38.490  43.970  1.00  0.00           C
ATOM   4251  HE2 TYR D  57      51.180  39.530  44.220  1.00  0.00           H
ATOM   4252  C   TYR D  57      55.460  36.260  44.080  1.00  0.00           C
ATOM   4253  O   TYR D  57      56.570  35.790  44.350  1.00  0.00           O
ATOM   4254  N   VAL D  58      54.720  36.890  45.000  1.00  0.00           N
ATOM   4255  HN  VAL D  58      53.820  37.260  44.770  1.00  0.00           H
ATOM   4256  CA  VAL D  58      55.020  37.050  46.360  1.00  0.00           C
ATOM   4257  HA  VAL D  58      56.010  36.710  46.630  1.00  0.00           H
ATOM   4258  CB  VAL D  58      55.110  38.560  46.690  1.00  0.00           C
ATOM   4259  HB  VAL D  58      55.260  38.570  47.790  1.00  0.00           H
ATOM   4260  CG1 VAL D  58      56.360  39.170  46.060  1.00  0.00           C
ATOM   4261 HG11 VAL D  58      56.340  40.190  46.490  1.00  0.00           H
ATOM   4262 HG12 VAL D  58      57.280  38.620  46.370  1.00  0.00           H
ATOM   4263 HG13 VAL D  58      56.330  39.080  44.950  1.00  0.00           H
ATOM   4264  CG2 VAL D  58      53.800  39.440  46.330  1.00  0.00           C
ATOM   4265 HG21 VAL D  58      53.920  40.520  46.580  1.00  0.00           H
ATOM   4266 HG22 VAL D  58      53.620  39.500  45.240  1.00  0.00           H
ATOM   4267 HG23 VAL D  58      52.940  38.970  46.850  1.00  0.00           H
ATOM   4268  C   VAL D  58      53.930  36.440  47.320  1.00  0.00           C
ATOM   4269  O   VAL D  58      52.840  36.210  46.840  1.00  0.00           O
ATOM   4270  N   TYR D  59      54.220  36.190  48.580  1.00  0.00           N
ATOM   4271  HN  TYR D  59      55.130  36.440  48.910  1.00  0.00           H
ATOM   4272  CA  TYR D  59      53.330  35.520  49.460  1.00  0.00           C
ATOM   4273  HA  TYR D  59      52.400  35.280  48.960  1.00  0.00           H
ATOM   4274  CB  TYR D  59      54.050  34.230  50.090  1.00  0.00           C
ATOM   4275  HB1 TYR D  59      53.280  33.820  50.780  1.00  0.00           H
ATOM   4276  HB2 TYR D  59      54.920  34.540  50.700  1.00  0.00           H
ATOM   4277  CG  TYR D  59      54.460  33.170  49.140  1.00  0.00           C
ATOM   4278  CD1 TYR D  59      53.600  32.080  48.890  1.00  0.00           C
ATOM   4279  HD1 TYR D  59      52.590  32.050  49.260  1.00  0.00           H
ATOM   4280  CE1 TYR D  59      54.070  31.040  48.050  1.00  0.00           C
ATOM   4281  HE1 TYR D  59      53.360  30.270  47.780  1.00  0.00           H
ATOM   4282  CZ  TYR D  59      55.440  31.020  47.650  1.00  0.00           C
ATOM   4283  OH  TYR D  59      55.940  29.860  47.050  1.00  0.00           O
ATOM   4284  HH  TYR D  59      56.870  29.760  47.240  1.00  0.00           H
ATOM   4285  CD2 TYR D  59      55.700  33.210  48.620  1.00  0.00           C
ATOM   4286  HD2 TYR D  59      56.370  34.030  48.820  1.00  0.00           H
ATOM   4287  CE2 TYR D  59      56.250  32.110  47.950  1.00  0.00           C
ATOM   4288  HE2 TYR D  59      57.240  32.080  47.530  1.00  0.00           H
ATOM   4289  C   TYR D  59      52.800  36.380  50.550  1.00  0.00           C
ATOM   4290  O   TYR D  59      53.370  37.450  50.830  1.00  0.00           O
ATOM   4291  N   SER D  60      51.760  35.960  51.260  1.00  0.00           N
ATOM   4292  HN  SER D  60      51.280  35.140  50.960  1.00  0.00           H
ATOM   4293  CA  SER D  60      51.250  36.500  52.510  1.00  0.00           C
ATOM   4294  HA  SER D  60      51.940  37.050  53.130  1.00  0.00           H
ATOM   4295  CB  SER D  60      50.090  37.570  52.280  1.00  0.00           C
ATOM   4296  HB1 SER D  60      49.190  37.150  51.790  1.00  0.00           H
ATOM   4297  HB2 SER D  60      50.480  38.340  51.580  1.00  0.00           H
ATOM   4298  OG  SER D  60      49.700  38.280  53.480  1.00  0.00           O
ATOM   4299  HG1 SER D  60      50.400  38.840  53.830  1.00  0.00           H
ATOM   4300  C   SER D  60      50.560  35.340  53.250  1.00  0.00           C
ATOM   4301  O   SER D  60      50.250  34.330  52.590  1.00  0.00           O
ATOM   4302  N   ARG D  61      50.330  35.430  54.550  1.00  0.00           N
ATOM   4303  HN  ARG D  61      50.360  36.320  55.000  1.00  0.00           H
ATOM   4304  CA  ARG D  61      49.830  34.410  55.490  1.00  0.00           C
ATOM   4305  HA  ARG D  61      50.050  33.400  55.180  1.00  0.00           H
ATOM   4306  CB  ARG D  61      50.510  34.560  56.830  1.00  0.00           C
ATOM   4307  HB1 ARG D  61      51.590  34.310  56.720  1.00  0.00           H
ATOM   4308  HB2 ARG D  61      50.130  33.700  57.420  1.00  0.00           H
ATOM   4309  CG  ARG D  61      50.240  35.880  57.540  1.00  0.00           C
ATOM   4310  HG1 ARG D  61      49.140  35.950  57.690  1.00  0.00           H
ATOM   4311  HG2 ARG D  61      50.520  36.750  56.910  1.00  0.00           H
ATOM   4312  CD  ARG D  61      50.890  36.110  58.960  1.00  0.00           C
ATOM   4313  HD1 ARG D  61      50.620  35.220  59.570  1.00  0.00           H
ATOM   4314  HD2 ARG D  61      50.480  37.070  59.310  1.00  0.00           H
ATOM   4315  NE  ARG D  61      52.400  36.120  58.800  1.00  0.00           N
ATOM   4316  HE  ARG D  61      52.810  36.270  57.900  1.00  0.00           H
ATOM   4317  CZ  ARG D  61      53.230  36.140  59.790  1.00  0.00           C
ATOM   4318  NH1 ARG D  61      52.840  36.230  61.050  1.00  0.00           N
ATOM   4319 HH11 ARG D  61      51.890  36.470  61.240  1.00  0.00           H
ATOM   4320 HH12 ARG D  61      53.460  36.450  61.800  1.00  0.00           H
ATOM   4321  NH2 ARG D  61      54.520  36.310  59.510  1.00  0.00           N
ATOM   4322 HH21 ARG D  61      54.820  36.080  58.580  1.00  0.00           H
ATOM   4323 HH22 ARG D  61      55.200  36.190  60.230  1.00  0.00           H
ATOM   4324  C   ARG D  61      48.290  34.460  55.620  1.00  0.00           C
ATOM   4325  O   ARG D  61      47.570  35.400  55.260  1.00  0.00           O
ATOM   4326  N   VAL D  62      47.740  33.300  56.040  1.00  0.00           N
ATOM   4327  HN  VAL D  62      48.280  32.530  56.360  1.00  0.00           H
ATOM   4328  CA  VAL D  62      46.290  33.250  56.250  1.00  0.00           C
ATOM   4329  HA  VAL D  62      45.740  33.740  55.460  1.00  0.00           H
ATOM   4330  CB  VAL D  62      45.800  31.780  56.230  1.00  0.00           C
ATOM   4331  HB  VAL D  62      46.280  31.280  57.100  1.00  0.00           H
ATOM   4332  CG1 VAL D  62      44.260  31.750  56.370  1.00  0.00           C
ATOM   4333 HG11 VAL D  62      43.850  32.410  55.580  1.00  0.00           H
ATOM   4334 HG12 VAL D  62      43.860  30.740  56.140  1.00  0.00           H
ATOM   4335 HG13 VAL D  62      43.930  32.130  57.360  1.00  0.00           H
ATOM   4336  CG2 VAL D  62      46.340  31.290  54.840  1.00  0.00           C
ATOM   4337 HG21 VAL D  62      47.390  30.910  54.890  1.00  0.00           H
ATOM   4338 HG22 VAL D  62      45.790  30.390  54.500  1.00  0.00           H
ATOM   4339 HG23 VAL D  62      46.300  32.100  54.080  1.00  0.00           H
ATOM   4340  C   VAL D  62      46.020  33.920  57.660  1.00  0.00           C
ATOM   4341  O   VAL D  62      46.720  33.810  58.640  1.00  0.00           O
ATOM   4342  N   LYS D  63      44.940  34.770  57.720  1.00  0.00           N
ATOM   4343  HN  LYS D  63      44.410  34.950  56.890  1.00  0.00           H
ATOM   4344  CA  LYS D  63      44.560  35.400  58.980  1.00  0.00           C
ATOM   4345  HA  LYS D  63      45.140  35.050  59.820  1.00  0.00           H
ATOM   4346  CB  LYS D  63      44.820  36.940  58.890  1.00  0.00           C
ATOM   4347  HB1 LYS D  63      44.360  37.400  59.780  1.00  0.00           H
ATOM   4348  HB2 LYS D  63      44.250  37.370  58.040  1.00  0.00           H
ATOM   4349  CG  LYS D  63      46.290  37.370  58.570  1.00  0.00           C
ATOM   4350  HG1 LYS D  63      46.270  38.390  58.140  1.00  0.00           H
ATOM   4351  HG2 LYS D  63      46.780  36.700  57.830  1.00  0.00           H
ATOM   4352  CD  LYS D  63      47.120  37.410  59.810  1.00  0.00           C
ATOM   4353  HD1 LYS D  63      47.290  36.360  60.160  1.00  0.00           H
ATOM   4354  HD2 LYS D  63      48.150  37.810  59.660  1.00  0.00           H
ATOM   4355  CE  LYS D  63      46.420  38.100  61.080  1.00  0.00           C
ATOM   4356  HE1 LYS D  63      45.650  37.390  61.440  1.00  0.00           H
ATOM   4357  HE2 LYS D  63      46.050  39.110  60.840  1.00  0.00           H
ATOM   4358  NZ  LYS D  63      47.310  38.240  62.230  1.00  0.00           N
ATOM   4359  HZ1 LYS D  63      47.680  37.410  62.730  1.00  0.00           H
ATOM   4360  HZ2 LYS D  63      48.170  38.760  61.950  1.00  0.00           H
ATOM   4361  HZ3 LYS D  63      46.900  38.950  62.870  1.00  0.00           H
ATOM   4362  C   LYS D  63      43.100  35.110  59.380  1.00  0.00           C
ATOM   4363  NT  LYS D  63      42.100  35.470  58.550  1.00  0.00           N
ATOM   4364  HT1 LYS D  63      41.180  35.200  58.850  1.00  0.00           H
ATOM   4365  HT2 LYS D  63      42.220  35.970  57.690  1.00  0.00           H
ATOM   4366  O   LYS D  63      42.850  34.500  60.430  1.00  0.00           O
TER
ENDMDL
