# Supplementary material for: The Effect of SARS-COV‑2 Protein Fragments on the Dimerization of α‑Synuclein
Source: ACS Chem Neurosci. 2025 Oct 22;16(21):4279–88. doi: 10.1021/acschemneuro.5c00635 (PMC12593392; doi:10.1021/acschemneuro.5c00635)
Supplement: Supplementary file 1 [file cn5c00635_si_001.zip › aS Configurations - Supporting Information/Beta Strand Dimer/with SK9/b-SK9-2-initial.pdb]

REMARK    GENERATED BY TRJCONV
TITLE     Protein in water t=   0.00000 step= 0
REMARK    THIS IS A SIMULATION BOX
CRYST1   89.503   89.503   89.503  90.00  90.00  90.00 P 1           1
MODEL        1
ATOM      1  N   MET A   1      73.010  31.260  50.030  1.00  0.00           N
ATOM      2  H1  MET A   1      73.440  32.190  49.830  1.00  0.00           H
ATOM      3  H2  MET A   1      72.140  31.460  50.570  1.00  0.00           H
ATOM      4  H3  MET A   1      73.730  30.850  50.650  1.00  0.00           H
ATOM      5  CA  MET A   1      72.730  30.550  48.760  1.00  0.00           C
ATOM      6  HA  MET A   1      72.050  29.740  48.960  1.00  0.00           H
ATOM      7  CB  MET A   1      72.120  31.520  47.740  1.00  0.00           C
ATOM      8  HB1 MET A   1      72.910  31.840  47.020  1.00  0.00           H
ATOM      9  HB2 MET A   1      71.830  32.430  48.320  1.00  0.00           H
ATOM     10  CG  MET A   1      70.830  31.090  47.060  1.00  0.00           C
ATOM     11  HG1 MET A   1      71.050  30.140  46.510  1.00  0.00           H
ATOM     12  HG2 MET A   1      70.550  31.860  46.310  1.00  0.00           H
ATOM     13  SD  MET A   1      69.450  30.690  48.180  1.00  0.00           S
ATOM     14  CE  MET A   1      69.280  28.980  47.590  1.00  0.00           C
ATOM     15  HE1 MET A   1      68.360  28.540  48.010  1.00  0.00           H
ATOM     16  HE2 MET A   1      69.130  28.930  46.490  1.00  0.00           H
ATOM     17  HE3 MET A   1      70.170  28.360  47.830  1.00  0.00           H
ATOM     18  C   MET A   1      73.920  29.820  48.230  1.00  0.00           C
ATOM     19  O   MET A   1      74.730  30.280  47.430  1.00  0.00           O
ATOM     20  N   ASP A   2      74.040  28.550  48.640  1.00  0.00           N
ATOM     21  HN  ASP A   2      73.430  28.090  49.280  1.00  0.00           H
ATOM     22  CA  ASP A   2      75.160  27.750  48.250  1.00  0.00           C
ATOM     23  HA  ASP A   2      76.080  28.320  48.270  1.00  0.00           H
ATOM     24  CB  ASP A   2      75.210  26.660  49.330  1.00  0.00           C
ATOM     25  HB1 ASP A   2      75.350  27.300  50.230  1.00  0.00           H
ATOM     26  HB2 ASP A   2      76.030  25.980  49.020  1.00  0.00           H
ATOM     27  CG  ASP A   2      73.960  25.850  49.610  1.00  0.00           C
ATOM     28  OD1 ASP A   2      74.150  24.790  50.260  1.00  0.00           O
ATOM     29  OD2 ASP A   2      72.790  26.230  49.320  1.00  0.00           O
ATOM     30  C   ASP A   2      75.000  27.170  46.880  1.00  0.00           C
ATOM     31  O   ASP A   2      75.900  27.280  46.050  1.00  0.00           O
ATOM     32  N   VAL A   3      73.760  26.700  46.650  1.00  0.00           N
ATOM     33  HN  VAL A   3      73.090  26.690  47.390  1.00  0.00           H
ATOM     34  CA  VAL A   3      73.300  26.380  45.330  1.00  0.00           C
ATOM     35  HA  VAL A   3      74.000  26.730  44.590  1.00  0.00           H
ATOM     36  CB  VAL A   3      73.180  24.900  45.080  1.00  0.00           C
ATOM     37  HB  VAL A   3      72.470  24.530  45.860  1.00  0.00           H
ATOM     38  CG1 VAL A   3      72.580  24.600  43.700  1.00  0.00           C
ATOM     39 HG11 VAL A   3      72.650  23.520  43.460  1.00  0.00           H
ATOM     40 HG12 VAL A   3      71.510  24.860  43.600  1.00  0.00           H
ATOM     41 HG13 VAL A   3      73.070  25.150  42.860  1.00  0.00           H
ATOM     42  CG2 VAL A   3      74.430  24.060  45.380  1.00  0.00           C
ATOM     43 HG21 VAL A   3      74.800  24.090  46.420  1.00  0.00           H
ATOM     44 HG22 VAL A   3      74.270  23.010  45.030  1.00  0.00           H
ATOM     45 HG23 VAL A   3      75.200  24.510  44.720  1.00  0.00           H
ATOM     46  C   VAL A   3      72.040  27.100  45.020  1.00  0.00           C
ATOM     47  O   VAL A   3      71.030  27.010  45.720  1.00  0.00           O
ATOM     48  N   PHE A   4      71.910  27.870  43.920  1.00  0.00           N
ATOM     49  HN  PHE A   4      72.710  27.900  43.320  1.00  0.00           H
ATOM     50  CA  PHE A   4      70.710  28.460  43.420  1.00  0.00           C
ATOM     51  HA  PHE A   4      70.040  28.440  44.270  1.00  0.00           H
ATOM     52  CB  PHE A   4      70.810  29.940  43.030  1.00  0.00           C
ATOM     53  HB1 PHE A   4      71.340  29.850  42.060  1.00  0.00           H
ATOM     54  HB2 PHE A   4      71.460  30.440  43.770  1.00  0.00           H
ATOM     55  CG  PHE A   4      69.610  30.810  42.830  1.00  0.00           C
ATOM     56  CD1 PHE A   4      68.550  30.840  43.710  1.00  0.00           C
ATOM     57  HD1 PHE A   4      68.590  30.240  44.610  1.00  0.00           H
ATOM     58  CE1 PHE A   4      67.580  31.800  43.570  1.00  0.00           C
ATOM     59  HE1 PHE A   4      66.820  31.960  44.320  1.00  0.00           H
ATOM     60  CZ  PHE A   4      67.440  32.390  42.340  1.00  0.00           C
ATOM     61  HZ  PHE A   4      66.480  32.860  42.170  1.00  0.00           H
ATOM     62  CD2 PHE A   4      69.510  31.510  41.650  1.00  0.00           C
ATOM     63  HD2 PHE A   4      70.320  31.370  40.950  1.00  0.00           H
ATOM     64  CE2 PHE A   4      68.410  32.290  41.380  1.00  0.00           C
ATOM     65  HE2 PHE A   4      68.360  32.760  40.410  1.00  0.00           H
ATOM     66  C   PHE A   4      70.050  27.640  42.370  1.00  0.00           C
ATOM     67  O   PHE A   4      70.640  26.820  41.660  1.00  0.00           O
ATOM     68  N   MET A   5      68.750  27.840  42.100  1.00  0.00           N
ATOM     69  HN  MET A   5      68.200  28.510  42.590  1.00  0.00           H
ATOM     70  CA  MET A   5      68.020  27.030  41.170  1.00  0.00           C
ATOM     71  HA  MET A   5      68.670  26.630  40.410  1.00  0.00           H
ATOM     72  CB  MET A   5      67.350  25.810  41.820  1.00  0.00           C
ATOM     73  HB1 MET A   5      66.810  25.270  41.000  1.00  0.00           H
ATOM     74  HB2 MET A   5      66.730  26.230  42.640  1.00  0.00           H
ATOM     75  CG  MET A   5      68.320  24.770  42.370  1.00  0.00           C
ATOM     76  HG1 MET A   5      68.900  25.200  43.210  1.00  0.00           H
ATOM     77  HG2 MET A   5      68.950  24.480  41.500  1.00  0.00           H
ATOM     78  SD  MET A   5      67.430  23.330  43.030  1.00  0.00           S
ATOM     79  CE  MET A   5      69.010  22.510  43.410  1.00  0.00           C
ATOM     80  HE1 MET A   5      69.480  23.010  44.280  1.00  0.00           H
ATOM     81  HE2 MET A   5      68.880  21.430  43.590  1.00  0.00           H
ATOM     82  HE3 MET A   5      69.670  22.730  42.540  1.00  0.00           H
ATOM     83  C   MET A   5      67.070  27.890  40.410  1.00  0.00           C
ATOM     84  O   MET A   5      66.890  29.020  40.870  1.00  0.00           O
ATOM     85  N   LYS A   6      66.480  27.430  39.290  1.00  0.00           N
ATOM     86  HN  LYS A   6      66.740  26.610  38.790  1.00  0.00           H
ATOM     87  CA  LYS A   6      65.330  28.110  38.790  1.00  0.00           C
ATOM     88  HA  LYS A   6      65.610  29.150  38.690  1.00  0.00           H
ATOM     89  CB  LYS A   6      65.020  27.520  37.400  1.00  0.00           C
ATOM     90  HB1 LYS A   6      64.080  27.900  36.940  1.00  0.00           H
ATOM     91  HB2 LYS A   6      64.940  26.410  37.490  1.00  0.00           H
ATOM     92  CG  LYS A   6      66.000  27.860  36.280  1.00  0.00           C
ATOM     93  HG1 LYS A   6      67.030  27.550  36.530  1.00  0.00           H
ATOM     94  HG2 LYS A   6      66.000  28.960  36.120  1.00  0.00           H
ATOM     95  CD  LYS A   6      65.740  27.150  34.940  1.00  0.00           C
ATOM     96  HD1 LYS A   6      65.600  26.070  35.120  1.00  0.00           H
ATOM     97  HD2 LYS A   6      64.720  27.430  34.600  1.00  0.00           H
ATOM     98  CE  LYS A   6      66.860  27.320  33.900  1.00  0.00           C
ATOM     99  HE1 LYS A   6      67.870  27.010  34.240  1.00  0.00           H
ATOM    100  HE2 LYS A   6      66.990  28.390  33.650  1.00  0.00           H
ATOM    101  NZ  LYS A   6      66.470  26.640  32.650  1.00  0.00           N
ATOM    102  HZ1 LYS A   6      66.390  25.620  32.860  1.00  0.00           H
ATOM    103  HZ2 LYS A   6      65.580  27.090  32.360  1.00  0.00           H
ATOM    104  HZ3 LYS A   6      67.140  26.820  31.880  1.00  0.00           H
ATOM    105  C   LYS A   6      64.080  28.060  39.600  1.00  0.00           C
ATOM    106  O   LYS A   6      63.830  27.240  40.480  1.00  0.00           O
ATOM    107  N   GLY A   7      63.290  29.130  39.430  1.00  0.00           N
ATOM    108  HN  GLY A   7      63.470  29.810  38.730  1.00  0.00           H
ATOM    109  CA  GLY A   7      62.280  29.230  40.440  1.00  0.00           C
ATOM    110  HA1 GLY A   7      61.500  28.500  40.310  1.00  0.00           H
ATOM    111  HA2 GLY A   7      62.770  29.300  41.400  1.00  0.00           H
ATOM    112  C   GLY A   7      61.650  30.570  40.280  1.00  0.00           C
ATOM    113  O   GLY A   7      61.720  31.170  39.200  1.00  0.00           O
ATOM    114  N   LEU A   8      60.990  31.080  41.330  1.00  0.00           N
ATOM    115  HN  LEU A   8      61.030  30.560  42.180  1.00  0.00           H
ATOM    116  CA  LEU A   8      60.390  32.380  41.430  1.00  0.00           C
ATOM    117  HA  LEU A   8      60.100  32.650  40.430  1.00  0.00           H
ATOM    118  CB  LEU A   8      59.150  32.390  42.350  1.00  0.00           C
ATOM    119  HB1 LEU A   8      58.640  33.370  42.270  1.00  0.00           H
ATOM    120  HB2 LEU A   8      59.460  32.180  43.400  1.00  0.00           H
ATOM    121  CG  LEU A   8      58.160  31.220  42.190  1.00  0.00           C
ATOM    122  HG  LEU A   8      58.720  30.270  42.250  1.00  0.00           H
ATOM    123  CD1 LEU A   8      56.990  31.210  43.180  1.00  0.00           C
ATOM    124 HD11 LEU A   8      57.300  30.890  44.200  1.00  0.00           H
ATOM    125 HD12 LEU A   8      56.440  32.160  43.370  1.00  0.00           H
ATOM    126 HD13 LEU A   8      56.200  30.480  42.920  1.00  0.00           H
ATOM    127  CD2 LEU A   8      57.470  31.260  40.820  1.00  0.00           C
ATOM    128 HD21 LEU A   8      57.000  30.300  40.490  1.00  0.00           H
ATOM    129 HD22 LEU A   8      56.700  32.060  40.880  1.00  0.00           H
ATOM    130 HD23 LEU A   8      58.230  31.550  40.070  1.00  0.00           H
ATOM    131  C   LEU A   8      61.390  33.390  41.860  1.00  0.00           C
ATOM    132  O   LEU A   8      62.430  33.080  42.440  1.00  0.00           O
ATOM    133  N   SER A   9      61.200  34.660  41.460  1.00  0.00           N
ATOM    134  HN  SER A   9      60.390  34.880  40.920  1.00  0.00           H
ATOM    135  CA  SER A   9      62.140  35.740  41.530  1.00  0.00           C
ATOM    136  HA  SER A   9      63.080  35.450  41.090  1.00  0.00           H
ATOM    137  CB  SER A   9      61.560  36.900  40.710  1.00  0.00           C
ATOM    138  HB1 SER A   9      60.650  37.240  41.240  1.00  0.00           H
ATOM    139  HB2 SER A   9      61.320  36.460  39.720  1.00  0.00           H
ATOM    140  OG  SER A   9      62.490  37.970  40.530  1.00  0.00           O
ATOM    141  HG1 SER A   9      62.940  37.830  39.700  1.00  0.00           H
ATOM    142  C   SER A   9      62.410  36.090  42.950  1.00  0.00           C
ATOM    143  O   SER A   9      61.530  36.370  43.760  1.00  0.00           O
ATOM    144  N   LYS A  10      63.680  36.250  43.350  1.00  0.00           N
ATOM    145  HN  LYS A  10      64.390  36.170  42.650  1.00  0.00           H
ATOM    146  CA  LYS A  10      64.080  36.500  44.700  1.00  0.00           C
ATOM    147  HA  LYS A  10      63.510  35.800  45.290  1.00  0.00           H
ATOM    148  CB  LYS A  10      65.600  36.380  44.880  1.00  0.00           C
ATOM    149  HB1 LYS A  10      66.130  37.230  44.390  1.00  0.00           H
ATOM    150  HB2 LYS A  10      65.980  35.450  44.410  1.00  0.00           H
ATOM    151  CG  LYS A  10      66.100  36.380  46.330  1.00  0.00           C
ATOM    152  HG1 LYS A  10      65.780  37.290  46.870  1.00  0.00           H
ATOM    153  HG2 LYS A  10      67.200  36.530  46.360  1.00  0.00           H
ATOM    154  CD  LYS A  10      65.550  35.200  47.130  1.00  0.00           C
ATOM    155  HD1 LYS A  10      64.600  35.610  47.520  1.00  0.00           H
ATOM    156  HD2 LYS A  10      65.240  34.400  46.430  1.00  0.00           H
ATOM    157  CE  LYS A  10      66.530  34.720  48.210  1.00  0.00           C
ATOM    158  HE1 LYS A  10      66.840  35.560  48.870  1.00  0.00           H
ATOM    159  HE2 LYS A  10      67.460  34.220  47.860  1.00  0.00           H
ATOM    160  NZ  LYS A  10      65.830  33.740  49.060  1.00  0.00           N
ATOM    161  HZ1 LYS A  10      65.580  32.880  48.520  1.00  0.00           H
ATOM    162  HZ2 LYS A  10      66.450  33.540  49.870  1.00  0.00           H
ATOM    163  HZ3 LYS A  10      64.950  34.190  49.370  1.00  0.00           H
ATOM    164  C   LYS A  10      63.730  37.880  45.140  1.00  0.00           C
ATOM    165  O   LYS A  10      64.080  38.870  44.490  1.00  0.00           O
ATOM    166  N   ALA A  11      62.980  37.930  46.260  1.00  0.00           N
ATOM    167  HN  ALA A  11      62.750  37.040  46.640  1.00  0.00           H
ATOM    168  CA  ALA A  11      62.480  39.110  46.900  1.00  0.00           C
ATOM    169  HA  ALA A  11      61.880  39.560  46.130  1.00  0.00           H
ATOM    170  CB  ALA A  11      61.620  38.680  48.100  1.00  0.00           C
ATOM    171  HB1 ALA A  11      61.440  39.640  48.640  1.00  0.00           H
ATOM    172  HB2 ALA A  11      60.650  38.290  47.730  1.00  0.00           H
ATOM    173  HB3 ALA A  11      62.230  37.970  48.710  1.00  0.00           H
ATOM    174  C   ALA A  11      63.360  40.230  47.330  1.00  0.00           C
ATOM    175  O   ALA A  11      64.510  40.060  47.740  1.00  0.00           O
ATOM    176  N   LYS A  12      62.890  41.480  47.180  1.00  0.00           N
ATOM    177  HN  LYS A  12      61.950  41.620  46.870  1.00  0.00           H
ATOM    178  CA  LYS A  12      63.790  42.590  47.140  1.00  0.00           C
ATOM    179  HA  LYS A  12      64.810  42.250  47.220  1.00  0.00           H
ATOM    180  CB  LYS A  12      63.740  43.420  45.840  1.00  0.00           C
ATOM    181  HB1 LYS A  12      64.440  44.280  45.870  1.00  0.00           H
ATOM    182  HB2 LYS A  12      62.700  43.780  45.740  1.00  0.00           H
ATOM    183  CG  LYS A  12      64.010  42.480  44.660  1.00  0.00           C
ATOM    184  HG1 LYS A  12      63.230  41.690  44.630  1.00  0.00           H
ATOM    185  HG2 LYS A  12      64.920  41.860  44.760  1.00  0.00           H
ATOM    186  CD  LYS A  12      64.180  43.200  43.320  1.00  0.00           C
ATOM    187  HD1 LYS A  12      64.890  44.060  43.310  1.00  0.00           H
ATOM    188  HD2 LYS A  12      64.480  42.410  42.610  1.00  0.00           H
ATOM    189  CE  LYS A  12      62.850  43.700  42.770  1.00  0.00           C
ATOM    190  HE1 LYS A  12      63.080  44.650  42.230  1.00  0.00           H
ATOM    191  HE2 LYS A  12      62.120  43.870  43.600  1.00  0.00           H
ATOM    192  NZ  LYS A  12      62.310  42.710  41.810  1.00  0.00           N
ATOM    193  HZ1 LYS A  12      62.860  42.690  40.920  1.00  0.00           H
ATOM    194  HZ2 LYS A  12      62.340  41.770  42.240  1.00  0.00           H
ATOM    195  HZ3 LYS A  12      61.390  42.990  41.400  1.00  0.00           H
ATOM    196  C   LYS A  12      63.720  43.570  48.260  1.00  0.00           C
ATOM    197  O   LYS A  12      64.710  44.240  48.530  1.00  0.00           O
ATOM    198  N   GLU A  13      62.580  43.570  48.980  1.00  0.00           N
ATOM    199  HN  GLU A  13      61.920  42.880  48.700  1.00  0.00           H
ATOM    200  CA  GLU A  13      62.300  44.260  50.200  1.00  0.00           C
ATOM    201  HA  GLU A  13      63.170  44.260  50.840  1.00  0.00           H
ATOM    202  CB  GLU A  13      61.670  45.650  50.010  1.00  0.00           C
ATOM    203  HB1 GLU A  13      60.770  45.880  50.610  1.00  0.00           H
ATOM    204  HB2 GLU A  13      61.390  45.740  48.940  1.00  0.00           H
ATOM    205  CG  GLU A  13      62.700  46.770  50.180  1.00  0.00           C
ATOM    206  HG1 GLU A  13      62.340  47.790  49.930  1.00  0.00           H
ATOM    207  HG2 GLU A  13      63.610  46.580  49.570  1.00  0.00           H
ATOM    208  CD  GLU A  13      63.250  46.850  51.590  1.00  0.00           C
ATOM    209  OE1 GLU A  13      62.510  47.490  52.380  1.00  0.00           O
ATOM    210  OE2 GLU A  13      64.410  46.430  51.870  1.00  0.00           O
ATOM    211  C   GLU A  13      61.290  43.460  50.950  1.00  0.00           C
ATOM    212  O   GLU A  13      60.560  42.590  50.480  1.00  0.00           O
ATOM    213  N   GLY A  14      61.240  43.560  52.290  1.00  0.00           N
ATOM    214  HN  GLY A  14      61.910  44.190  52.690  1.00  0.00           H
ATOM    215  CA  GLY A  14      60.350  42.830  53.140  1.00  0.00           C
ATOM    216  HA1 GLY A  14      60.100  43.460  53.970  1.00  0.00           H
ATOM    217  HA2 GLY A  14      59.550  42.380  52.570  1.00  0.00           H
ATOM    218  C   GLY A  14      61.060  41.580  53.540  1.00  0.00           C
ATOM    219  O   GLY A  14      60.380  40.570  53.700  1.00  0.00           O
ATOM    220  N   VAL A  15      62.380  41.500  53.770  1.00  0.00           N
ATOM    221  HN  VAL A  15      63.030  42.250  53.650  1.00  0.00           H
ATOM    222  CA  VAL A  15      63.110  40.280  53.940  1.00  0.00           C
ATOM    223  HA  VAL A  15      62.470  39.420  53.880  1.00  0.00           H
ATOM    224  CB  VAL A  15      64.090  39.860  52.890  1.00  0.00           C
ATOM    225  HB  VAL A  15      64.510  38.830  52.980  1.00  0.00           H
ATOM    226  CG1 VAL A  15      63.300  39.790  51.580  1.00  0.00           C
ATOM    227 HG11 VAL A  15      63.310  40.760  51.020  1.00  0.00           H
ATOM    228 HG12 VAL A  15      63.870  39.160  50.860  1.00  0.00           H
ATOM    229 HG13 VAL A  15      62.230  39.490  51.610  1.00  0.00           H
ATOM    230  CG2 VAL A  15      65.280  40.840  52.850  1.00  0.00           C
ATOM    231 HG21 VAL A  15      64.890  41.790  52.440  1.00  0.00           H
ATOM    232 HG22 VAL A  15      65.860  41.050  53.780  1.00  0.00           H
ATOM    233 HG23 VAL A  15      66.000  40.500  52.070  1.00  0.00           H
ATOM    234  C   VAL A  15      63.690  40.100  55.300  1.00  0.00           C
ATOM    235  O   VAL A  15      63.990  41.080  55.980  1.00  0.00           O
ATOM    236  N   VAL A  16      63.930  38.830  55.670  1.00  0.00           N
ATOM    237  HN  VAL A  16      63.620  38.100  55.070  1.00  0.00           H
ATOM    238  CA  VAL A  16      64.560  38.490  56.910  1.00  0.00           C
ATOM    239  HA  VAL A  16      64.370  39.220  57.690  1.00  0.00           H
ATOM    240  CB  VAL A  16      64.040  37.290  57.640  1.00  0.00           C
ATOM    241  HB  VAL A  16      64.560  37.140  58.620  1.00  0.00           H
ATOM    242  CG1 VAL A  16      62.540  37.510  57.880  1.00  0.00           C
ATOM    243 HG11 VAL A  16      61.950  36.690  58.340  1.00  0.00           H
ATOM    244 HG12 VAL A  16      62.390  38.360  58.590  1.00  0.00           H
ATOM    245 HG13 VAL A  16      61.970  37.770  56.970  1.00  0.00           H
ATOM    246  CG2 VAL A  16      64.160  36.020  56.780  1.00  0.00           C
ATOM    247 HG21 VAL A  16      63.630  36.140  55.810  1.00  0.00           H
ATOM    248 HG22 VAL A  16      65.170  35.620  56.550  1.00  0.00           H
ATOM    249 HG23 VAL A  16      63.680  35.200  57.360  1.00  0.00           H
ATOM    250  C   VAL A  16      66.040  38.410  56.770  1.00  0.00           C
ATOM    251  O   VAL A  16      66.800  37.930  57.620  1.00  0.00           O
ATOM    252  N   ALA A  17      66.540  38.860  55.610  1.00  0.00           N
ATOM    253  HN  ALA A  17      65.860  39.220  54.980  1.00  0.00           H
ATOM    254  CA  ALA A  17      67.940  39.060  55.400  1.00  0.00           C
ATOM    255  HA  ALA A  17      68.630  38.590  56.090  1.00  0.00           H
ATOM    256  CB  ALA A  17      68.220  38.520  53.980  1.00  0.00           C
ATOM    257  HB1 ALA A  17      69.230  38.820  53.640  1.00  0.00           H
ATOM    258  HB2 ALA A  17      68.170  37.410  53.890  1.00  0.00           H
ATOM    259  HB3 ALA A  17      67.540  39.090  53.320  1.00  0.00           H
ATOM    260  C   ALA A  17      68.240  40.510  55.510  1.00  0.00           C
ATOM    261  O   ALA A  17      69.400  40.900  55.310  1.00  0.00           O
ATOM    262  N   ALA A  18      67.270  41.330  55.950  1.00  0.00           N
ATOM    263  HN  ALA A  18      66.310  41.090  55.910  1.00  0.00           H
ATOM    264  CA  ALA A  18      67.470  42.660  56.450  1.00  0.00           C
ATOM    265  HA  ALA A  18      67.990  43.280  55.740  1.00  0.00           H
ATOM    266  CB  ALA A  18      66.090  43.290  56.730  1.00  0.00           C
ATOM    267  HB1 ALA A  18      66.140  44.270  57.250  1.00  0.00           H
ATOM    268  HB2 ALA A  18      65.570  43.540  55.780  1.00  0.00           H
ATOM    269  HB3 ALA A  18      65.530  42.590  57.370  1.00  0.00           H
ATOM    270  C   ALA A  18      68.270  42.710  57.710  1.00  0.00           C
ATOM    271  O   ALA A  18      68.320  41.780  58.510  1.00  0.00           O
ATOM    272  N   ALA A  19      69.020  43.810  57.880  1.00  0.00           N
ATOM    273  HN  ALA A  19      68.960  44.450  57.120  1.00  0.00           H
ATOM    274  CA  ALA A  19      69.740  44.170  59.060  1.00  0.00           C
ATOM    275  HA  ALA A  19      70.350  43.330  59.330  1.00  0.00           H
ATOM    276  CB  ALA A  19      70.650  45.410  58.940  1.00  0.00           C
ATOM    277  HB1 ALA A  19      70.210  46.380  58.640  1.00  0.00           H
ATOM    278  HB2 ALA A  19      71.190  45.610  59.890  1.00  0.00           H
ATOM    279  HB3 ALA A  19      71.430  45.260  58.170  1.00  0.00           H
ATOM    280  C   ALA A  19      68.840  44.300  60.250  1.00  0.00           C
ATOM    281  O   ALA A  19      67.740  44.830  60.090  1.00  0.00           O
ATOM    282  N   GLU A  20      69.270  43.830  61.430  1.00  0.00           N
ATOM    283  HN  GLU A  20      70.140  43.370  61.560  1.00  0.00           H
ATOM    284  CA  GLU A  20      68.440  43.880  62.590  1.00  0.00           C
ATOM    285  HA  GLU A  20      67.550  43.320  62.350  1.00  0.00           H
ATOM    286  CB  GLU A  20      69.220  43.150  63.700  1.00  0.00           C
ATOM    287  HB1 GLU A  20      68.630  43.120  64.650  1.00  0.00           H
ATOM    288  HB2 GLU A  20      70.140  43.710  63.940  1.00  0.00           H
ATOM    289  CG  GLU A  20      69.520  41.680  63.390  1.00  0.00           C
ATOM    290  HG1 GLU A  20      68.860  41.180  62.650  1.00  0.00           H
ATOM    291  HG2 GLU A  20      69.410  41.100  64.330  1.00  0.00           H
ATOM    292  CD  GLU A  20      70.940  41.560  62.850  1.00  0.00           C
ATOM    293  OE1 GLU A  20      71.800  41.040  63.610  1.00  0.00           O
ATOM    294  OE2 GLU A  20      71.230  42.000  61.700  1.00  0.00           O
ATOM    295  C   GLU A  20      67.890  45.190  63.040  1.00  0.00           C
ATOM    296  O   GLU A  20      66.750  45.300  63.480  1.00  0.00           O
ATOM    297  N   LYS A  21      68.670  46.280  62.920  1.00  0.00           N
ATOM    298  HN  LYS A  21      69.570  46.070  62.550  1.00  0.00           H
ATOM    299  CA  LYS A  21      68.310  47.590  63.360  1.00  0.00           C
ATOM    300  HA  LYS A  21      68.140  47.560  64.430  1.00  0.00           H
ATOM    301  CB  LYS A  21      69.480  48.540  63.080  1.00  0.00           C
ATOM    302  HB1 LYS A  21      69.740  48.270  62.030  1.00  0.00           H
ATOM    303  HB2 LYS A  21      70.320  48.210  63.730  1.00  0.00           H
ATOM    304  CG  LYS A  21      69.300  50.050  63.240  1.00  0.00           C
ATOM    305  HG1 LYS A  21      68.970  50.370  64.250  1.00  0.00           H
ATOM    306  HG2 LYS A  21      68.500  50.340  62.510  1.00  0.00           H
ATOM    307  CD  LYS A  21      70.490  50.950  62.900  1.00  0.00           C
ATOM    308  HD1 LYS A  21      71.390  50.810  63.520  1.00  0.00           H
ATOM    309  HD2 LYS A  21      70.770  50.710  61.860  1.00  0.00           H
ATOM    310  CE  LYS A  21      70.150  52.440  62.820  1.00  0.00           C
ATOM    311  HE1 LYS A  21      70.930  53.040  62.300  1.00  0.00           H
ATOM    312  HE2 LYS A  21      69.830  52.840  63.810  1.00  0.00           H
ATOM    313  NZ  LYS A  21      68.960  52.740  61.980  1.00  0.00           N
ATOM    314  HZ1 LYS A  21      68.680  53.710  61.760  1.00  0.00           H
ATOM    315  HZ2 LYS A  21      69.260  52.380  61.050  1.00  0.00           H
ATOM    316  HZ3 LYS A  21      68.140  52.210  62.330  1.00  0.00           H
ATOM    317  C   LYS A  21      67.170  48.170  62.600  1.00  0.00           C
ATOM    318  O   LYS A  21      67.090  47.930  61.400  1.00  0.00           O
ATOM    319  N   THR A  22      66.200  48.820  63.270  1.00  0.00           N
ATOM    320  HN  THR A  22      66.210  49.050  64.240  1.00  0.00           H
ATOM    321  CA  THR A  22      65.080  49.440  62.630  1.00  0.00           C
ATOM    322  HA  THR A  22      64.760  48.780  61.840  1.00  0.00           H
ATOM    323  CB  THR A  22      63.850  49.530  63.490  1.00  0.00           C
ATOM    324  HB  THR A  22      63.000  50.010  62.960  1.00  0.00           H
ATOM    325  OG1 THR A  22      64.030  50.160  64.750  1.00  0.00           O
ATOM    326  HG1 THR A  22      63.150  50.490  64.940  1.00  0.00           H
ATOM    327  CG2 THR A  22      63.430  48.090  63.830  1.00  0.00           C
ATOM    328 HG21 THR A  22      63.210  47.610  62.850  1.00  0.00           H
ATOM    329 HG22 THR A  22      64.290  47.580  64.310  1.00  0.00           H
ATOM    330 HG23 THR A  22      62.510  47.980  64.450  1.00  0.00           H
ATOM    331  C   THR A  22      65.400  50.790  62.080  1.00  0.00           C
ATOM    332  O   THR A  22      66.350  51.470  62.470  1.00  0.00           O
ATOM    333  N   LYS A  23      64.780  51.120  60.940  1.00  0.00           N
ATOM    334  HN  LYS A  23      64.180  50.450  60.510  1.00  0.00           H
ATOM    335  CA  LYS A  23      64.830  52.390  60.290  1.00  0.00           C
ATOM    336  HA  LYS A  23      65.180  53.120  61.000  1.00  0.00           H
ATOM    337  CB  LYS A  23      65.710  52.390  59.030  1.00  0.00           C
ATOM    338  HB1 LYS A  23      65.410  51.570  58.340  1.00  0.00           H
ATOM    339  HB2 LYS A  23      66.730  52.050  59.310  1.00  0.00           H
ATOM    340  CG  LYS A  23      65.810  53.690  58.230  1.00  0.00           C
ATOM    341  HG1 LYS A  23      65.870  54.510  58.980  1.00  0.00           H
ATOM    342  HG2 LYS A  23      64.910  53.860  57.600  1.00  0.00           H
ATOM    343  CD  LYS A  23      66.960  53.520  57.240  1.00  0.00           C
ATOM    344  HD1 LYS A  23      67.390  54.480  56.900  1.00  0.00           H
ATOM    345  HD2 LYS A  23      67.780  53.040  57.820  1.00  0.00           H
ATOM    346  CE  LYS A  23      66.730  52.540  56.090  1.00  0.00           C
ATOM    347  HE1 LYS A  23      66.120  53.090  55.340  1.00  0.00           H
ATOM    348  HE2 LYS A  23      66.240  51.630  56.510  1.00  0.00           H
ATOM    349  NZ  LYS A  23      67.980  52.030  55.480  1.00  0.00           N
ATOM    350  HZ1 LYS A  23      67.880  51.250  54.800  1.00  0.00           H
ATOM    351  HZ2 LYS A  23      68.400  52.790  54.890  1.00  0.00           H
ATOM    352  HZ3 LYS A  23      68.650  51.750  56.220  1.00  0.00           H
ATOM    353  C   LYS A  23      63.460  52.710  59.800  1.00  0.00           C
ATOM    354  O   LYS A  23      62.830  51.900  59.130  1.00  0.00           O
ATOM    355  N   GLN A  24      62.870  53.860  60.180  1.00  0.00           N
ATOM    356  HN  GLN A  24      63.240  54.460  60.880  1.00  0.00           H
ATOM    357  CA  GLN A  24      61.600  54.310  59.690  1.00  0.00           C
ATOM    358  HA  GLN A  24      60.880  53.500  59.760  1.00  0.00           H
ATOM    359  CB  GLN A  24      61.120  55.540  60.480  1.00  0.00           C
ATOM    360  HB1 GLN A  24      60.170  56.020  60.170  1.00  0.00           H
ATOM    361  HB2 GLN A  24      61.920  56.310  60.380  1.00  0.00           H
ATOM    362  CG  GLN A  24      60.920  55.260  61.970  1.00  0.00           C
ATOM    363  HG1 GLN A  24      61.830  54.940  62.510  1.00  0.00           H
ATOM    364  HG2 GLN A  24      60.100  54.500  62.030  1.00  0.00           H
ATOM    365  CD  GLN A  24      60.450  56.530  62.650  1.00  0.00           C
ATOM    366  OE1 GLN A  24      61.180  57.520  62.690  1.00  0.00           O
ATOM    367  NE2 GLN A  24      59.160  56.610  63.080  1.00  0.00           N
ATOM    368 HE21 GLN A  24      58.590  55.790  63.000  1.00  0.00           H
ATOM    369 HE22 GLN A  24      58.750  57.430  63.480  1.00  0.00           H
ATOM    370  C   GLN A  24      61.710  54.680  58.260  1.00  0.00           C
ATOM    371  O   GLN A  24      62.730  55.180  57.780  1.00  0.00           O
ATOM    372  N   GLY A  25      60.650  54.380  57.480  1.00  0.00           N
ATOM    373  HN  GLY A  25      59.830  53.960  57.870  1.00  0.00           H
ATOM    374  CA  GLY A  25      60.540  54.620  56.080  1.00  0.00           C
ATOM    375  HA1 GLY A  25      61.530  54.480  55.680  1.00  0.00           H
ATOM    376  HA2 GLY A  25      59.750  53.920  55.860  1.00  0.00           H
ATOM    377  C   GLY A  25      60.040  56.020  55.900  1.00  0.00           C
ATOM    378  O   GLY A  25      58.970  56.420  56.350  1.00  0.00           O
ATOM    379  N   VAL A  26      60.810  56.910  55.270  1.00  0.00           N
ATOM    380  HN  VAL A  26      61.710  56.620  54.940  1.00  0.00           H
ATOM    381  CA  VAL A  26      60.640  58.310  54.990  1.00  0.00           C
ATOM    382  HA  VAL A  26      60.630  58.800  55.950  1.00  0.00           H
ATOM    383  CB  VAL A  26      61.790  58.860  54.200  1.00  0.00           C
ATOM    384  HB  VAL A  26      61.810  58.340  53.220  1.00  0.00           H
ATOM    385  CG1 VAL A  26      61.610  60.360  53.940  1.00  0.00           C
ATOM    386 HG11 VAL A  26      60.700  60.560  53.340  1.00  0.00           H
ATOM    387 HG12 VAL A  26      61.520  60.960  54.870  1.00  0.00           H
ATOM    388 HG13 VAL A  26      62.580  60.580  53.440  1.00  0.00           H
ATOM    389  CG2 VAL A  26      63.050  58.680  55.070  1.00  0.00           C
ATOM    390 HG21 VAL A  26      63.900  59.060  54.460  1.00  0.00           H
ATOM    391 HG22 VAL A  26      63.010  59.260  56.010  1.00  0.00           H
ATOM    392 HG23 VAL A  26      63.270  57.620  55.310  1.00  0.00           H
ATOM    393  C   VAL A  26      59.330  58.500  54.290  1.00  0.00           C
ATOM    394  O   VAL A  26      59.050  57.770  53.350  1.00  0.00           O
ATOM    395  N   ALA A  27      58.550  59.500  54.740  1.00  0.00           N
ATOM    396  HN  ALA A  27      58.910  60.100  55.450  1.00  0.00           H
ATOM    397  CA  ALA A  27      57.280  59.900  54.230  1.00  0.00           C
ATOM    398  HA  ALA A  27      56.710  58.990  54.110  1.00  0.00           H
ATOM    399  CB  ALA A  27      56.410  60.690  55.230  1.00  0.00           C
ATOM    400  HB1 ALA A  27      56.420  60.340  56.280  1.00  0.00           H
ATOM    401  HB2 ALA A  27      56.960  61.650  55.240  1.00  0.00           H
ATOM    402  HB3 ALA A  27      55.340  60.830  54.970  1.00  0.00           H
ATOM    403  C   ALA A  27      57.380  60.530  52.880  1.00  0.00           C
ATOM    404  O   ALA A  27      58.360  61.180  52.520  1.00  0.00           O
ATOM    405  N   GLU A  28      56.310  60.460  52.070  1.00  0.00           N
ATOM    406  HN  GLU A  28      55.440  60.060  52.330  1.00  0.00           H
ATOM    407  CA  GLU A  28      56.180  61.280  50.900  1.00  0.00           C
ATOM    408  HA  GLU A  28      57.140  61.380  50.410  1.00  0.00           H
ATOM    409  CB  GLU A  28      55.120  60.750  49.910  1.00  0.00           C
ATOM    410  HB1 GLU A  28      54.100  61.180  49.890  1.00  0.00           H
ATOM    411  HB2 GLU A  28      54.920  59.820  50.480  1.00  0.00           H
ATOM    412  CG  GLU A  28      55.510  60.270  48.510  1.00  0.00           C
ATOM    413  HG1 GLU A  28      54.820  59.470  48.180  1.00  0.00           H
ATOM    414  HG2 GLU A  28      56.560  59.910  48.560  1.00  0.00           H
ATOM    415  CD  GLU A  28      55.420  61.360  47.460  1.00  0.00           C
ATOM    416  OE1 GLU A  28      56.370  62.110  47.120  1.00  0.00           O
ATOM    417  OE2 GLU A  28      54.310  61.560  46.900  1.00  0.00           O
ATOM    418  C   GLU A  28      55.830  62.680  51.250  1.00  0.00           C
ATOM    419  O   GLU A  28      55.150  62.970  52.230  1.00  0.00           O
ATOM    420  N   ALA A  29      56.510  63.580  50.510  1.00  0.00           N
ATOM    421  HN  ALA A  29      56.950  63.360  49.640  1.00  0.00           H
ATOM    422  CA  ALA A  29      56.490  64.970  50.850  1.00  0.00           C
ATOM    423  HA  ALA A  29      55.720  65.230  51.560  1.00  0.00           H
ATOM    424  CB  ALA A  29      57.920  65.360  51.270  1.00  0.00           C
ATOM    425  HB1 ALA A  29      58.130  66.420  51.510  1.00  0.00           H
ATOM    426  HB2 ALA A  29      58.160  64.840  52.230  1.00  0.00           H
ATOM    427  HB3 ALA A  29      58.670  64.900  50.600  1.00  0.00           H
ATOM    428  C   ALA A  29      56.030  65.570  49.570  1.00  0.00           C
ATOM    429  O   ALA A  29      56.710  65.310  48.570  1.00  0.00           O
ATOM    430  N   ALA A  30      54.870  66.230  49.460  1.00  0.00           N
ATOM    431  HN  ALA A  30      54.320  66.430  50.270  1.00  0.00           H
ATOM    432  CA  ALA A  30      54.270  66.580  48.210  1.00  0.00           C
ATOM    433  HA  ALA A  30      54.010  65.680  47.670  1.00  0.00           H
ATOM    434  CB  ALA A  30      53.020  67.420  48.540  1.00  0.00           C
ATOM    435  HB1 ALA A  30      52.360  67.480  47.650  1.00  0.00           H
ATOM    436  HB2 ALA A  30      52.480  66.940  49.390  1.00  0.00           H
ATOM    437  HB3 ALA A  30      53.220  68.460  48.890  1.00  0.00           H
ATOM    438  C   ALA A  30      55.100  67.340  47.230  1.00  0.00           C
ATOM    439  O   ALA A  30      55.510  68.450  47.570  1.00  0.00           O
ATOM    440  N   GLY A  31      55.490  66.900  46.020  1.00  0.00           N
ATOM    441  HN  GLY A  31      55.320  65.930  45.860  1.00  0.00           H
ATOM    442  CA  GLY A  31      56.160  67.660  45.020  1.00  0.00           C
ATOM    443  HA1 GLY A  31      55.900  67.250  44.060  1.00  0.00           H
ATOM    444  HA2 GLY A  31      55.950  68.720  45.000  1.00  0.00           H
ATOM    445  C   GLY A  31      57.640  67.590  45.220  1.00  0.00           C
ATOM    446  O   GLY A  31      58.380  68.470  44.790  1.00  0.00           O
ATOM    447  N   LYS A  32      58.130  66.560  45.940  1.00  0.00           N
ATOM    448  HN  LYS A  32      57.580  65.890  46.440  1.00  0.00           H
ATOM    449  CA  LYS A  32      59.510  66.430  46.250  1.00  0.00           C
ATOM    450  HA  LYS A  32      60.180  66.990  45.620  1.00  0.00           H
ATOM    451  CB  LYS A  32      59.740  67.040  47.650  1.00  0.00           C
ATOM    452  HB1 LYS A  32      60.570  66.580  48.220  1.00  0.00           H
ATOM    453  HB2 LYS A  32      58.800  66.830  48.210  1.00  0.00           H
ATOM    454  CG  LYS A  32      60.070  68.530  47.570  1.00  0.00           C
ATOM    455  HG1 LYS A  32      59.490  69.010  46.750  1.00  0.00           H
ATOM    456  HG2 LYS A  32      61.150  68.610  47.300  1.00  0.00           H
ATOM    457  CD  LYS A  32      59.810  69.300  48.860  1.00  0.00           C
ATOM    458  HD1 LYS A  32      60.340  68.910  49.760  1.00  0.00           H
ATOM    459  HD2 LYS A  32      60.150  70.340  48.670  1.00  0.00           H
ATOM    460  CE  LYS A  32      58.380  69.320  49.410  1.00  0.00           C
ATOM    461  HE1 LYS A  32      58.280  69.890  50.370  1.00  0.00           H
ATOM    462  HE2 LYS A  32      57.970  68.300  49.530  1.00  0.00           H
ATOM    463  NZ  LYS A  32      57.490  70.000  48.450  1.00  0.00           N
ATOM    464  HZ1 LYS A  32      57.930  70.770  47.910  1.00  0.00           H
ATOM    465  HZ2 LYS A  32      57.170  69.320  47.730  1.00  0.00           H
ATOM    466  HZ3 LYS A  32      56.650  70.320  48.980  1.00  0.00           H
ATOM    467  C   LYS A  32      60.000  65.020  46.210  1.00  0.00           C
ATOM    468  O   LYS A  32      60.980  64.800  45.500  1.00  0.00           O
ATOM    469  N   THR A  33      59.440  64.020  46.920  1.00  0.00           N
ATOM    470  HN  THR A  33      58.780  64.270  47.630  1.00  0.00           H
ATOM    471  CA  THR A  33      60.030  62.730  47.030  1.00  0.00           C
ATOM    472  HA  THR A  33      61.090  62.920  47.160  1.00  0.00           H
ATOM    473  CB  THR A  33      59.670  62.020  48.310  1.00  0.00           C
ATOM    474  HB  THR A  33      59.550  60.920  48.240  1.00  0.00           H
ATOM    475  OG1 THR A  33      58.410  62.550  48.690  1.00  0.00           O
ATOM    476  HG1 THR A  33      57.800  62.240  48.020  1.00  0.00           H
ATOM    477  CG2 THR A  33      60.760  62.410  49.320  1.00  0.00           C
ATOM    478 HG21 THR A  33      60.360  62.130  50.320  1.00  0.00           H
ATOM    479 HG22 THR A  33      61.700  61.900  49.010  1.00  0.00           H
ATOM    480 HG23 THR A  33      60.960  63.500  49.380  1.00  0.00           H
ATOM    481  C   THR A  33      59.850  61.750  45.920  1.00  0.00           C
ATOM    482  O   THR A  33      60.690  60.890  45.650  1.00  0.00           O
ATOM    483  N   LYS A  34      58.730  61.820  45.180  1.00  0.00           N
ATOM    484  HN  LYS A  34      58.010  62.420  45.540  1.00  0.00           H
ATOM    485  CA  LYS A  34      58.320  61.140  43.990  1.00  0.00           C
ATOM    486  HA  LYS A  34      58.710  60.130  43.990  1.00  0.00           H
ATOM    487  CB  LYS A  34      56.790  61.040  43.900  1.00  0.00           C
ATOM    488  HB1 LYS A  34      56.340  62.050  44.030  1.00  0.00           H
ATOM    489  HB2 LYS A  34      56.430  60.430  44.750  1.00  0.00           H
ATOM    490  CG  LYS A  34      56.240  60.230  42.730  1.00  0.00           C
ATOM    491  HG1 LYS A  34      56.990  59.430  42.550  1.00  0.00           H
ATOM    492  HG2 LYS A  34      56.250  60.840  41.800  1.00  0.00           H
ATOM    493  CD  LYS A  34      54.860  59.590  42.880  1.00  0.00           C
ATOM    494  HD1 LYS A  34      54.690  59.040  41.930  1.00  0.00           H
ATOM    495  HD2 LYS A  34      54.690  58.760  43.600  1.00  0.00           H
ATOM    496  CE  LYS A  34      53.750  60.610  43.120  1.00  0.00           C
ATOM    497  HE1 LYS A  34      54.080  61.460  42.480  1.00  0.00           H
ATOM    498  HE2 LYS A  34      53.720  60.960  44.180  1.00  0.00           H
ATOM    499  NZ  LYS A  34      52.470  60.040  42.650  1.00  0.00           N
ATOM    500  HZ1 LYS A  34      51.750  60.790  42.750  1.00  0.00           H
ATOM    501  HZ2 LYS A  34      52.420  59.840  41.630  1.00  0.00           H
ATOM    502  HZ3 LYS A  34      52.270  59.250  43.300  1.00  0.00           H
ATOM    503  C   LYS A  34      58.890  61.890  42.830  1.00  0.00           C
ATOM    504  O   LYS A  34      58.680  63.080  42.610  1.00  0.00           O
ATOM    505  N   GLU A  35      59.690  61.160  42.040  1.00  0.00           N
ATOM    506  HN  GLU A  35      59.850  60.180  42.140  1.00  0.00           H
ATOM    507  CA  GLU A  35      60.520  61.630  40.980  1.00  0.00           C
ATOM    508  HA  GLU A  35      61.300  62.210  41.460  1.00  0.00           H
ATOM    509  CB  GLU A  35      61.190  60.390  40.350  1.00  0.00           C
ATOM    510  HB1 GLU A  35      61.910  60.740  39.570  1.00  0.00           H
ATOM    511  HB2 GLU A  35      60.420  59.740  39.890  1.00  0.00           H
ATOM    512  CG  GLU A  35      62.020  59.610  41.370  1.00  0.00           C
ATOM    513  HG1 GLU A  35      61.840  59.930  42.420  1.00  0.00           H
ATOM    514  HG2 GLU A  35      63.120  59.770  41.300  1.00  0.00           H
ATOM    515  CD  GLU A  35      61.480  58.190  41.400  1.00  0.00           C
ATOM    516  OE1 GLU A  35      60.290  57.980  41.750  1.00  0.00           O
ATOM    517  OE2 GLU A  35      62.140  57.160  41.080  1.00  0.00           O
ATOM    518  C   GLU A  35      59.770  62.280  39.870  1.00  0.00           C
ATOM    519  O   GLU A  35      58.810  61.800  39.260  1.00  0.00           O
ATOM    520  N   GLY A  36      60.200  63.500  39.500  1.00  0.00           N
ATOM    521  HN  GLY A  36      61.020  63.840  39.950  1.00  0.00           H
ATOM    522  CA  GLY A  36      59.590  64.370  38.540  1.00  0.00           C
ATOM    523  HA1 GLY A  36      60.270  65.160  38.270  1.00  0.00           H
ATOM    524  HA2 GLY A  36      59.390  63.870  37.600  1.00  0.00           H
ATOM    525  C   GLY A  36      58.390  65.140  38.950  1.00  0.00           C
ATOM    526  O   GLY A  36      57.970  66.070  38.270  1.00  0.00           O
ATOM    527  N   VAL A  37      57.780  64.770  40.100  1.00  0.00           N
ATOM    528  HN  VAL A  37      58.200  64.000  40.560  1.00  0.00           H
ATOM    529  CA  VAL A  37      56.550  65.380  40.500  1.00  0.00           C
ATOM    530  HA  VAL A  37      56.010  65.710  39.630  1.00  0.00           H
ATOM    531  CB  VAL A  37      55.810  64.350  41.300  1.00  0.00           C
ATOM    532  HB  VAL A  37      56.430  63.990  42.150  1.00  0.00           H
ATOM    533  CG1 VAL A  37      54.490  65.020  41.720  1.00  0.00           C
ATOM    534 HG11 VAL A  37      53.930  65.390  40.830  1.00  0.00           H
ATOM    535 HG12 VAL A  37      53.870  64.230  42.200  1.00  0.00           H
ATOM    536 HG13 VAL A  37      54.720  65.830  42.450  1.00  0.00           H
ATOM    537  CG2 VAL A  37      55.470  63.150  40.400  1.00  0.00           C
ATOM    538 HG21 VAL A  37      54.530  62.660  40.720  1.00  0.00           H
ATOM    539 HG22 VAL A  37      55.330  63.430  39.330  1.00  0.00           H
ATOM    540 HG23 VAL A  37      56.280  62.380  40.380  1.00  0.00           H
ATOM    541  C   VAL A  37      56.840  66.580  41.340  1.00  0.00           C
ATOM    542  O   VAL A  37      57.510  66.490  42.370  1.00  0.00           O
ATOM    543  N   LEU A  38      56.280  67.730  40.940  1.00  0.00           N
ATOM    544  HN  LEU A  38      55.720  67.710  40.110  1.00  0.00           H
ATOM    545  CA  LEU A  38      56.700  68.970  41.500  1.00  0.00           C
ATOM    546  HA  LEU A  38      57.140  68.830  42.480  1.00  0.00           H
ATOM    547  CB  LEU A  38      57.500  69.740  40.440  1.00  0.00           C
ATOM    548  HB1 LEU A  38      56.760  70.080  39.670  1.00  0.00           H
ATOM    549  HB2 LEU A  38      58.140  69.020  39.890  1.00  0.00           H
ATOM    550  CG  LEU A  38      58.360  70.900  40.970  1.00  0.00           C
ATOM    551  HG  LEU A  38      57.750  71.650  41.500  1.00  0.00           H
ATOM    552  CD1 LEU A  38      59.430  70.420  41.960  1.00  0.00           C
ATOM    553 HD11 LEU A  38      59.030  69.830  42.820  1.00  0.00           H
ATOM    554 HD12 LEU A  38      60.150  69.740  41.460  1.00  0.00           H
ATOM    555 HD13 LEU A  38      60.010  71.230  42.460  1.00  0.00           H
ATOM    556  CD2 LEU A  38      59.110  71.660  39.860  1.00  0.00           C
ATOM    557 HD21 LEU A  38      59.510  72.670  40.110  1.00  0.00           H
ATOM    558 HD22 LEU A  38      59.940  71.040  39.470  1.00  0.00           H
ATOM    559 HD23 LEU A  38      58.350  71.860  39.070  1.00  0.00           H
ATOM    560  C   LEU A  38      55.470  69.740  41.850  1.00  0.00           C
ATOM    561  O   LEU A  38      55.520  70.930  42.170  1.00  0.00           O
ATOM    562  N   TYR A  39      54.320  69.060  41.690  1.00  0.00           N
ATOM    563  HN  TYR A  39      54.230  68.130  41.360  1.00  0.00           H
ATOM    564  CA  TYR A  39      53.030  69.630  41.970  1.00  0.00           C
ATOM    565  HA  TYR A  39      53.110  70.690  41.790  1.00  0.00           H
ATOM    566  CB  TYR A  39      51.960  69.160  40.970  1.00  0.00           C
ATOM    567  HB1 TYR A  39      51.880  68.060  41.150  1.00  0.00           H
ATOM    568  HB2 TYR A  39      52.300  69.190  39.920  1.00  0.00           H
ATOM    569  CG  TYR A  39      50.730  69.980  41.120  1.00  0.00           C
ATOM    570  CD1 TYR A  39      49.540  69.340  40.840  1.00  0.00           C
ATOM    571  HD1 TYR A  39      49.610  68.300  40.570  1.00  0.00           H
ATOM    572  CE1 TYR A  39      48.380  70.070  40.920  1.00  0.00           C
ATOM    573  HE1 TYR A  39      47.400  69.610  40.820  1.00  0.00           H
ATOM    574  CZ  TYR A  39      48.390  71.440  41.100  1.00  0.00           C
ATOM    575  OH  TYR A  39      47.220  72.200  41.220  1.00  0.00           O
ATOM    576  HH  TYR A  39      46.460  71.670  41.470  1.00  0.00           H
ATOM    577  CD2 TYR A  39      50.770  71.350  41.240  1.00  0.00           C
ATOM    578  HD2 TYR A  39      51.710  71.870  41.190  1.00  0.00           H
ATOM    579  CE2 TYR A  39      49.610  72.070  41.040  1.00  0.00           C
ATOM    580  HE2 TYR A  39      49.590  73.150  41.040  1.00  0.00           H
ATOM    581  C   TYR A  39      52.680  69.400  43.400  1.00  0.00           C
ATOM    582  O   TYR A  39      52.600  68.250  43.850  1.00  0.00           O
ATOM    583  N   VAL A  40      52.550  70.510  44.150  1.00  0.00           N
ATOM    584  HN  VAL A  40      52.660  71.440  43.810  1.00  0.00           H
ATOM    585  CA  VAL A  40      52.250  70.460  45.550  1.00  0.00           C
ATOM    586  HA  VAL A  40      52.790  69.640  45.980  1.00  0.00           H
ATOM    587  CB  VAL A  40      52.790  71.680  46.230  1.00  0.00           C
ATOM    588  HB  VAL A  40      52.290  72.610  45.900  1.00  0.00           H
ATOM    589  CG1 VAL A  40      52.660  71.600  47.760  1.00  0.00           C
ATOM    590 HG11 VAL A  40      53.240  72.480  48.130  1.00  0.00           H
ATOM    591 HG12 VAL A  40      51.580  71.630  48.040  1.00  0.00           H
ATOM    592 HG13 VAL A  40      53.040  70.640  48.180  1.00  0.00           H
ATOM    593  CG2 VAL A  40      54.310  71.660  45.980  1.00  0.00           C
ATOM    594 HG21 VAL A  40      54.750  72.320  46.770  1.00  0.00           H
ATOM    595 HG22 VAL A  40      54.860  70.700  45.980  1.00  0.00           H
ATOM    596 HG23 VAL A  40      54.560  72.170  45.030  1.00  0.00           H
ATOM    597  C   VAL A  40      50.780  70.330  45.790  1.00  0.00           C
ATOM    598  O   VAL A  40      50.450  69.930  46.900  1.00  0.00           O
ATOM    599  N   GLY A  41      49.880  70.650  44.840  1.00  0.00           N
ATOM    600  HN  GLY A  41      50.240  71.080  44.010  1.00  0.00           H
ATOM    601  CA  GLY A  41      48.460  70.630  44.970  1.00  0.00           C
ATOM    602  HA1 GLY A  41      48.230  70.910  45.980  1.00  0.00           H
ATOM    603  HA2 GLY A  41      47.990  71.330  44.300  1.00  0.00           H
ATOM    604  C   GLY A  41      47.820  69.320  44.650  1.00  0.00           C
ATOM    605  O   GLY A  41      47.010  69.210  43.740  1.00  0.00           O
ATOM    606  N   SER A  42      48.270  68.220  45.280  1.00  0.00           N
ATOM    607  HN  SER A  42      48.970  68.370  45.980  1.00  0.00           H
ATOM    608  CA  SER A  42      47.690  66.940  45.010  1.00  0.00           C
ATOM    609  HA  SER A  42      46.780  67.000  44.440  1.00  0.00           H
ATOM    610  CB  SER A  42      48.740  66.040  44.320  1.00  0.00           C
ATOM    611  HB1 SER A  42      48.430  64.970  44.260  1.00  0.00           H
ATOM    612  HB2 SER A  42      49.740  66.090  44.790  1.00  0.00           H
ATOM    613  OG  SER A  42      48.910  66.550  43.010  1.00  0.00           O
ATOM    614  HG1 SER A  42      49.740  66.140  42.740  1.00  0.00           H
ATOM    615  C   SER A  42      47.280  66.370  46.320  1.00  0.00           C
ATOM    616  O   SER A  42      47.580  66.960  47.360  1.00  0.00           O
ATOM    617  N   LYS A  43      46.500  65.280  46.420  1.00  0.00           N
ATOM    618  HN  LYS A  43      46.310  64.740  45.600  1.00  0.00           H
ATOM    619  CA  LYS A  43      46.160  64.680  47.680  1.00  0.00           C
ATOM    620  HA  LYS A  43      46.550  65.180  48.550  1.00  0.00           H
ATOM    621  CB  LYS A  43      44.630  64.710  47.790  1.00  0.00           C
ATOM    622  HB1 LYS A  43      44.170  63.950  47.120  1.00  0.00           H
ATOM    623  HB2 LYS A  43      44.350  65.740  47.460  1.00  0.00           H
ATOM    624  CG  LYS A  43      43.980  64.650  49.170  1.00  0.00           C
ATOM    625  HG1 LYS A  43      42.940  64.970  48.950  1.00  0.00           H
ATOM    626  HG2 LYS A  43      44.520  65.240  49.950  1.00  0.00           H
ATOM    627  CD  LYS A  43      43.730  63.230  49.700  1.00  0.00           C
ATOM    628  HD1 LYS A  43      44.740  62.800  49.840  1.00  0.00           H
ATOM    629  HD2 LYS A  43      43.220  63.280  50.680  1.00  0.00           H
ATOM    630  CE  LYS A  43      42.950  62.260  48.810  1.00  0.00           C
ATOM    631  HE1 LYS A  43      43.460  62.200  47.820  1.00  0.00           H
ATOM    632  HE2 LYS A  43      41.940  62.680  48.610  1.00  0.00           H
ATOM    633  NZ  LYS A  43      42.970  60.880  49.320  1.00  0.00           N
ATOM    634  HZ1 LYS A  43      42.520  60.260  48.620  1.00  0.00           H
ATOM    635  HZ2 LYS A  43      43.960  60.560  49.300  1.00  0.00           H
ATOM    636  HZ3 LYS A  43      42.580  60.900  50.290  1.00  0.00           H
ATOM    637  C   LYS A  43      46.650  63.280  47.750  1.00  0.00           C
ATOM    638  O   LYS A  43      46.930  62.620  46.750  1.00  0.00           O
ATOM    639  N   THR A  44      46.850  62.670  48.930  1.00  0.00           N
ATOM    640  HN  THR A  44      46.860  63.110  49.820  1.00  0.00           H
ATOM    641  CA  THR A  44      47.430  61.360  49.060  1.00  0.00           C
ATOM    642  HA  THR A  44      48.400  61.270  48.600  1.00  0.00           H
ATOM    643  CB  THR A  44      47.590  60.910  50.480  1.00  0.00           C
ATOM    644  HB  THR A  44      47.960  59.860  50.560  1.00  0.00           H
ATOM    645  OG1 THR A  44      46.430  61.110  51.280  1.00  0.00           O
ATOM    646  HG1 THR A  44      45.830  60.430  50.970  1.00  0.00           H
ATOM    647  CG2 THR A  44      48.680  61.740  51.170  1.00  0.00           C
ATOM    648 HG21 THR A  44      49.590  61.790  50.530  1.00  0.00           H
ATOM    649 HG22 THR A  44      48.350  62.740  51.510  1.00  0.00           H
ATOM    650 HG23 THR A  44      48.950  61.190  52.090  1.00  0.00           H
ATOM    651  C   THR A  44      46.630  60.260  48.450  1.00  0.00           C
ATOM    652  O   THR A  44      45.420  60.160  48.640  1.00  0.00           O
ATOM    653  N   LYS A  45      47.360  59.370  47.750  1.00  0.00           N
ATOM    654  HN  LYS A  45      48.350  59.400  47.730  1.00  0.00           H
ATOM    655  CA  LYS A  45      46.760  58.230  47.130  1.00  0.00           C
ATOM    656  HA  LYS A  45      45.920  58.590  46.550  1.00  0.00           H
ATOM    657  CB  LYS A  45      47.740  57.570  46.150  1.00  0.00           C
ATOM    658  HB1 LYS A  45      48.620  57.100  46.650  1.00  0.00           H
ATOM    659  HB2 LYS A  45      48.160  58.400  45.550  1.00  0.00           H
ATOM    660  CG  LYS A  45      47.070  56.580  45.200  1.00  0.00           C
ATOM    661  HG1 LYS A  45      46.010  56.880  45.000  1.00  0.00           H
ATOM    662  HG2 LYS A  45      46.930  55.580  45.660  1.00  0.00           H
ATOM    663  CD  LYS A  45      47.900  56.400  43.930  1.00  0.00           C
ATOM    664  HD1 LYS A  45      47.700  55.450  43.390  1.00  0.00           H
ATOM    665  HD2 LYS A  45      47.690  57.270  43.270  1.00  0.00           H
ATOM    666  CE  LYS A  45      49.400  56.300  44.210  1.00  0.00           C
ATOM    667  HE1 LYS A  45      49.660  55.390  44.780  1.00  0.00           H
ATOM    668  HE2 LYS A  45      49.770  57.220  44.710  1.00  0.00           H
ATOM    669  NZ  LYS A  45      50.180  56.380  42.950  1.00  0.00           N
ATOM    670  HZ1 LYS A  45      51.150  56.670  43.160  1.00  0.00           H
ATOM    671  HZ2 LYS A  45      50.290  55.440  42.530  1.00  0.00           H
ATOM    672  HZ3 LYS A  45      49.860  57.070  42.230  1.00  0.00           H
ATOM    673  C   LYS A  45      46.320  57.170  48.080  1.00  0.00           C
ATOM    674  O   LYS A  45      47.070  56.610  48.880  1.00  0.00           O
ATOM    675  N   GLU A  46      45.040  56.770  47.980  1.00  0.00           N
ATOM    676  HN  GLU A  46      44.500  57.300  47.330  1.00  0.00           H
ATOM    677  CA  GLU A  46      44.310  55.710  48.600  1.00  0.00           C
ATOM    678  HA  GLU A  46      44.570  55.880  49.630  1.00  0.00           H
ATOM    679  CB  GLU A  46      42.780  55.700  48.490  1.00  0.00           C
ATOM    680  HB1 GLU A  46      42.320  55.000  49.220  1.00  0.00           H
ATOM    681  HB2 GLU A  46      42.360  55.250  47.570  1.00  0.00           H
ATOM    682  CG  GLU A  46      42.260  57.130  48.670  1.00  0.00           C
ATOM    683  HG1 GLU A  46      42.710  57.660  49.540  1.00  0.00           H
ATOM    684  HG2 GLU A  46      41.200  57.180  49.010  1.00  0.00           H
ATOM    685  CD  GLU A  46      42.400  58.130  47.540  1.00  0.00           C
ATOM    686  OE1 GLU A  46      43.060  57.820  46.510  1.00  0.00           O
ATOM    687  OE2 GLU A  46      41.790  59.230  47.590  1.00  0.00           O
ATOM    688  C   GLU A  46      44.990  54.390  48.390  1.00  0.00           C
ATOM    689  O   GLU A  46      45.770  54.100  47.480  1.00  0.00           O
ATOM    690  N   GLY A  47      44.830  53.440  49.330  1.00  0.00           N
ATOM    691  HN  GLY A  47      44.500  53.610  50.250  1.00  0.00           H
ATOM    692  CA  GLY A  47      45.210  52.080  49.080  1.00  0.00           C
ATOM    693  HA1 GLY A  47      44.670  51.710  48.220  1.00  0.00           H
ATOM    694  HA2 GLY A  47      46.290  51.970  49.110  1.00  0.00           H
ATOM    695  C   GLY A  47      44.760  51.200  50.180  1.00  0.00           C
ATOM    696  O   GLY A  47      44.810  51.540  51.370  1.00  0.00           O
ATOM    697  N   VAL A  48      44.390  49.960  49.810  1.00  0.00           N
ATOM    698  HN  VAL A  48      44.390  49.760  48.840  1.00  0.00           H
ATOM    699  CA  VAL A  48      43.690  49.090  50.700  1.00  0.00           C
ATOM    700  HA  VAL A  48      42.920  49.690  51.160  1.00  0.00           H
ATOM    701  CB  VAL A  48      43.000  47.890  50.130  1.00  0.00           C
ATOM    702  HB  VAL A  48      42.290  47.460  50.860  1.00  0.00           H
ATOM    703  CG1 VAL A  48      42.150  48.300  48.920  1.00  0.00           C
ATOM    704 HG11 VAL A  48      41.520  47.490  48.500  1.00  0.00           H
ATOM    705 HG12 VAL A  48      41.390  49.030  49.290  1.00  0.00           H
ATOM    706 HG13 VAL A  48      42.800  48.700  48.110  1.00  0.00           H
ATOM    707  CG2 VAL A  48      44.000  46.890  49.500  1.00  0.00           C
ATOM    708 HG21 VAL A  48      44.550  46.400  50.330  1.00  0.00           H
ATOM    709 HG22 VAL A  48      43.500  46.160  48.830  1.00  0.00           H
ATOM    710 HG23 VAL A  48      44.700  47.500  48.890  1.00  0.00           H
ATOM    711  C   VAL A  48      44.530  48.560  51.820  1.00  0.00           C
ATOM    712  O   VAL A  48      44.070  48.060  52.850  1.00  0.00           O
ATOM    713  N   VAL A  49      45.860  48.650  51.650  1.00  0.00           N
ATOM    714  HN  VAL A  49      46.340  48.930  50.820  1.00  0.00           H
ATOM    715  CA  VAL A  49      46.880  48.130  52.500  1.00  0.00           C
ATOM    716  HA  VAL A  49      46.390  47.350  53.050  1.00  0.00           H
ATOM    717  CB  VAL A  49      48.060  47.520  51.790  1.00  0.00           C
ATOM    718  HB  VAL A  49      48.640  48.220  51.150  1.00  0.00           H
ATOM    719  CG1 VAL A  49      49.040  46.880  52.780  1.00  0.00           C
ATOM    720 HG11 VAL A  49      49.820  47.570  53.160  1.00  0.00           H
ATOM    721 HG12 VAL A  49      48.390  46.310  53.480  1.00  0.00           H
ATOM    722 HG13 VAL A  49      49.520  46.020  52.260  1.00  0.00           H
ATOM    723  CG2 VAL A  49      47.620  46.410  50.820  1.00  0.00           C
ATOM    724 HG21 VAL A  49      46.850  46.780  50.100  1.00  0.00           H
ATOM    725 HG22 VAL A  49      48.490  46.060  50.220  1.00  0.00           H
ATOM    726 HG23 VAL A  49      47.240  45.550  51.410  1.00  0.00           H
ATOM    727  C   VAL A  49      47.300  49.200  53.450  1.00  0.00           C
ATOM    728  O   VAL A  49      47.710  50.320  53.140  1.00  0.00           O
ATOM    729  N   HIS A  50      47.350  48.860  54.750  1.00  0.00           N
ATOM    730  HN  HIS A  50      47.110  47.920  55.010  1.00  0.00           H
ATOM    731  CA  HIS A  50      47.790  49.640  55.860  1.00  0.00           C
ATOM    732  HA  HIS A  50      47.410  50.630  55.630  1.00  0.00           H
ATOM    733  CB  HIS A  50      47.170  49.300  57.220  1.00  0.00           C
ATOM    734  HB1 HIS A  50      47.590  48.410  57.740  1.00  0.00           H
ATOM    735  HB2 HIS A  50      46.090  49.070  57.090  1.00  0.00           H
ATOM    736  ND1 HIS A  50      46.430  51.520  57.980  1.00  0.00           N
ATOM    737  CG  HIS A  50      47.270  50.440  58.180  1.00  0.00           C
ATOM    738  CE1 HIS A  50      46.670  52.380  58.950  1.00  0.00           C
ATOM    739  HE1 HIS A  50      46.150  53.330  58.960  1.00  0.00           H
ATOM    740  NE2 HIS A  50      47.680  51.890  59.730  1.00  0.00           N
ATOM    741  HE2 HIS A  50      48.170  52.280  60.510  1.00  0.00           H
ATOM    742  CD2 HIS A  50      48.090  50.670  59.240  1.00  0.00           C
ATOM    743  HD2 HIS A  50      48.810  50.110  59.840  1.00  0.00           H
ATOM    744  C   HIS A  50      49.280  49.610  55.980  1.00  0.00           C
ATOM    745  O   HIS A  50      49.870  49.400  57.030  1.00  0.00           O
ATOM    746  N   GLY A  51      49.930  50.170  54.940  1.00  0.00           N
ATOM    747  HN  GLY A  51      49.430  50.390  54.110  1.00  0.00           H
ATOM    748  CA  GLY A  51      51.290  50.600  54.860  1.00  0.00           C
ATOM    749  HA1 GLY A  51      51.390  51.580  55.310  1.00  0.00           H
ATOM    750  HA2 GLY A  51      51.850  49.800  55.320  1.00  0.00           H
ATOM    751  C   GLY A  51      51.600  50.710  53.410  1.00  0.00           C
ATOM    752  O   GLY A  51      50.770  50.920  52.530  1.00  0.00           O
ATOM    753  N   VAL A  52      52.920  50.590  53.180  1.00  0.00           N
ATOM    754  HN  VAL A  52      53.540  50.450  53.950  1.00  0.00           H
ATOM    755  CA  VAL A  52      53.580  50.480  51.910  1.00  0.00           C
ATOM    756  HA  VAL A  52      53.230  51.300  51.310  1.00  0.00           H
ATOM    757  CB  VAL A  52      55.070  50.570  52.000  1.00  0.00           C
ATOM    758  HB  VAL A  52      55.370  49.800  52.730  1.00  0.00           H
ATOM    759  CG1 VAL A  52      55.680  50.240  50.630  1.00  0.00           C
ATOM    760 HG11 VAL A  52      55.830  49.180  50.310  1.00  0.00           H
ATOM    761 HG12 VAL A  52      55.020  50.800  49.940  1.00  0.00           H
ATOM    762 HG13 VAL A  52      56.670  50.750  50.540  1.00  0.00           H
ATOM    763  CG2 VAL A  52      55.500  52.030  52.250  1.00  0.00           C
ATOM    764 HG21 VAL A  52      55.050  52.780  51.560  1.00  0.00           H
ATOM    765 HG22 VAL A  52      55.240  52.360  53.280  1.00  0.00           H
ATOM    766 HG23 VAL A  52      56.610  52.060  52.210  1.00  0.00           H
ATOM    767  C   VAL A  52      53.210  49.210  51.220  1.00  0.00           C
ATOM    768  O   VAL A  52      53.270  48.120  51.790  1.00  0.00           O
ATOM    769  N   ALA A  53      52.770  49.320  49.950  1.00  0.00           N
ATOM    770  HN  ALA A  53      52.620  50.270  49.700  1.00  0.00           H
ATOM    771  CA  ALA A  53      52.370  48.310  49.030  1.00  0.00           C
ATOM    772  HA  ALA A  53      51.370  47.910  49.190  1.00  0.00           H
ATOM    773  CB  ALA A  53      52.160  48.930  47.640  1.00  0.00           C
ATOM    774  HB1 ALA A  53      51.880  48.130  46.920  1.00  0.00           H
ATOM    775  HB2 ALA A  53      51.320  49.660  47.560  1.00  0.00           H
ATOM    776  HB3 ALA A  53      53.040  49.510  47.290  1.00  0.00           H
ATOM    777  C   ALA A  53      53.240  47.110  48.890  1.00  0.00           C
ATOM    778  O   ALA A  53      52.740  46.140  48.320  1.00  0.00           O
ATOM    779  N   THR A  54      54.480  47.060  49.420  1.00  0.00           N
ATOM    780  HN  THR A  54      54.770  47.870  49.920  1.00  0.00           H
ATOM    781  CA  THR A  54      55.310  45.930  49.200  1.00  0.00           C
ATOM    782  HA  THR A  54      54.790  45.060  48.830  1.00  0.00           H
ATOM    783  CB  THR A  54      56.430  46.140  48.220  1.00  0.00           C
ATOM    784  HB  THR A  54      57.160  45.310  48.170  1.00  0.00           H
ATOM    785  OG1 THR A  54      57.060  47.400  48.420  1.00  0.00           O
ATOM    786  HG1 THR A  54      56.400  48.010  48.080  1.00  0.00           H
ATOM    787  CG2 THR A  54      55.710  46.270  46.870  1.00  0.00           C
ATOM    788 HG21 THR A  54      55.150  45.320  46.720  1.00  0.00           H
ATOM    789 HG22 THR A  54      55.190  47.250  46.770  1.00  0.00           H
ATOM    790 HG23 THR A  54      56.450  46.240  46.040  1.00  0.00           H
ATOM    791  C   THR A  54      55.950  45.490  50.480  1.00  0.00           C
ATOM    792  O   THR A  54      56.730  44.540  50.570  1.00  0.00           O
ATOM    793  N   VAL A  55      55.570  46.060  51.640  1.00  0.00           N
ATOM    794  HN  VAL A  55      54.950  46.830  51.620  1.00  0.00           H
ATOM    795  CA  VAL A  55      56.180  45.760  52.890  1.00  0.00           C
ATOM    796  HA  VAL A  55      56.360  44.690  52.930  1.00  0.00           H
ATOM    797  CB  VAL A  55      57.500  46.420  53.150  1.00  0.00           C
ATOM    798  HB  VAL A  55      57.770  45.960  54.130  1.00  0.00           H
ATOM    799  CG1 VAL A  55      58.720  45.980  52.320  1.00  0.00           C
ATOM    800 HG11 VAL A  55      58.600  46.150  51.230  1.00  0.00           H
ATOM    801 HG12 VAL A  55      59.570  46.630  52.630  1.00  0.00           H
ATOM    802 HG13 VAL A  55      59.080  44.950  52.510  1.00  0.00           H
ATOM    803  CG2 VAL A  55      57.500  47.930  53.420  1.00  0.00           C
ATOM    804 HG21 VAL A  55      58.490  48.340  53.730  1.00  0.00           H
ATOM    805 HG22 VAL A  55      57.300  48.530  52.510  1.00  0.00           H
ATOM    806 HG23 VAL A  55      56.640  48.230  54.060  1.00  0.00           H
ATOM    807  C   VAL A  55      55.190  45.890  54.000  1.00  0.00           C
ATOM    808  O   VAL A  55      55.450  46.370  55.100  1.00  0.00           O
ATOM    809  N   ALA A  56      53.920  45.580  53.710  1.00  0.00           N
ATOM    810  HN  ALA A  56      53.720  45.150  52.840  1.00  0.00           H
ATOM    811  CA  ALA A  56      52.880  45.540  54.700  1.00  0.00           C
ATOM    812  HA  ALA A  56      53.200  45.570  55.730  1.00  0.00           H
ATOM    813  CB  ALA A  56      52.030  46.800  54.470  1.00  0.00           C
ATOM    814  HB1 ALA A  56      52.570  47.640  54.960  1.00  0.00           H
ATOM    815  HB2 ALA A  56      51.880  47.070  53.410  1.00  0.00           H
ATOM    816  HB3 ALA A  56      51.030  46.800  54.940  1.00  0.00           H
ATOM    817  C   ALA A  56      52.100  44.300  54.400  1.00  0.00           C
ATOM    818  O   ALA A  56      51.920  43.880  53.260  1.00  0.00           O
ATOM    819  N   GLU A  57      51.760  43.610  55.510  1.00  0.00           N
ATOM    820  HN  GLU A  57      52.110  43.970  56.370  1.00  0.00           H
ATOM    821  CA  GLU A  57      50.980  42.420  55.590  1.00  0.00           C
ATOM    822  HA  GLU A  57      50.860  42.130  54.560  1.00  0.00           H
ATOM    823  CB  GLU A  57      51.650  41.240  56.310  1.00  0.00           C
ATOM    824  HB1 GLU A  57      52.340  40.760  55.580  1.00  0.00           H
ATOM    825  HB2 GLU A  57      50.940  40.470  56.690  1.00  0.00           H
ATOM    826  CG  GLU A  57      52.670  41.590  57.400  1.00  0.00           C
ATOM    827  HG1 GLU A  57      53.450  42.260  56.970  1.00  0.00           H
ATOM    828  HG2 GLU A  57      53.220  40.670  57.710  1.00  0.00           H
ATOM    829  CD  GLU A  57      52.030  42.300  58.580  1.00  0.00           C
ATOM    830  OE1 GLU A  57      51.470  41.650  59.500  1.00  0.00           O
ATOM    831  OE2 GLU A  57      52.220  43.540  58.720  1.00  0.00           O
ATOM    832  C   GLU A  57      49.580  42.570  56.070  1.00  0.00           C
ATOM    833  O   GLU A  57      48.840  41.600  56.230  1.00  0.00           O
ATOM    834  N   LYS A  58      49.140  43.800  56.380  1.00  0.00           N
ATOM    835  HN  LYS A  58      49.750  44.590  56.400  1.00  0.00           H
ATOM    836  CA  LYS A  58      47.820  44.040  56.890  1.00  0.00           C
ATOM    837  HA  LYS A  58      47.210  43.150  56.850  1.00  0.00           H
ATOM    838  CB  LYS A  58      47.810  44.480  58.360  1.00  0.00           C
ATOM    839  HB1 LYS A  58      46.730  44.460  58.650  1.00  0.00           H
ATOM    840  HB2 LYS A  58      48.280  45.470  58.510  1.00  0.00           H
ATOM    841  CG  LYS A  58      48.490  43.540  59.360  1.00  0.00           C
ATOM    842  HG1 LYS A  58      49.580  43.470  59.130  1.00  0.00           H
ATOM    843  HG2 LYS A  58      48.150  42.490  59.230  1.00  0.00           H
ATOM    844  CD  LYS A  58      48.480  44.130  60.770  1.00  0.00           C
ATOM    845  HD1 LYS A  58      49.110  45.040  60.670  1.00  0.00           H
ATOM    846  HD2 LYS A  58      47.470  44.300  61.210  1.00  0.00           H
ATOM    847  CE  LYS A  58      49.240  43.260  61.780  1.00  0.00           C
ATOM    848  HE1 LYS A  58      48.860  42.220  61.710  1.00  0.00           H
ATOM    849  HE2 LYS A  58      49.090  43.640  62.810  1.00  0.00           H
ATOM    850  NZ  LYS A  58      50.680  43.020  61.520  1.00  0.00           N
ATOM    851  HZ1 LYS A  58      51.110  43.940  61.310  1.00  0.00           H
ATOM    852  HZ2 LYS A  58      51.200  42.700  62.370  1.00  0.00           H
ATOM    853  HZ3 LYS A  58      50.890  42.450  60.680  1.00  0.00           H
ATOM    854  C   LYS A  58      47.100  45.080  56.110  1.00  0.00           C
ATOM    855  O   LYS A  58      47.650  46.110  55.720  1.00  0.00           O
ATOM    856  N   THR A  59      45.810  44.800  55.850  1.00  0.00           N
ATOM    857  HN  THR A  59      45.430  43.900  56.000  1.00  0.00           H
ATOM    858  CA  THR A  59      44.780  45.650  55.320  1.00  0.00           C
ATOM    859  HA  THR A  59      45.250  46.290  54.590  1.00  0.00           H
ATOM    860  CB  THR A  59      43.650  44.820  54.790  1.00  0.00           C
ATOM    861  HB  THR A  59      42.680  45.350  54.670  1.00  0.00           H
ATOM    862  OG1 THR A  59      43.390  43.730  55.660  1.00  0.00           O
ATOM    863  HG1 THR A  59      42.500  43.450  55.450  1.00  0.00           H
ATOM    864  CG2 THR A  59      44.090  44.330  53.410  1.00  0.00           C
ATOM    865 HG21 THR A  59      44.520  45.170  52.820  1.00  0.00           H
ATOM    866 HG22 THR A  59      44.960  43.630  53.430  1.00  0.00           H
ATOM    867 HG23 THR A  59      43.290  43.910  52.760  1.00  0.00           H
ATOM    868  C   THR A  59      44.170  46.610  56.290  1.00  0.00           C
ATOM    869  O   THR A  59      44.310  46.500  57.510  1.00  0.00           O
ATOM    870  N   LYS A  60      43.520  47.650  55.750  1.00  0.00           N
ATOM    871  HN  LYS A  60      43.540  47.750  54.760  1.00  0.00           H
ATOM    872  CA  LYS A  60      42.810  48.650  56.480  1.00  0.00           C
ATOM    873  HA  LYS A  60      43.350  48.720  57.410  1.00  0.00           H
ATOM    874  CB  LYS A  60      42.770  49.920  55.610  1.00  0.00           C
ATOM    875  HB1 LYS A  60      41.990  50.630  55.980  1.00  0.00           H
ATOM    876  HB2 LYS A  60      42.510  49.630  54.570  1.00  0.00           H
ATOM    877  CG  LYS A  60      44.100  50.650  55.430  1.00  0.00           C
ATOM    878  HG1 LYS A  60      44.780  49.990  54.860  1.00  0.00           H
ATOM    879  HG2 LYS A  60      44.530  50.710  56.450  1.00  0.00           H
ATOM    880  CD  LYS A  60      43.950  52.010  54.740  1.00  0.00           C
ATOM    881  HD1 LYS A  60      43.930  51.780  53.660  1.00  0.00           H
ATOM    882  HD2 LYS A  60      42.980  52.510  54.950  1.00  0.00           H
ATOM    883  CE  LYS A  60      45.090  53.030  54.870  1.00  0.00           C
ATOM    884  HE1 LYS A  60      44.740  53.830  54.190  1.00  0.00           H
ATOM    885  HE2 LYS A  60      46.040  52.590  54.500  1.00  0.00           H
ATOM    886  NZ  LYS A  60      45.230  53.610  56.230  1.00  0.00           N
ATOM    887  HZ1 LYS A  60      45.900  54.400  56.330  1.00  0.00           H
ATOM    888  HZ2 LYS A  60      44.270  53.850  56.540  1.00  0.00           H
ATOM    889  HZ3 LYS A  60      45.500  52.830  56.860  1.00  0.00           H
ATOM    890  C   LYS A  60      41.430  48.300  56.920  1.00  0.00           C
ATOM    891  O   LYS A  60      40.840  47.310  56.470  1.00  0.00           O
ATOM    892  N   GLU A  61      40.790  49.130  57.760  1.00  0.00           N
ATOM    893  HN  GLU A  61      41.300  49.880  58.190  1.00  0.00           H
ATOM    894  CA  GLU A  61      39.460  48.900  58.230  1.00  0.00           C
ATOM    895  HA  GLU A  61      39.380  47.940  58.730  1.00  0.00           H
ATOM    896  CB  GLU A  61      39.030  49.800  59.400  1.00  0.00           C
ATOM    897  HB1 GLU A  61      37.950  49.670  59.600  1.00  0.00           H
ATOM    898  HB2 GLU A  61      39.230  50.860  59.140  1.00  0.00           H
ATOM    899  CG  GLU A  61      39.730  49.470  60.720  1.00  0.00           C
ATOM    900  HG1 GLU A  61      40.820  49.490  60.490  1.00  0.00           H
ATOM    901  HG2 GLU A  61      39.520  48.410  60.980  1.00  0.00           H
ATOM    902  CD  GLU A  61      39.400  50.450  61.840  1.00  0.00           C
ATOM    903  OE1 GLU A  61      38.300  50.310  62.440  1.00  0.00           O
ATOM    904  OE2 GLU A  61      40.220  51.320  62.220  1.00  0.00           O
ATOM    905  C   GLU A  61      38.510  49.050  57.090  1.00  0.00           C
ATOM    906  O   GLU A  61      38.740  49.850  56.200  1.00  0.00           O
ATOM    907  N   GLN A  62      37.440  48.230  56.980  1.00  0.00           N
ATOM    908  HN  GLN A  62      37.240  47.530  57.660  1.00  0.00           H
ATOM    909  CA  GLN A  62      36.380  48.310  56.030  1.00  0.00           C
ATOM    910  HA  GLN A  62      35.680  47.630  56.510  1.00  0.00           H
ATOM    911  CB  GLN A  62      35.540  49.600  56.050  1.00  0.00           C
ATOM    912  HB1 GLN A  62      34.750  49.550  55.270  1.00  0.00           H
ATOM    913  HB2 GLN A  62      36.230  50.410  55.740  1.00  0.00           H
ATOM    914  CG  GLN A  62      34.870  49.940  57.380  1.00  0.00           C
ATOM    915  HG1 GLN A  62      35.540  50.010  58.260  1.00  0.00           H
ATOM    916  HG2 GLN A  62      34.120  49.160  57.630  1.00  0.00           H
ATOM    917  CD  GLN A  62      34.180  51.300  57.330  1.00  0.00           C
ATOM    918  OE1 GLN A  62      34.010  51.890  56.270  1.00  0.00           O
ATOM    919  NE2 GLN A  62      33.790  51.780  58.540  1.00  0.00           N
ATOM    920 HE21 GLN A  62      34.220  51.370  59.350  1.00  0.00           H
ATOM    921 HE22 GLN A  62      33.380  52.690  58.530  1.00  0.00           H
ATOM    922  C   GLN A  62      36.750  47.800  54.680  1.00  0.00           C
ATOM    923  O   GLN A  62      36.010  47.960  53.710  1.00  0.00           O
ATOM    924  N   VAL A  63      37.960  47.210  54.580  1.00  0.00           N
ATOM    925  HN  VAL A  63      38.550  47.170  55.380  1.00  0.00           H
ATOM    926  CA  VAL A  63      38.450  46.510  53.440  1.00  0.00           C
ATOM    927  HA  VAL A  63      38.220  47.150  52.590  1.00  0.00           H
ATOM    928  CB  VAL A  63      39.940  46.420  53.350  1.00  0.00           C
ATOM    929  HB  VAL A  63      40.320  45.800  54.190  1.00  0.00           H
ATOM    930  CG1 VAL A  63      40.280  45.800  51.980  1.00  0.00           C
ATOM    931 HG11 VAL A  63      39.960  44.770  51.720  1.00  0.00           H
ATOM    932 HG12 VAL A  63      39.870  46.420  51.160  1.00  0.00           H
ATOM    933 HG13 VAL A  63      41.380  45.640  51.940  1.00  0.00           H
ATOM    934  CG2 VAL A  63      40.610  47.800  53.460  1.00  0.00           C
ATOM    935 HG21 VAL A  63      41.670  47.720  53.780  1.00  0.00           H
ATOM    936 HG22 VAL A  63      40.420  48.420  52.560  1.00  0.00           H
ATOM    937 HG23 VAL A  63      40.210  48.440  54.270  1.00  0.00           H
ATOM    938  C   VAL A  63      37.850  45.160  53.270  1.00  0.00           C
ATOM    939  O   VAL A  63      38.200  44.160  53.890  1.00  0.00           O
ATOM    940  N   THR A  64      36.930  45.160  52.290  1.00  0.00           N
ATOM    941  HN  THR A  64      36.540  46.000  51.910  1.00  0.00           H
ATOM    942  CA  THR A  64      36.170  44.010  51.930  1.00  0.00           C
ATOM    943  HA  THR A  64      36.370  43.180  52.600  1.00  0.00           H
ATOM    944  CB  THR A  64      34.690  44.190  52.090  1.00  0.00           C
ATOM    945  HB  THR A  64      34.050  43.410  51.630  1.00  0.00           H
ATOM    946  OG1 THR A  64      34.240  45.460  51.640  1.00  0.00           O
ATOM    947  HG1 THR A  64      33.300  45.560  51.820  1.00  0.00           H
ATOM    948  CG2 THR A  64      34.300  44.150  53.570  1.00  0.00           C
ATOM    949 HG21 THR A  64      34.430  45.140  54.050  1.00  0.00           H
ATOM    950 HG22 THR A  64      33.210  43.910  53.580  1.00  0.00           H
ATOM    951 HG23 THR A  64      34.800  43.320  54.130  1.00  0.00           H
ATOM    952  C   THR A  64      36.440  43.540  50.540  1.00  0.00           C
ATOM    953  O   THR A  64      36.810  44.380  49.710  1.00  0.00           O
ATOM    954  N   ASN A  65      36.190  42.250  50.240  1.00  0.00           N
ATOM    955  HN  ASN A  65      35.810  41.660  50.940  1.00  0.00           H
ATOM    956  CA  ASN A  65      36.230  41.780  48.890  1.00  0.00           C
ATOM    957  HA  ASN A  65      37.140  42.220  48.500  1.00  0.00           H
ATOM    958  CB  ASN A  65      36.570  40.290  49.040  1.00  0.00           C
ATOM    959  HB1 ASN A  65      37.430  40.230  49.740  1.00  0.00           H
ATOM    960  HB2 ASN A  65      36.910  39.830  48.080  1.00  0.00           H
ATOM    961  CG  ASN A  65      35.540  39.390  49.720  1.00  0.00           C
ATOM    962  OD1 ASN A  65      34.360  39.710  49.860  1.00  0.00           O
ATOM    963  ND2 ASN A  65      35.930  38.160  50.140  1.00  0.00           N
ATOM    964 HD21 ASN A  65      36.880  37.860  50.010  1.00  0.00           H
ATOM    965 HD22 ASN A  65      35.170  37.530  50.300  1.00  0.00           H
ATOM    966  C   ASN A  65      34.960  42.080  48.170  1.00  0.00           C
ATOM    967  O   ASN A  65      34.040  42.740  48.650  1.00  0.00           O
ATOM    968  N   VAL A  66      34.760  41.720  46.890  1.00  0.00           N
ATOM    969  HN  VAL A  66      35.550  41.270  46.480  1.00  0.00           H
ATOM    970  CA  VAL A  66      33.540  41.920  46.170  1.00  0.00           C
ATOM    971  HA  VAL A  66      33.370  42.980  46.300  1.00  0.00           H
ATOM    972  CB  VAL A  66      33.770  41.600  44.720  1.00  0.00           C
ATOM    973  HB  VAL A  66      34.370  40.670  44.620  1.00  0.00           H
ATOM    974  CG1 VAL A  66      32.470  41.410  43.940  1.00  0.00           C
ATOM    975 HG11 VAL A  66      32.700  41.180  42.880  1.00  0.00           H
ATOM    976 HG12 VAL A  66      31.910  40.550  44.350  1.00  0.00           H
ATOM    977 HG13 VAL A  66      31.920  42.370  44.050  1.00  0.00           H
ATOM    978  CG2 VAL A  66      34.700  42.690  44.150  1.00  0.00           C
ATOM    979 HG21 VAL A  66      35.770  42.710  44.450  1.00  0.00           H
ATOM    980 HG22 VAL A  66      34.690  42.410  43.080  1.00  0.00           H
ATOM    981 HG23 VAL A  66      34.270  43.720  44.190  1.00  0.00           H
ATOM    982  C   VAL A  66      32.340  41.230  46.710  1.00  0.00           C
ATOM    983  O   VAL A  66      31.260  41.790  46.530  1.00  0.00           O
ATOM    984  N   GLY A  67      32.470  40.080  47.410  1.00  0.00           N
ATOM    985  HN  GLY A  67      33.350  39.710  47.690  1.00  0.00           H
ATOM    986  CA  GLY A  67      31.400  39.490  48.150  1.00  0.00           C
ATOM    987  HA1 GLY A  67      30.530  39.550  47.510  1.00  0.00           H
ATOM    988  HA2 GLY A  67      31.640  38.470  48.380  1.00  0.00           H
ATOM    989  C   GLY A  67      31.000  40.160  49.420  1.00  0.00           C
ATOM    990  O   GLY A  67      29.820  40.140  49.780  1.00  0.00           O
ATOM    991  N   GLY A  68      31.840  41.020  50.020  1.00  0.00           N
ATOM    992  HN  GLY A  68      32.760  40.950  49.640  1.00  0.00           H
ATOM    993  CA  GLY A  68      31.550  41.810  51.180  1.00  0.00           C
ATOM    994  HA1 GLY A  68      32.000  42.760  50.920  1.00  0.00           H
ATOM    995  HA2 GLY A  68      30.480  41.960  51.250  1.00  0.00           H
ATOM    996  C   GLY A  68      32.020  41.310  52.500  1.00  0.00           C
ATOM    997  O   GLY A  68      31.560  41.770  53.540  1.00  0.00           O
ATOM    998  N   ALA A  69      33.000  40.390  52.380  1.00  0.00           N
ATOM    999  HN  ALA A  69      33.410  40.230  51.490  1.00  0.00           H
ATOM   1000  CA  ALA A  69      33.720  39.850  53.490  1.00  0.00           C
ATOM   1001  HA  ALA A  69      33.100  39.760  54.380  1.00  0.00           H
ATOM   1002  CB  ALA A  69      34.020  38.370  53.210  1.00  0.00           C
ATOM   1003  HB1 ALA A  69      33.160  37.710  52.960  1.00  0.00           H
ATOM   1004  HB2 ALA A  69      34.830  38.390  52.450  1.00  0.00           H
ATOM   1005  HB3 ALA A  69      34.360  37.970  54.190  1.00  0.00           H
ATOM   1006  C   ALA A  69      34.950  40.660  53.670  1.00  0.00           C
ATOM   1007  O   ALA A  69      35.620  41.020  52.700  1.00  0.00           O
ATOM   1008  N   VAL A  70      35.290  40.880  54.950  1.00  0.00           N
ATOM   1009  HN  VAL A  70      34.630  40.640  55.650  1.00  0.00           H
ATOM   1010  CA  VAL A  70      36.440  41.600  55.400  1.00  0.00           C
ATOM   1011  HA  VAL A  70      36.670  42.420  54.740  1.00  0.00           H
ATOM   1012  CB  VAL A  70      36.260  42.180  56.780  1.00  0.00           C
ATOM   1013  HB  VAL A  70      36.020  41.360  57.480  1.00  0.00           H
ATOM   1014  CG1 VAL A  70      37.520  42.940  57.230  1.00  0.00           C
ATOM   1015 HG11 VAL A  70      37.640  43.100  58.330  1.00  0.00           H
ATOM   1016 HG12 VAL A  70      38.470  42.530  56.820  1.00  0.00           H
ATOM   1017 HG13 VAL A  70      37.600  43.930  56.740  1.00  0.00           H
ATOM   1018  CG2 VAL A  70      35.170  43.260  56.850  1.00  0.00           C
ATOM   1019 HG21 VAL A  70      34.230  43.050  56.310  1.00  0.00           H
ATOM   1020 HG22 VAL A  70      35.050  43.520  57.920  1.00  0.00           H
ATOM   1021 HG23 VAL A  70      35.600  44.130  56.300  1.00  0.00           H
ATOM   1022  C   VAL A  70      37.690  40.800  55.330  1.00  0.00           C
ATOM   1023  O   VAL A  70      37.800  39.760  55.980  1.00  0.00           O
ATOM   1024  N   VAL A  71      38.640  41.160  54.440  1.00  0.00           N
ATOM   1025  HN  VAL A  71      38.440  41.920  53.820  1.00  0.00           H
ATOM   1026  CA  VAL A  71      39.950  40.590  54.360  1.00  0.00           C
ATOM   1027  HA  VAL A  71      39.790  39.590  54.730  1.00  0.00           H
ATOM   1028  CB  VAL A  71      40.470  40.510  52.960  1.00  0.00           C
ATOM   1029  HB  VAL A  71      41.490  40.060  52.920  1.00  0.00           H
ATOM   1030  CG1 VAL A  71      39.630  39.550  52.100  1.00  0.00           C
ATOM   1031 HG11 VAL A  71      39.560  38.540  52.570  1.00  0.00           H
ATOM   1032 HG12 VAL A  71      38.640  40.040  51.960  1.00  0.00           H
ATOM   1033 HG13 VAL A  71      40.140  39.450  51.120  1.00  0.00           H
ATOM   1034  CG2 VAL A  71      40.560  41.900  52.320  1.00  0.00           C
ATOM   1035 HG21 VAL A  71      41.290  42.490  52.930  1.00  0.00           H
ATOM   1036 HG22 VAL A  71      40.950  41.910  51.280  1.00  0.00           H
ATOM   1037 HG23 VAL A  71      39.610  42.460  52.410  1.00  0.00           H
ATOM   1038  C   VAL A  71      40.930  41.230  55.270  1.00  0.00           C
ATOM   1039  O   VAL A  71      40.980  42.430  55.540  1.00  0.00           O
ATOM   1040  N   THR A  72      41.730  40.360  55.910  1.00  0.00           N
ATOM   1041  HN  THR A  72      41.530  39.400  55.720  1.00  0.00           H
ATOM   1042  CA  THR A  72      42.730  40.600  56.910  1.00  0.00           C
ATOM   1043  HA  THR A  72      42.730  41.680  57.030  1.00  0.00           H
ATOM   1044  CB  THR A  72      42.430  39.960  58.230  1.00  0.00           C
ATOM   1045  HB  THR A  72      43.330  39.730  58.830  1.00  0.00           H
ATOM   1046  OG1 THR A  72      41.720  38.730  58.110  1.00  0.00           O
ATOM   1047  HG1 THR A  72      42.260  38.130  57.590  1.00  0.00           H
ATOM   1048  CG2 THR A  72      41.480  40.920  58.950  1.00  0.00           C
ATOM   1049 HG21 THR A  72      41.190  40.390  59.880  1.00  0.00           H
ATOM   1050 HG22 THR A  72      42.140  41.750  59.270  1.00  0.00           H
ATOM   1051 HG23 THR A  72      40.570  41.260  58.390  1.00  0.00           H
ATOM   1052  C   THR A  72      44.130  40.300  56.470  1.00  0.00           C
ATOM   1053  O   THR A  72      45.130  40.410  57.180  1.00  0.00           O
ATOM   1054  N   GLY A  73      44.210  39.890  55.190  1.00  0.00           N
ATOM   1055  HN  GLY A  73      43.380  39.980  54.660  1.00  0.00           H
ATOM   1056  CA  GLY A  73      45.420  39.450  54.570  1.00  0.00           C
ATOM   1057  HA1 GLY A  73      46.180  39.320  55.320  1.00  0.00           H
ATOM   1058  HA2 GLY A  73      45.140  38.530  54.080  1.00  0.00           H
ATOM   1059  C   GLY A  73      45.820  40.330  53.430  1.00  0.00           C
ATOM   1060  O   GLY A  73      44.990  41.090  52.940  1.00  0.00           O
ATOM   1061  N   VAL A  74      47.080  40.340  52.940  1.00  0.00           N
ATOM   1062  HN  VAL A  74      47.780  39.820  53.420  1.00  0.00           H
ATOM   1063  CA  VAL A  74      47.550  41.030  51.780  1.00  0.00           C
ATOM   1064  HA  VAL A  74      46.710  41.500  51.290  1.00  0.00           H
ATOM   1065  CB  VAL A  74      48.460  42.160  52.160  1.00  0.00           C
ATOM   1066  HB  VAL A  74      49.400  41.750  52.610  1.00  0.00           H
ATOM   1067  CG1 VAL A  74      48.880  42.960  50.920  1.00  0.00           C
ATOM   1068 HG11 VAL A  74      49.360  42.320  50.150  1.00  0.00           H
ATOM   1069 HG12 VAL A  74      48.120  43.620  50.460  1.00  0.00           H
ATOM   1070 HG13 VAL A  74      49.630  43.610  51.420  1.00  0.00           H
ATOM   1071  CG2 VAL A  74      47.840  43.180  53.130  1.00  0.00           C
ATOM   1072 HG21 VAL A  74      48.570  43.970  53.370  1.00  0.00           H
ATOM   1073 HG22 VAL A  74      46.920  43.530  52.610  1.00  0.00           H
ATOM   1074 HG23 VAL A  74      47.500  42.810  54.120  1.00  0.00           H
ATOM   1075  C   VAL A  74      48.080  40.070  50.770  1.00  0.00           C
ATOM   1076  O   VAL A  74      48.610  39.080  51.270  1.00  0.00           O
ATOM   1077  N   THR A  75      47.750  40.200  49.480  1.00  0.00           N
ATOM   1078  HN  THR A  75      47.110  40.930  49.240  1.00  0.00           H
ATOM   1079  CA  THR A  75      48.080  39.260  48.450  1.00  0.00           C
ATOM   1080  HA  THR A  75      47.790  38.290  48.820  1.00  0.00           H
ATOM   1081  CB  THR A  75      47.300  39.320  47.180  1.00  0.00           C
ATOM   1082  HB  THR A  75      47.830  38.860  46.320  1.00  0.00           H
ATOM   1083  OG1 THR A  75      47.070  40.660  46.760  1.00  0.00           O
ATOM   1084  HG1 THR A  75      47.050  40.650  45.800  1.00  0.00           H
ATOM   1085  CG2 THR A  75      45.980  38.530  47.310  1.00  0.00           C
ATOM   1086 HG21 THR A  75      45.390  38.570  46.370  1.00  0.00           H
ATOM   1087 HG22 THR A  75      46.280  37.480  47.500  1.00  0.00           H
ATOM   1088 HG23 THR A  75      45.310  38.760  48.160  1.00  0.00           H
ATOM   1089  C   THR A  75      49.520  39.270  48.050  1.00  0.00           C
ATOM   1090  O   THR A  75      50.060  40.330  47.760  1.00  0.00           O
ATOM   1091  N   ALA A  76      50.110  38.070  48.120  1.00  0.00           N
ATOM   1092  HN  ALA A  76      49.580  37.260  48.370  1.00  0.00           H
ATOM   1093  CA  ALA A  76      51.450  37.810  47.680  1.00  0.00           C
ATOM   1094  HA  ALA A  76      52.160  38.300  48.330  1.00  0.00           H
ATOM   1095  CB  ALA A  76      51.840  36.350  47.950  1.00  0.00           C
ATOM   1096  HB1 ALA A  76      51.700  36.130  49.030  1.00  0.00           H
ATOM   1097  HB2 ALA A  76      51.120  35.650  47.490  1.00  0.00           H
ATOM   1098  HB3 ALA A  76      52.880  36.030  47.700  1.00  0.00           H
ATOM   1099  C   ALA A  76      51.850  38.260  46.320  1.00  0.00           C
ATOM   1100  O   ALA A  76      51.080  38.740  45.490  1.00  0.00           O
ATOM   1101  N   VAL A  77      53.160  38.140  46.020  1.00  0.00           N
ATOM   1102  HN  VAL A  77      53.730  37.680  46.700  1.00  0.00           H
ATOM   1103  CA  VAL A  77      53.720  38.320  44.720  1.00  0.00           C
ATOM   1104  HA  VAL A  77      53.400  39.280  44.350  1.00  0.00           H
ATOM   1105  CB  VAL A  77      55.210  38.400  44.770  1.00  0.00           C
ATOM   1106  HB  VAL A  77      55.600  37.390  45.010  1.00  0.00           H
ATOM   1107  CG1 VAL A  77      55.740  38.940  43.430  1.00  0.00           C
ATOM   1108 HG11 VAL A  77      56.840  39.040  43.600  1.00  0.00           H
ATOM   1109 HG12 VAL A  77      55.450  38.330  42.550  1.00  0.00           H
ATOM   1110 HG13 VAL A  77      55.290  39.950  43.290  1.00  0.00           H
ATOM   1111  CG2 VAL A  77      55.610  39.430  45.840  1.00  0.00           C
ATOM   1112 HG21 VAL A  77      55.580  39.020  46.870  1.00  0.00           H
ATOM   1113 HG22 VAL A  77      56.670  39.750  45.800  1.00  0.00           H
ATOM   1114 HG23 VAL A  77      54.970  40.340  45.810  1.00  0.00           H
ATOM   1115  C   VAL A  77      53.140  37.360  43.740  1.00  0.00           C
ATOM   1116  O   VAL A  77      53.110  36.160  43.990  1.00  0.00           O
ATOM   1117  N   ALA A  78      52.580  37.900  42.640  1.00  0.00           N
ATOM   1118  HN  ALA A  78      52.600  38.880  42.510  1.00  0.00           H
ATOM   1119  CA  ALA A  78      51.960  37.150  41.580  1.00  0.00           C
ATOM   1120  HA  ALA A  78      51.330  36.350  41.940  1.00  0.00           H
ATOM   1121  CB  ALA A  78      50.880  38.050  40.970  1.00  0.00           C
ATOM   1122  HB1 ALA A  78      51.330  38.970  40.540  1.00  0.00           H
ATOM   1123  HB2 ALA A  78      50.270  37.500  40.220  1.00  0.00           H
ATOM   1124  HB3 ALA A  78      50.220  38.270  41.830  1.00  0.00           H
ATOM   1125  C   ALA A  78      52.880  36.530  40.580  1.00  0.00           C
ATOM   1126  O   ALA A  78      54.100  36.640  40.650  1.00  0.00           O
ATOM   1127  N   GLN A  79      52.270  35.820  39.610  1.00  0.00           N
ATOM   1128  HN  GLN A  79      51.280  35.720  39.720  1.00  0.00           H
ATOM   1129  CA  GLN A  79      52.960  34.970  38.690  1.00  0.00           C
ATOM   1130  HA  GLN A  79      54.030  35.060  38.830  1.00  0.00           H
ATOM   1131  CB  GLN A  79      52.440  33.540  38.860  1.00  0.00           C
ATOM   1132  HB1 GLN A  79      52.560  32.890  37.960  1.00  0.00           H
ATOM   1133  HB2 GLN A  79      51.340  33.470  38.980  1.00  0.00           H
ATOM   1134  CG  GLN A  79      52.990  32.940  40.150  1.00  0.00           C
ATOM   1135  HG1 GLN A  79      52.940  33.570  41.070  1.00  0.00           H
ATOM   1136  HG2 GLN A  79      54.040  32.660  39.920  1.00  0.00           H
ATOM   1137  CD  GLN A  79      52.190  31.740  40.620  1.00  0.00           C
ATOM   1138  OE1 GLN A  79      51.210  31.830  41.370  1.00  0.00           O
ATOM   1139  NE2 GLN A  79      52.760  30.540  40.350  1.00  0.00           N
ATOM   1140 HE21 GLN A  79      53.640  30.440  39.890  1.00  0.00           H
ATOM   1141 HE22 GLN A  79      52.410  29.730  40.830  1.00  0.00           H
ATOM   1142  C   GLN A  79      52.650  35.480  37.320  1.00  0.00           C
ATOM   1143  O   GLN A  79      51.530  35.910  37.050  1.00  0.00           O
ATOM   1144  N   LYS A  80      53.680  35.560  36.460  1.00  0.00           N
ATOM   1145  HN  LYS A  80      54.610  35.360  36.750  1.00  0.00           H
ATOM   1146  CA  LYS A  80      53.600  36.060  35.120  1.00  0.00           C
ATOM   1147  HA  LYS A  80      54.550  35.740  34.710  1.00  0.00           H
ATOM   1148  CB  LYS A  80      52.520  35.430  34.230  1.00  0.00           C
ATOM   1149  HB1 LYS A  80      51.530  35.790  34.580  1.00  0.00           H
ATOM   1150  HB2 LYS A  80      52.450  34.330  34.360  1.00  0.00           H
ATOM   1151  CG  LYS A  80      52.510  35.920  32.780  1.00  0.00           C
ATOM   1152  HG1 LYS A  80      53.520  35.800  32.310  1.00  0.00           H
ATOM   1153  HG2 LYS A  80      52.220  36.990  32.810  1.00  0.00           H
ATOM   1154  CD  LYS A  80      51.440  35.260  31.910  1.00  0.00           C
ATOM   1155  HD1 LYS A  80      50.480  35.310  32.460  1.00  0.00           H
ATOM   1156  HD2 LYS A  80      51.390  35.690  30.890  1.00  0.00           H
ATOM   1157  CE  LYS A  80      51.700  33.760  31.710  1.00  0.00           C
ATOM   1158  HE1 LYS A  80      50.830  33.360  31.140  1.00  0.00           H
ATOM   1159  HE2 LYS A  80      51.820  33.090  32.590  1.00  0.00           H
ATOM   1160  NZ  LYS A  80      52.880  33.570  30.840  1.00  0.00           N
ATOM   1161  HZ1 LYS A  80      52.840  34.120  29.960  1.00  0.00           H
ATOM   1162  HZ2 LYS A  80      53.760  33.700  31.390  1.00  0.00           H
ATOM   1163  HZ3 LYS A  80      53.020  32.620  30.440  1.00  0.00           H
ATOM   1164  C   LYS A  80      53.780  37.530  35.000  1.00  0.00           C
ATOM   1165  O   LYS A  80      54.430  38.010  34.080  1.00  0.00           O
ATOM   1166  N   THR A  81      53.260  38.330  35.950  1.00  0.00           N
ATOM   1167  HN  THR A  81      52.780  37.840  36.690  1.00  0.00           H
ATOM   1168  CA  THR A  81      53.190  39.740  36.140  1.00  0.00           C
ATOM   1169  HA  THR A  81      52.470  40.040  35.380  1.00  0.00           H
ATOM   1170  CB  THR A  81      52.480  40.190  37.380  1.00  0.00           C
ATOM   1171  HB  THR A  81      52.470  41.280  37.600  1.00  0.00           H
ATOM   1172  OG1 THR A  81      53.010  39.500  38.500  1.00  0.00           O
ATOM   1173  HG1 THR A  81      53.850  39.950  38.650  1.00  0.00           H
ATOM   1174  CG2 THR A  81      50.990  39.800  37.270  1.00  0.00           C
ATOM   1175 HG21 THR A  81      50.430  40.330  38.070  1.00  0.00           H
ATOM   1176 HG22 THR A  81      50.610  40.250  36.330  1.00  0.00           H
ATOM   1177 HG23 THR A  81      50.900  38.690  37.240  1.00  0.00           H
ATOM   1178  C   THR A  81      54.340  40.630  35.820  1.00  0.00           C
ATOM   1179  O   THR A  81      55.490  40.260  36.060  1.00  0.00           O
ATOM   1180  N   VAL A  82      54.150  41.860  35.320  1.00  0.00           N
ATOM   1181  HN  VAL A  82      53.220  42.110  35.060  1.00  0.00           H
ATOM   1182  CA  VAL A  82      55.130  42.870  35.060  1.00  0.00           C
ATOM   1183  HA  VAL A  82      55.890  42.260  34.580  1.00  0.00           H
ATOM   1184  CB  VAL A  82      54.580  44.020  34.280  1.00  0.00           C
ATOM   1185  HB  VAL A  82      53.660  44.510  34.680  1.00  0.00           H
ATOM   1186  CG1 VAL A  82      55.650  45.090  34.020  1.00  0.00           C
ATOM   1187 HG11 VAL A  82      56.610  44.640  33.680  1.00  0.00           H
ATOM   1188 HG12 VAL A  82      55.320  45.870  33.300  1.00  0.00           H
ATOM   1189 HG13 VAL A  82      55.840  45.580  35.000  1.00  0.00           H
ATOM   1190  CG2 VAL A  82      54.110  43.530  32.900  1.00  0.00           C
ATOM   1191 HG21 VAL A  82      53.240  42.850  33.000  1.00  0.00           H
ATOM   1192 HG22 VAL A  82      53.960  44.370  32.190  1.00  0.00           H
ATOM   1193 HG23 VAL A  82      54.890  42.840  32.510  1.00  0.00           H
ATOM   1194  C   VAL A  82      55.430  43.400  36.420  1.00  0.00           C
ATOM   1195  O   VAL A  82      54.560  43.540  37.270  1.00  0.00           O
ATOM   1196  N   GLU A  83      56.720  43.700  36.670  1.00  0.00           N
ATOM   1197  HN  GLU A  83      57.420  43.430  36.010  1.00  0.00           H
ATOM   1198  CA  GLU A  83      57.310  44.400  37.770  1.00  0.00           C
ATOM   1199  HA  GLU A  83      56.880  43.970  38.660  1.00  0.00           H
ATOM   1200  CB  GLU A  83      58.840  44.250  37.810  1.00  0.00           C
ATOM   1201  HB1 GLU A  83      59.320  44.960  38.510  1.00  0.00           H
ATOM   1202  HB2 GLU A  83      59.350  44.550  36.860  1.00  0.00           H
ATOM   1203  CG  GLU A  83      59.230  42.840  38.240  1.00  0.00           C
ATOM   1204  HG1 GLU A  83      59.620  42.280  37.360  1.00  0.00           H
ATOM   1205  HG2 GLU A  83      58.310  42.420  38.690  1.00  0.00           H
ATOM   1206  CD  GLU A  83      60.260  42.670  39.350  1.00  0.00           C
ATOM   1207  OE1 GLU A  83      61.320  42.050  39.060  1.00  0.00           O
ATOM   1208  OE2 GLU A  83      60.150  43.180  40.490  1.00  0.00           O
ATOM   1209  C   GLU A  83      56.940  45.840  37.750  1.00  0.00           C
ATOM   1210  O   GLU A  83      57.470  46.730  37.080  1.00  0.00           O
ATOM   1211  N   GLY A  84      55.880  46.180  38.500  1.00  0.00           N
ATOM   1212  HN  GLY A  84      55.470  45.420  39.010  1.00  0.00           H
ATOM   1213  CA  GLY A  84      55.220  47.450  38.590  1.00  0.00           C
ATOM   1214  HA1 GLY A  84      55.370  47.770  39.610  1.00  0.00           H
ATOM   1215  HA2 GLY A  84      55.580  48.050  37.770  1.00  0.00           H
ATOM   1216  C   GLY A  84      53.740  47.320  38.510  1.00  0.00           C
ATOM   1217  O   GLY A  84      53.190  46.480  39.230  1.00  0.00           O
ATOM   1218  N   ALA A  85      53.080  48.150  37.690  1.00  0.00           N
ATOM   1219  HN  ALA A  85      53.610  48.820  37.180  1.00  0.00           H
ATOM   1220  CA  ALA A  85      51.670  48.390  37.690  1.00  0.00           C
ATOM   1221  HA  ALA A  85      51.250  47.570  38.260  1.00  0.00           H
ATOM   1222  CB  ALA A  85      51.500  49.810  38.270  1.00  0.00           C
ATOM   1223  HB1 ALA A  85      50.450  50.070  38.020  1.00  0.00           H
ATOM   1224  HB2 ALA A  85      51.570  49.670  39.370  1.00  0.00           H
ATOM   1225  HB3 ALA A  85      52.190  50.550  37.820  1.00  0.00           H
ATOM   1226  C   ALA A  85      51.050  48.240  36.340  1.00  0.00           C
ATOM   1227  O   ALA A  85      50.190  47.380  36.120  1.00  0.00           O
ATOM   1228  N   GLY A  86      51.440  49.120  35.410  1.00  0.00           N
ATOM   1229  HN  GLY A  86      52.060  49.900  35.510  1.00  0.00           H
ATOM   1230  CA  GLY A  86      51.000  48.850  34.080  1.00  0.00           C
ATOM   1231  HA1 GLY A  86      49.960  48.550  34.150  1.00  0.00           H
ATOM   1232  HA2 GLY A  86      51.220  49.750  33.520  1.00  0.00           H
ATOM   1233  C   GLY A  86      51.720  47.750  33.380  1.00  0.00           C
ATOM   1234  O   GLY A  86      52.730  47.250  33.860  1.00  0.00           O
ATOM   1235  N   SER A  87      51.200  47.290  32.230  1.00  0.00           N
ATOM   1236  HN  SER A  87      50.310  47.650  31.950  1.00  0.00           H
ATOM   1237  CA  SER A  87      51.640  46.170  31.460  1.00  0.00           C
ATOM   1238  HA  SER A  87      52.160  45.490  32.130  1.00  0.00           H
ATOM   1239  CB  SER A  87      50.530  45.250  30.930  1.00  0.00           C
ATOM   1240  HB1 SER A  87      49.840  44.970  31.760  1.00  0.00           H
ATOM   1241  HB2 SER A  87      51.050  44.370  30.490  1.00  0.00           H
ATOM   1242  OG  SER A  87      49.730  45.970  30.000  1.00  0.00           O
ATOM   1243  HG1 SER A  87      50.330  46.070  29.260  1.00  0.00           H
ATOM   1244  C   SER A  87      52.570  46.580  30.380  1.00  0.00           C
ATOM   1245  O   SER A  87      52.340  46.110  29.260  1.00  0.00           O
ATOM   1246  N   ILE A  88      53.650  47.300  30.740  1.00  0.00           N
ATOM   1247  HN  ILE A  88      53.730  47.550  31.700  1.00  0.00           H
ATOM   1248  CA  ILE A  88      54.530  47.920  29.800  1.00  0.00           C
ATOM   1249  HA  ILE A  88      54.610  47.430  28.840  1.00  0.00           H
ATOM   1250  CB  ILE A  88      54.020  49.290  29.470  1.00  0.00           C
ATOM   1251  HB  ILE A  88      54.820  49.990  29.140  1.00  0.00           H
ATOM   1252  CG2 ILE A  88      52.950  49.140  28.380  1.00  0.00           C
ATOM   1253 HG21 ILE A  88      51.950  48.760  28.680  1.00  0.00           H
ATOM   1254 HG22 ILE A  88      52.760  50.200  28.100  1.00  0.00           H
ATOM   1255 HG23 ILE A  88      53.310  48.640  27.450  1.00  0.00           H
ATOM   1256  CG1 ILE A  88      53.360  50.060  30.620  1.00  0.00           C
ATOM   1257 HG11 ILE A  88      52.360  49.660  30.920  1.00  0.00           H
ATOM   1258 HG12 ILE A  88      53.240  51.090  30.240  1.00  0.00           H
ATOM   1259  CD  ILE A  88      54.310  50.340  31.780  1.00  0.00           C
ATOM   1260  HD1 ILE A  88      54.320  49.460  32.460  1.00  0.00           H
ATOM   1261  HD2 ILE A  88      55.340  50.610  31.470  1.00  0.00           H
ATOM   1262  HD3 ILE A  88      53.910  51.240  32.280  1.00  0.00           H
ATOM   1263  C   ILE A  88      55.900  47.990  30.380  1.00  0.00           C
ATOM   1264  O   ILE A  88      56.170  47.790  31.560  1.00  0.00           O
ATOM   1265  N   ALA A  89      56.850  48.260  29.460  1.00  0.00           N
ATOM   1266  HN  ALA A  89      56.540  48.560  28.560  1.00  0.00           H
ATOM   1267  CA  ALA A  89      58.250  48.370  29.730  1.00  0.00           C
ATOM   1268  HA  ALA A  89      58.380  47.580  30.450  1.00  0.00           H
ATOM   1269  CB  ALA A  89      58.980  48.090  28.400  1.00  0.00           C
ATOM   1270  HB1 ALA A  89      58.790  47.090  27.960  1.00  0.00           H
ATOM   1271  HB2 ALA A  89      58.980  48.880  27.620  1.00  0.00           H
ATOM   1272  HB3 ALA A  89      60.060  48.010  28.650  1.00  0.00           H
ATOM   1273  C   ALA A  89      58.670  49.620  30.420  1.00  0.00           C
ATOM   1274  O   ALA A  89      57.970  50.640  30.460  1.00  0.00           O
ATOM   1275  N   ALA A  90      59.900  49.630  30.940  1.00  0.00           N
ATOM   1276  HN  ALA A  90      60.400  48.760  30.910  1.00  0.00           H
ATOM   1277  CA  ALA A  90      60.480  50.710  31.680  1.00  0.00           C
ATOM   1278  HA  ALA A  90      59.980  51.630  31.410  1.00  0.00           H
ATOM   1279  CB  ALA A  90      60.290  50.340  33.160  1.00  0.00           C
ATOM   1280  HB1 ALA A  90      60.880  49.430  33.400  1.00  0.00           H
ATOM   1281  HB2 ALA A  90      60.410  51.230  33.820  1.00  0.00           H
ATOM   1282  HB3 ALA A  90      59.260  49.930  33.220  1.00  0.00           H
ATOM   1283  C   ALA A  90      61.920  50.900  31.340  1.00  0.00           C
ATOM   1284  O   ALA A  90      62.640  49.920  31.140  1.00  0.00           O
ATOM   1285  N   ALA A  91      62.440  52.140  31.320  1.00  0.00           N
ATOM   1286  HN  ALA A  91      61.710  52.810  31.370  1.00  0.00           H
ATOM   1287  CA  ALA A  91      63.750  52.540  30.910  1.00  0.00           C
ATOM   1288  HA  ALA A  91      63.960  52.170  29.920  1.00  0.00           H
ATOM   1289  CB  ALA A  91      63.730  54.070  30.850  1.00  0.00           C
ATOM   1290  HB1 ALA A  91      62.790  54.480  30.410  1.00  0.00           H
ATOM   1291  HB2 ALA A  91      63.700  54.600  31.830  1.00  0.00           H
ATOM   1292  HB3 ALA A  91      64.580  54.450  30.250  1.00  0.00           H
ATOM   1293  C   ALA A  91      64.890  52.060  31.740  1.00  0.00           C
ATOM   1294  O   ALA A  91      64.930  52.020  32.970  1.00  0.00           O
ATOM   1295  N   THR A  92      65.950  51.600  31.060  1.00  0.00           N
ATOM   1296  HN  THR A  92      65.870  51.310  30.110  1.00  0.00           H
ATOM   1297  CA  THR A  92      67.160  51.130  31.670  1.00  0.00           C
ATOM   1298  HA  THR A  92      67.080  51.090  32.750  1.00  0.00           H
ATOM   1299  CB  THR A  92      67.490  49.770  31.140  1.00  0.00           C
ATOM   1300  HB  THR A  92      68.470  49.520  31.610  1.00  0.00           H
ATOM   1301  OG1 THR A  92      67.520  49.740  29.720  1.00  0.00           O
ATOM   1302  HG1 THR A  92      67.780  48.860  29.460  1.00  0.00           H
ATOM   1303  CG2 THR A  92      66.490  48.790  31.770  1.00  0.00           C
ATOM   1304 HG21 THR A  92      66.570  47.820  31.230  1.00  0.00           H
ATOM   1305 HG22 THR A  92      66.790  48.660  32.830  1.00  0.00           H
ATOM   1306 HG23 THR A  92      65.440  49.160  31.750  1.00  0.00           H
ATOM   1307  C   THR A  92      68.250  52.140  31.510  1.00  0.00           C
ATOM   1308  O   THR A  92      69.390  51.790  31.810  1.00  0.00           O
ATOM   1309  N   GLY A  93      68.000  53.320  30.920  1.00  0.00           N
ATOM   1310  HN  GLY A  93      67.110  53.480  30.520  1.00  0.00           H
ATOM   1311  CA  GLY A  93      68.910  54.420  30.860  1.00  0.00           C
ATOM   1312  HA1 GLY A  93      68.540  55.140  31.570  1.00  0.00           H
ATOM   1313  HA2 GLY A  93      69.920  54.090  31.070  1.00  0.00           H
ATOM   1314  C   GLY A  93      69.040  54.980  29.480  1.00  0.00           C
ATOM   1315  O   GLY A  93      68.340  54.590  28.550  1.00  0.00           O
ATOM   1316  N   PHE A  94      70.050  55.870  29.350  1.00  0.00           N
ATOM   1317  HN  PHE A  94      70.490  56.100  30.210  1.00  0.00           H
ATOM   1318  CA  PHE A  94      70.390  56.550  28.140  1.00  0.00           C
ATOM   1319  HA  PHE A  94      69.490  57.100  27.880  1.00  0.00           H
ATOM   1320  CB  PHE A  94      71.360  57.710  28.390  1.00  0.00           C
ATOM   1321  HB1 PHE A  94      72.290  57.280  28.830  1.00  0.00           H
ATOM   1322  HB2 PHE A  94      70.850  58.270  29.200  1.00  0.00           H
ATOM   1323  CG  PHE A  94      71.650  58.630  27.260  1.00  0.00           C
ATOM   1324  CD1 PHE A  94      70.610  59.180  26.550  1.00  0.00           C
ATOM   1325  HD1 PHE A  94      69.590  58.900  26.770  1.00  0.00           H
ATOM   1326  CE1 PHE A  94      70.830  60.030  25.490  1.00  0.00           C
ATOM   1327  HE1 PHE A  94      69.970  60.400  24.950  1.00  0.00           H
ATOM   1328  CZ  PHE A  94      72.120  60.290  25.100  1.00  0.00           C
ATOM   1329  HZ  PHE A  94      72.320  60.870  24.210  1.00  0.00           H
ATOM   1330  CD2 PHE A  94      72.930  59.040  26.960  1.00  0.00           C
ATOM   1331  HD2 PHE A  94      73.780  58.720  27.560  1.00  0.00           H
ATOM   1332  CE2 PHE A  94      73.170  59.810  25.840  1.00  0.00           C
ATOM   1333  HE2 PHE A  94      74.180  60.000  25.510  1.00  0.00           H
ATOM   1334  C   PHE A  94      70.730  55.720  26.950  1.00  0.00           C
ATOM   1335  O   PHE A  94      71.510  54.780  27.070  1.00  0.00           O
ATOM   1336  N   VAL A  95      70.000  56.040  25.870  1.00  0.00           N
ATOM   1337  HN  VAL A  95      69.370  56.790  26.080  1.00  0.00           H
ATOM   1338  CA  VAL A  95      69.980  55.390  24.590  1.00  0.00           C
ATOM   1339  HA  VAL A  95      69.540  56.030  23.840  1.00  0.00           H
ATOM   1340  CB  VAL A  95      71.320  55.020  24.040  1.00  0.00           C
ATOM   1341  HB  VAL A  95      71.840  54.250  24.660  1.00  0.00           H
ATOM   1342  CG1 VAL A  95      71.320  54.400  22.630  1.00  0.00           C
ATOM   1343 HG11 VAL A  95      70.590  54.930  21.990  1.00  0.00           H
ATOM   1344 HG12 VAL A  95      72.330  54.740  22.350  1.00  0.00           H
ATOM   1345 HG13 VAL A  95      71.160  53.300  22.590  1.00  0.00           H
ATOM   1346  CG2 VAL A  95      72.150  56.310  24.090  1.00  0.00           C
ATOM   1347 HG21 VAL A  95      72.990  56.320  23.350  1.00  0.00           H
ATOM   1348 HG22 VAL A  95      71.510  57.200  23.890  1.00  0.00           H
ATOM   1349 HG23 VAL A  95      72.640  56.470  25.070  1.00  0.00           H
ATOM   1350  C   VAL A  95      69.100  54.190  24.630  1.00  0.00           C
ATOM   1351  O   VAL A  95      68.610  53.720  23.610  1.00  0.00           O
ATOM   1352  N   LYS A  96      68.840  53.600  25.810  1.00  0.00           N
ATOM   1353  HN  LYS A  96      69.070  54.060  26.660  1.00  0.00           H
ATOM   1354  CA  LYS A  96      68.380  52.260  26.040  1.00  0.00           C
ATOM   1355  HA  LYS A  96      68.570  51.740  25.110  1.00  0.00           H
ATOM   1356  CB  LYS A  96      69.090  51.640  27.260  1.00  0.00           C
ATOM   1357  HB1 LYS A  96      68.480  50.760  27.580  1.00  0.00           H
ATOM   1358  HB2 LYS A  96      68.980  52.390  28.070  1.00  0.00           H
ATOM   1359  CG  LYS A  96      70.570  51.320  27.080  1.00  0.00           C
ATOM   1360  HG1 LYS A  96      71.040  52.300  26.840  1.00  0.00           H
ATOM   1361  HG2 LYS A  96      70.830  50.610  26.260  1.00  0.00           H
ATOM   1362  CD  LYS A  96      71.290  50.650  28.250  1.00  0.00           C
ATOM   1363  HD1 LYS A  96      70.650  49.810  28.600  1.00  0.00           H
ATOM   1364  HD2 LYS A  96      72.270  50.290  27.900  1.00  0.00           H
ATOM   1365  CE  LYS A  96      71.480  51.650  29.400  1.00  0.00           C
ATOM   1366  HE1 LYS A  96      70.460  51.820  29.790  1.00  0.00           H
ATOM   1367  HE2 LYS A  96      71.900  52.620  29.050  1.00  0.00           H
ATOM   1368  NZ  LYS A  96      72.310  51.180  30.530  1.00  0.00           N
ATOM   1369  HZ1 LYS A  96      73.300  51.510  30.470  1.00  0.00           H
ATOM   1370  HZ2 LYS A  96      71.830  51.610  31.340  1.00  0.00           H
ATOM   1371  HZ3 LYS A  96      72.210  50.150  30.640  1.00  0.00           H
ATOM   1372  C   LYS A  96      66.910  52.250  26.230  1.00  0.00           C
ATOM   1373  O   LYS A  96      66.460  52.790  27.240  1.00  0.00           O
ATOM   1374  N   LYS A  97      66.210  51.750  25.200  1.00  0.00           N
ATOM   1375  HN  LYS A  97      66.750  51.240  24.530  1.00  0.00           H
ATOM   1376  CA  LYS A  97      64.840  51.350  25.090  1.00  0.00           C
ATOM   1377  HA  LYS A  97      64.260  52.270  25.120  1.00  0.00           H
ATOM   1378  CB  LYS A  97      64.600  50.660  23.740  1.00  0.00           C
ATOM   1379  HB1 LYS A  97      63.520  50.480  23.530  1.00  0.00           H
ATOM   1380  HB2 LYS A  97      65.090  49.670  23.910  1.00  0.00           H
ATOM   1381  CG  LYS A  97      65.130  51.460  22.560  1.00  0.00           C
ATOM   1382  HG1 LYS A  97      66.230  51.570  22.630  1.00  0.00           H
ATOM   1383  HG2 LYS A  97      64.680  52.470  22.470  1.00  0.00           H
ATOM   1384  CD  LYS A  97      64.820  50.730  21.250  1.00  0.00           C
ATOM   1385  HD1 LYS A  97      64.800  49.660  21.570  1.00  0.00           H
ATOM   1386  HD2 LYS A  97      63.810  51.070  20.930  1.00  0.00           H
ATOM   1387  CE  LYS A  97      65.920  50.940  20.210  1.00  0.00           C
ATOM   1388  HE1 LYS A  97      66.930  50.660  20.570  1.00  0.00           H
ATOM   1389  HE2 LYS A  97      65.870  52.030  19.990  1.00  0.00           H
ATOM   1390  NZ  LYS A  97      65.550  50.080  19.060  1.00  0.00           N
ATOM   1391  HZ1 LYS A  97      66.320  49.980  18.370  1.00  0.00           H
ATOM   1392  HZ2 LYS A  97      65.310  49.130  19.410  1.00  0.00           H
ATOM   1393  HZ3 LYS A  97      64.740  50.350  18.460  1.00  0.00           H
ATOM   1394  C   LYS A  97      64.250  50.630  26.260  1.00  0.00           C
ATOM   1395  O   LYS A  97      64.940  49.950  27.020  1.00  0.00           O
ATOM   1396  N   ASP A  98      62.950  50.850  26.480  1.00  0.00           N
ATOM   1397  HN  ASP A  98      62.270  51.410  26.000  1.00  0.00           H
ATOM   1398  CA  ASP A  98      62.410  50.380  27.720  1.00  0.00           C
ATOM   1399  HA  ASP A  98      63.010  50.700  28.550  1.00  0.00           H
ATOM   1400  CB  ASP A  98      60.980  50.930  27.900  1.00  0.00           C
ATOM   1401  HB1 ASP A  98      60.540  50.440  28.790  1.00  0.00           H
ATOM   1402  HB2 ASP A  98      60.320  50.770  27.020  1.00  0.00           H
ATOM   1403  CG  ASP A  98      61.000  52.430  28.100  1.00  0.00           C
ATOM   1404  OD1 ASP A  98      60.040  52.860  28.780  1.00  0.00           O
ATOM   1405  OD2 ASP A  98      61.840  53.180  27.530  1.00  0.00           O
ATOM   1406  C   ASP A  98      62.300  48.890  27.760  1.00  0.00           C
ATOM   1407  O   ASP A  98      61.950  48.130  26.860  1.00  0.00           O
ATOM   1408  N   GLN A  99      62.680  48.280  28.890  1.00  0.00           N
ATOM   1409  HN  GLN A  99      63.010  48.890  29.610  1.00  0.00           H
ATOM   1410  CA  GLN A  99      62.970  46.890  29.060  1.00  0.00           C
ATOM   1411  HA  GLN A  99      62.920  46.320  28.140  1.00  0.00           H
ATOM   1412  CB  GLN A  99      64.370  46.770  29.700  1.00  0.00           C
ATOM   1413  HB1 GLN A  99      64.440  47.220  30.710  1.00  0.00           H
ATOM   1414  HB2 GLN A  99      65.100  47.370  29.110  1.00  0.00           H
ATOM   1415  CG  GLN A  99      64.960  45.380  29.920  1.00  0.00           C
ATOM   1416  HG1 GLN A  99      64.370  44.900  30.730  1.00  0.00           H
ATOM   1417  HG2 GLN A  99      66.050  45.380  30.130  1.00  0.00           H
ATOM   1418  CD  GLN A  99      64.920  44.570  28.630  1.00  0.00           C
ATOM   1419  OE1 GLN A  99      64.980  44.940  27.460  1.00  0.00           O
ATOM   1420  NE2 GLN A  99      64.850  43.250  28.960  1.00  0.00           N
ATOM   1421 HE21 GLN A  99      64.810  43.060  29.940  1.00  0.00           H
ATOM   1422 HE22 GLN A  99      64.670  42.590  28.230  1.00  0.00           H
ATOM   1423  C   GLN A  99      61.940  46.310  29.960  1.00  0.00           C
ATOM   1424  O   GLN A  99      61.590  46.940  30.960  1.00  0.00           O
ATOM   1425  N   LEU A 100      61.340  45.180  29.530  1.00  0.00           N
ATOM   1426  HN  LEU A 100      61.700  44.750  28.710  1.00  0.00           H
ATOM   1427  CA  LEU A 100      60.260  44.530  30.210  1.00  0.00           C
ATOM   1428  HA  LEU A 100      59.560  45.270  30.570  1.00  0.00           H
ATOM   1429  CB  LEU A 100      59.490  43.580  29.270  1.00  0.00           C
ATOM   1430  HB1 LEU A 100      60.270  42.880  28.890  1.00  0.00           H
ATOM   1431  HB2 LEU A 100      59.020  44.150  28.440  1.00  0.00           H
ATOM   1432  CG  LEU A 100      58.380  42.710  29.870  1.00  0.00           C
ATOM   1433  HG  LEU A 100      58.850  41.870  30.420  1.00  0.00           H
ATOM   1434  CD1 LEU A 100      57.340  43.380  30.790  1.00  0.00           C
ATOM   1435 HD11 LEU A 100      57.840  43.780  31.700  1.00  0.00           H
ATOM   1436 HD12 LEU A 100      56.830  44.180  30.220  1.00  0.00           H
ATOM   1437 HD13 LEU A 100      56.640  42.610  31.170  1.00  0.00           H
ATOM   1438  CD2 LEU A 100      57.670  42.010  28.690  1.00  0.00           C
ATOM   1439 HD21 LEU A 100      56.810  41.470  29.140  1.00  0.00           H
ATOM   1440 HD22 LEU A 100      57.150  42.710  27.990  1.00  0.00           H
ATOM   1441 HD23 LEU A 100      58.250  41.240  28.130  1.00  0.00           H
ATOM   1442  C   LEU A 100      60.780  43.700  31.330  1.00  0.00           C
ATOM   1443  O   LEU A 100      61.530  42.760  31.080  1.00  0.00           O
ATOM   1444  N   GLY A 101      60.300  43.970  32.550  1.00  0.00           N
ATOM   1445  HN  GLY A 101      59.680  44.710  32.810  1.00  0.00           H
ATOM   1446  CA  GLY A 101      60.630  43.130  33.670  1.00  0.00           C
ATOM   1447  HA1 GLY A 101      61.390  42.440  33.340  1.00  0.00           H
ATOM   1448  HA2 GLY A 101      60.930  43.810  34.460  1.00  0.00           H
ATOM   1449  C   GLY A 101      59.440  42.340  34.090  1.00  0.00           C
ATOM   1450  O   GLY A 101      58.370  42.900  34.310  1.00  0.00           O
ATOM   1451  N   LYS A 102      59.670  41.050  34.370  1.00  0.00           N
ATOM   1452  HN  LYS A 102      60.560  40.600  34.420  1.00  0.00           H
ATOM   1453  CA  LYS A 102      58.670  40.130  34.840  1.00  0.00           C
ATOM   1454  HA  LYS A 102      57.690  40.550  34.950  1.00  0.00           H
ATOM   1455  CB  LYS A 102      58.200  39.090  33.810  1.00  0.00           C
ATOM   1456  HB1 LYS A 102      57.470  38.360  34.210  1.00  0.00           H
ATOM   1457  HB2 LYS A 102      59.100  38.520  33.500  1.00  0.00           H
ATOM   1458  CG  LYS A 102      57.620  39.670  32.520  1.00  0.00           C
ATOM   1459  HG1 LYS A 102      58.410  40.300  32.050  1.00  0.00           H
ATOM   1460  HG2 LYS A 102      56.720  40.290  32.720  1.00  0.00           H
ATOM   1461  CD  LYS A 102      57.230  38.580  31.520  1.00  0.00           C
ATOM   1462  HD1 LYS A 102      56.840  37.650  31.990  1.00  0.00           H
ATOM   1463  HD2 LYS A 102      56.440  38.900  30.820  1.00  0.00           H
ATOM   1464  CE  LYS A 102      58.350  37.860  30.760  1.00  0.00           C
ATOM   1465  HE1 LYS A 102      58.920  37.120  31.350  1.00  0.00           H
ATOM   1466  HE2 LYS A 102      58.970  38.730  30.460  1.00  0.00           H
ATOM   1467  NZ  LYS A 102      57.870  37.230  29.500  1.00  0.00           N
ATOM   1468  HZ1 LYS A 102      58.720  37.110  28.920  1.00  0.00           H
ATOM   1469  HZ2 LYS A 102      57.460  36.300  29.730  1.00  0.00           H
ATOM   1470  HZ3 LYS A 102      57.200  37.810  28.960  1.00  0.00           H
ATOM   1471  C   LYS A 102      58.930  39.510  36.170  1.00  0.00           C
ATOM   1472  O   LYS A 102      60.080  39.260  36.520  1.00  0.00           O
ATOM   1473  N   ASN A 103      57.870  39.200  36.930  1.00  0.00           N
ATOM   1474  HN  ASN A 103      57.010  39.670  36.720  1.00  0.00           H
ATOM   1475  CA  ASN A 103      57.800  38.160  37.910  1.00  0.00           C
ATOM   1476  HA  ASN A 103      58.620  38.290  38.600  1.00  0.00           H
ATOM   1477  CB  ASN A 103      56.500  38.290  38.710  1.00  0.00           C
ATOM   1478  HB1 ASN A 103      56.060  37.490  39.340  1.00  0.00           H
ATOM   1479  HB2 ASN A 103      55.780  38.360  37.860  1.00  0.00           H
ATOM   1480  CG  ASN A 103      56.440  39.700  39.280  1.00  0.00           C
ATOM   1481  OD1 ASN A 103      55.500  40.460  39.080  1.00  0.00           O
ATOM   1482  ND2 ASN A 103      57.430  39.950  40.180  1.00  0.00           N
ATOM   1483 HD21 ASN A 103      58.270  39.410  40.110  1.00  0.00           H
ATOM   1484 HD22 ASN A 103      57.700  40.900  40.290  1.00  0.00           H
ATOM   1485  C   ASN A 103      57.910  36.840  37.230  1.00  0.00           C
ATOM   1486  O   ASN A 103      57.400  36.650  36.120  1.00  0.00           O
ATOM   1487  N   GLU A 104      58.590  35.810  37.770  1.00  0.00           N
ATOM   1488  HN  GLU A 104      59.050  35.830  38.650  1.00  0.00           H
ATOM   1489  CA  GLU A 104      58.540  34.490  37.210  1.00  0.00           C
ATOM   1490  HA  GLU A 104      58.470  34.610  36.140  1.00  0.00           H
ATOM   1491  CB  GLU A 104      59.790  33.660  37.550  1.00  0.00           C
ATOM   1492  HB1 GLU A 104      59.580  32.580  37.370  1.00  0.00           H
ATOM   1493  HB2 GLU A 104      59.840  33.800  38.650  1.00  0.00           H
ATOM   1494  CG  GLU A 104      61.040  34.060  36.770  1.00  0.00           C
ATOM   1495  HG1 GLU A 104      61.940  33.490  37.090  1.00  0.00           H
ATOM   1496  HG2 GLU A 104      61.280  35.150  36.810  1.00  0.00           H
ATOM   1497  CD  GLU A 104      60.880  33.750  35.290  1.00  0.00           C
ATOM   1498  OE1 GLU A 104      60.720  34.660  34.430  1.00  0.00           O
ATOM   1499  OE2 GLU A 104      61.130  32.560  34.940  1.00  0.00           O
ATOM   1500  C   GLU A 104      57.230  33.860  37.560  1.00  0.00           C
ATOM   1501  O   GLU A 104      56.530  34.290  38.470  1.00  0.00           O
ATOM   1502  N   GLU A 105      56.770  32.870  36.780  1.00  0.00           N
ATOM   1503  HN  GLU A 105      57.380  32.540  36.060  1.00  0.00           H
ATOM   1504  CA  GLU A 105      55.530  32.180  36.950  1.00  0.00           C
ATOM   1505  HA  GLU A 105      54.940  32.720  37.680  1.00  0.00           H
ATOM   1506  CB  GLU A 105      54.680  32.220  35.660  1.00  0.00           C
ATOM   1507  HB1 GLU A 105      54.260  33.240  35.540  1.00  0.00           H
ATOM   1508  HB2 GLU A 105      53.780  31.580  35.770  1.00  0.00           H
ATOM   1509  CG  GLU A 105      55.530  31.790  34.460  1.00  0.00           C
ATOM   1510  HG1 GLU A 105      55.870  30.740  34.360  1.00  0.00           H
ATOM   1511  HG2 GLU A 105      56.350  32.540  34.440  1.00  0.00           H
ATOM   1512  CD  GLU A 105      54.790  32.230  33.210  1.00  0.00           C
ATOM   1513  OE1 GLU A 105      55.150  33.190  32.470  1.00  0.00           O
ATOM   1514  OE2 GLU A 105      53.870  31.520  32.720  1.00  0.00           O
ATOM   1515  C   GLU A 105      55.640  30.780  37.440  1.00  0.00           C
ATOM   1516  O   GLU A 105      54.720  30.250  38.060  1.00  0.00           O
ATOM   1517  N   GLY A 106      56.790  30.130  37.210  1.00  0.00           N
ATOM   1518  HN  GLY A 106      57.420  30.580  36.570  1.00  0.00           H
ATOM   1519  CA  GLY A 106      57.030  28.810  37.700  1.00  0.00           C
ATOM   1520  HA1 GLY A 106      57.680  28.920  38.560  1.00  0.00           H
ATOM   1521  HA2 GLY A 106      56.070  28.400  37.990  1.00  0.00           H
ATOM   1522  C   GLY A 106      57.830  27.890  36.850  1.00  0.00           C
ATOM   1523  O   GLY A 106      57.330  26.870  36.380  1.00  0.00           O
ATOM   1524  N   ALA A 107      59.140  28.180  36.690  1.00  0.00           N
ATOM   1525  HN  ALA A 107      59.490  29.020  37.090  1.00  0.00           H
ATOM   1526  CA  ALA A 107      60.030  27.350  35.940  1.00  0.00           C
ATOM   1527  HA  ALA A 107      59.670  27.180  34.940  1.00  0.00           H
ATOM   1528  CB  ALA A 107      61.290  28.220  35.850  1.00  0.00           C
ATOM   1529  HB1 ALA A 107      61.440  28.590  36.890  1.00  0.00           H
ATOM   1530  HB2 ALA A 107      62.240  27.740  35.540  1.00  0.00           H
ATOM   1531  HB3 ALA A 107      61.090  29.060  35.150  1.00  0.00           H
ATOM   1532  C   ALA A 107      60.170  25.980  36.520  1.00  0.00           C
ATOM   1533  O   ALA A 107      59.790  25.820  37.670  1.00  0.00           O
ATOM   1534  N   PRO A 108      60.720  24.990  35.870  1.00  0.00           N
ATOM   1535  CD  PRO A 108      61.150  25.090  34.490  1.00  0.00           C
ATOM   1536  HD1 PRO A 108      60.310  24.610  33.940  1.00  0.00           H
ATOM   1537  HD2 PRO A 108      61.350  26.100  34.050  1.00  0.00           H
ATOM   1538  CA  PRO A 108      61.200  23.820  36.540  1.00  0.00           C
ATOM   1539  HA  PRO A 108      60.390  23.320  37.050  1.00  0.00           H
ATOM   1540  CB  PRO A 108      61.780  23.010  35.380  1.00  0.00           C
ATOM   1541  HB1 PRO A 108      60.980  22.420  34.880  1.00  0.00           H
ATOM   1542  HB2 PRO A 108      62.590  22.310  35.700  1.00  0.00           H
ATOM   1543  CG  PRO A 108      62.320  24.090  34.440  1.00  0.00           C
ATOM   1544  HG1 PRO A 108      62.600  23.630  33.460  1.00  0.00           H
ATOM   1545  HG2 PRO A 108      63.250  24.540  34.850  1.00  0.00           H
ATOM   1546  C   PRO A 108      62.200  24.070  37.610  1.00  0.00           C
ATOM   1547  O   PRO A 108      62.900  25.080  37.520  1.00  0.00           O
ATOM   1548  N   GLN A 109      62.340  23.280  38.690  1.00  0.00           N
ATOM   1549  HN  GLN A 109      61.770  22.470  38.750  1.00  0.00           H
ATOM   1550  CA  GLN A 109      63.160  23.540  39.830  1.00  0.00           C
ATOM   1551  HA  GLN A 109      63.530  24.560  39.780  1.00  0.00           H
ATOM   1552  CB  GLN A 109      62.370  23.350  41.130  1.00  0.00           C
ATOM   1553  HB1 GLN A 109      62.010  22.310  41.310  1.00  0.00           H
ATOM   1554  HB2 GLN A 109      61.420  23.920  41.010  1.00  0.00           H
ATOM   1555  CG  GLN A 109      63.160  23.810  42.360  1.00  0.00           C
ATOM   1556  HG1 GLN A 109      63.850  24.600  41.990  1.00  0.00           H
ATOM   1557  HG2 GLN A 109      63.840  23.010  42.740  1.00  0.00           H
ATOM   1558  CD  GLN A 109      62.400  24.340  43.560  1.00  0.00           C
ATOM   1559  OE1 GLN A 109      62.600  23.800  44.650  1.00  0.00           O
ATOM   1560  NE2 GLN A 109      61.460  25.300  43.360  1.00  0.00           N
ATOM   1561 HE21 GLN A 109      61.360  25.650  42.430  1.00  0.00           H
ATOM   1562 HE22 GLN A 109      60.790  25.570  44.060  1.00  0.00           H
ATOM   1563  C   GLN A 109      64.300  22.580  39.870  1.00  0.00           C
ATOM   1564  O   GLN A 109      65.250  22.730  40.640  1.00  0.00           O
ATOM   1565  N   GLU A 110      64.290  21.700  38.860  1.00  0.00           N
ATOM   1566  HN  GLU A 110      63.430  21.660  38.360  1.00  0.00           H
ATOM   1567  CA  GLU A 110      65.260  20.720  38.470  1.00  0.00           C
ATOM   1568  HA  GLU A 110      65.750  20.290  39.330  1.00  0.00           H
ATOM   1569  CB  GLU A 110      64.610  19.600  37.640  1.00  0.00           C
ATOM   1570  HB1 GLU A 110      65.290  18.730  37.750  1.00  0.00           H
ATOM   1571  HB2 GLU A 110      64.350  19.750  36.570  1.00  0.00           H
ATOM   1572  CG  GLU A 110      63.370  18.990  38.290  1.00  0.00           C
ATOM   1573  HG1 GLU A 110      63.360  18.800  39.380  1.00  0.00           H
ATOM   1574  HG2 GLU A 110      63.220  17.940  37.960  1.00  0.00           H
ATOM   1575  CD  GLU A 110      62.150  19.710  37.710  1.00  0.00           C
ATOM   1576  OE1 GLU A 110      61.700  19.440  36.560  1.00  0.00           O
ATOM   1577  OE2 GLU A 110      61.620  20.610  38.410  1.00  0.00           O
ATOM   1578  C   GLU A 110      66.350  21.400  37.720  1.00  0.00           C
ATOM   1579  O   GLU A 110      67.490  20.970  37.520  1.00  0.00           O
ATOM   1580  N   GLY A 111      66.070  22.580  37.140  1.00  0.00           N
ATOM   1581  HN  GLY A 111      65.140  22.930  37.220  1.00  0.00           H
ATOM   1582  CA  GLY A 111      67.060  23.370  36.470  1.00  0.00           C
ATOM   1583  HA1 GLY A 111      67.750  22.720  35.960  1.00  0.00           H
ATOM   1584  HA2 GLY A 111      66.620  23.940  35.670  1.00  0.00           H
ATOM   1585  C   GLY A 111      67.820  24.280  37.380  1.00  0.00           C
ATOM   1586  O   GLY A 111      67.320  25.340  37.740  1.00  0.00           O
ATOM   1587  N   ILE A 112      69.000  23.780  37.790  1.00  0.00           N
ATOM   1588  HN  ILE A 112      69.220  22.820  37.610  1.00  0.00           H
ATOM   1589  CA  ILE A 112      69.940  24.490  38.600  1.00  0.00           C
ATOM   1590  HA  ILE A 112      69.340  24.860  39.410  1.00  0.00           H
ATOM   1591  CB  ILE A 112      70.960  23.490  39.050  1.00  0.00           C
ATOM   1592  HB  ILE A 112      71.710  23.230  38.260  1.00  0.00           H
ATOM   1593  CG2 ILE A 112      71.930  24.160  40.040  1.00  0.00           C
ATOM   1594 HG21 ILE A 112      71.480  24.260  41.050  1.00  0.00           H
ATOM   1595 HG22 ILE A 112      72.820  23.500  40.160  1.00  0.00           H
ATOM   1596 HG23 ILE A 112      72.330  25.160  39.750  1.00  0.00           H
ATOM   1597  CG1 ILE A 112      70.350  22.180  39.570  1.00  0.00           C
ATOM   1598 HG11 ILE A 112      70.120  21.660  38.620  1.00  0.00           H
ATOM   1599 HG12 ILE A 112      69.370  22.340  40.070  1.00  0.00           H
ATOM   1600  CD  ILE A 112      71.200  21.310  40.500  1.00  0.00           C
ATOM   1601  HD1 ILE A 112      72.200  21.070  40.080  1.00  0.00           H
ATOM   1602  HD2 ILE A 112      71.460  21.850  41.440  1.00  0.00           H
ATOM   1603  HD3 ILE A 112      70.600  20.400  40.730  1.00  0.00           H
ATOM   1604  C   ILE A 112      70.520  25.640  37.850  1.00  0.00           C
ATOM   1605  O   ILE A 112      70.780  25.560  36.650  1.00  0.00           O
ATOM   1606  N   LEU A 113      70.720  26.760  38.570  1.00  0.00           N
ATOM   1607  HN  LEU A 113      70.310  26.750  39.480  1.00  0.00           H
ATOM   1608  CA  LEU A 113      71.390  27.970  38.210  1.00  0.00           C
ATOM   1609  HA  LEU A 113      71.500  28.030  37.140  1.00  0.00           H
ATOM   1610  CB  LEU A 113      70.510  29.190  38.540  1.00  0.00           C
ATOM   1611  HB1 LEU A 113      71.070  30.090  38.200  1.00  0.00           H
ATOM   1612  HB2 LEU A 113      70.380  29.270  39.640  1.00  0.00           H
ATOM   1613  CG  LEU A 113      69.170  29.230  37.790  1.00  0.00           C
ATOM   1614  HG  LEU A 113      68.570  28.390  38.210  1.00  0.00           H
ATOM   1615  CD1 LEU A 113      68.490  30.560  38.170  1.00  0.00           C
ATOM   1616 HD11 LEU A 113      69.250  31.310  37.870  1.00  0.00           H
ATOM   1617 HD12 LEU A 113      67.490  30.690  37.710  1.00  0.00           H
ATOM   1618 HD13 LEU A 113      68.340  30.540  39.270  1.00  0.00           H
ATOM   1619  CD2 LEU A 113      69.380  29.160  36.270  1.00  0.00           C
ATOM   1620 HD21 LEU A 113      70.080  29.940  35.900  1.00  0.00           H
ATOM   1621 HD22 LEU A 113      69.820  28.160  36.050  1.00  0.00           H
ATOM   1622 HD23 LEU A 113      68.410  29.290  35.740  1.00  0.00           H
ATOM   1623  C   LEU A 113      72.700  28.120  38.920  1.00  0.00           C
ATOM   1624  O   LEU A 113      72.870  27.790  40.090  1.00  0.00           O
ATOM   1625  N   GLU A 114      73.660  28.710  38.190  1.00  0.00           N
ATOM   1626  HN  GLU A 114      73.480  29.000  37.260  1.00  0.00           H
ATOM   1627  CA  GLU A 114      74.920  29.070  38.770  1.00  0.00           C
ATOM   1628  HA  GLU A 114      75.170  28.400  39.570  1.00  0.00           H
ATOM   1629  CB  GLU A 114      76.020  28.890  37.720  1.00  0.00           C
ATOM   1630  HB1 GLU A 114      75.760  28.010  37.090  1.00  0.00           H
ATOM   1631  HB2 GLU A 114      76.930  28.750  38.340  1.00  0.00           H
ATOM   1632  CG  GLU A 114      76.150  29.970  36.640  1.00  0.00           C
ATOM   1633  HG1 GLU A 114      76.810  30.810  36.970  1.00  0.00           H
ATOM   1634  HG2 GLU A 114      75.200  30.350  36.200  1.00  0.00           H
ATOM   1635  CD  GLU A 114      76.870  29.420  35.420  1.00  0.00           C
ATOM   1636  OE1 GLU A 114      76.220  28.790  34.550  1.00  0.00           O
ATOM   1637  OE2 GLU A 114      78.110  29.630  35.320  1.00  0.00           O
ATOM   1638  C   GLU A 114      75.020  30.520  39.110  1.00  0.00           C
ATOM   1639  O   GLU A 114      76.030  31.000  39.630  1.00  0.00           O
ATOM   1640  N   ASP A 115      73.930  31.270  38.870  1.00  0.00           N
ATOM   1641  HN  ASP A 115      73.180  30.920  38.330  1.00  0.00           H
ATOM   1642  CA  ASP A 115      73.600  32.570  39.370  1.00  0.00           C
ATOM   1643  HA  ASP A 115      74.400  33.200  39.030  1.00  0.00           H
ATOM   1644  CB  ASP A 115      72.210  32.960  38.830  1.00  0.00           C
ATOM   1645  HB1 ASP A 115      71.420  32.350  39.340  1.00  0.00           H
ATOM   1646  HB2 ASP A 115      72.110  32.730  37.750  1.00  0.00           H
ATOM   1647  CG  ASP A 115      71.840  34.430  38.980  1.00  0.00           C
ATOM   1648  OD1 ASP A 115      72.810  35.220  39.130  1.00  0.00           O
ATOM   1649  OD2 ASP A 115      70.650  34.780  38.790  1.00  0.00           O
ATOM   1650  C   ASP A 115      73.620  32.670  40.860  1.00  0.00           C
ATOM   1651  O   ASP A 115      73.410  31.700  41.590  1.00  0.00           O
ATOM   1652  N   MET A 116      73.780  33.900  41.370  1.00  0.00           N
ATOM   1653  HN  MET A 116      73.880  34.650  40.720  1.00  0.00           H
ATOM   1654  CA  MET A 116      73.680  34.190  42.770  1.00  0.00           C
ATOM   1655  HA  MET A 116      73.180  33.400  43.310  1.00  0.00           H
ATOM   1656  CB  MET A 116      74.970  34.280  43.610  1.00  0.00           C
ATOM   1657  HB1 MET A 116      74.690  34.640  44.620  1.00  0.00           H
ATOM   1658  HB2 MET A 116      75.660  35.060  43.230  1.00  0.00           H
ATOM   1659  CG  MET A 116      75.780  33.010  43.890  1.00  0.00           C
ATOM   1660  HG1 MET A 116      76.220  32.570  42.970  1.00  0.00           H
ATOM   1661  HG2 MET A 116      75.070  32.340  44.430  1.00  0.00           H
ATOM   1662  SD  MET A 116      77.090  33.250  45.130  1.00  0.00           S
ATOM   1663  CE  MET A 116      77.780  31.580  45.300  1.00  0.00           C
ATOM   1664  HE1 MET A 116      77.900  31.160  44.270  1.00  0.00           H
ATOM   1665  HE2 MET A 116      78.760  31.540  45.810  1.00  0.00           H
ATOM   1666  HE3 MET A 116      77.170  30.920  45.950  1.00  0.00           H
ATOM   1667  C   MET A 116      72.850  35.400  43.040  1.00  0.00           C
ATOM   1668  O   MET A 116      73.390  36.440  42.640  1.00  0.00           O
ATOM   1669  N   PRO A 117      71.730  35.420  43.690  1.00  0.00           N
ATOM   1670  CD  PRO A 117      71.200  34.210  44.290  1.00  0.00           C
ATOM   1671  HD1 PRO A 117      71.140  33.370  43.560  1.00  0.00           H
ATOM   1672  HD2 PRO A 117      71.880  34.070  45.160  1.00  0.00           H
ATOM   1673  CA  PRO A 117      71.000  36.600  44.070  1.00  0.00           C
ATOM   1674  HA  PRO A 117      71.020  37.150  43.140  1.00  0.00           H
ATOM   1675  CB  PRO A 117      69.600  36.080  44.400  1.00  0.00           C
ATOM   1676  HB1 PRO A 117      68.840  36.160  43.600  1.00  0.00           H
ATOM   1677  HB2 PRO A 117      69.190  36.610  45.290  1.00  0.00           H
ATOM   1678  CG  PRO A 117      69.810  34.610  44.810  1.00  0.00           C
ATOM   1679  HG1 PRO A 117      69.110  33.880  44.360  1.00  0.00           H
ATOM   1680  HG2 PRO A 117      69.840  34.420  45.910  1.00  0.00           H
ATOM   1681  C   PRO A 117      71.740  37.430  45.060  1.00  0.00           C
ATOM   1682  O   PRO A 117      72.150  36.950  46.120  1.00  0.00           O
ATOM   1683  N   VAL A 118      71.940  38.740  44.830  1.00  0.00           N
ATOM   1684  HN  VAL A 118      71.680  39.170  43.970  1.00  0.00           H
ATOM   1685  CA  VAL A 118      72.540  39.700  45.700  1.00  0.00           C
ATOM   1686  HA  VAL A 118      73.500  39.270  45.960  1.00  0.00           H
ATOM   1687  CB  VAL A 118      72.960  40.950  44.990  1.00  0.00           C
ATOM   1688  HB  VAL A 118      72.130  41.400  44.400  1.00  0.00           H
ATOM   1689  CG1 VAL A 118      73.560  41.980  45.950  1.00  0.00           C
ATOM   1690 HG11 VAL A 118      74.370  41.510  46.550  1.00  0.00           H
ATOM   1691 HG12 VAL A 118      73.980  42.890  45.460  1.00  0.00           H
ATOM   1692 HG13 VAL A 118      72.720  42.210  46.650  1.00  0.00           H
ATOM   1693  CG2 VAL A 118      74.040  40.610  43.950  1.00  0.00           C
ATOM   1694 HG21 VAL A 118      73.860  39.680  43.380  1.00  0.00           H
ATOM   1695 HG22 VAL A 118      74.170  41.450  43.230  1.00  0.00           H
ATOM   1696 HG23 VAL A 118      74.990  40.420  44.500  1.00  0.00           H
ATOM   1697  C   VAL A 118      71.790  39.890  46.970  1.00  0.00           C
ATOM   1698  O   VAL A 118      70.580  40.140  47.020  1.00  0.00           O
ATOM   1699  N   ASP A 119      72.520  39.920  48.100  1.00  0.00           N
ATOM   1700  HN  ASP A 119      73.510  39.820  48.020  1.00  0.00           H
ATOM   1701  CA  ASP A 119      72.060  40.260  49.410  1.00  0.00           C
ATOM   1702  HA  ASP A 119      71.210  39.610  49.540  1.00  0.00           H
ATOM   1703  CB  ASP A 119      73.050  39.690  50.430  1.00  0.00           C
ATOM   1704  HB1 ASP A 119      73.060  38.580  50.360  1.00  0.00           H
ATOM   1705  HB2 ASP A 119      72.780  40.030  51.460  1.00  0.00           H
ATOM   1706  CG  ASP A 119      74.490  40.130  50.200  1.00  0.00           C
ATOM   1707  OD1 ASP A 119      75.120  40.080  49.110  1.00  0.00           O
ATOM   1708  OD2 ASP A 119      75.070  40.460  51.260  1.00  0.00           O
ATOM   1709  C   ASP A 119      71.650  41.680  49.640  1.00  0.00           C
ATOM   1710  O   ASP A 119      72.150  42.680  49.140  1.00  0.00           O
ATOM   1711  N   PRO A 120      70.690  41.930  50.480  1.00  0.00           N
ATOM   1712  CD  PRO A 120      69.890  40.960  51.220  1.00  0.00           C
ATOM   1713  HD1 PRO A 120      69.470  40.170  50.550  1.00  0.00           H
ATOM   1714  HD2 PRO A 120      70.570  40.390  51.880  1.00  0.00           H
ATOM   1715  CA  PRO A 120      70.180  43.260  50.660  1.00  0.00           C
ATOM   1716  HA  PRO A 120      70.280  43.930  49.830  1.00  0.00           H
ATOM   1717  CB  PRO A 120      68.740  43.070  51.130  1.00  0.00           C
ATOM   1718  HB1 PRO A 120      68.250  42.870  50.150  1.00  0.00           H
ATOM   1719  HB2 PRO A 120      68.310  43.910  51.720  1.00  0.00           H
ATOM   1720  CG  PRO A 120      68.790  41.770  51.930  1.00  0.00           C
ATOM   1721  HG1 PRO A 120      67.840  41.240  52.130  1.00  0.00           H
ATOM   1722  HG2 PRO A 120      69.150  42.100  52.930  1.00  0.00           H
ATOM   1723  C   PRO A 120      71.000  44.000  51.670  1.00  0.00           C
ATOM   1724  O   PRO A 120      71.630  43.390  52.530  1.00  0.00           O
ATOM   1725  N   ASP A 121      71.080  45.340  51.670  1.00  0.00           N
ATOM   1726  HN  ASP A 121      70.610  45.960  51.040  1.00  0.00           H
ATOM   1727  CA  ASP A 121      71.860  46.000  52.670  1.00  0.00           C
ATOM   1728  HA  ASP A 121      72.460  45.310  53.240  1.00  0.00           H
ATOM   1729  CB  ASP A 121      72.980  46.810  52.000  1.00  0.00           C
ATOM   1730  HB1 ASP A 121      73.460  46.210  51.190  1.00  0.00           H
ATOM   1731  HB2 ASP A 121      73.770  47.010  52.760  1.00  0.00           H
ATOM   1732  CG  ASP A 121      72.400  48.090  51.430  1.00  0.00           C
ATOM   1733  OD1 ASP A 121      72.720  49.190  51.940  1.00  0.00           O
ATOM   1734  OD2 ASP A 121      71.600  48.100  50.450  1.00  0.00           O
ATOM   1735  C   ASP A 121      70.920  46.620  53.640  1.00  0.00           C
ATOM   1736  O   ASP A 121      71.370  47.070  54.700  1.00  0.00           O
ATOM   1737  N   ASN A 122      69.610  46.680  53.350  1.00  0.00           N
ATOM   1738  HN  ASN A 122      69.380  46.310  52.450  1.00  0.00           H
ATOM   1739  CA  ASN A 122      68.630  47.340  54.150  1.00  0.00           C
ATOM   1740  HA  ASN A 122      69.040  48.340  54.190  1.00  0.00           H
ATOM   1741  CB  ASN A 122      67.310  47.490  53.380  1.00  0.00           C
ATOM   1742  HB1 ASN A 122      66.670  46.590  53.470  1.00  0.00           H
ATOM   1743  HB2 ASN A 122      67.620  47.540  52.310  1.00  0.00           H
ATOM   1744  CG  ASN A 122      66.500  48.740  53.700  1.00  0.00           C
ATOM   1745  OD1 ASN A 122      66.960  49.640  54.390  1.00  0.00           O
ATOM   1746  ND2 ASN A 122      65.180  48.740  53.370  1.00  0.00           N
ATOM   1747 HD21 ASN A 122      64.820  48.120  52.670  1.00  0.00           H
ATOM   1748 HD22 ASN A 122      64.590  49.440  53.760  1.00  0.00           H
ATOM   1749  C   ASN A 122      68.470  46.840  55.550  1.00  0.00           C
ATOM   1750  O   ASN A 122      68.310  45.640  55.760  1.00  0.00           O
ATOM   1751  N   GLU A 123      68.210  47.800  56.460  1.00  0.00           N
ATOM   1752  HN  GLU A 123      68.360  48.760  56.250  1.00  0.00           H
ATOM   1753  CA  GLU A 123      67.600  47.810  57.750  1.00  0.00           C
ATOM   1754  HA  GLU A 123      68.030  47.090  58.430  1.00  0.00           H
ATOM   1755  CB  GLU A 123      67.580  49.230  58.360  1.00  0.00           C
ATOM   1756  HB1 GLU A 123      66.780  49.410  59.100  1.00  0.00           H
ATOM   1757  HB2 GLU A 123      67.340  49.850  57.470  1.00  0.00           H
ATOM   1758  CG  GLU A 123      68.950  49.590  58.930  1.00  0.00           C
ATOM   1759  HG1 GLU A 123      69.730  48.940  58.470  1.00  0.00           H
ATOM   1760  HG2 GLU A 123      69.150  49.310  59.980  1.00  0.00           H
ATOM   1761  CD  GLU A 123      69.480  51.000  58.660  1.00  0.00           C
ATOM   1762  OE1 GLU A 123      69.640  51.340  57.460  1.00  0.00           O
ATOM   1763  OE2 GLU A 123      69.750  51.750  59.630  1.00  0.00           O
ATOM   1764  C   GLU A 123      66.170  47.390  57.680  1.00  0.00           C
ATOM   1765  O   GLU A 123      65.530  47.390  56.640  1.00  0.00           O
ATOM   1766  N   ALA A 124      65.660  47.000  58.870  1.00  0.00           N
ATOM   1767  HN  ALA A 124      66.310  46.850  59.610  1.00  0.00           H
ATOM   1768  CA  ALA A 124      64.300  46.680  59.150  1.00  0.00           C
ATOM   1769  HA  ALA A 124      64.080  45.950  58.380  1.00  0.00           H
ATOM   1770  CB  ALA A 124      64.170  45.960  60.500  1.00  0.00           C
ATOM   1771  HB1 ALA A 124      63.140  45.740  60.880  1.00  0.00           H
ATOM   1772  HB2 ALA A 124      64.760  45.030  60.590  1.00  0.00           H
ATOM   1773  HB3 ALA A 124      64.680  46.640  61.220  1.00  0.00           H
ATOM   1774  C   ALA A 124      63.360  47.830  59.030  1.00  0.00           C
ATOM   1775  O   ALA A 124      63.660  48.900  59.580  1.00  0.00           O
ATOM   1776  N   TYR A 125      62.270  47.610  58.280  1.00  0.00           N
ATOM   1777  HN  TYR A 125      62.020  46.680  58.000  1.00  0.00           H
ATOM   1778  CA  TYR A 125      61.300  48.640  58.080  1.00  0.00           C
ATOM   1779  HA  TYR A 125      61.800  49.540  57.780  1.00  0.00           H
ATOM   1780  CB  TYR A 125      60.460  48.200  56.860  1.00  0.00           C
ATOM   1781  HB1 TYR A 125      59.800  47.340  57.090  1.00  0.00           H
ATOM   1782  HB2 TYR A 125      61.040  47.930  55.960  1.00  0.00           H
ATOM   1783  CG  TYR A 125      59.600  49.320  56.380  1.00  0.00           C
ATOM   1784  CD1 TYR A 125      60.070  50.240  55.480  1.00  0.00           C
ATOM   1785  HD1 TYR A 125      61.090  50.160  55.130  1.00  0.00           H
ATOM   1786  CE1 TYR A 125      59.280  51.280  55.050  1.00  0.00           C
ATOM   1787  HE1 TYR A 125      59.580  52.070  54.370  1.00  0.00           H
ATOM   1788  CZ  TYR A 125      58.080  51.550  55.670  1.00  0.00           C
ATOM   1789  OH  TYR A 125      57.440  52.790  55.530  1.00  0.00           O
ATOM   1790  HH  TYR A 125      56.560  52.680  55.900  1.00  0.00           H
ATOM   1791  CD2 TYR A 125      58.330  49.500  56.880  1.00  0.00           C
ATOM   1792  HD2 TYR A 125      57.970  48.740  57.560  1.00  0.00           H
ATOM   1793  CE2 TYR A 125      57.570  50.580  56.510  1.00  0.00           C
ATOM   1794  HE2 TYR A 125      56.650  50.720  57.050  1.00  0.00           H
ATOM   1795  C   TYR A 125      60.470  48.970  59.270  1.00  0.00           C
ATOM   1796  O   TYR A 125      59.920  48.080  59.910  1.00  0.00           O
ATOM   1797  N   GLU A 126      60.440  50.240  59.730  1.00  0.00           N
ATOM   1798  HN  GLU A 126      60.950  50.960  59.270  1.00  0.00           H
ATOM   1799  CA  GLU A 126      59.660  50.610  60.870  1.00  0.00           C
ATOM   1800  HA  GLU A 126      59.110  49.770  61.290  1.00  0.00           H
ATOM   1801  CB  GLU A 126      60.430  51.300  62.000  1.00  0.00           C
ATOM   1802  HB1 GLU A 126      60.820  52.280  61.650  1.00  0.00           H
ATOM   1803  HB2 GLU A 126      61.200  50.550  62.280  1.00  0.00           H
ATOM   1804  CG  GLU A 126      59.650  51.560  63.290  1.00  0.00           C
ATOM   1805  HG1 GLU A 126      59.240  50.660  63.780  1.00  0.00           H
ATOM   1806  HG2 GLU A 126      58.850  52.330  63.170  1.00  0.00           H
ATOM   1807  CD  GLU A 126      60.650  52.240  64.210  1.00  0.00           C
ATOM   1808  OE1 GLU A 126      60.400  53.410  64.590  1.00  0.00           O
ATOM   1809  OE2 GLU A 126      61.690  51.580  64.490  1.00  0.00           O
ATOM   1810  C   GLU A 126      58.590  51.490  60.320  1.00  0.00           C
ATOM   1811  O   GLU A 126      58.730  52.210  59.330  1.00  0.00           O
ATOM   1812  N   MET A 127      57.460  51.560  61.050  1.00  0.00           N
ATOM   1813  HN  MET A 127      57.360  51.140  61.940  1.00  0.00           H
ATOM   1814  CA  MET A 127      56.340  52.400  60.770  1.00  0.00           C
ATOM   1815  HA  MET A 127      56.040  51.990  59.820  1.00  0.00           H
ATOM   1816  CB  MET A 127      55.230  52.120  61.800  1.00  0.00           C
ATOM   1817  HB1 MET A 127      55.410  52.720  62.720  1.00  0.00           H
ATOM   1818  HB2 MET A 127      55.210  51.030  62.030  1.00  0.00           H
ATOM   1819  CG  MET A 127      53.860  52.570  61.300  1.00  0.00           C
ATOM   1820  HG1 MET A 127      53.740  53.660  61.100  1.00  0.00           H
ATOM   1821  HG2 MET A 127      53.170  52.320  62.130  1.00  0.00           H
ATOM   1822  SD  MET A 127      53.380  51.630  59.830  1.00  0.00           S
ATOM   1823  CE  MET A 127      51.790  52.500  59.730  1.00  0.00           C
ATOM   1824  HE1 MET A 127      51.100  52.330  60.580  1.00  0.00           H
ATOM   1825  HE2 MET A 127      51.910  53.610  59.660  1.00  0.00           H
ATOM   1826  HE3 MET A 127      51.220  52.210  58.820  1.00  0.00           H
ATOM   1827  C   MET A 127      56.520  53.880  60.640  1.00  0.00           C
ATOM   1828  O   MET A 127      57.000  54.420  61.630  1.00  0.00           O
ATOM   1829  N   PRO A 128      56.400  54.550  59.530  1.00  0.00           N
ATOM   1830  CD  PRO A 128      55.990  53.880  58.300  1.00  0.00           C
ATOM   1831  HD1 PRO A 128      56.600  52.960  58.170  1.00  0.00           H
ATOM   1832  HD2 PRO A 128      54.940  53.530  58.350  1.00  0.00           H
ATOM   1833  CA  PRO A 128      56.340  55.970  59.380  1.00  0.00           C
ATOM   1834  HA  PRO A 128      57.380  56.230  59.530  1.00  0.00           H
ATOM   1835  CB  PRO A 128      55.750  56.250  58.000  1.00  0.00           C
ATOM   1836  HB1 PRO A 128      56.160  57.220  57.640  1.00  0.00           H
ATOM   1837  HB2 PRO A 128      54.670  56.490  58.010  1.00  0.00           H
ATOM   1838  CG  PRO A 128      56.110  54.970  57.220  1.00  0.00           C
ATOM   1839  HG1 PRO A 128      57.140  55.270  56.940  1.00  0.00           H
ATOM   1840  HG2 PRO A 128      55.460  54.810  56.340  1.00  0.00           H
ATOM   1841  C   PRO A 128      55.600  56.700  60.450  1.00  0.00           C
ATOM   1842  O   PRO A 128      54.600  56.220  60.980  1.00  0.00           O
ATOM   1843  N   SER A 129      56.070  57.930  60.720  1.00  0.00           N
ATOM   1844  HN  SER A 129      56.940  58.260  60.370  1.00  0.00           H
ATOM   1845  CA  SER A 129      55.370  58.960  61.430  1.00  0.00           C
ATOM   1846  HA  SER A 129      54.910  58.530  62.310  1.00  0.00           H
ATOM   1847  CB  SER A 129      56.210  60.140  61.950  1.00  0.00           C
ATOM   1848  HB1 SER A 129      56.970  59.680  62.620  1.00  0.00           H
ATOM   1849  HB2 SER A 129      55.610  60.900  62.480  1.00  0.00           H
ATOM   1850  OG  SER A 129      57.010  60.760  60.960  1.00  0.00           O
ATOM   1851  HG1 SER A 129      57.420  60.040  60.470  1.00  0.00           H
ATOM   1852  C   SER A 129      54.220  59.460  60.630  1.00  0.00           C
ATOM   1853  O   SER A 129      54.320  59.700  59.430  1.00  0.00           O
ATOM   1854  N   GLU A 130      53.080  59.650  61.320  1.00  0.00           N
ATOM   1855  HN  GLU A 130      52.910  59.240  62.210  1.00  0.00           H
ATOM   1856  CA  GLU A 130      52.020  60.460  60.800  1.00  0.00           C
ATOM   1857  HA  GLU A 130      51.290  60.280  61.580  1.00  0.00           H
ATOM   1858  CB  GLU A 130      52.390  61.960  60.790  1.00  0.00           C
ATOM   1859  HB1 GLU A 130      51.490  62.580  60.610  1.00  0.00           H
ATOM   1860  HB2 GLU A 130      53.140  62.160  60.000  1.00  0.00           H
ATOM   1861  CG  GLU A 130      52.940  62.540  62.100  1.00  0.00           C
ATOM   1862  HG1 GLU A 130      53.270  63.590  62.000  1.00  0.00           H
ATOM   1863  HG2 GLU A 130      53.830  61.920  62.330  1.00  0.00           H
ATOM   1864  CD  GLU A 130      52.000  62.380  63.280  1.00  0.00           C
ATOM   1865  OE1 GLU A 130      50.990  63.140  63.380  1.00  0.00           O
ATOM   1866  OE2 GLU A 130      52.240  61.550  64.190  1.00  0.00           O
ATOM   1867  C   GLU A 130      51.240  59.990  59.630  1.00  0.00           C
ATOM   1868  O   GLU A 130      50.730  60.770  58.830  1.00  0.00           O
ATOM   1869  N   GLU A 131      51.190  58.660  59.450  1.00  0.00           N
ATOM   1870  HN  GLU A 131      51.360  58.000  60.180  1.00  0.00           H
ATOM   1871  CA  GLU A 131      50.530  57.980  58.370  1.00  0.00           C
ATOM   1872  HA  GLU A 131      50.620  56.930  58.580  1.00  0.00           H
ATOM   1873  CB  GLU A 131      49.010  58.170  58.370  1.00  0.00           C
ATOM   1874  HB1 GLU A 131      48.540  57.710  57.470  1.00  0.00           H
ATOM   1875  HB2 GLU A 131      48.910  59.280  58.310  1.00  0.00           H
ATOM   1876  CG  GLU A 131      48.190  57.520  59.480  1.00  0.00           C
ATOM   1877  HG1 GLU A 131      47.080  57.560  59.390  1.00  0.00           H
ATOM   1878  HG2 GLU A 131      48.370  57.920  60.500  1.00  0.00           H
ATOM   1879  CD  GLU A 131      48.320  56.000  59.560  1.00  0.00           C
ATOM   1880  OE1 GLU A 131      48.970  55.490  60.510  1.00  0.00           O
ATOM   1881  OE2 GLU A 131      47.620  55.310  58.780  1.00  0.00           O
ATOM   1882  C   GLU A 131      51.170  58.130  57.030  1.00  0.00           C
ATOM   1883  O   GLU A 131      50.520  57.990  55.990  1.00  0.00           O
ATOM   1884  N   GLY A 132      52.470  58.470  57.020  1.00  0.00           N
ATOM   1885  HN  GLY A 132      52.980  58.750  57.830  1.00  0.00           H
ATOM   1886  CA  GLY A 132      53.100  58.750  55.770  1.00  0.00           C
ATOM   1887  HA1 GLY A 132      52.410  59.300  55.140  1.00  0.00           H
ATOM   1888  HA2 GLY A 132      54.020  59.260  56.020  1.00  0.00           H
ATOM   1889  C   GLY A 132      53.580  57.610  54.950  1.00  0.00           C
ATOM   1890  O   GLY A 132      54.800  57.490  54.860  1.00  0.00           O
ATOM   1891  N   TYR A 133      52.710  56.840  54.250  1.00  0.00           N
ATOM   1892  HN  TYR A 133      51.740  56.930  54.470  1.00  0.00           H
ATOM   1893  CA  TYR A 133      53.110  55.780  53.390  1.00  0.00           C
ATOM   1894  HA  TYR A 133      54.170  55.870  53.200  1.00  0.00           H
ATOM   1895  CB  TYR A 133      52.940  54.420  54.090  1.00  0.00           C
ATOM   1896  HB1 TYR A 133      53.700  54.440  54.900  1.00  0.00           H
ATOM   1897  HB2 TYR A 133      53.070  53.580  53.370  1.00  0.00           H
ATOM   1898  CG  TYR A 133      51.600  54.290  54.730  1.00  0.00           C
ATOM   1899  CD1 TYR A 133      51.440  54.280  56.100  1.00  0.00           C
ATOM   1900  HD1 TYR A 133      52.330  54.440  56.690  1.00  0.00           H
ATOM   1901  CE1 TYR A 133      50.200  54.270  56.690  1.00  0.00           C
ATOM   1902  HE1 TYR A 133      50.050  54.380  57.750  1.00  0.00           H
ATOM   1903  CZ  TYR A 133      49.100  54.160  55.860  1.00  0.00           C
ATOM   1904  OH  TYR A 133      47.840  54.240  56.490  1.00  0.00           O
ATOM   1905  HH  TYR A 133      47.960  54.510  57.400  1.00  0.00           H
ATOM   1906  CD2 TYR A 133      50.510  53.990  53.950  1.00  0.00           C
ATOM   1907  HD2 TYR A 133      50.520  53.780  52.890  1.00  0.00           H
ATOM   1908  CE2 TYR A 133      49.260  53.950  54.510  1.00  0.00           C
ATOM   1909  HE2 TYR A 133      48.400  53.770  53.890  1.00  0.00           H
ATOM   1910  C   TYR A 133      52.450  55.960  52.060  1.00  0.00           C
ATOM   1911  O   TYR A 133      52.630  55.220  51.100  1.00  0.00           O
ATOM   1912  N   GLN A 134      51.580  56.950  51.850  1.00  0.00           N
ATOM   1913  HN  GLN A 134      51.360  57.590  52.580  1.00  0.00           H
ATOM   1914  CA  GLN A 134      50.820  57.170  50.660  1.00  0.00           C
ATOM   1915  HA  GLN A 134      50.830  56.300  50.020  1.00  0.00           H
ATOM   1916  CB  GLN A 134      49.380  57.550  51.060  1.00  0.00           C
ATOM   1917  HB1 GLN A 134      48.730  57.750  50.170  1.00  0.00           H
ATOM   1918  HB2 GLN A 134      49.480  58.450  51.710  1.00  0.00           H
ATOM   1919  CG  GLN A 134      48.670  56.360  51.690  1.00  0.00           C
ATOM   1920  HG1 GLN A 134      49.150  56.100  52.660  1.00  0.00           H
ATOM   1921  HG2 GLN A 134      48.770  55.530  50.960  1.00  0.00           H
ATOM   1922  CD  GLN A 134      47.180  56.610  51.890  1.00  0.00           C
ATOM   1923  OE1 GLN A 134      46.760  57.770  51.970  1.00  0.00           O
ATOM   1924  NE2 GLN A 134      46.390  55.520  52.080  1.00  0.00           N
ATOM   1925 HE21 GLN A 134      46.790  54.650  51.810  1.00  0.00           H
ATOM   1926 HE22 GLN A 134      45.430  55.720  52.290  1.00  0.00           H
ATOM   1927  C   GLN A 134      51.380  58.350  49.940  1.00  0.00           C
ATOM   1928  O   GLN A 134      51.420  59.480  50.420  1.00  0.00           O
ATOM   1929  N   ASP A 135      51.670  58.170  48.640  1.00  0.00           N
ATOM   1930  HN  ASP A 135      51.270  57.420  48.120  1.00  0.00           H
ATOM   1931  CA  ASP A 135      52.190  59.200  47.790  1.00  0.00           C
ATOM   1932  HA  ASP A 135      52.870  59.750  48.420  1.00  0.00           H
ATOM   1933  CB  ASP A 135      52.790  58.600  46.510  1.00  0.00           C
ATOM   1934  HB1 ASP A 135      53.610  57.960  46.910  1.00  0.00           H
ATOM   1935  HB2 ASP A 135      53.190  59.450  45.910  1.00  0.00           H
ATOM   1936  CG  ASP A 135      52.170  57.630  45.530  1.00  0.00           C
ATOM   1937  OD1 ASP A 135      52.130  57.940  44.310  1.00  0.00           O
ATOM   1938  OD2 ASP A 135      51.680  56.580  46.030  1.00  0.00           O
ATOM   1939  C   ASP A 135      51.080  60.100  47.360  1.00  0.00           C
ATOM   1940  O   ASP A 135      49.950  59.630  47.300  1.00  0.00           O
ATOM   1941  N   TYR A 136      51.420  61.370  47.070  1.00  0.00           N
ATOM   1942  HN  TYR A 136      52.360  61.680  47.190  1.00  0.00           H
ATOM   1943  CA  TYR A 136      50.520  62.310  46.480  1.00  0.00           C
ATOM   1944  HA  TYR A 136      49.590  62.200  47.010  1.00  0.00           H
ATOM   1945  CB  TYR A 136      50.940  63.770  46.710  1.00  0.00           C
ATOM   1946  HB1 TYR A 136      50.420  64.620  46.230  1.00  0.00           H
ATOM   1947  HB2 TYR A 136      52.000  63.820  46.370  1.00  0.00           H
ATOM   1948  CG  TYR A 136      51.010  64.130  48.160  1.00  0.00           C
ATOM   1949  CD1 TYR A 136      52.120  63.870  48.930  1.00  0.00           C
ATOM   1950  HD1 TYR A 136      52.890  63.310  48.430  1.00  0.00           H
ATOM   1951  CE1 TYR A 136      52.160  64.320  50.230  1.00  0.00           C
ATOM   1952  HE1 TYR A 136      53.030  64.050  50.810  1.00  0.00           H
ATOM   1953  CZ  TYR A 136      51.070  64.900  50.830  1.00  0.00           C
ATOM   1954  OH  TYR A 136      51.130  65.150  52.220  1.00  0.00           O
ATOM   1955  HH  TYR A 136      52.080  65.070  52.340  1.00  0.00           H
ATOM   1956  CD2 TYR A 136      49.950  64.780  48.740  1.00  0.00           C
ATOM   1957  HD2 TYR A 136      49.040  64.930  48.170  1.00  0.00           H
ATOM   1958  CE2 TYR A 136      49.930  65.100  50.080  1.00  0.00           C
ATOM   1959  HE2 TYR A 136      49.120  65.670  50.510  1.00  0.00           H
ATOM   1960  C   TYR A 136      50.220  62.090  45.040  1.00  0.00           C
ATOM   1961  O   TYR A 136      51.180  61.890  44.300  1.00  0.00           O
ATOM   1962  N   GLU A 137      48.940  62.210  44.640  1.00  0.00           N
ATOM   1963  HN  GLU A 137      48.210  62.310  45.310  1.00  0.00           H
ATOM   1964  CA  GLU A 137      48.510  61.950  43.300  1.00  0.00           C
ATOM   1965  HA  GLU A 137      49.300  62.200  42.610  1.00  0.00           H
ATOM   1966  CB  GLU A 137      48.200  60.450  43.230  1.00  0.00           C
ATOM   1967  HB1 GLU A 137      47.260  60.290  43.810  1.00  0.00           H
ATOM   1968  HB2 GLU A 137      48.940  59.860  43.810  1.00  0.00           H
ATOM   1969  CG  GLU A 137      48.170  59.910  41.800  1.00  0.00           C
ATOM   1970  HG1 GLU A 137      47.420  60.430  41.180  1.00  0.00           H
ATOM   1971  HG2 GLU A 137      47.750  58.880  41.810  1.00  0.00           H
ATOM   1972  CD  GLU A 137      49.570  59.760  41.210  1.00  0.00           C
ATOM   1973  OE1 GLU A 137      50.190  58.660  41.290  1.00  0.00           O
ATOM   1974  OE2 GLU A 137      50.080  60.810  40.740  1.00  0.00           O
ATOM   1975  C   GLU A 137      47.310  62.780  43.020  1.00  0.00           C
ATOM   1976  O   GLU A 137      46.540  63.080  43.940  1.00  0.00           O
ATOM   1977  N   PRO A 138      47.030  63.120  41.800  1.00  0.00           N
ATOM   1978  CD  PRO A 138      48.010  63.230  40.730  1.00  0.00           C
ATOM   1979  HD1 PRO A 138      48.950  63.620  41.170  1.00  0.00           H
ATOM   1980  HD2 PRO A 138      48.040  62.200  40.290  1.00  0.00           H
ATOM   1981  CA  PRO A 138      45.760  63.670  41.390  1.00  0.00           C
ATOM   1982  HA  PRO A 138      45.740  64.610  41.930  1.00  0.00           H
ATOM   1983  CB  PRO A 138      45.880  63.910  39.890  1.00  0.00           C
ATOM   1984  HB1 PRO A 138      45.240  64.790  39.660  1.00  0.00           H
ATOM   1985  HB2 PRO A 138      45.520  63.000  39.360  1.00  0.00           H
ATOM   1986  CG  PRO A 138      47.380  64.150  39.670  1.00  0.00           C
ATOM   1987  HG1 PRO A 138      47.710  65.200  39.800  1.00  0.00           H
ATOM   1988  HG2 PRO A 138      47.720  63.940  38.630  1.00  0.00           H
ATOM   1989  C   PRO A 138      44.530  62.970  41.860  1.00  0.00           C
ATOM   1990  O   PRO A 138      44.600  61.750  41.990  1.00  0.00           O
ATOM   1991  N   GLU A 139      43.430  63.690  42.160  1.00  0.00           N
ATOM   1992  HN  GLU A 139      43.490  64.680  42.080  1.00  0.00           H
ATOM   1993  CA  GLU A 139      42.180  63.130  42.550  1.00  0.00           C
ATOM   1994  HA  GLU A 139      42.420  62.110  42.810  1.00  0.00           H
ATOM   1995  CB  GLU A 139      41.580  63.880  43.750  1.00  0.00           C
ATOM   1996  HB1 GLU A 139      40.490  64.050  43.830  1.00  0.00           H
ATOM   1997  HB2 GLU A 139      41.870  64.940  43.550  1.00  0.00           H
ATOM   1998  CG  GLU A 139      41.990  63.270  45.090  1.00  0.00           C
ATOM   1999  HG1 GLU A 139      41.960  64.110  45.820  1.00  0.00           H
ATOM   2000  HG2 GLU A 139      42.930  62.680  45.070  1.00  0.00           H
ATOM   2001  CD  GLU A 139      40.890  62.340  45.580  1.00  0.00           C
ATOM   2002  OE1 GLU A 139      40.530  61.430  44.790  1.00  0.00           O
ATOM   2003  OE2 GLU A 139      40.280  62.470  46.670  1.00  0.00           O
ATOM   2004  C   GLU A 139      41.180  63.070  41.440  1.00  0.00           C
ATOM   2005  O   GLU A 139      41.240  63.950  40.590  1.00  0.00           O
ATOM   2006  N   ALA A 140      40.360  62.000  41.300  1.00  0.00           N
ATOM   2007  HN  ALA A 140      40.400  61.250  41.950  1.00  0.00           H
ATOM   2008  CA  ALA A 140      39.420  61.710  40.270  1.00  0.00           C
ATOM   2009  HA  ALA A 140      39.950  61.770  39.320  1.00  0.00           H
ATOM   2010  CB  ALA A 140      38.840  60.310  40.530  1.00  0.00           C
ATOM   2011  HB1 ALA A 140      38.270  59.840  39.700  1.00  0.00           H
ATOM   2012  HB2 ALA A 140      39.730  59.650  40.640  1.00  0.00           H
ATOM   2013  HB3 ALA A 140      38.310  60.220  41.500  1.00  0.00           H
ATOM   2014  C   ALA A 140      38.240  62.670  40.320  1.00  0.00           C
ATOM   2015  OT1 ALA A 140      37.760  62.920  41.460  1.00  0.00           O
ATOM   2016  OT2 ALA A 140      37.760  63.200  39.290  1.00  0.00           O
ATOM   2017  N   MET B 141      15.120  51.060  34.940  1.00  0.00           N
ATOM   2018  H1  MET B 141      14.240  50.990  34.390  1.00  0.00           H
ATOM   2019  H2  MET B 141      15.830  51.300  34.220  1.00  0.00           H
ATOM   2020  H3  MET B 141      15.380  50.170  35.400  1.00  0.00           H
ATOM   2021  CA  MET B 141      14.920  52.140  35.940  1.00  0.00           C
ATOM   2022  HA  MET B 141      14.080  51.800  36.530  1.00  0.00           H
ATOM   2023  CB  MET B 141      16.150  52.100  36.860  1.00  0.00           C
ATOM   2024  HB1 MET B 141      16.820  51.220  36.770  1.00  0.00           H
ATOM   2025  HB2 MET B 141      15.800  51.970  37.910  1.00  0.00           H
ATOM   2026  CG  MET B 141      16.980  53.390  36.740  1.00  0.00           C
ATOM   2027  HG1 MET B 141      16.470  54.270  37.180  1.00  0.00           H
ATOM   2028  HG2 MET B 141      17.290  53.600  35.700  1.00  0.00           H
ATOM   2029  SD  MET B 141      18.590  53.170  37.550  1.00  0.00           S
ATOM   2030  CE  MET B 141      17.880  53.550  39.180  1.00  0.00           C
ATOM   2031  HE1 MET B 141      17.460  54.570  39.250  1.00  0.00           H
ATOM   2032  HE2 MET B 141      17.060  52.900  39.540  1.00  0.00           H
ATOM   2033  HE3 MET B 141      18.710  53.330  39.890  1.00  0.00           H
ATOM   2034  C   MET B 141      14.660  53.420  35.230  1.00  0.00           C
ATOM   2035  O   MET B 141      14.930  53.360  34.030  1.00  0.00           O
ATOM   2036  N   ASP B 142      14.180  54.520  35.830  1.00  0.00           N
ATOM   2037  HN  ASP B 142      14.020  54.620  36.810  1.00  0.00           H
ATOM   2038  CA  ASP B 142      13.820  55.660  35.050  1.00  0.00           C
ATOM   2039  HA  ASP B 142      13.860  55.470  33.990  1.00  0.00           H
ATOM   2040  CB  ASP B 142      12.360  56.100  35.270  1.00  0.00           C
ATOM   2041  HB1 ASP B 142      11.730  55.230  35.010  1.00  0.00           H
ATOM   2042  HB2 ASP B 142      12.110  57.070  34.780  1.00  0.00           H
ATOM   2043  CG  ASP B 142      11.920  56.410  36.690  1.00  0.00           C
ATOM   2044  OD1 ASP B 142      10.740  56.780  36.920  1.00  0.00           O
ATOM   2045  OD2 ASP B 142      12.730  56.310  37.650  1.00  0.00           O
ATOM   2046  C   ASP B 142      14.760  56.800  35.220  1.00  0.00           C
ATOM   2047  O   ASP B 142      15.510  57.080  34.290  1.00  0.00           O
ATOM   2048  N   VAL B 143      14.880  57.450  36.390  1.00  0.00           N
ATOM   2049  HN  VAL B 143      14.200  57.140  37.040  1.00  0.00           H
ATOM   2050  CA  VAL B 143      15.800  58.500  36.740  1.00  0.00           C
ATOM   2051  HA  VAL B 143      16.360  58.790  35.870  1.00  0.00           H
ATOM   2052  CB  VAL B 143      15.050  59.620  37.410  1.00  0.00           C
ATOM   2053  HB  VAL B 143      14.400  59.250  38.220  1.00  0.00           H
ATOM   2054  CG1 VAL B 143      16.090  60.590  37.980  1.00  0.00           C
ATOM   2055 HG11 VAL B 143      16.800  61.080  37.280  1.00  0.00           H
ATOM   2056 HG12 VAL B 143      15.480  61.380  38.470  1.00  0.00           H
ATOM   2057 HG13 VAL B 143      16.630  60.150  38.850  1.00  0.00           H
ATOM   2058  CG2 VAL B 143      14.070  60.260  36.410  1.00  0.00           C
ATOM   2059 HG21 VAL B 143      13.400  60.930  37.000  1.00  0.00           H
ATOM   2060 HG22 VAL B 143      14.710  60.850  35.710  1.00  0.00           H
ATOM   2061 HG23 VAL B 143      13.480  59.490  35.880  1.00  0.00           H
ATOM   2062  C   VAL B 143      16.870  57.870  37.570  1.00  0.00           C
ATOM   2063  O   VAL B 143      16.650  57.240  38.600  1.00  0.00           O
ATOM   2064  N   PHE B 144      18.140  58.040  37.180  1.00  0.00           N
ATOM   2065  HN  PHE B 144      18.450  58.650  36.450  1.00  0.00           H
ATOM   2066  CA  PHE B 144      19.310  57.560  37.860  1.00  0.00           C
ATOM   2067  HA  PHE B 144      19.090  56.960  38.730  1.00  0.00           H
ATOM   2068  CB  PHE B 144      20.020  56.600  36.890  1.00  0.00           C
ATOM   2069  HB1 PHE B 144      20.330  57.110  35.950  1.00  0.00           H
ATOM   2070  HB2 PHE B 144      19.310  55.780  36.640  1.00  0.00           H
ATOM   2071  CG  PHE B 144      21.200  55.940  37.520  1.00  0.00           C
ATOM   2072  CD1 PHE B 144      21.190  55.010  38.530  1.00  0.00           C
ATOM   2073  HD1 PHE B 144      20.310  54.700  39.070  1.00  0.00           H
ATOM   2074  CE1 PHE B 144      22.330  54.560  39.140  1.00  0.00           C
ATOM   2075  HE1 PHE B 144      22.260  53.940  40.020  1.00  0.00           H
ATOM   2076  CZ  PHE B 144      23.530  55.010  38.650  1.00  0.00           C
ATOM   2077  HZ  PHE B 144      24.430  54.720  39.190  1.00  0.00           H
ATOM   2078  CD2 PHE B 144      22.410  56.410  37.050  1.00  0.00           C
ATOM   2079  HD2 PHE B 144      22.430  57.070  36.200  1.00  0.00           H
ATOM   2080  CE2 PHE B 144      23.570  55.890  37.600  1.00  0.00           C
ATOM   2081  HE2 PHE B 144      24.550  56.220  37.290  1.00  0.00           H
ATOM   2082  C   PHE B 144      20.200  58.690  38.230  1.00  0.00           C
ATOM   2083  O   PHE B 144      20.400  59.610  37.430  1.00  0.00           O
ATOM   2084  N   MET B 145      20.650  58.560  39.490  1.00  0.00           N
ATOM   2085  HN  MET B 145      20.220  57.810  39.990  1.00  0.00           H
ATOM   2086  CA  MET B 145      21.510  59.460  40.210  1.00  0.00           C
ATOM   2087  HA  MET B 145      21.710  60.300  39.560  1.00  0.00           H
ATOM   2088  CB  MET B 145      20.890  60.050  41.480  1.00  0.00           C
ATOM   2089  HB1 MET B 145      21.470  60.830  42.020  1.00  0.00           H
ATOM   2090  HB2 MET B 145      20.680  59.140  42.090  1.00  0.00           H
ATOM   2091  CG  MET B 145      19.560  60.740  41.150  1.00  0.00           C
ATOM   2092  HG1 MET B 145      18.920  60.040  40.580  1.00  0.00           H
ATOM   2093  HG2 MET B 145      19.580  61.650  40.530  1.00  0.00           H
ATOM   2094  SD  MET B 145      18.610  61.230  42.620  1.00  0.00           S
ATOM   2095  CE  MET B 145      17.450  62.360  41.790  1.00  0.00           C
ATOM   2096  HE1 MET B 145      16.950  61.940  40.900  1.00  0.00           H
ATOM   2097  HE2 MET B 145      16.670  62.710  42.500  1.00  0.00           H
ATOM   2098  HE3 MET B 145      18.040  63.210  41.370  1.00  0.00           H
ATOM   2099  C   MET B 145      22.830  58.900  40.640  1.00  0.00           C
ATOM   2100  O   MET B 145      22.990  57.700  40.840  1.00  0.00           O
ATOM   2101  N   LYS B 146      23.900  59.710  40.700  1.00  0.00           N
ATOM   2102  HN  LYS B 146      23.810  60.690  40.590  1.00  0.00           H
ATOM   2103  CA  LYS B 146      25.250  59.410  41.070  1.00  0.00           C
ATOM   2104  HA  LYS B 146      25.690  58.760  40.320  1.00  0.00           H
ATOM   2105  CB  LYS B 146      26.020  60.730  41.250  1.00  0.00           C
ATOM   2106  HB1 LYS B 146      25.560  61.290  42.100  1.00  0.00           H
ATOM   2107  HB2 LYS B 146      25.950  61.360  40.340  1.00  0.00           H
ATOM   2108  CG  LYS B 146      27.490  60.380  41.470  1.00  0.00           C
ATOM   2109  HG1 LYS B 146      27.890  59.630  40.760  1.00  0.00           H
ATOM   2110  HG2 LYS B 146      27.550  59.940  42.490  1.00  0.00           H
ATOM   2111  CD  LYS B 146      28.490  61.540  41.530  1.00  0.00           C
ATOM   2112  HD1 LYS B 146      28.610  61.780  40.450  1.00  0.00           H
ATOM   2113  HD2 LYS B 146      28.060  62.400  42.080  1.00  0.00           H
ATOM   2114  CE  LYS B 146      29.890  61.150  42.020  1.00  0.00           C
ATOM   2115  HE1 LYS B 146      30.260  60.210  41.550  1.00  0.00           H
ATOM   2116  HE2 LYS B 146      29.950  60.920  43.100  1.00  0.00           H
ATOM   2117  NZ  LYS B 146      30.880  62.220  41.800  1.00  0.00           N
ATOM   2118  HZ1 LYS B 146      31.120  62.590  40.860  1.00  0.00           H
ATOM   2119  HZ2 LYS B 146      30.590  62.960  42.470  1.00  0.00           H
ATOM   2120  HZ3 LYS B 146      31.800  61.990  42.230  1.00  0.00           H
ATOM   2121  C   LYS B 146      25.410  58.620  42.320  1.00  0.00           C
ATOM   2122  O   LYS B 146      24.700  58.900  43.280  1.00  0.00           O
ATOM   2123  N   GLY B 147      26.190  57.520  42.360  1.00  0.00           N
ATOM   2124  HN  GLY B 147      26.810  57.270  41.620  1.00  0.00           H
ATOM   2125  CA  GLY B 147      26.280  56.630  43.480  1.00  0.00           C
ATOM   2126  HA1 GLY B 147      26.170  57.200  44.390  1.00  0.00           H
ATOM   2127  HA2 GLY B 147      25.500  55.920  43.250  1.00  0.00           H
ATOM   2128  C   GLY B 147      27.510  55.810  43.560  1.00  0.00           C
ATOM   2129  O   GLY B 147      28.530  55.950  42.880  1.00  0.00           O
ATOM   2130  N   LEU B 148      27.550  54.920  44.570  1.00  0.00           N
ATOM   2131  HN  LEU B 148      26.730  54.850  45.140  1.00  0.00           H
ATOM   2132  CA  LEU B 148      28.630  54.050  44.900  1.00  0.00           C
ATOM   2133  HA  LEU B 148      29.550  54.610  45.030  1.00  0.00           H
ATOM   2134  CB  LEU B 148      28.320  53.380  46.250  1.00  0.00           C
ATOM   2135  HB1 LEU B 148      28.990  52.500  46.330  1.00  0.00           H
ATOM   2136  HB2 LEU B 148      27.360  52.810  46.220  1.00  0.00           H
ATOM   2137  CG  LEU B 148      28.180  54.320  47.460  1.00  0.00           C
ATOM   2138  HG  LEU B 148      27.430  55.080  47.140  1.00  0.00           H
ATOM   2139  CD1 LEU B 148      27.590  53.470  48.590  1.00  0.00           C
ATOM   2140 HD11 LEU B 148      28.340  52.660  48.560  1.00  0.00           H
ATOM   2141 HD12 LEU B 148      27.370  54.040  49.510  1.00  0.00           H
ATOM   2142 HD13 LEU B 148      26.680  52.960  48.190  1.00  0.00           H
ATOM   2143  CD2 LEU B 148      29.500  55.020  47.830  1.00  0.00           C
ATOM   2144 HD21 LEU B 148      30.220  54.220  48.110  1.00  0.00           H
ATOM   2145 HD22 LEU B 148      29.900  55.590  46.960  1.00  0.00           H
ATOM   2146 HD23 LEU B 148      29.390  55.780  48.630  1.00  0.00           H
ATOM   2147  C   LEU B 148      28.840  53.000  43.860  1.00  0.00           C
ATOM   2148  O   LEU B 148      27.970  52.810  43.010  1.00  0.00           O
ATOM   2149  N   SER B 149      29.970  52.270  43.910  1.00  0.00           N
ATOM   2150  HN  SER B 149      30.730  52.530  44.510  1.00  0.00           H
ATOM   2151  CA  SER B 149      30.340  51.310  42.920  1.00  0.00           C
ATOM   2152  HA  SER B 149      30.230  51.740  41.940  1.00  0.00           H
ATOM   2153  CB  SER B 149      31.810  50.950  43.210  1.00  0.00           C
ATOM   2154  HB1 SER B 149      32.170  50.050  42.660  1.00  0.00           H
ATOM   2155  HB2 SER B 149      32.010  50.640  44.260  1.00  0.00           H
ATOM   2156  OG  SER B 149      32.700  52.010  42.880  1.00  0.00           O
ATOM   2157  HG1 SER B 149      33.340  51.680  42.240  1.00  0.00           H
ATOM   2158  C   SER B 149      29.570  50.040  42.880  1.00  0.00           C
ATOM   2159  O   SER B 149      29.780  49.190  43.750  1.00  0.00           O
ATOM   2160  N   LYS B 150      28.650  49.870  41.910  1.00  0.00           N
ATOM   2161  HN  LYS B 150      28.500  50.690  41.380  1.00  0.00           H
ATOM   2162  CA  LYS B 150      27.510  49.010  41.800  1.00  0.00           C
ATOM   2163  HA  LYS B 150      27.220  49.080  42.840  1.00  0.00           H
ATOM   2164  CB  LYS B 150      26.490  49.590  40.800  1.00  0.00           C
ATOM   2165  HB1 LYS B 150      26.910  49.580  39.770  1.00  0.00           H
ATOM   2166  HB2 LYS B 150      26.300  50.640  41.110  1.00  0.00           H
ATOM   2167  CG  LYS B 150      25.150  48.860  40.700  1.00  0.00           C
ATOM   2168  HG1 LYS B 150      25.320  47.780  40.480  1.00  0.00           H
ATOM   2169  HG2 LYS B 150      24.680  49.280  39.780  1.00  0.00           H
ATOM   2170  CD  LYS B 150      24.240  49.030  41.910  1.00  0.00           C
ATOM   2171  HD1 LYS B 150      24.740  48.680  42.840  1.00  0.00           H
ATOM   2172  HD2 LYS B 150      24.080  50.120  41.790  1.00  0.00           H
ATOM   2173  CE  LYS B 150      22.860  48.360  41.820  1.00  0.00           C
ATOM   2174  HE1 LYS B 150      22.810  47.260  41.950  1.00  0.00           H
ATOM   2175  HE2 LYS B 150      22.400  48.580  40.840  1.00  0.00           H
ATOM   2176  NZ  LYS B 150      21.940  48.920  42.840  1.00  0.00           N
ATOM   2177  HZ1 LYS B 150      22.340  49.430  43.650  1.00  0.00           H
ATOM   2178  HZ2 LYS B 150      21.280  49.580  42.390  1.00  0.00           H
ATOM   2179  HZ3 LYS B 150      21.350  48.130  43.170  1.00  0.00           H
ATOM   2180  C   LYS B 150      27.780  47.560  41.580  1.00  0.00           C
ATOM   2181  O   LYS B 150      28.470  47.130  40.660  1.00  0.00           O
ATOM   2182  N   ALA B 151      27.340  46.710  42.520  1.00  0.00           N
ATOM   2183  HN  ALA B 151      26.680  47.120  43.150  1.00  0.00           H
ATOM   2184  CA  ALA B 151      27.390  45.280  42.640  1.00  0.00           C
ATOM   2185  HA  ALA B 151      28.410  44.950  42.590  1.00  0.00           H
ATOM   2186  CB  ALA B 151      27.080  44.960  44.110  1.00  0.00           C
ATOM   2187  HB1 ALA B 151      27.810  45.550  44.700  1.00  0.00           H
ATOM   2188  HB2 ALA B 151      26.030  45.290  44.250  1.00  0.00           H
ATOM   2189  HB3 ALA B 151      27.100  43.870  44.350  1.00  0.00           H
ATOM   2190  C   ALA B 151      26.550  44.640  41.590  1.00  0.00           C
ATOM   2191  O   ALA B 151      25.390  44.930  41.300  1.00  0.00           O
ATOM   2192  N   LYS B 152      27.100  43.520  41.070  1.00  0.00           N
ATOM   2193  HN  LYS B 152      27.990  43.140  41.290  1.00  0.00           H
ATOM   2194  CA  LYS B 152      26.340  42.690  40.180  1.00  0.00           C
ATOM   2195  HA  LYS B 152      25.320  43.020  40.110  1.00  0.00           H
ATOM   2196  CB  LYS B 152      26.940  42.550  38.770  1.00  0.00           C
ATOM   2197  HB1 LYS B 152      26.300  41.790  38.260  1.00  0.00           H
ATOM   2198  HB2 LYS B 152      27.960  42.120  38.680  1.00  0.00           H
ATOM   2199  CG  LYS B 152      26.830  43.830  37.940  1.00  0.00           C
ATOM   2200  HG1 LYS B 152      27.510  44.520  38.480  1.00  0.00           H
ATOM   2201  HG2 LYS B 152      25.800  44.220  38.060  1.00  0.00           H
ATOM   2202  CD  LYS B 152      26.990  43.630  36.430  1.00  0.00           C
ATOM   2203  HD1 LYS B 152      27.390  42.640  36.140  1.00  0.00           H
ATOM   2204  HD2 LYS B 152      25.950  43.710  36.040  1.00  0.00           H
ATOM   2205  CE  LYS B 152      27.880  44.580  35.630  1.00  0.00           C
ATOM   2206  HE1 LYS B 152      27.820  44.400  34.530  1.00  0.00           H
ATOM   2207  HE2 LYS B 152      28.960  44.520  35.880  1.00  0.00           H
ATOM   2208  NZ  LYS B 152      27.420  45.960  35.920  1.00  0.00           N
ATOM   2209  HZ1 LYS B 152      26.430  46.010  35.600  1.00  0.00           H
ATOM   2210  HZ2 LYS B 152      27.450  46.230  36.920  1.00  0.00           H
ATOM   2211  HZ3 LYS B 152      27.990  46.620  35.360  1.00  0.00           H
ATOM   2212  C   LYS B 152      26.270  41.290  40.670  1.00  0.00           C
ATOM   2213  O   LYS B 152      25.590  40.460  40.070  1.00  0.00           O
ATOM   2214  N   GLU B 153      26.880  40.960  41.820  1.00  0.00           N
ATOM   2215  HN  GLU B 153      27.420  41.570  42.400  1.00  0.00           H
ATOM   2216  CA  GLU B 153      27.010  39.600  42.230  1.00  0.00           C
ATOM   2217  HA  GLU B 153      26.700  38.990  41.400  1.00  0.00           H
ATOM   2218  CB  GLU B 153      28.480  39.170  42.400  1.00  0.00           C
ATOM   2219  HB1 GLU B 153      28.580  38.320  43.110  1.00  0.00           H
ATOM   2220  HB2 GLU B 153      29.020  40.070  42.740  1.00  0.00           H
ATOM   2221  CG  GLU B 153      29.000  38.720  41.030  1.00  0.00           C
ATOM   2222  HG1 GLU B 153      29.010  39.480  40.230  1.00  0.00           H
ATOM   2223  HG2 GLU B 153      28.360  37.950  40.540  1.00  0.00           H
ATOM   2224  CD  GLU B 153      30.370  38.050  41.050  1.00  0.00           C
ATOM   2225  OE1 GLU B 153      31.350  38.620  40.510  1.00  0.00           O
ATOM   2226  OE2 GLU B 153      30.600  36.920  41.570  1.00  0.00           O
ATOM   2227  C   GLU B 153      26.290  39.390  43.520  1.00  0.00           C
ATOM   2228  O   GLU B 153      26.420  40.180  44.450  1.00  0.00           O
ATOM   2229  N   GLY B 154      25.510  38.300  43.610  1.00  0.00           N
ATOM   2230  HN  GLY B 154      25.530  37.630  42.880  1.00  0.00           H
ATOM   2231  CA  GLY B 154      24.800  37.950  44.800  1.00  0.00           C
ATOM   2232  HA1 GLY B 154      24.450  36.930  44.760  1.00  0.00           H
ATOM   2233  HA2 GLY B 154      25.370  38.220  45.670  1.00  0.00           H
ATOM   2234  C   GLY B 154      23.490  38.650  44.890  1.00  0.00           C
ATOM   2235  O   GLY B 154      22.890  38.560  45.960  1.00  0.00           O
ATOM   2236  N   VAL B 155      23.040  39.320  43.810  1.00  0.00           N
ATOM   2237  HN  VAL B 155      23.630  39.380  43.010  1.00  0.00           H
ATOM   2238  CA  VAL B 155      22.000  40.300  43.840  1.00  0.00           C
ATOM   2239  HA  VAL B 155      21.700  40.590  44.830  1.00  0.00           H
ATOM   2240  CB  VAL B 155      22.430  41.520  43.080  1.00  0.00           C
ATOM   2241  HB  VAL B 155      21.610  42.270  43.080  1.00  0.00           H
ATOM   2242  CG1 VAL B 155      23.600  42.190  43.820  1.00  0.00           C
ATOM   2243 HG11 VAL B 155      23.690  43.190  43.320  1.00  0.00           H
ATOM   2244 HG12 VAL B 155      23.380  42.350  44.890  1.00  0.00           H
ATOM   2245 HG13 VAL B 155      24.540  41.620  43.660  1.00  0.00           H
ATOM   2246  CG2 VAL B 155      22.860  41.150  41.650  1.00  0.00           C
ATOM   2247 HG21 VAL B 155      23.270  42.050  41.150  1.00  0.00           H
ATOM   2248 HG22 VAL B 155      23.640  40.350  41.660  1.00  0.00           H
ATOM   2249 HG23 VAL B 155      21.990  40.840  41.030  1.00  0.00           H
ATOM   2250  C   VAL B 155      20.860  39.570  43.210  1.00  0.00           C
ATOM   2251  O   VAL B 155      21.090  38.650  42.430  1.00  0.00           O
ATOM   2252  N   VAL B 156      19.620  40.030  43.440  1.00  0.00           N
ATOM   2253  HN  VAL B 156      19.420  40.920  43.830  1.00  0.00           H
ATOM   2254  CA  VAL B 156      18.510  39.360  42.840  1.00  0.00           C
ATOM   2255  HA  VAL B 156      18.670  38.310  42.660  1.00  0.00           H
ATOM   2256  CB  VAL B 156      17.280  39.390  43.710  1.00  0.00           C
ATOM   2257  HB  VAL B 156      16.450  38.830  43.220  1.00  0.00           H
ATOM   2258  CG1 VAL B 156      17.490  38.650  45.040  1.00  0.00           C
ATOM   2259 HG11 VAL B 156      18.010  37.700  44.830  1.00  0.00           H
ATOM   2260 HG12 VAL B 156      18.040  39.260  45.790  1.00  0.00           H
ATOM   2261 HG13 VAL B 156      16.500  38.380  45.480  1.00  0.00           H
ATOM   2262  CG2 VAL B 156      16.870  40.860  43.890  1.00  0.00           C
ATOM   2263 HG21 VAL B 156      16.770  41.520  43.000  1.00  0.00           H
ATOM   2264 HG22 VAL B 156      15.880  41.000  44.370  1.00  0.00           H
ATOM   2265 HG23 VAL B 156      17.620  41.380  44.520  1.00  0.00           H
ATOM   2266  C   VAL B 156      18.220  39.850  41.470  1.00  0.00           C
ATOM   2267  O   VAL B 156      17.340  39.330  40.780  1.00  0.00           O
ATOM   2268  N   ALA B 157      18.990  40.770  40.870  1.00  0.00           N
ATOM   2269  HN  ALA B 157      19.460  41.430  41.450  1.00  0.00           H
ATOM   2270  CA  ALA B 157      19.080  41.030  39.470  1.00  0.00           C
ATOM   2271  HA  ALA B 157      18.080  41.070  39.050  1.00  0.00           H
ATOM   2272  CB  ALA B 157      19.880  42.320  39.290  1.00  0.00           C
ATOM   2273  HB1 ALA B 157      19.290  43.180  39.670  1.00  0.00           H
ATOM   2274  HB2 ALA B 157      20.790  42.290  39.940  1.00  0.00           H
ATOM   2275  HB3 ALA B 157      20.140  42.560  38.240  1.00  0.00           H
ATOM   2276  C   ALA B 157      19.700  39.930  38.670  1.00  0.00           C
ATOM   2277  O   ALA B 157      19.560  39.830  37.450  1.00  0.00           O
ATOM   2278  N   ALA B 158      20.530  39.070  39.290  1.00  0.00           N
ATOM   2279  HN  ALA B 158      20.580  39.100  40.280  1.00  0.00           H
ATOM   2280  CA  ALA B 158      21.150  37.980  38.600  1.00  0.00           C
ATOM   2281  HA  ALA B 158      21.300  38.300  37.580  1.00  0.00           H
ATOM   2282  CB  ALA B 158      22.410  37.470  39.330  1.00  0.00           C
ATOM   2283  HB1 ALA B 158      22.060  37.360  40.380  1.00  0.00           H
ATOM   2284  HB2 ALA B 158      23.000  36.600  38.980  1.00  0.00           H
ATOM   2285  HB3 ALA B 158      23.130  38.320  39.330  1.00  0.00           H
ATOM   2286  C   ALA B 158      20.220  36.840  38.430  1.00  0.00           C
ATOM   2287  O   ALA B 158      19.340  36.660  39.280  1.00  0.00           O
ATOM   2288  N   ALA B 159      20.410  36.020  37.380  1.00  0.00           N
ATOM   2289  HN  ALA B 159      21.180  36.140  36.760  1.00  0.00           H
ATOM   2290  CA  ALA B 159      19.560  34.960  36.940  1.00  0.00           C
ATOM   2291  HA  ALA B 159      18.690  35.340  36.410  1.00  0.00           H
ATOM   2292  CB  ALA B 159      20.320  34.070  35.950  1.00  0.00           C
ATOM   2293  HB1 ALA B 159      21.130  34.520  35.340  1.00  0.00           H
ATOM   2294  HB2 ALA B 159      20.790  33.250  36.540  1.00  0.00           H
ATOM   2295  HB3 ALA B 159      19.660  33.560  35.220  1.00  0.00           H
ATOM   2296  C   ALA B 159      19.080  34.020  37.990  1.00  0.00           C
ATOM   2297  O   ALA B 159      19.870  33.640  38.850  1.00  0.00           O
ATOM   2298  N   GLU B 160      17.840  33.510  37.900  1.00  0.00           N
ATOM   2299  HN  GLU B 160      17.280  33.600  37.080  1.00  0.00           H
ATOM   2300  CA  GLU B 160      17.150  32.630  38.790  1.00  0.00           C
ATOM   2301  HA  GLU B 160      17.340  33.060  39.760  1.00  0.00           H
ATOM   2302  CB  GLU B 160      15.640  32.520  38.480  1.00  0.00           C
ATOM   2303  HB1 GLU B 160      15.120  31.960  39.280  1.00  0.00           H
ATOM   2304  HB2 GLU B 160      15.580  31.990  37.510  1.00  0.00           H
ATOM   2305  CG  GLU B 160      14.940  33.880  38.370  1.00  0.00           C
ATOM   2306  HG1 GLU B 160      15.440  34.550  37.640  1.00  0.00           H
ATOM   2307  HG2 GLU B 160      14.950  34.370  39.360  1.00  0.00           H
ATOM   2308  CD  GLU B 160      13.520  33.630  37.870  1.00  0.00           C
ATOM   2309  OE1 GLU B 160      12.700  33.010  38.600  1.00  0.00           O
ATOM   2310  OE2 GLU B 160      13.280  33.950  36.680  1.00  0.00           O
ATOM   2311  C   GLU B 160      17.800  31.300  38.900  1.00  0.00           C
ATOM   2312  O   GLU B 160      17.680  30.590  39.900  1.00  0.00           O
ATOM   2313  N   LYS B 161      18.450  30.870  37.800  1.00  0.00           N
ATOM   2314  HN  LYS B 161      18.480  31.550  37.070  1.00  0.00           H
ATOM   2315  CA  LYS B 161      19.080  29.600  37.620  1.00  0.00           C
ATOM   2316  HA  LYS B 161      18.470  28.840  38.090  1.00  0.00           H
ATOM   2317  CB  LYS B 161      19.360  29.370  36.130  1.00  0.00           C
ATOM   2318  HB1 LYS B 161      19.510  30.380  35.680  1.00  0.00           H
ATOM   2319  HB2 LYS B 161      18.450  28.990  35.620  1.00  0.00           H
ATOM   2320  CG  LYS B 161      20.490  28.390  35.830  1.00  0.00           C
ATOM   2321  HG1 LYS B 161      20.210  27.360  36.160  1.00  0.00           H
ATOM   2322  HG2 LYS B 161      21.430  28.740  36.310  1.00  0.00           H
ATOM   2323  CD  LYS B 161      20.940  28.310  34.370  1.00  0.00           C
ATOM   2324  HD1 LYS B 161      20.080  28.190  33.670  1.00  0.00           H
ATOM   2325  HD2 LYS B 161      21.320  29.300  34.030  1.00  0.00           H
ATOM   2326  CE  LYS B 161      22.040  27.280  34.160  1.00  0.00           C
ATOM   2327  HE1 LYS B 161      22.510  27.250  33.150  1.00  0.00           H
ATOM   2328  HE2 LYS B 161      21.680  26.280  34.460  1.00  0.00           H
ATOM   2329  NZ  LYS B 161      23.190  27.510  35.070  1.00  0.00           N
ATOM   2330  HZ1 LYS B 161      22.910  27.380  36.060  1.00  0.00           H
ATOM   2331  HZ2 LYS B 161      24.040  26.940  34.890  1.00  0.00           H
ATOM   2332  HZ3 LYS B 161      23.500  28.500  34.980  1.00  0.00           H
ATOM   2333  C   LYS B 161      20.360  29.540  38.400  1.00  0.00           C
ATOM   2334  O   LYS B 161      21.100  30.510  38.560  1.00  0.00           O
ATOM   2335  N   THR B 162      20.710  28.340  38.890  1.00  0.00           N
ATOM   2336  HN  THR B 162      20.080  27.570  38.940  1.00  0.00           H
ATOM   2337  CA  THR B 162      21.870  28.160  39.700  1.00  0.00           C
ATOM   2338  HA  THR B 162      21.980  29.070  40.260  1.00  0.00           H
ATOM   2339  CB  THR B 162      21.660  27.090  40.730  1.00  0.00           C
ATOM   2340  HB  THR B 162      22.610  26.850  41.270  1.00  0.00           H
ATOM   2341  OG1 THR B 162      21.290  25.810  40.240  1.00  0.00           O
ATOM   2342  HG1 THR B 162      21.880  25.170  40.630  1.00  0.00           H
ATOM   2343  CG2 THR B 162      20.580  27.510  41.730  1.00  0.00           C
ATOM   2344 HG21 THR B 162      19.600  27.780  41.280  1.00  0.00           H
ATOM   2345 HG22 THR B 162      20.430  26.600  42.350  1.00  0.00           H
ATOM   2346 HG23 THR B 162      20.900  28.410  42.300  1.00  0.00           H
ATOM   2347  C   THR B 162      23.090  27.920  38.870  1.00  0.00           C
ATOM   2348  O   THR B 162      23.030  27.370  37.770  1.00  0.00           O
ATOM   2349  N   LYS B 163      24.270  28.380  39.310  1.00  0.00           N
ATOM   2350  HN  LYS B 163      24.390  29.030  40.060  1.00  0.00           H
ATOM   2351  CA  LYS B 163      25.490  28.080  38.640  1.00  0.00           C
ATOM   2352  HA  LYS B 163      25.400  27.190  38.040  1.00  0.00           H
ATOM   2353  CB  LYS B 163      25.870  29.190  37.650  1.00  0.00           C
ATOM   2354  HB1 LYS B 163      25.930  30.150  38.210  1.00  0.00           H
ATOM   2355  HB2 LYS B 163      25.120  29.420  36.860  1.00  0.00           H
ATOM   2356  CG  LYS B 163      27.170  29.020  36.850  1.00  0.00           C
ATOM   2357  HG1 LYS B 163      27.190  28.000  36.410  1.00  0.00           H
ATOM   2358  HG2 LYS B 163      28.040  29.020  37.540  1.00  0.00           H
ATOM   2359  CD  LYS B 163      27.300  30.040  35.720  1.00  0.00           C
ATOM   2360  HD1 LYS B 163      28.080  29.670  35.020  1.00  0.00           H
ATOM   2361  HD2 LYS B 163      26.400  29.920  35.070  1.00  0.00           H
ATOM   2362  CE  LYS B 163      27.530  31.520  36.040  1.00  0.00           C
ATOM   2363  HE1 LYS B 163      28.460  31.720  36.600  1.00  0.00           H
ATOM   2364  HE2 LYS B 163      26.660  31.960  36.570  1.00  0.00           H
ATOM   2365  NZ  LYS B 163      27.610  32.240  34.750  1.00  0.00           N
ATOM   2366  HZ1 LYS B 163      27.990  33.210  34.760  1.00  0.00           H
ATOM   2367  HZ2 LYS B 163      28.270  31.710  34.150  1.00  0.00           H
ATOM   2368  HZ3 LYS B 163      26.650  32.140  34.360  1.00  0.00           H
ATOM   2369  C   LYS B 163      26.520  27.950  39.710  1.00  0.00           C
ATOM   2370  O   LYS B 163      26.740  28.810  40.560  1.00  0.00           O
ATOM   2371  N   GLN B 164      27.240  26.810  39.670  1.00  0.00           N
ATOM   2372  HN  GLN B 164      27.080  26.010  39.110  1.00  0.00           H
ATOM   2373  CA  GLN B 164      28.420  26.640  40.460  1.00  0.00           C
ATOM   2374  HA  GLN B 164      28.120  26.710  41.490  1.00  0.00           H
ATOM   2375  CB  GLN B 164      29.000  25.220  40.520  1.00  0.00           C
ATOM   2376  HB1 GLN B 164      29.940  25.260  41.110  1.00  0.00           H
ATOM   2377  HB2 GLN B 164      29.080  24.900  39.460  1.00  0.00           H
ATOM   2378  CG  GLN B 164      28.060  24.130  41.050  1.00  0.00           C
ATOM   2379  HG1 GLN B 164      27.120  24.210  40.470  1.00  0.00           H
ATOM   2380  HG2 GLN B 164      27.890  24.580  42.050  1.00  0.00           H
ATOM   2381  CD  GLN B 164      28.800  22.800  41.080  1.00  0.00           C
ATOM   2382  OE1 GLN B 164      28.850  22.080  40.080  1.00  0.00           O
ATOM   2383  NE2 GLN B 164      29.290  22.330  42.250  1.00  0.00           N
ATOM   2384 HE21 GLN B 164      29.340  22.890  43.080  1.00  0.00           H
ATOM   2385 HE22 GLN B 164      29.490  21.350  42.170  1.00  0.00           H
ATOM   2386  C   GLN B 164      29.550  27.580  40.230  1.00  0.00           C
ATOM   2387  O   GLN B 164      29.830  28.130  39.170  1.00  0.00           O
ATOM   2388  N   GLY B 165      30.250  27.990  41.310  1.00  0.00           N
ATOM   2389  HN  GLY B 165      29.820  27.880  42.200  1.00  0.00           H
ATOM   2390  CA  GLY B 165      31.530  28.630  41.300  1.00  0.00           C
ATOM   2391  HA1 GLY B 165      31.440  29.650  40.970  1.00  0.00           H
ATOM   2392  HA2 GLY B 165      31.800  28.460  42.330  1.00  0.00           H
ATOM   2393  C   GLY B 165      32.560  27.880  40.510  1.00  0.00           C
ATOM   2394  O   GLY B 165      32.490  26.660  40.370  1.00  0.00           O
ATOM   2395  N   VAL B 166      33.610  28.580  40.050  1.00  0.00           N
ATOM   2396  HN  VAL B 166      33.760  29.560  40.200  1.00  0.00           H
ATOM   2397  CA  VAL B 166      34.690  27.990  39.320  1.00  0.00           C
ATOM   2398  HA  VAL B 166      34.400  27.100  38.780  1.00  0.00           H
ATOM   2399  CB  VAL B 166      35.290  28.990  38.370  1.00  0.00           C
ATOM   2400  HB  VAL B 166      35.610  29.930  38.870  1.00  0.00           H
ATOM   2401  CG1 VAL B 166      36.420  28.400  37.520  1.00  0.00           C
ATOM   2402 HG11 VAL B 166      37.300  28.330  38.190  1.00  0.00           H
ATOM   2403 HG12 VAL B 166      36.200  27.320  37.380  1.00  0.00           H
ATOM   2404 HG13 VAL B 166      36.550  28.940  36.550  1.00  0.00           H
ATOM   2405  CG2 VAL B 166      34.200  29.300  37.330  1.00  0.00           C
ATOM   2406 HG21 VAL B 166      34.570  29.810  36.420  1.00  0.00           H
ATOM   2407 HG22 VAL B 166      33.600  28.400  37.070  1.00  0.00           H
ATOM   2408 HG23 VAL B 166      33.470  30.040  37.730  1.00  0.00           H
ATOM   2409  C   VAL B 166      35.730  27.530  40.280  1.00  0.00           C
ATOM   2410  O   VAL B 166      36.460  28.280  40.920  1.00  0.00           O
ATOM   2411  N   ALA B 167      35.940  26.200  40.370  1.00  0.00           N
ATOM   2412  HN  ALA B 167      35.560  25.530  39.740  1.00  0.00           H
ATOM   2413  CA  ALA B 167      36.920  25.620  41.240  1.00  0.00           C
ATOM   2414  HA  ALA B 167      36.680  26.000  42.220  1.00  0.00           H
ATOM   2415  CB  ALA B 167      36.750  24.120  41.520  1.00  0.00           C
ATOM   2416  HB1 ALA B 167      36.990  23.540  40.610  1.00  0.00           H
ATOM   2417  HB2 ALA B 167      37.370  23.730  42.360  1.00  0.00           H
ATOM   2418  HB3 ALA B 167      35.660  23.950  41.690  1.00  0.00           H
ATOM   2419  C   ALA B 167      38.380  25.790  41.010  1.00  0.00           C
ATOM   2420  O   ALA B 167      38.920  25.350  40.000  1.00  0.00           O
ATOM   2421  N   GLU B 168      39.150  26.320  41.980  1.00  0.00           N
ATOM   2422  HN  GLU B 168      38.830  26.570  42.890  1.00  0.00           H
ATOM   2423  CA  GLU B 168      40.570  26.470  41.910  1.00  0.00           C
ATOM   2424  HA  GLU B 168      40.720  26.890  40.930  1.00  0.00           H
ATOM   2425  CB  GLU B 168      41.250  27.550  42.770  1.00  0.00           C
ATOM   2426  HB1 GLU B 168      42.150  27.160  43.290  1.00  0.00           H
ATOM   2427  HB2 GLU B 168      40.480  27.890  43.500  1.00  0.00           H
ATOM   2428  CG  GLU B 168      41.740  28.760  41.980  1.00  0.00           C
ATOM   2429  HG1 GLU B 168      41.750  29.710  42.560  1.00  0.00           H
ATOM   2430  HG2 GLU B 168      41.040  28.970  41.150  1.00  0.00           H
ATOM   2431  CD  GLU B 168      43.120  28.410  41.440  1.00  0.00           C
ATOM   2432  OE1 GLU B 168      43.230  27.800  40.350  1.00  0.00           O
ATOM   2433  OE2 GLU B 168      44.070  28.670  42.230  1.00  0.00           O
ATOM   2434  C   GLU B 168      41.330  25.180  41.900  1.00  0.00           C
ATOM   2435  O   GLU B 168      41.050  24.290  42.700  1.00  0.00           O
ATOM   2436  N   ALA B 169      42.320  25.180  40.990  1.00  0.00           N
ATOM   2437  HN  ALA B 169      42.530  25.990  40.450  1.00  0.00           H
ATOM   2438  CA  ALA B 169      43.070  23.980  40.780  1.00  0.00           C
ATOM   2439  HA  ALA B 169      43.070  23.390  41.690  1.00  0.00           H
ATOM   2440  CB  ALA B 169      42.410  23.070  39.730  1.00  0.00           C
ATOM   2441  HB1 ALA B 169      42.570  23.480  38.710  1.00  0.00           H
ATOM   2442  HB2 ALA B 169      42.900  22.080  39.810  1.00  0.00           H
ATOM   2443  HB3 ALA B 169      41.330  22.940  39.940  1.00  0.00           H
ATOM   2444  C   ALA B 169      44.450  24.430  40.470  1.00  0.00           C
ATOM   2445  O   ALA B 169      44.570  25.330  39.640  1.00  0.00           O
ATOM   2446  N   ALA B 170      45.490  23.880  41.120  1.00  0.00           N
ATOM   2447  HN  ALA B 170      45.360  23.190  41.830  1.00  0.00           H
ATOM   2448  CA  ALA B 170      46.820  24.400  41.060  1.00  0.00           C
ATOM   2449  HA  ALA B 170      46.740  25.430  41.390  1.00  0.00           H
ATOM   2450  CB  ALA B 170      47.750  23.680  42.050  1.00  0.00           C
ATOM   2451  HB1 ALA B 170      48.740  24.140  42.270  1.00  0.00           H
ATOM   2452  HB2 ALA B 170      47.270  23.570  43.050  1.00  0.00           H
ATOM   2453  HB3 ALA B 170      47.900  22.630  41.700  1.00  0.00           H
ATOM   2454  C   ALA B 170      47.510  24.430  39.740  1.00  0.00           C
ATOM   2455  O   ALA B 170      47.720  23.400  39.100  1.00  0.00           O
ATOM   2456  N   GLY B 171      47.880  25.590  39.170  1.00  0.00           N
ATOM   2457  HN  GLY B 171      47.870  26.440  39.680  1.00  0.00           H
ATOM   2458  CA  GLY B 171      48.400  25.670  37.840  1.00  0.00           C
ATOM   2459  HA1 GLY B 171      48.880  26.630  37.660  1.00  0.00           H
ATOM   2460  HA2 GLY B 171      49.140  24.890  37.810  1.00  0.00           H
ATOM   2461  C   GLY B 171      47.490  25.500  36.680  1.00  0.00           C
ATOM   2462  O   GLY B 171      47.970  25.210  35.580  1.00  0.00           O
ATOM   2463  N   LYS B 172      46.170  25.640  36.880  1.00  0.00           N
ATOM   2464  HN  LYS B 172      45.950  25.820  37.840  1.00  0.00           H
ATOM   2465  CA  LYS B 172      45.230  25.410  35.820  1.00  0.00           C
ATOM   2466  HA  LYS B 172      45.760  25.500  34.880  1.00  0.00           H
ATOM   2467  CB  LYS B 172      44.640  24.000  35.950  1.00  0.00           C
ATOM   2468  HB1 LYS B 172      43.730  24.040  35.320  1.00  0.00           H
ATOM   2469  HB2 LYS B 172      44.380  23.950  37.030  1.00  0.00           H
ATOM   2470  CG  LYS B 172      45.510  22.860  35.410  1.00  0.00           C
ATOM   2471  HG1 LYS B 172      46.590  23.080  35.560  1.00  0.00           H
ATOM   2472  HG2 LYS B 172      45.380  22.870  34.310  1.00  0.00           H
ATOM   2473  CD  LYS B 172      45.200  21.450  35.910  1.00  0.00           C
ATOM   2474  HD1 LYS B 172      44.110  21.310  35.730  1.00  0.00           H
ATOM   2475  HD2 LYS B 172      45.750  20.760  35.240  1.00  0.00           H
ATOM   2476  CE  LYS B 172      45.410  21.170  37.400  1.00  0.00           C
ATOM   2477  HE1 LYS B 172      45.020  20.150  37.630  1.00  0.00           H
ATOM   2478  HE2 LYS B 172      44.900  21.890  38.070  1.00  0.00           H
ATOM   2479  NZ  LYS B 172      46.830  21.250  37.800  1.00  0.00           N
ATOM   2480  HZ1 LYS B 172      47.350  21.080  36.910  1.00  0.00           H
ATOM   2481  HZ2 LYS B 172      47.130  22.160  38.200  1.00  0.00           H
ATOM   2482  HZ3 LYS B 172      47.090  20.470  38.440  1.00  0.00           H
ATOM   2483  C   LYS B 172      44.220  26.510  35.800  1.00  0.00           C
ATOM   2484  O   LYS B 172      44.110  27.160  34.760  1.00  0.00           O
ATOM   2485  N   THR B 173      43.390  26.710  36.830  1.00  0.00           N
ATOM   2486  HN  THR B 173      43.570  26.260  37.710  1.00  0.00           H
ATOM   2487  CA  THR B 173      42.280  27.620  36.860  1.00  0.00           C
ATOM   2488  HA  THR B 173      41.890  27.600  35.860  1.00  0.00           H
ATOM   2489  CB  THR B 173      41.230  27.240  37.870  1.00  0.00           C
ATOM   2490  HB  THR B 173      41.690  26.880  38.820  1.00  0.00           H
ATOM   2491  OG1 THR B 173      40.520  26.100  37.420  1.00  0.00           O
ATOM   2492  HG1 THR B 173      40.220  25.650  38.220  1.00  0.00           H
ATOM   2493  CG2 THR B 173      40.110  28.270  38.060  1.00  0.00           C
ATOM   2494 HG21 THR B 173      39.380  27.850  38.780  1.00  0.00           H
ATOM   2495 HG22 THR B 173      40.580  29.240  38.320  1.00  0.00           H
ATOM   2496 HG23 THR B 173      39.680  28.500  37.060  1.00  0.00           H
ATOM   2497  C   THR B 173      42.710  29.040  36.970  1.00  0.00           C
ATOM   2498  O   THR B 173      42.520  29.860  36.070  1.00  0.00           O
ATOM   2499  N   LYS B 174      43.410  29.370  38.070  1.00  0.00           N
ATOM   2500  HN  LYS B 174      43.640  28.810  38.870  1.00  0.00           H
ATOM   2501  CA  LYS B 174      44.070  30.630  38.220  1.00  0.00           C
ATOM   2502  HA  LYS B 174      43.310  31.400  38.140  1.00  0.00           H
ATOM   2503  CB  LYS B 174      44.790  30.770  39.570  1.00  0.00           C
ATOM   2504  HB1 LYS B 174      45.560  29.970  39.690  1.00  0.00           H
ATOM   2505  HB2 LYS B 174      44.060  30.760  40.400  1.00  0.00           H
ATOM   2506  CG  LYS B 174      45.350  32.170  39.830  1.00  0.00           C
ATOM   2507  HG1 LYS B 174      44.620  33.010  39.790  1.00  0.00           H
ATOM   2508  HG2 LYS B 174      46.190  32.410  39.150  1.00  0.00           H
ATOM   2509  CD  LYS B 174      45.860  32.360  41.260  1.00  0.00           C
ATOM   2510  HD1 LYS B 174      45.210  31.690  41.860  1.00  0.00           H
ATOM   2511  HD2 LYS B 174      46.850  31.850  41.240  1.00  0.00           H
ATOM   2512  CE  LYS B 174      46.120  33.820  41.610  1.00  0.00           C
ATOM   2513  HE1 LYS B 174      45.220  34.450  41.410  1.00  0.00           H
ATOM   2514  HE2 LYS B 174      46.970  34.290  41.070  1.00  0.00           H
ATOM   2515  NZ  LYS B 174      46.490  33.940  43.040  1.00  0.00           N
ATOM   2516  HZ1 LYS B 174      46.280  34.880  43.430  1.00  0.00           H
ATOM   2517  HZ2 LYS B 174      45.910  33.290  43.610  1.00  0.00           H
ATOM   2518  HZ3 LYS B 174      47.500  33.810  43.250  1.00  0.00           H
ATOM   2519  C   LYS B 174      45.080  30.980  37.180  1.00  0.00           C
ATOM   2520  O   LYS B 174      46.100  30.280  37.100  1.00  0.00           O
ATOM   2521  N   GLU B 175      44.830  32.080  36.460  1.00  0.00           N
ATOM   2522  HN  GLU B 175      43.950  32.520  36.660  1.00  0.00           H
ATOM   2523  CA  GLU B 175      45.710  32.610  35.470  1.00  0.00           C
ATOM   2524  HA  GLU B 175      46.070  31.810  34.840  1.00  0.00           H
ATOM   2525  CB  GLU B 175      44.940  33.590  34.570  1.00  0.00           C
ATOM   2526  HB1 GLU B 175      45.470  34.530  34.290  1.00  0.00           H
ATOM   2527  HB2 GLU B 175      44.150  34.040  35.210  1.00  0.00           H
ATOM   2528  CG  GLU B 175      44.440  32.970  33.270  1.00  0.00           C
ATOM   2529  HG1 GLU B 175      43.540  32.400  33.590  1.00  0.00           H
ATOM   2530  HG2 GLU B 175      45.190  32.270  32.840  1.00  0.00           H
ATOM   2531  CD  GLU B 175      43.950  34.050  32.320  1.00  0.00           C
ATOM   2532  OE1 GLU B 175      42.740  34.390  32.420  1.00  0.00           O
ATOM   2533  OE2 GLU B 175      44.790  34.610  31.560  1.00  0.00           O
ATOM   2534  C   GLU B 175      47.030  33.140  35.940  1.00  0.00           C
ATOM   2535  O   GLU B 175      47.170  33.760  36.990  1.00  0.00           O
ATOM   2536  N   GLY B 176      48.130  32.800  35.260  1.00  0.00           N
ATOM   2537  HN  GLY B 176      47.920  32.350  34.390  1.00  0.00           H
ATOM   2538  CA  GLY B 176      49.440  33.210  35.660  1.00  0.00           C
ATOM   2539  HA1 GLY B 176      49.920  33.570  34.760  1.00  0.00           H
ATOM   2540  HA2 GLY B 176      49.470  33.930  36.470  1.00  0.00           H
ATOM   2541  C   GLY B 176      50.200  32.060  36.220  1.00  0.00           C
ATOM   2542  O   GLY B 176      51.420  31.980  36.070  1.00  0.00           O
ATOM   2543  N   VAL B 177      49.500  31.150  36.920  1.00  0.00           N
ATOM   2544  HN  VAL B 177      48.500  31.120  36.890  1.00  0.00           H
ATOM   2545  CA  VAL B 177      50.150  30.150  37.720  1.00  0.00           C
ATOM   2546  HA  VAL B 177      50.950  30.620  38.270  1.00  0.00           H
ATOM   2547  CB  VAL B 177      49.180  29.540  38.690  1.00  0.00           C
ATOM   2548  HB  VAL B 177      48.420  28.970  38.110  1.00  0.00           H
ATOM   2549  CG1 VAL B 177      49.890  28.570  39.650  1.00  0.00           C
ATOM   2550 HG11 VAL B 177      49.140  28.050  40.270  1.00  0.00           H
ATOM   2551 HG12 VAL B 177      50.280  27.720  39.060  1.00  0.00           H
ATOM   2552 HG13 VAL B 177      50.570  29.000  40.410  1.00  0.00           H
ATOM   2553  CG2 VAL B 177      48.460  30.540  39.610  1.00  0.00           C
ATOM   2554 HG21 VAL B 177      47.660  30.010  40.150  1.00  0.00           H
ATOM   2555 HG22 VAL B 177      49.120  30.990  40.380  1.00  0.00           H
ATOM   2556 HG23 VAL B 177      48.000  31.300  38.940  1.00  0.00           H
ATOM   2557  C   VAL B 177      50.680  29.090  36.830  1.00  0.00           C
ATOM   2558  O   VAL B 177      49.920  28.300  36.260  1.00  0.00           O
ATOM   2559  N   LEU B 178      52.010  28.940  36.670  1.00  0.00           N
ATOM   2560  HN  LEU B 178      52.660  29.680  36.820  1.00  0.00           H
ATOM   2561  CA  LEU B 178      52.570  27.810  36.000  1.00  0.00           C
ATOM   2562  HA  LEU B 178      51.840  27.330  35.370  1.00  0.00           H
ATOM   2563  CB  LEU B 178      53.810  28.260  35.200  1.00  0.00           C
ATOM   2564  HB1 LEU B 178      54.450  28.930  35.820  1.00  0.00           H
ATOM   2565  HB2 LEU B 178      53.390  28.930  34.420  1.00  0.00           H
ATOM   2566  CG  LEU B 178      54.560  27.180  34.410  1.00  0.00           C
ATOM   2567  HG  LEU B 178      54.850  26.320  35.050  1.00  0.00           H
ATOM   2568  CD1 LEU B 178      53.620  26.640  33.320  1.00  0.00           C
ATOM   2569 HD11 LEU B 178      53.140  27.410  32.680  1.00  0.00           H
ATOM   2570 HD12 LEU B 178      54.120  25.920  32.650  1.00  0.00           H
ATOM   2571 HD13 LEU B 178      52.720  26.110  33.700  1.00  0.00           H
ATOM   2572  CD2 LEU B 178      55.800  27.850  33.790  1.00  0.00           C
ATOM   2573 HD21 LEU B 178      56.340  27.160  33.110  1.00  0.00           H
ATOM   2574 HD22 LEU B 178      55.490  28.720  33.180  1.00  0.00           H
ATOM   2575 HD23 LEU B 178      56.420  28.160  34.670  1.00  0.00           H
ATOM   2576  C   LEU B 178      52.920  26.630  36.840  1.00  0.00           C
ATOM   2577  O   LEU B 178      52.780  25.450  36.520  1.00  0.00           O
ATOM   2578  N   TYR B 179      53.420  26.900  38.060  1.00  0.00           N
ATOM   2579  HN  TYR B 179      53.570  27.870  38.230  1.00  0.00           H
ATOM   2580  CA  TYR B 179      53.730  25.920  39.050  1.00  0.00           C
ATOM   2581  HA  TYR B 179      54.470  25.190  38.740  1.00  0.00           H
ATOM   2582  CB  TYR B 179      54.290  26.610  40.300  1.00  0.00           C
ATOM   2583  HB1 TYR B 179      54.050  26.130  41.270  1.00  0.00           H
ATOM   2584  HB2 TYR B 179      53.840  27.630  40.410  1.00  0.00           H
ATOM   2585  CG  TYR B 179      55.750  26.870  40.440  1.00  0.00           C
ATOM   2586  CD1 TYR B 179      56.120  27.740  41.440  1.00  0.00           C
ATOM   2587  HD1 TYR B 179      55.390  28.420  41.850  1.00  0.00           H
ATOM   2588  CE1 TYR B 179      57.420  27.810  41.890  1.00  0.00           C
ATOM   2589  HE1 TYR B 179      57.710  28.530  42.650  1.00  0.00           H
ATOM   2590  CZ  TYR B 179      58.370  27.020  41.280  1.00  0.00           C
ATOM   2591  OH  TYR B 179      59.690  27.160  41.740  1.00  0.00           O
ATOM   2592  HH  TYR B 179      60.190  26.650  41.100  1.00  0.00           H
ATOM   2593  CD2 TYR B 179      56.720  26.080  39.860  1.00  0.00           C
ATOM   2594  HD2 TYR B 179      56.400  25.350  39.140  1.00  0.00           H
ATOM   2595  CE2 TYR B 179      58.030  26.120  40.300  1.00  0.00           C
ATOM   2596  HE2 TYR B 179      58.750  25.500  39.800  1.00  0.00           H
ATOM   2597  C   TYR B 179      52.500  25.270  39.580  1.00  0.00           C
ATOM   2598  O   TYR B 179      51.530  25.830  40.100  1.00  0.00           O
ATOM   2599  N   VAL B 180      52.600  23.930  39.560  1.00  0.00           N
ATOM   2600  HN  VAL B 180      53.380  23.570  39.060  1.00  0.00           H
ATOM   2601  CA  VAL B 180      51.820  23.030  40.350  1.00  0.00           C
ATOM   2602  HA  VAL B 180      50.750  23.180  40.290  1.00  0.00           H
ATOM   2603  CB  VAL B 180      52.000  21.640  39.830  1.00  0.00           C
ATOM   2604  HB  VAL B 180      53.090  21.410  39.890  1.00  0.00           H
ATOM   2605  CG1 VAL B 180      51.190  20.740  40.780  1.00  0.00           C
ATOM   2606 HG11 VAL B 180      51.250  19.740  40.280  1.00  0.00           H
ATOM   2607 HG12 VAL B 180      51.740  20.540  41.720  1.00  0.00           H
ATOM   2608 HG13 VAL B 180      50.110  20.920  40.970  1.00  0.00           H
ATOM   2609  CG2 VAL B 180      51.640  21.560  38.340  1.00  0.00           C
ATOM   2610 HG21 VAL B 180      51.420  20.500  38.100  1.00  0.00           H
ATOM   2611 HG22 VAL B 180      50.660  22.070  38.230  1.00  0.00           H
ATOM   2612 HG23 VAL B 180      52.400  21.950  37.630  1.00  0.00           H
ATOM   2613  C   VAL B 180      52.040  23.230  41.810  1.00  0.00           C
ATOM   2614  O   VAL B 180      51.070  23.170  42.570  1.00  0.00           O
ATOM   2615  N   GLY B 181      53.280  23.470  42.280  1.00  0.00           N
ATOM   2616  HN  GLY B 181      54.010  23.610  41.620  1.00  0.00           H
ATOM   2617  CA  GLY B 181      53.590  23.730  43.650  1.00  0.00           C
ATOM   2618  HA1 GLY B 181      53.110  23.050  44.340  1.00  0.00           H
ATOM   2619  HA2 GLY B 181      54.640  23.580  43.870  1.00  0.00           H
ATOM   2620  C   GLY B 181      53.130  25.070  44.110  1.00  0.00           C
ATOM   2621  O   GLY B 181      53.670  26.090  43.700  1.00  0.00           O
ATOM   2622  N   SER B 182      52.040  25.140  44.900  1.00  0.00           N
ATOM   2623  HN  SER B 182      51.840  24.210  45.190  1.00  0.00           H
ATOM   2624  CA  SER B 182      51.370  26.250  45.510  1.00  0.00           C
ATOM   2625  HA  SER B 182      52.180  26.830  45.940  1.00  0.00           H
ATOM   2626  CB  SER B 182      50.590  27.010  44.440  1.00  0.00           C
ATOM   2627  HB1 SER B 182      49.860  27.740  44.870  1.00  0.00           H
ATOM   2628  HB2 SER B 182      49.970  26.300  43.860  1.00  0.00           H
ATOM   2629  OG  SER B 182      51.400  27.800  43.580  1.00  0.00           O
ATOM   2630  HG1 SER B 182      52.020  27.150  43.250  1.00  0.00           H
ATOM   2631  C   SER B 182      50.520  25.870  46.680  1.00  0.00           C
ATOM   2632  O   SER B 182      50.190  24.710  46.880  1.00  0.00           O
ATOM   2633  N   LYS B 183      50.160  26.840  47.540  1.00  0.00           N
ATOM   2634  HN  LYS B 183      50.530  27.760  47.410  1.00  0.00           H
ATOM   2635  CA  LYS B 183      49.430  26.620  48.750  1.00  0.00           C
ATOM   2636  HA  LYS B 183      49.160  25.580  48.840  1.00  0.00           H
ATOM   2637  CB  LYS B 183      50.470  27.050  49.790  1.00  0.00           C
ATOM   2638  HB1 LYS B 183      50.640  28.150  49.680  1.00  0.00           H
ATOM   2639  HB2 LYS B 183      51.410  26.590  49.420  1.00  0.00           H
ATOM   2640  CG  LYS B 183      50.290  26.540  51.220  1.00  0.00           C
ATOM   2641  HG1 LYS B 183      51.230  26.770  51.770  1.00  0.00           H
ATOM   2642  HG2 LYS B 183      50.280  25.430  51.230  1.00  0.00           H
ATOM   2643  CD  LYS B 183      49.190  27.030  52.160  1.00  0.00           C
ATOM   2644  HD1 LYS B 183      48.200  26.800  51.720  1.00  0.00           H
ATOM   2645  HD2 LYS B 183      49.230  26.410  53.080  1.00  0.00           H
ATOM   2646  CE  LYS B 183      49.110  28.530  52.470  1.00  0.00           C
ATOM   2647  HE1 LYS B 183      48.770  29.260  51.710  1.00  0.00           H
ATOM   2648  HE2 LYS B 183      50.110  28.830  52.850  1.00  0.00           H
ATOM   2649  NZ  LYS B 183      48.130  28.700  53.570  1.00  0.00           N
ATOM   2650  HZ1 LYS B 183      48.060  29.680  53.920  1.00  0.00           H
ATOM   2651  HZ2 LYS B 183      47.220  28.350  53.230  1.00  0.00           H
ATOM   2652  HZ3 LYS B 183      48.260  28.130  54.430  1.00  0.00           H
ATOM   2653  C   LYS B 183      48.250  27.530  48.660  1.00  0.00           C
ATOM   2654  O   LYS B 183      48.310  28.630  48.140  1.00  0.00           O
ATOM   2655  N   THR B 184      47.080  27.120  49.190  1.00  0.00           N
ATOM   2656  HN  THR B 184      47.040  26.220  49.610  1.00  0.00           H
ATOM   2657  CA  THR B 184      45.860  27.860  49.280  1.00  0.00           C
ATOM   2658  HA  THR B 184      45.710  28.300  48.310  1.00  0.00           H
ATOM   2659  CB  THR B 184      44.650  27.080  49.690  1.00  0.00           C
ATOM   2660  HB  THR B 184      43.940  27.700  50.280  1.00  0.00           H
ATOM   2661  OG1 THR B 184      44.890  25.870  50.390  1.00  0.00           O
ATOM   2662  HG1 THR B 184      44.020  25.620  50.700  1.00  0.00           H
ATOM   2663  CG2 THR B 184      43.840  26.670  48.450  1.00  0.00           C
ATOM   2664 HG21 THR B 184      42.920  26.160  48.790  1.00  0.00           H
ATOM   2665 HG22 THR B 184      43.610  27.600  47.900  1.00  0.00           H
ATOM   2666 HG23 THR B 184      44.420  26.030  47.750  1.00  0.00           H
ATOM   2667  C   THR B 184      45.970  29.110  50.100  1.00  0.00           C
ATOM   2668  O   THR B 184      46.420  29.110  51.240  1.00  0.00           O
ATOM   2669  N   LYS B 185      45.590  30.240  49.480  1.00  0.00           N
ATOM   2670  HN  LYS B 185      45.170  30.180  48.570  1.00  0.00           H
ATOM   2671  CA  LYS B 185      45.580  31.470  50.210  1.00  0.00           C
ATOM   2672  HA  LYS B 185      46.520  31.570  50.730  1.00  0.00           H
ATOM   2673  CB  LYS B 185      45.470  32.640  49.220  1.00  0.00           C
ATOM   2674  HB1 LYS B 185      44.570  32.420  48.610  1.00  0.00           H
ATOM   2675  HB2 LYS B 185      46.410  32.800  48.660  1.00  0.00           H
ATOM   2676  CG  LYS B 185      45.110  33.950  49.930  1.00  0.00           C
ATOM   2677  HG1 LYS B 185      45.960  34.150  50.620  1.00  0.00           H
ATOM   2678  HG2 LYS B 185      44.200  33.770  50.550  1.00  0.00           H
ATOM   2679  CD  LYS B 185      45.140  35.260  49.140  1.00  0.00           C
ATOM   2680  HD1 LYS B 185      44.990  36.150  49.800  1.00  0.00           H
ATOM   2681  HD2 LYS B 185      46.110  35.400  48.620  1.00  0.00           H
ATOM   2682  CE  LYS B 185      44.010  35.340  48.110  1.00  0.00           C
ATOM   2683  HE1 LYS B 185      43.480  36.310  48.040  1.00  0.00           H
ATOM   2684  HE2 LYS B 185      43.230  34.670  48.510  1.00  0.00           H
ATOM   2685  NZ  LYS B 185      44.480  35.030  46.740  1.00  0.00           N
ATOM   2686  HZ1 LYS B 185      43.940  34.220  46.380  1.00  0.00           H
ATOM   2687  HZ2 LYS B 185      44.320  35.840  46.100  1.00  0.00           H
ATOM   2688  HZ3 LYS B 185      45.470  34.740  46.760  1.00  0.00           H
ATOM   2689  C   LYS B 185      44.580  31.460  51.310  1.00  0.00           C
ATOM   2690  O   LYS B 185      43.430  31.140  51.020  1.00  0.00           O
ATOM   2691  N   GLU B 186      44.950  31.880  52.530  1.00  0.00           N
ATOM   2692  HN  GLU B 186      45.900  32.120  52.740  1.00  0.00           H
ATOM   2693  CA  GLU B 186      44.050  32.110  53.620  1.00  0.00           C
ATOM   2694  HA  GLU B 186      43.700  31.160  53.990  1.00  0.00           H
ATOM   2695  CB  GLU B 186      44.810  32.910  54.690  1.00  0.00           C
ATOM   2696  HB1 GLU B 186      44.210  33.440  55.470  1.00  0.00           H
ATOM   2697  HB2 GLU B 186      45.400  33.700  54.170  1.00  0.00           H
ATOM   2698  CG  GLU B 186      45.750  32.160  55.630  1.00  0.00           C
ATOM   2699  HG1 GLU B 186      45.240  31.670  56.490  1.00  0.00           H
ATOM   2700  HG2 GLU B 186      46.310  33.000  56.090  1.00  0.00           H
ATOM   2701  CD  GLU B 186      46.710  31.110  55.090  1.00  0.00           C
ATOM   2702  OE1 GLU B 186      47.700  31.370  54.360  1.00  0.00           O
ATOM   2703  OE2 GLU B 186      46.470  29.900  55.380  1.00  0.00           O
ATOM   2704  C   GLU B 186      42.820  32.870  53.250  1.00  0.00           C
ATOM   2705  O   GLU B 186      42.850  33.940  52.640  1.00  0.00           O
ATOM   2706  N   GLY B 187      41.690  32.390  53.780  1.00  0.00           N
ATOM   2707  HN  GLY B 187      41.680  31.620  54.410  1.00  0.00           H
ATOM   2708  CA  GLY B 187      40.430  33.020  53.490  1.00  0.00           C
ATOM   2709  HA1 GLY B 187      40.530  34.060  53.230  1.00  0.00           H
ATOM   2710  HA2 GLY B 187      39.970  32.500  52.660  1.00  0.00           H
ATOM   2711  C   GLY B 187      39.470  32.760  54.600  1.00  0.00           C
ATOM   2712  O   GLY B 187      39.380  31.740  55.280  1.00  0.00           O
ATOM   2713  N   VAL B 188      38.570  33.720  54.900  1.00  0.00           N
ATOM   2714  HN  VAL B 188      38.640  34.620  54.470  1.00  0.00           H
ATOM   2715  CA  VAL B 188      37.680  33.660  56.010  1.00  0.00           C
ATOM   2716  HA  VAL B 188      37.990  32.860  56.670  1.00  0.00           H
ATOM   2717  CB  VAL B 188      37.640  34.960  56.750  1.00  0.00           C
ATOM   2718  HB  VAL B 188      36.790  34.950  57.470  1.00  0.00           H
ATOM   2719  CG1 VAL B 188      39.060  35.080  57.330  1.00  0.00           C
ATOM   2720 HG11 VAL B 188      39.790  35.010  56.490  1.00  0.00           H
ATOM   2721 HG12 VAL B 188      39.170  36.080  57.820  1.00  0.00           H
ATOM   2722 HG13 VAL B 188      39.160  34.220  58.020  1.00  0.00           H
ATOM   2723  CG2 VAL B 188      37.360  36.190  55.870  1.00  0.00           C
ATOM   2724 HG21 VAL B 188      37.370  37.070  56.550  1.00  0.00           H
ATOM   2725 HG22 VAL B 188      38.050  36.420  55.030  1.00  0.00           H
ATOM   2726 HG23 VAL B 188      36.350  36.070  55.420  1.00  0.00           H
ATOM   2727  C   VAL B 188      36.310  33.420  55.460  1.00  0.00           C
ATOM   2728  O   VAL B 188      35.330  33.220  56.170  1.00  0.00           O
ATOM   2729  N   VAL B 189      36.170  33.290  54.130  1.00  0.00           N
ATOM   2730  HN  VAL B 189      36.970  33.430  53.570  1.00  0.00           H
ATOM   2731  CA  VAL B 189      34.900  33.190  53.480  1.00  0.00           C
ATOM   2732  HA  VAL B 189      34.120  33.680  54.060  1.00  0.00           H
ATOM   2733  CB  VAL B 189      34.740  34.000  52.230  1.00  0.00           C
ATOM   2734  HB  VAL B 189      35.310  33.530  51.400  1.00  0.00           H
ATOM   2735  CG1 VAL B 189      33.280  34.040  51.750  1.00  0.00           C
ATOM   2736 HG11 VAL B 189      33.240  34.650  50.820  1.00  0.00           H
ATOM   2737 HG12 VAL B 189      32.840  33.040  51.560  1.00  0.00           H
ATOM   2738 HG13 VAL B 189      32.560  34.530  52.450  1.00  0.00           H
ATOM   2739  CG2 VAL B 189      35.190  35.410  52.660  1.00  0.00           C
ATOM   2740 HG21 VAL B 189      34.490  35.750  53.460  1.00  0.00           H
ATOM   2741 HG22 VAL B 189      36.230  35.510  53.020  1.00  0.00           H
ATOM   2742 HG23 VAL B 189      35.110  36.040  51.750  1.00  0.00           H
ATOM   2743  C   VAL B 189      34.600  31.760  53.210  1.00  0.00           C
ATOM   2744  O   VAL B 189      35.510  31.010  52.860  1.00  0.00           O
ATOM   2745  N   HIS B 190      33.380  31.260  53.460  1.00  0.00           N
ATOM   2746  HN  HIS B 190      32.790  32.050  53.610  1.00  0.00           H
ATOM   2747  CA  HIS B 190      33.010  29.930  53.090  1.00  0.00           C
ATOM   2748  HA  HIS B 190      33.900  29.320  53.070  1.00  0.00           H
ATOM   2749  CB  HIS B 190      31.990  29.460  54.150  1.00  0.00           C
ATOM   2750  HB1 HIS B 190      30.920  29.670  53.930  1.00  0.00           H
ATOM   2751  HB2 HIS B 190      32.150  29.840  55.180  1.00  0.00           H
ATOM   2752  ND1 HIS B 190      33.380  27.470  54.750  1.00  0.00           N
ATOM   2753  CG  HIS B 190      32.210  27.980  54.230  1.00  0.00           C
ATOM   2754  CE1 HIS B 190      33.290  26.150  54.650  1.00  0.00           C
ATOM   2755  HE1 HIS B 190      34.090  25.420  54.760  1.00  0.00           H
ATOM   2756  NE2 HIS B 190      32.140  25.780  54.020  1.00  0.00           N
ATOM   2757  HE2 HIS B 190      31.840  24.860  53.750  1.00  0.00           H
ATOM   2758  CD2 HIS B 190      31.450  26.950  53.770  1.00  0.00           C
ATOM   2759  HD2 HIS B 190      30.490  26.970  53.250  1.00  0.00           H
ATOM   2760  C   HIS B 190      32.410  30.030  51.730  1.00  0.00           C
ATOM   2761  O   HIS B 190      31.200  30.050  51.560  1.00  0.00           O
ATOM   2762  N   GLY B 191      33.200  30.100  50.640  1.00  0.00           N
ATOM   2763  HN  GLY B 191      34.190  30.180  50.700  1.00  0.00           H
ATOM   2764  CA  GLY B 191      32.710  30.150  49.300  1.00  0.00           C
ATOM   2765  HA1 GLY B 191      32.800  29.190  48.810  1.00  0.00           H
ATOM   2766  HA2 GLY B 191      31.680  30.450  49.220  1.00  0.00           H
ATOM   2767  C   GLY B 191      33.450  31.210  48.560  1.00  0.00           C
ATOM   2768  O   GLY B 191      34.350  31.920  49.030  1.00  0.00           O
ATOM   2769  N   VAL B 192      33.210  31.290  47.240  1.00  0.00           N
ATOM   2770  HN  VAL B 192      32.470  30.770  46.810  1.00  0.00           H
ATOM   2771  CA  VAL B 192      33.840  32.140  46.270  1.00  0.00           C
ATOM   2772  HA  VAL B 192      34.900  31.960  46.220  1.00  0.00           H
ATOM   2773  CB  VAL B 192      33.370  31.940  44.860  1.00  0.00           C
ATOM   2774  HB  VAL B 192      32.260  31.990  44.920  1.00  0.00           H
ATOM   2775  CG1 VAL B 192      34.010  32.940  43.880  1.00  0.00           C
ATOM   2776 HG11 VAL B 192      35.120  32.960  43.970  1.00  0.00           H
ATOM   2777 HG12 VAL B 192      33.730  32.610  42.850  1.00  0.00           H
ATOM   2778 HG13 VAL B 192      33.530  33.920  44.100  1.00  0.00           H
ATOM   2779  CG2 VAL B 192      33.840  30.540  44.460  1.00  0.00           C
ATOM   2780 HG21 VAL B 192      33.170  29.730  44.830  1.00  0.00           H
ATOM   2781 HG22 VAL B 192      33.610  30.390  43.380  1.00  0.00           H
ATOM   2782 HG23 VAL B 192      34.910  30.280  44.640  1.00  0.00           H
ATOM   2783  C   VAL B 192      33.710  33.580  46.600  1.00  0.00           C
ATOM   2784  O   VAL B 192      32.640  34.170  46.710  1.00  0.00           O
ATOM   2785  N   ALA B 193      34.860  34.250  46.810  1.00  0.00           N
ATOM   2786  HN  ALA B 193      35.690  33.710  46.680  1.00  0.00           H
ATOM   2787  CA  ALA B 193      35.020  35.600  47.250  1.00  0.00           C
ATOM   2788  HA  ALA B 193      34.870  35.670  48.320  1.00  0.00           H
ATOM   2789  CB  ALA B 193      36.500  36.010  47.200  1.00  0.00           C
ATOM   2790  HB1 ALA B 193      37.160  35.210  47.610  1.00  0.00           H
ATOM   2791  HB2 ALA B 193      36.820  36.110  46.140  1.00  0.00           H
ATOM   2792  HB3 ALA B 193      36.730  36.980  47.700  1.00  0.00           H
ATOM   2793  C   ALA B 193      34.290  36.730  46.610  1.00  0.00           C
ATOM   2794  O   ALA B 193      34.510  37.870  46.990  1.00  0.00           O
ATOM   2795  N   THR B 194      33.410  36.510  45.610  1.00  0.00           N
ATOM   2796  HN  THR B 194      33.260  35.580  45.290  1.00  0.00           H
ATOM   2797  CA  THR B 194      32.770  37.540  44.860  1.00  0.00           C
ATOM   2798  HA  THR B 194      32.970  38.530  45.240  1.00  0.00           H
ATOM   2799  CB  THR B 194      33.030  37.450  43.390  1.00  0.00           C
ATOM   2800  HB  THR B 194      32.470  38.200  42.790  1.00  0.00           H
ATOM   2801  OG1 THR B 194      32.800  36.200  42.770  1.00  0.00           O
ATOM   2802  HG1 THR B 194      31.960  36.390  42.350  1.00  0.00           H
ATOM   2803  CG2 THR B 194      34.500  37.810  43.140  1.00  0.00           C
ATOM   2804 HG21 THR B 194      35.150  36.970  43.480  1.00  0.00           H
ATOM   2805 HG22 THR B 194      34.690  37.860  42.040  1.00  0.00           H
ATOM   2806 HG23 THR B 194      34.780  38.710  43.730  1.00  0.00           H
ATOM   2807  C   THR B 194      31.300  37.370  45.040  1.00  0.00           C
ATOM   2808  O   THR B 194      30.600  38.390  44.980  1.00  0.00           O
ATOM   2809  N   VAL B 195      30.750  36.180  45.320  1.00  0.00           N
ATOM   2810  HN  VAL B 195      31.350  35.390  45.440  1.00  0.00           H
ATOM   2811  CA  VAL B 195      29.360  35.920  45.480  1.00  0.00           C
ATOM   2812  HA  VAL B 195      28.770  36.820  45.400  1.00  0.00           H
ATOM   2813  CB  VAL B 195      28.810  34.850  44.590  1.00  0.00           C
ATOM   2814  HB  VAL B 195      28.120  34.130  45.080  1.00  0.00           H
ATOM   2815  CG1 VAL B 195      27.880  35.520  43.560  1.00  0.00           C
ATOM   2816 HG11 VAL B 195      28.530  36.280  43.090  1.00  0.00           H
ATOM   2817 HG12 VAL B 195      27.400  34.800  42.850  1.00  0.00           H
ATOM   2818 HG13 VAL B 195      27.120  36.120  44.110  1.00  0.00           H
ATOM   2819  CG2 VAL B 195      29.970  34.040  43.990  1.00  0.00           C
ATOM   2820 HG21 VAL B 195      29.560  33.170  43.440  1.00  0.00           H
ATOM   2821 HG22 VAL B 195      30.400  34.640  43.160  1.00  0.00           H
ATOM   2822 HG23 VAL B 195      30.650  33.740  44.820  1.00  0.00           H
ATOM   2823  C   VAL B 195      29.100  35.410  46.860  1.00  0.00           C
ATOM   2824  O   VAL B 195      27.990  35.520  47.380  1.00  0.00           O
ATOM   2825  N   ALA B 196      30.050  34.870  47.640  1.00  0.00           N
ATOM   2826  HN  ALA B 196      30.990  34.750  47.310  1.00  0.00           H
ATOM   2827  CA  ALA B 196      29.750  34.540  49.000  1.00  0.00           C
ATOM   2828  HA  ALA B 196      28.830  33.980  48.920  1.00  0.00           H
ATOM   2829  CB  ALA B 196      30.700  33.380  49.350  1.00  0.00           C
ATOM   2830  HB1 ALA B 196      31.790  33.610  49.300  1.00  0.00           H
ATOM   2831  HB2 ALA B 196      30.520  33.090  50.400  1.00  0.00           H
ATOM   2832  HB3 ALA B 196      30.540  32.620  48.540  1.00  0.00           H
ATOM   2833  C   ALA B 196      29.610  35.670  49.960  1.00  0.00           C
ATOM   2834  O   ALA B 196      30.280  36.700  49.860  1.00  0.00           O
ATOM   2835  N   GLU B 197      28.770  35.440  50.990  1.00  0.00           N
ATOM   2836  HN  GLU B 197      28.300  34.570  50.920  1.00  0.00           H
ATOM   2837  CA  GLU B 197      28.300  36.310  52.020  1.00  0.00           C
ATOM   2838  HA  GLU B 197      28.960  37.160  52.120  1.00  0.00           H
ATOM   2839  CB  GLU B 197      26.990  36.950  51.530  1.00  0.00           C
ATOM   2840  HB1 GLU B 197      27.300  37.650  50.730  1.00  0.00           H
ATOM   2841  HB2 GLU B 197      26.480  37.580  52.290  1.00  0.00           H
ATOM   2842  CG  GLU B 197      25.950  36.040  50.860  1.00  0.00           C
ATOM   2843  HG1 GLU B 197      26.350  35.580  49.930  1.00  0.00           H
ATOM   2844  HG2 GLU B 197      25.110  36.650  50.480  1.00  0.00           H
ATOM   2845  CD  GLU B 197      25.250  34.970  51.690  1.00  0.00           C
ATOM   2846  OE1 GLU B 197      25.260  33.780  51.300  1.00  0.00           O
ATOM   2847  OE2 GLU B 197      24.570  35.280  52.710  1.00  0.00           O
ATOM   2848  C   GLU B 197      28.340  35.720  53.390  1.00  0.00           C
ATOM   2849  O   GLU B 197      27.950  36.280  54.420  1.00  0.00           O
ATOM   2850  N   LYS B 198      28.960  34.530  53.430  1.00  0.00           N
ATOM   2851  HN  LYS B 198      29.380  34.090  52.640  1.00  0.00           H
ATOM   2852  CA  LYS B 198      29.050  33.730  54.610  1.00  0.00           C
ATOM   2853  HA  LYS B 198      28.520  34.260  55.390  1.00  0.00           H
ATOM   2854  CB  LYS B 198      28.390  32.340  54.480  1.00  0.00           C
ATOM   2855  HB1 LYS B 198      28.440  31.950  55.520  1.00  0.00           H
ATOM   2856  HB2 LYS B 198      28.730  31.650  53.680  1.00  0.00           H
ATOM   2857  CG  LYS B 198      26.870  32.440  54.360  1.00  0.00           C
ATOM   2858  HG1 LYS B 198      26.510  33.270  53.710  1.00  0.00           H
ATOM   2859  HG2 LYS B 198      26.560  32.730  55.380  1.00  0.00           H
ATOM   2860  CD  LYS B 198      26.130  31.190  53.900  1.00  0.00           C
ATOM   2861  HD1 LYS B 198      26.570  31.020  52.890  1.00  0.00           H
ATOM   2862  HD2 LYS B 198      26.420  30.340  54.560  1.00  0.00           H
ATOM   2863  CE  LYS B 198      24.600  31.170  53.810  1.00  0.00           C
ATOM   2864  HE1 LYS B 198      24.030  31.020  54.750  1.00  0.00           H
ATOM   2865  HE2 LYS B 198      24.210  30.380  53.140  1.00  0.00           H
ATOM   2866  NZ  LYS B 198      23.990  32.390  53.230  1.00  0.00           N
ATOM   2867  HZ1 LYS B 198      24.030  33.260  53.790  1.00  0.00           H
ATOM   2868  HZ2 LYS B 198      24.500  32.620  52.350  1.00  0.00           H
ATOM   2869  HZ3 LYS B 198      23.000  32.250  52.920  1.00  0.00           H
ATOM   2870  C   LYS B 198      30.480  33.570  55.000  1.00  0.00           C
ATOM   2871  O   LYS B 198      31.300  33.040  54.250  1.00  0.00           O
ATOM   2872  N   THR B 199      30.820  33.970  56.230  1.00  0.00           N
ATOM   2873  HN  THR B 199      30.170  34.510  56.760  1.00  0.00           H
ATOM   2874  CA  THR B 199      32.020  33.690  56.950  1.00  0.00           C
ATOM   2875  HA  THR B 199      32.750  33.640  56.150  1.00  0.00           H
ATOM   2876  CB  THR B 199      32.470  34.790  57.870  1.00  0.00           C
ATOM   2877  HB  THR B 199      32.990  34.460  58.790  1.00  0.00           H
ATOM   2878  OG1 THR B 199      31.360  35.570  58.270  1.00  0.00           O
ATOM   2879  HG1 THR B 199      31.550  35.830  59.180  1.00  0.00           H
ATOM   2880  CG2 THR B 199      33.340  35.810  57.100  1.00  0.00           C
ATOM   2881 HG21 THR B 199      32.770  36.140  56.200  1.00  0.00           H
ATOM   2882 HG22 THR B 199      33.580  36.670  57.750  1.00  0.00           H
ATOM   2883 HG23 THR B 199      34.300  35.390  56.730  1.00  0.00           H
ATOM   2884  C   THR B 199      32.100  32.310  57.510  1.00  0.00           C
ATOM   2885  O   THR B 199      31.100  31.770  57.960  1.00  0.00           O
ATOM   2886  N   LYS B 200      33.270  31.660  57.460  1.00  0.00           N
ATOM   2887  HN  LYS B 200      33.990  32.080  56.910  1.00  0.00           H
ATOM   2888  CA  LYS B 200      33.700  30.450  58.090  1.00  0.00           C
ATOM   2889  HA  LYS B 200      33.230  29.620  57.590  1.00  0.00           H
ATOM   2890  CB  LYS B 200      35.200  30.240  57.840  1.00  0.00           C
ATOM   2891  HB1 LYS B 200      35.540  29.440  58.540  1.00  0.00           H
ATOM   2892  HB2 LYS B 200      35.840  31.140  58.000  1.00  0.00           H
ATOM   2893  CG  LYS B 200      35.420  29.680  56.430  1.00  0.00           C
ATOM   2894  HG1 LYS B 200      34.920  30.290  55.640  1.00  0.00           H
ATOM   2895  HG2 LYS B 200      34.780  28.780  56.300  1.00  0.00           H
ATOM   2896  CD  LYS B 200      36.910  29.400  56.250  1.00  0.00           C
ATOM   2897  HD1 LYS B 200      37.340  30.420  56.170  1.00  0.00           H
ATOM   2898  HD2 LYS B 200      37.350  28.760  57.040  1.00  0.00           H
ATOM   2899  CE  LYS B 200      37.410  28.830  54.920  1.00  0.00           C
ATOM   2900  HE1 LYS B 200      38.460  28.500  55.090  1.00  0.00           H
ATOM   2901  HE2 LYS B 200      37.210  29.450  54.020  1.00  0.00           H
ATOM   2902  NZ  LYS B 200      36.680  27.590  54.570  1.00  0.00           N
ATOM   2903  HZ1 LYS B 200      35.650  27.600  54.450  1.00  0.00           H
ATOM   2904  HZ2 LYS B 200      37.090  27.040  53.790  1.00  0.00           H
ATOM   2905  HZ3 LYS B 200      36.760  26.990  55.410  1.00  0.00           H
ATOM   2906  C   LYS B 200      33.390  30.410  59.550  1.00  0.00           C
ATOM   2907  O   LYS B 200      33.050  31.390  60.220  1.00  0.00           O
ATOM   2908  N   GLU B 201      33.320  29.180  60.070  1.00  0.00           N
ATOM   2909  HN  GLU B 201      33.240  28.330  59.550  1.00  0.00           H
ATOM   2910  CA  GLU B 201      33.420  29.040  61.490  1.00  0.00           C
ATOM   2911  HA  GLU B 201      32.560  29.480  61.970  1.00  0.00           H
ATOM   2912  CB  GLU B 201      33.470  27.550  61.870  1.00  0.00           C
ATOM   2913  HB1 GLU B 201      33.470  27.440  62.970  1.00  0.00           H
ATOM   2914  HB2 GLU B 201      34.470  27.180  61.550  1.00  0.00           H
ATOM   2915  CG  GLU B 201      32.310  26.780  61.240  1.00  0.00           C
ATOM   2916  HG1 GLU B 201      32.800  26.360  60.340  1.00  0.00           H
ATOM   2917  HG2 GLU B 201      31.450  27.430  60.940  1.00  0.00           H
ATOM   2918  CD  GLU B 201      31.840  25.580  62.050  1.00  0.00           C
ATOM   2919  OE1 GLU B 201      31.530  25.710  63.270  1.00  0.00           O
ATOM   2920  OE2 GLU B 201      31.860  24.430  61.540  1.00  0.00           O
ATOM   2921  C   GLU B 201      34.630  29.650  62.120  1.00  0.00           C
ATOM   2922  O   GLU B 201      35.760  29.570  61.660  1.00  0.00           O
ATOM   2923  N   GLN B 202      34.400  30.270  63.300  1.00  0.00           N
ATOM   2924  HN  GLN B 202      33.490  30.170  63.690  1.00  0.00           H
ATOM   2925  CA  GLN B 202      35.330  30.740  64.280  1.00  0.00           C
ATOM   2926  HA  GLN B 202      34.710  30.840  65.160  1.00  0.00           H
ATOM   2927  CB  GLN B 202      36.360  29.640  64.590  1.00  0.00           C
ATOM   2928  HB1 GLN B 202      37.080  30.070  65.320  1.00  0.00           H
ATOM   2929  HB2 GLN B 202      36.950  29.390  63.680  1.00  0.00           H
ATOM   2930  CG  GLN B 202      35.730  28.300  64.960  1.00  0.00           C
ATOM   2931  HG1 GLN B 202      35.390  27.730  64.070  1.00  0.00           H
ATOM   2932  HG2 GLN B 202      34.800  28.450  65.540  1.00  0.00           H
ATOM   2933  CD  GLN B 202      36.620  27.350  65.760  1.00  0.00           C
ATOM   2934  OE1 GLN B 202      37.780  27.690  65.970  1.00  0.00           O
ATOM   2935  NE2 GLN B 202      36.160  26.090  66.000  1.00  0.00           N
ATOM   2936 HE21 GLN B 202      35.250  25.880  65.640  1.00  0.00           H
ATOM   2937 HE22 GLN B 202      36.770  25.340  66.270  1.00  0.00           H
ATOM   2938  C   GLN B 202      36.000  32.050  64.020  1.00  0.00           C
ATOM   2939  O   GLN B 202      36.950  32.510  64.650  1.00  0.00           O
ATOM   2940  N   VAL B 203      35.420  32.760  63.030  1.00  0.00           N
ATOM   2941  HN  VAL B 203      34.610  32.370  62.600  1.00  0.00           H
ATOM   2942  CA  VAL B 203      36.050  33.870  62.400  1.00  0.00           C
ATOM   2943  HA  VAL B 203      37.070  33.550  62.260  1.00  0.00           H
ATOM   2944  CB  VAL B 203      35.480  34.170  61.050  1.00  0.00           C
ATOM   2945  HB  VAL B 203      34.400  33.920  61.020  1.00  0.00           H
ATOM   2946  CG1 VAL B 203      35.670  35.590  60.480  1.00  0.00           C
ATOM   2947 HG11 VAL B 203      35.250  35.590  59.450  1.00  0.00           H
ATOM   2948 HG12 VAL B 203      35.130  36.310  61.130  1.00  0.00           H
ATOM   2949 HG13 VAL B 203      36.720  35.920  60.370  1.00  0.00           H
ATOM   2950  CG2 VAL B 203      36.050  33.160  60.030  1.00  0.00           C
ATOM   2951 HG21 VAL B 203      37.140  33.310  59.870  1.00  0.00           H
ATOM   2952 HG22 VAL B 203      35.950  32.110  60.370  1.00  0.00           H
ATOM   2953 HG23 VAL B 203      35.590  33.340  59.040  1.00  0.00           H
ATOM   2954  C   VAL B 203      35.970  35.070  63.280  1.00  0.00           C
ATOM   2955  O   VAL B 203      34.890  35.550  63.640  1.00  0.00           O
ATOM   2956  N   THR B 204      37.120  35.600  63.730  1.00  0.00           N
ATOM   2957  HN  THR B 204      37.920  35.160  63.330  1.00  0.00           H
ATOM   2958  CA  THR B 204      37.190  36.650  64.700  1.00  0.00           C
ATOM   2959  HA  THR B 204      36.230  36.700  65.190  1.00  0.00           H
ATOM   2960  CB  THR B 204      38.090  36.310  65.850  1.00  0.00           C
ATOM   2961  HB  THR B 204      38.360  37.190  66.490  1.00  0.00           H
ATOM   2962  OG1 THR B 204      39.280  35.630  65.510  1.00  0.00           O
ATOM   2963  HG1 THR B 204      39.150  35.370  64.590  1.00  0.00           H
ATOM   2964  CG2 THR B 204      37.280  35.330  66.710  1.00  0.00           C
ATOM   2965 HG21 THR B 204      36.230  35.630  66.920  1.00  0.00           H
ATOM   2966 HG22 THR B 204      37.310  34.330  66.220  1.00  0.00           H
ATOM   2967 HG23 THR B 204      37.760  35.090  67.680  1.00  0.00           H
ATOM   2968  C   THR B 204      37.520  38.010  64.200  1.00  0.00           C
ATOM   2969  O   THR B 204      38.400  38.090  63.340  1.00  0.00           O
ATOM   2970  N   ASN B 205      36.890  39.080  64.720  1.00  0.00           N
ATOM   2971  HN  ASN B 205      36.180  38.900  65.390  1.00  0.00           H
ATOM   2972  CA  ASN B 205      37.400  40.390  64.420  1.00  0.00           C
ATOM   2973  HA  ASN B 205      37.700  40.410  63.380  1.00  0.00           H
ATOM   2974  CB  ASN B 205      36.220  41.370  64.530  1.00  0.00           C
ATOM   2975  HB1 ASN B 205      35.530  40.970  63.760  1.00  0.00           H
ATOM   2976  HB2 ASN B 205      36.550  42.400  64.300  1.00  0.00           H
ATOM   2977  CG  ASN B 205      35.460  41.520  65.840  1.00  0.00           C
ATOM   2978  OD1 ASN B 205      35.920  41.100  66.890  1.00  0.00           O
ATOM   2979  ND2 ASN B 205      34.260  42.170  65.810  1.00  0.00           N
ATOM   2980 HD21 ASN B 205      34.080  42.840  65.090  1.00  0.00           H
ATOM   2981 HD22 ASN B 205      33.590  42.020  66.540  1.00  0.00           H
ATOM   2982  C   ASN B 205      38.550  40.650  65.340  1.00  0.00           C
ATOM   2983  O   ASN B 205      39.020  39.840  66.130  1.00  0.00           O
ATOM   2984  N   VAL B 206      39.050  41.890  65.210  1.00  0.00           N
ATOM   2985  HN  VAL B 206      38.660  42.460  64.500  1.00  0.00           H
ATOM   2986  CA  VAL B 206      40.170  42.360  65.970  1.00  0.00           C
ATOM   2987  HA  VAL B 206      40.980  41.650  65.860  1.00  0.00           H
ATOM   2988  CB  VAL B 206      40.750  43.660  65.490  1.00  0.00           C
ATOM   2989  HB  VAL B 206      41.640  43.880  66.110  1.00  0.00           H
ATOM   2990  CG1 VAL B 206      41.270  43.640  64.040  1.00  0.00           C
ATOM   2991 HG11 VAL B 206      41.850  44.550  63.790  1.00  0.00           H
ATOM   2992 HG12 VAL B 206      41.910  42.740  63.930  1.00  0.00           H
ATOM   2993 HG13 VAL B 206      40.370  43.610  63.380  1.00  0.00           H
ATOM   2994  CG2 VAL B 206      39.780  44.850  65.630  1.00  0.00           C
ATOM   2995 HG21 VAL B 206      40.260  45.750  65.190  1.00  0.00           H
ATOM   2996 HG22 VAL B 206      38.870  44.560  65.070  1.00  0.00           H
ATOM   2997 HG23 VAL B 206      39.560  44.960  66.710  1.00  0.00           H
ATOM   2998  C   VAL B 206      39.910  42.430  67.430  1.00  0.00           C
ATOM   2999  O   VAL B 206      40.850  42.250  68.210  1.00  0.00           O
ATOM   3000  N   GLY B 207      38.660  42.600  67.890  1.00  0.00           N
ATOM   3001  HN  GLY B 207      38.020  42.610  67.120  1.00  0.00           H
ATOM   3002  CA  GLY B 207      38.210  42.700  69.240  1.00  0.00           C
ATOM   3003  HA1 GLY B 207      38.970  43.180  69.840  1.00  0.00           H
ATOM   3004  HA2 GLY B 207      37.280  43.260  69.330  1.00  0.00           H
ATOM   3005  C   GLY B 207      38.010  41.390  69.920  1.00  0.00           C
ATOM   3006  O   GLY B 207      37.870  41.330  71.140  1.00  0.00           O
ATOM   3007  N   GLY B 208      37.890  40.360  69.070  1.00  0.00           N
ATOM   3008  HN  GLY B 208      37.960  40.530  68.090  1.00  0.00           H
ATOM   3009  CA  GLY B 208      37.740  39.050  69.630  1.00  0.00           C
ATOM   3010  HA1 GLY B 208      38.450  38.410  69.120  1.00  0.00           H
ATOM   3011  HA2 GLY B 208      38.060  38.950  70.660  1.00  0.00           H
ATOM   3012  C   GLY B 208      36.360  38.500  69.530  1.00  0.00           C
ATOM   3013  O   GLY B 208      36.010  37.690  70.390  1.00  0.00           O
ATOM   3014  N   ALA B 209      35.590  38.850  68.490  1.00  0.00           N
ATOM   3015  HN  ALA B 209      35.870  39.390  67.690  1.00  0.00           H
ATOM   3016  CA  ALA B 209      34.210  38.470  68.410  1.00  0.00           C
ATOM   3017  HA  ALA B 209      34.030  37.700  69.150  1.00  0.00           H
ATOM   3018  CB  ALA B 209      33.310  39.670  68.770  1.00  0.00           C
ATOM   3019  HB1 ALA B 209      32.280  39.260  68.810  1.00  0.00           H
ATOM   3020  HB2 ALA B 209      33.450  40.280  69.690  1.00  0.00           H
ATOM   3021  HB3 ALA B 209      33.240  40.430  67.970  1.00  0.00           H
ATOM   3022  C   ALA B 209      33.910  37.900  67.070  1.00  0.00           C
ATOM   3023  O   ALA B 209      34.510  38.120  66.020  1.00  0.00           O
ATOM   3024  N   VAL B 210      32.920  36.980  67.010  1.00  0.00           N
ATOM   3025  HN  VAL B 210      32.260  36.740  67.720  1.00  0.00           H
ATOM   3026  CA  VAL B 210      32.760  36.110  65.890  1.00  0.00           C
ATOM   3027  HA  VAL B 210      33.710  36.020  65.380  1.00  0.00           H
ATOM   3028  CB  VAL B 210      32.540  34.660  66.220  1.00  0.00           C
ATOM   3029  HB  VAL B 210      31.690  34.560  66.930  1.00  0.00           H
ATOM   3030  CG1 VAL B 210      32.110  33.870  64.960  1.00  0.00           C
ATOM   3031 HG11 VAL B 210      31.990  32.790  65.160  1.00  0.00           H
ATOM   3032 HG12 VAL B 210      31.110  34.190  64.600  1.00  0.00           H
ATOM   3033 HG13 VAL B 210      32.840  34.030  64.140  1.00  0.00           H
ATOM   3034  CG2 VAL B 210      33.740  34.090  66.980  1.00  0.00           C
ATOM   3035 HG21 VAL B 210      34.630  33.920  66.330  1.00  0.00           H
ATOM   3036 HG22 VAL B 210      33.920  34.760  67.840  1.00  0.00           H
ATOM   3037 HG23 VAL B 210      33.490  33.030  67.210  1.00  0.00           H
ATOM   3038  C   VAL B 210      31.870  36.670  64.840  1.00  0.00           C
ATOM   3039  O   VAL B 210      30.680  36.790  65.120  1.00  0.00           O
ATOM   3040  N   VAL B 211      32.400  37.080  63.670  1.00  0.00           N
ATOM   3041  HN  VAL B 211      33.380  37.060  63.490  1.00  0.00           H
ATOM   3042  CA  VAL B 211      31.640  37.890  62.760  1.00  0.00           C
ATOM   3043  HA  VAL B 211      30.730  38.290  63.180  1.00  0.00           H
ATOM   3044  CB  VAL B 211      32.440  39.070  62.310  1.00  0.00           C
ATOM   3045  HB  VAL B 211      32.120  39.510  61.340  1.00  0.00           H
ATOM   3046  CG1 VAL B 211      32.330  40.190  63.360  1.00  0.00           C
ATOM   3047 HG11 VAL B 211      32.660  41.200  63.050  1.00  0.00           H
ATOM   3048 HG12 VAL B 211      31.250  40.370  63.490  1.00  0.00           H
ATOM   3049 HG13 VAL B 211      32.780  39.790  64.300  1.00  0.00           H
ATOM   3050  CG2 VAL B 211      33.930  38.810  62.020  1.00  0.00           C
ATOM   3051 HG21 VAL B 211      34.410  38.220  62.830  1.00  0.00           H
ATOM   3052 HG22 VAL B 211      34.110  38.360  61.020  1.00  0.00           H
ATOM   3053 HG23 VAL B 211      34.540  39.730  61.930  1.00  0.00           H
ATOM   3054  C   VAL B 211      31.060  37.060  61.670  1.00  0.00           C
ATOM   3055  O   VAL B 211      31.680  36.600  60.710  1.00  0.00           O
ATOM   3056  N   THR B 212      29.770  36.690  61.770  1.00  0.00           N
ATOM   3057  HN  THR B 212      29.130  36.990  62.470  1.00  0.00           H
ATOM   3058  CA  THR B 212      29.160  35.820  60.810  1.00  0.00           C
ATOM   3059  HA  THR B 212      29.890  35.200  60.330  1.00  0.00           H
ATOM   3060  CB  THR B 212      28.150  34.980  61.530  1.00  0.00           C
ATOM   3061  HB  THR B 212      27.370  34.640  60.810  1.00  0.00           H
ATOM   3062  OG1 THR B 212      27.510  35.610  62.630  1.00  0.00           O
ATOM   3063  HG1 THR B 212      26.890  36.250  62.270  1.00  0.00           H
ATOM   3064  CG2 THR B 212      28.990  33.840  62.120  1.00  0.00           C
ATOM   3065 HG21 THR B 212      29.090  32.940  61.480  1.00  0.00           H
ATOM   3066 HG22 THR B 212      29.950  34.200  62.550  1.00  0.00           H
ATOM   3067 HG23 THR B 212      28.460  33.450  63.020  1.00  0.00           H
ATOM   3068  C   THR B 212      28.450  36.550  59.720  1.00  0.00           C
ATOM   3069  O   THR B 212      28.070  36.000  58.690  1.00  0.00           O
ATOM   3070  N   GLY B 213      28.090  37.840  59.820  1.00  0.00           N
ATOM   3071  HN  GLY B 213      28.470  38.230  60.660  1.00  0.00           H
ATOM   3072  CA  GLY B 213      27.300  38.640  58.930  1.00  0.00           C
ATOM   3073  HA1 GLY B 213      26.410  38.110  58.630  1.00  0.00           H
ATOM   3074  HA2 GLY B 213      27.010  39.540  59.460  1.00  0.00           H
ATOM   3075  C   GLY B 213      28.070  39.160  57.770  1.00  0.00           C
ATOM   3076  O   GLY B 213      29.270  39.430  57.870  1.00  0.00           O
ATOM   3077  N   VAL B 214      27.510  39.400  56.570  1.00  0.00           N
ATOM   3078  HN  VAL B 214      26.550  39.180  56.430  1.00  0.00           H
ATOM   3079  CA  VAL B 214      28.260  40.090  55.570  1.00  0.00           C
ATOM   3080  HA  VAL B 214      29.260  39.690  55.620  1.00  0.00           H
ATOM   3081  CB  VAL B 214      27.680  39.800  54.210  1.00  0.00           C
ATOM   3082  HB  VAL B 214      27.540  38.700  54.240  1.00  0.00           H
ATOM   3083  CG1 VAL B 214      26.310  40.440  53.930  1.00  0.00           C
ATOM   3084 HG11 VAL B 214      25.770  39.990  53.070  1.00  0.00           H
ATOM   3085 HG12 VAL B 214      25.720  40.450  54.870  1.00  0.00           H
ATOM   3086 HG13 VAL B 214      26.430  41.510  53.660  1.00  0.00           H
ATOM   3087  CG2 VAL B 214      28.660  39.960  53.030  1.00  0.00           C
ATOM   3088 HG21 VAL B 214      28.330  39.310  52.180  1.00  0.00           H
ATOM   3089 HG22 VAL B 214      28.690  41.000  52.660  1.00  0.00           H
ATOM   3090 HG23 VAL B 214      29.640  39.560  53.360  1.00  0.00           H
ATOM   3091  C   VAL B 214      28.380  41.560  55.750  1.00  0.00           C
ATOM   3092  O   VAL B 214      27.670  42.210  56.520  1.00  0.00           O
ATOM   3093  N   THR B 215      29.300  42.300  55.110  1.00  0.00           N
ATOM   3094  HN  THR B 215      29.890  41.770  54.510  1.00  0.00           H
ATOM   3095  CA  THR B 215      29.460  43.710  55.310  1.00  0.00           C
ATOM   3096  HA  THR B 215      28.660  44.180  55.860  1.00  0.00           H
ATOM   3097  CB  THR B 215      30.750  44.060  56.000  1.00  0.00           C
ATOM   3098  HB  THR B 215      31.160  45.020  55.620  1.00  0.00           H
ATOM   3099  OG1 THR B 215      31.760  43.110  55.730  1.00  0.00           O
ATOM   3100  HG1 THR B 215      31.690  42.970  54.780  1.00  0.00           H
ATOM   3101  CG2 THR B 215      30.480  44.230  57.500  1.00  0.00           C
ATOM   3102 HG21 THR B 215      31.420  44.080  58.080  1.00  0.00           H
ATOM   3103 HG22 THR B 215      30.150  45.260  57.760  1.00  0.00           H
ATOM   3104 HG23 THR B 215      29.730  43.490  57.850  1.00  0.00           H
ATOM   3105  C   THR B 215      29.500  44.450  54.010  1.00  0.00           C
ATOM   3106  O   THR B 215      29.560  43.870  52.930  1.00  0.00           O
ATOM   3107  N   ALA B 216      29.410  45.790  54.040  1.00  0.00           N
ATOM   3108  HN  ALA B 216      29.220  46.270  54.900  1.00  0.00           H
ATOM   3109  CA  ALA B 216      29.490  46.730  52.960  1.00  0.00           C
ATOM   3110  HA  ALA B 216      28.790  46.450  52.190  1.00  0.00           H
ATOM   3111  CB  ALA B 216      29.240  48.120  53.570  1.00  0.00           C
ATOM   3112  HB1 ALA B 216      29.930  48.550  54.320  1.00  0.00           H
ATOM   3113  HB2 ALA B 216      29.220  48.940  52.830  1.00  0.00           H
ATOM   3114  HB3 ALA B 216      28.310  48.100  54.180  1.00  0.00           H
ATOM   3115  C   ALA B 216      30.810  46.770  52.270  1.00  0.00           C
ATOM   3116  O   ALA B 216      31.840  46.370  52.820  1.00  0.00           O
ATOM   3117  N   VAL B 217      30.880  47.180  51.000  1.00  0.00           N
ATOM   3118  HN  VAL B 217      30.080  47.210  50.400  1.00  0.00           H
ATOM   3119  CA  VAL B 217      32.020  47.520  50.200  1.00  0.00           C
ATOM   3120  HA  VAL B 217      32.700  46.720  50.430  1.00  0.00           H
ATOM   3121  CB  VAL B 217      31.560  47.650  48.780  1.00  0.00           C
ATOM   3122  HB  VAL B 217      30.840  48.500  48.750  1.00  0.00           H
ATOM   3123  CG1 VAL B 217      32.800  47.970  47.920  1.00  0.00           C
ATOM   3124 HG11 VAL B 217      32.470  47.780  46.870  1.00  0.00           H
ATOM   3125 HG12 VAL B 217      33.000  49.040  48.090  1.00  0.00           H
ATOM   3126 HG13 VAL B 217      33.670  47.370  48.250  1.00  0.00           H
ATOM   3127  CG2 VAL B 217      30.890  46.400  48.190  1.00  0.00           C
ATOM   3128 HG21 VAL B 217      31.650  45.590  48.240  1.00  0.00           H
ATOM   3129 HG22 VAL B 217      29.990  46.040  48.730  1.00  0.00           H
ATOM   3130 HG23 VAL B 217      30.570  46.670  47.170  1.00  0.00           H
ATOM   3131  C   VAL B 217      32.700  48.700  50.810  1.00  0.00           C
ATOM   3132  O   VAL B 217      32.060  49.610  51.330  1.00  0.00           O
ATOM   3133  N   ALA B 218      34.050  48.740  50.760  1.00  0.00           N
ATOM   3134  HN  ALA B 218      34.670  47.990  50.530  1.00  0.00           H
ATOM   3135  CA  ALA B 218      34.690  49.880  51.330  1.00  0.00           C
ATOM   3136  HA  ALA B 218      34.310  50.020  52.330  1.00  0.00           H
ATOM   3137  CB  ALA B 218      36.200  49.600  51.290  1.00  0.00           C
ATOM   3138  HB1 ALA B 218      36.470  48.600  51.670  1.00  0.00           H
ATOM   3139  HB2 ALA B 218      36.500  49.490  50.230  1.00  0.00           H
ATOM   3140  HB3 ALA B 218      36.790  50.350  51.870  1.00  0.00           H
ATOM   3141  C   ALA B 218      34.480  51.140  50.560  1.00  0.00           C
ATOM   3142  O   ALA B 218      34.110  51.170  49.380  1.00  0.00           O
ATOM   3143  N   GLN B 219      34.690  52.290  51.210  1.00  0.00           N
ATOM   3144  HN  GLN B 219      34.880  52.320  52.190  1.00  0.00           H
ATOM   3145  CA  GLN B 219      34.500  53.600  50.650  1.00  0.00           C
ATOM   3146  HA  GLN B 219      34.090  53.560  49.650  1.00  0.00           H
ATOM   3147  CB  GLN B 219      33.350  54.280  51.410  1.00  0.00           C
ATOM   3148  HB1 GLN B 219      33.270  55.350  51.100  1.00  0.00           H
ATOM   3149  HB2 GLN B 219      33.620  54.350  52.490  1.00  0.00           H
ATOM   3150  CG  GLN B 219      31.990  53.710  51.030  1.00  0.00           C
ATOM   3151  HG1 GLN B 219      31.810  52.720  51.490  1.00  0.00           H
ATOM   3152  HG2 GLN B 219      31.950  53.620  49.930  1.00  0.00           H
ATOM   3153  CD  GLN B 219      30.850  54.590  51.550  1.00  0.00           C
ATOM   3154  OE1 GLN B 219      31.050  55.600  52.220  1.00  0.00           O
ATOM   3155  NE2 GLN B 219      29.610  54.220  51.120  1.00  0.00           N
ATOM   3156 HE21 GLN B 219      29.440  53.370  50.640  1.00  0.00           H
ATOM   3157 HE22 GLN B 219      28.840  54.760  51.460  1.00  0.00           H
ATOM   3158  C   GLN B 219      35.740  54.420  50.510  1.00  0.00           C
ATOM   3159  O   GLN B 219      36.490  54.550  51.480  1.00  0.00           O
ATOM   3160  N   LYS B 220      35.900  55.000  49.310  1.00  0.00           N
ATOM   3161  HN  LYS B 220      35.230  54.960  48.570  1.00  0.00           H
ATOM   3162  CA  LYS B 220      37.030  55.840  49.090  1.00  0.00           C
ATOM   3163  HA  LYS B 220      36.790  56.300  48.150  1.00  0.00           H
ATOM   3164  CB  LYS B 220      37.200  57.110  49.940  1.00  0.00           C
ATOM   3165  HB1 LYS B 220      37.780  56.820  50.850  1.00  0.00           H
ATOM   3166  HB2 LYS B 220      36.200  57.430  50.290  1.00  0.00           H
ATOM   3167  CG  LYS B 220      37.780  58.290  49.170  1.00  0.00           C
ATOM   3168  HG1 LYS B 220      37.160  58.570  48.280  1.00  0.00           H
ATOM   3169  HG2 LYS B 220      38.780  57.960  48.830  1.00  0.00           H
ATOM   3170  CD  LYS B 220      38.070  59.610  49.880  1.00  0.00           C
ATOM   3171  HD1 LYS B 220      37.080  60.070  50.100  1.00  0.00           H
ATOM   3172  HD2 LYS B 220      38.440  59.370  50.900  1.00  0.00           H
ATOM   3173  CE  LYS B 220      38.910  60.670  49.160  1.00  0.00           C
ATOM   3174  HE1 LYS B 220      40.000  60.470  49.290  1.00  0.00           H
ATOM   3175  HE2 LYS B 220      38.680  61.630  49.660  1.00  0.00           H
ATOM   3176  NZ  LYS B 220      38.540  60.840  47.740  1.00  0.00           N
ATOM   3177  HZ1 LYS B 220      38.990  61.640  47.250  1.00  0.00           H
ATOM   3178  HZ2 LYS B 220      38.730  60.020  47.130  1.00  0.00           H
ATOM   3179  HZ3 LYS B 220      37.520  61.040  47.790  1.00  0.00           H
ATOM   3180  C   LYS B 220      38.290  55.070  48.850  1.00  0.00           C
ATOM   3181  O   LYS B 220      39.360  55.430  49.340  1.00  0.00           O
ATOM   3182  N   THR B 221      38.230  53.930  48.140  1.00  0.00           N
ATOM   3183  HN  THR B 221      37.410  53.470  47.800  1.00  0.00           H
ATOM   3184  CA  THR B 221      39.370  53.080  48.000  1.00  0.00           C
ATOM   3185  HA  THR B 221      40.190  53.560  48.530  1.00  0.00           H
ATOM   3186  CB  THR B 221      39.330  51.710  48.620  1.00  0.00           C
ATOM   3187  HB  THR B 221      40.270  51.160  48.450  1.00  0.00           H
ATOM   3188  OG1 THR B 221      38.140  51.020  48.290  1.00  0.00           O
ATOM   3189  HG1 THR B 221      38.350  50.140  48.630  1.00  0.00           H
ATOM   3190  CG2 THR B 221      39.220  51.960  50.140  1.00  0.00           C
ATOM   3191 HG21 THR B 221      39.300  51.020  50.710  1.00  0.00           H
ATOM   3192 HG22 THR B 221      40.080  52.550  50.530  1.00  0.00           H
ATOM   3193 HG23 THR B 221      38.260  52.450  50.440  1.00  0.00           H
ATOM   3194  C   THR B 221      39.750  52.870  46.580  1.00  0.00           C
ATOM   3195  O   THR B 221      38.970  52.680  45.650  1.00  0.00           O
ATOM   3196  N   VAL B 222      41.080  52.820  46.350  1.00  0.00           N
ATOM   3197  HN  VAL B 222      41.680  52.990  47.130  1.00  0.00           H
ATOM   3198  CA  VAL B 222      41.750  52.440  45.150  1.00  0.00           C
ATOM   3199  HA  VAL B 222      41.410  53.010  44.300  1.00  0.00           H
ATOM   3200  CB  VAL B 222      43.180  52.860  45.270  1.00  0.00           C
ATOM   3201  HB  VAL B 222      43.530  52.630  46.300  1.00  0.00           H
ATOM   3202  CG1 VAL B 222      44.140  52.020  44.410  1.00  0.00           C
ATOM   3203 HG11 VAL B 222      45.170  52.440  44.450  1.00  0.00           H
ATOM   3204 HG12 VAL B 222      44.300  51.050  44.930  1.00  0.00           H
ATOM   3205 HG13 VAL B 222      43.800  51.860  43.370  1.00  0.00           H
ATOM   3206  CG2 VAL B 222      43.470  54.350  45.060  1.00  0.00           C
ATOM   3207 HG21 VAL B 222      43.260  54.700  44.020  1.00  0.00           H
ATOM   3208 HG22 VAL B 222      42.660  54.910  45.590  1.00  0.00           H
ATOM   3209 HG23 VAL B 222      44.450  54.640  45.490  1.00  0.00           H
ATOM   3210  C   VAL B 222      41.570  50.980  44.890  1.00  0.00           C
ATOM   3211  O   VAL B 222      41.610  50.140  45.790  1.00  0.00           O
ATOM   3212  N   GLU B 223      41.300  50.590  43.630  1.00  0.00           N
ATOM   3213  HN  GLU B 223      41.100  51.250  42.900  1.00  0.00           H
ATOM   3214  CA  GLU B 223      41.120  49.250  43.180  1.00  0.00           C
ATOM   3215  HA  GLU B 223      40.630  48.660  43.940  1.00  0.00           H
ATOM   3216  CB  GLU B 223      39.990  49.170  42.140  1.00  0.00           C
ATOM   3217  HB1 GLU B 223      39.870  48.140  41.720  1.00  0.00           H
ATOM   3218  HB2 GLU B 223      40.240  49.850  41.300  1.00  0.00           H
ATOM   3219  CG  GLU B 223      38.590  49.620  42.580  1.00  0.00           C
ATOM   3220  HG1 GLU B 223      38.390  50.710  42.540  1.00  0.00           H
ATOM   3221  HG2 GLU B 223      38.510  49.410  43.670  1.00  0.00           H
ATOM   3222  CD  GLU B 223      37.500  48.940  41.770  1.00  0.00           C
ATOM   3223  OE1 GLU B 223      37.320  49.370  40.600  1.00  0.00           O
ATOM   3224  OE2 GLU B 223      36.900  47.950  42.290  1.00  0.00           O
ATOM   3225  C   GLU B 223      42.290  48.410  42.790  1.00  0.00           C
ATOM   3226  O   GLU B 223      42.620  48.070  41.650  1.00  0.00           O
ATOM   3227  N   GLY B 224      43.050  48.020  43.830  1.00  0.00           N
ATOM   3228  HN  GLY B 224      42.740  48.260  44.740  1.00  0.00           H
ATOM   3229  CA  GLY B 224      44.350  47.410  43.770  1.00  0.00           C
ATOM   3230  HA1 GLY B 224      44.240  46.460  43.270  1.00  0.00           H
ATOM   3231  HA2 GLY B 224      44.960  48.160  43.280  1.00  0.00           H
ATOM   3232  C   GLY B 224      44.970  47.240  45.110  1.00  0.00           C
ATOM   3233  O   GLY B 224      44.620  48.000  46.010  1.00  0.00           O
ATOM   3234  N   ALA B 225      45.830  46.220  45.240  1.00  0.00           N
ATOM   3235  HN  ALA B 225      45.880  45.650  44.420  1.00  0.00           H
ATOM   3236  CA  ALA B 225      46.410  45.800  46.480  1.00  0.00           C
ATOM   3237  HA  ALA B 225      45.560  45.680  47.140  1.00  0.00           H
ATOM   3238  CB  ALA B 225      46.970  44.380  46.320  1.00  0.00           C
ATOM   3239  HB1 ALA B 225      46.110  43.760  45.980  1.00  0.00           H
ATOM   3240  HB2 ALA B 225      47.650  44.500  45.440  1.00  0.00           H
ATOM   3241  HB3 ALA B 225      47.440  43.920  47.220  1.00  0.00           H
ATOM   3242  C   ALA B 225      47.440  46.730  47.010  1.00  0.00           C
ATOM   3243  O   ALA B 225      48.610  46.350  47.070  1.00  0.00           O
ATOM   3244  N   GLY B 226      47.060  47.960  47.390  1.00  0.00           N
ATOM   3245  HN  GLY B 226      46.130  48.280  47.210  1.00  0.00           H
ATOM   3246  CA  GLY B 226      47.890  48.960  47.980  1.00  0.00           C
ATOM   3247  HA1 GLY B 226      47.580  49.050  49.010  1.00  0.00           H
ATOM   3248  HA2 GLY B 226      48.920  48.760  47.730  1.00  0.00           H
ATOM   3249  C   GLY B 226      47.550  50.220  47.240  1.00  0.00           C
ATOM   3250  O   GLY B 226      46.590  50.260  46.480  1.00  0.00           O
ATOM   3251  N   SER B 227      48.410  51.230  47.480  1.00  0.00           N
ATOM   3252  HN  SER B 227      49.170  51.110  48.120  1.00  0.00           H
ATOM   3253  CA  SER B 227      48.330  52.470  46.770  1.00  0.00           C
ATOM   3254  HA  SER B 227      47.270  52.620  46.610  1.00  0.00           H
ATOM   3255  CB  SER B 227      48.960  53.620  47.580  1.00  0.00           C
ATOM   3256  HB1 SER B 227      48.780  54.560  47.030  1.00  0.00           H
ATOM   3257  HB2 SER B 227      50.050  53.420  47.620  1.00  0.00           H
ATOM   3258  OG  SER B 227      48.460  53.950  48.860  1.00  0.00           O
ATOM   3259  HG1 SER B 227      47.690  54.510  48.740  1.00  0.00           H
ATOM   3260  C   SER B 227      48.920  52.410  45.400  1.00  0.00           C
ATOM   3261  O   SER B 227      49.980  52.990  45.160  1.00  0.00           O
ATOM   3262  N   ILE B 228      48.220  51.710  44.490  1.00  0.00           N
ATOM   3263  HN  ILE B 228      47.290  51.430  44.720  1.00  0.00           H
ATOM   3264  CA  ILE B 228      48.800  51.250  43.270  1.00  0.00           C
ATOM   3265  HA  ILE B 228      49.720  51.810  43.150  1.00  0.00           H
ATOM   3266  CB  ILE B 228      49.260  49.820  43.260  1.00  0.00           C
ATOM   3267  HB  ILE B 228      49.470  49.580  42.200  1.00  0.00           H
ATOM   3268  CG2 ILE B 228      50.460  49.850  44.220  1.00  0.00           C
ATOM   3269 HG21 ILE B 228      50.990  48.880  44.290  1.00  0.00           H
ATOM   3270 HG22 ILE B 228      51.290  50.510  43.890  1.00  0.00           H
ATOM   3271 HG23 ILE B 228      50.170  50.050  45.280  1.00  0.00           H
ATOM   3272  CG1 ILE B 228      48.190  48.830  43.730  1.00  0.00           C
ATOM   3273 HG11 ILE B 228      47.190  49.050  43.300  1.00  0.00           H
ATOM   3274 HG12 ILE B 228      48.100  48.840  44.840  1.00  0.00           H
ATOM   3275  CD  ILE B 228      48.530  47.440  43.190  1.00  0.00           C
ATOM   3276  HD1 ILE B 228      49.540  47.050  43.440  1.00  0.00           H
ATOM   3277  HD2 ILE B 228      47.810  46.660  43.530  1.00  0.00           H
ATOM   3278  HD3 ILE B 228      48.530  47.420  42.080  1.00  0.00           H
ATOM   3279  C   ILE B 228      47.970  51.610  42.090  1.00  0.00           C
ATOM   3280  O   ILE B 228      46.740  51.590  42.130  1.00  0.00           O
ATOM   3281  N   ALA B 229      48.650  51.760  40.940  1.00  0.00           N
ATOM   3282  HN  ALA B 229      49.650  51.740  40.930  1.00  0.00           H
ATOM   3283  CA  ALA B 229      48.120  51.730  39.610  1.00  0.00           C
ATOM   3284  HA  ALA B 229      47.150  52.150  39.820  1.00  0.00           H
ATOM   3285  CB  ALA B 229      48.900  52.500  38.540  1.00  0.00           C
ATOM   3286  HB1 ALA B 229      49.910  52.020  38.580  1.00  0.00           H
ATOM   3287  HB2 ALA B 229      48.520  52.460  37.500  1.00  0.00           H
ATOM   3288  HB3 ALA B 229      48.880  53.600  38.680  1.00  0.00           H
ATOM   3289  C   ALA B 229      47.840  50.360  39.100  1.00  0.00           C
ATOM   3290  O   ALA B 229      48.290  49.400  39.730  1.00  0.00           O
ATOM   3291  N   ALA B 230      47.190  50.300  37.920  1.00  0.00           N
ATOM   3292  HN  ALA B 230      46.680  51.110  37.640  1.00  0.00           H
ATOM   3293  CA  ALA B 230      46.990  49.100  37.170  1.00  0.00           C
ATOM   3294  HA  ALA B 230      47.620  48.320  37.570  1.00  0.00           H
ATOM   3295  CB  ALA B 230      45.520  48.650  37.290  1.00  0.00           C
ATOM   3296  HB1 ALA B 230      44.850  49.250  36.640  1.00  0.00           H
ATOM   3297  HB2 ALA B 230      45.460  47.600  36.960  1.00  0.00           H
ATOM   3298  HB3 ALA B 230      45.190  48.730  38.350  1.00  0.00           H
ATOM   3299  C   ALA B 230      47.370  49.180  35.730  1.00  0.00           C
ATOM   3300  O   ALA B 230      48.120  50.090  35.370  1.00  0.00           O
ATOM   3301  N   ALA B 231      47.000  48.190  34.900  1.00  0.00           N
ATOM   3302  HN  ALA B 231      46.450  47.430  35.220  1.00  0.00           H
ATOM   3303  CA  ALA B 231      47.170  48.170  33.480  1.00  0.00           C
ATOM   3304  HA  ALA B 231      47.870  48.970  33.270  1.00  0.00           H
ATOM   3305  CB  ALA B 231      47.930  46.850  33.220  1.00  0.00           C
ATOM   3306  HB1 ALA B 231      48.830  46.780  33.870  1.00  0.00           H
ATOM   3307  HB2 ALA B 231      47.260  45.970  33.230  1.00  0.00           H
ATOM   3308  HB3 ALA B 231      48.130  46.710  32.130  1.00  0.00           H
ATOM   3309  C   ALA B 231      45.930  48.330  32.670  1.00  0.00           C
ATOM   3310  O   ALA B 231      44.880  47.810  33.030  1.00  0.00           O
ATOM   3311  N   THR B 232      46.050  49.030  31.530  1.00  0.00           N
ATOM   3312  HN  THR B 232      46.810  49.650  31.340  1.00  0.00           H
ATOM   3313  CA  THR B 232      45.050  49.190  30.520  1.00  0.00           C
ATOM   3314  HA  THR B 232      44.150  48.680  30.840  1.00  0.00           H
ATOM   3315  CB  THR B 232      44.660  50.610  30.270  1.00  0.00           C
ATOM   3316  HB  THR B 232      43.790  50.570  29.580  1.00  0.00           H
ATOM   3317  OG1 THR B 232      45.670  51.480  29.780  1.00  0.00           O
ATOM   3318  HG1 THR B 232      46.460  51.470  30.320  1.00  0.00           H
ATOM   3319  CG2 THR B 232      43.910  51.210  31.470  1.00  0.00           C
ATOM   3320 HG21 THR B 232      44.700  51.240  32.250  1.00  0.00           H
ATOM   3321 HG22 THR B 232      43.480  52.220  31.260  1.00  0.00           H
ATOM   3322 HG23 THR B 232      43.160  50.500  31.880  1.00  0.00           H
ATOM   3323  C   THR B 232      45.350  48.410  29.290  1.00  0.00           C
ATOM   3324  O   THR B 232      44.620  48.590  28.310  1.00  0.00           O
ATOM   3325  N   GLY B 233      46.490  47.690  29.260  1.00  0.00           N
ATOM   3326  HN  GLY B 233      46.970  47.770  30.130  1.00  0.00           H
ATOM   3327  CA  GLY B 233      47.010  47.040  28.100  1.00  0.00           C
ATOM   3328  HA1 GLY B 233      47.300  46.050  28.420  1.00  0.00           H
ATOM   3329  HA2 GLY B 233      46.330  47.140  27.270  1.00  0.00           H
ATOM   3330  C   GLY B 233      48.310  47.640  27.720  1.00  0.00           C
ATOM   3331  O   GLY B 233      48.750  48.600  28.350  1.00  0.00           O
ATOM   3332  N   PHE B 234      48.920  47.060  26.670  1.00  0.00           N
ATOM   3333  HN  PHE B 234      48.440  46.390  26.100  1.00  0.00           H
ATOM   3334  CA  PHE B 234      50.150  47.470  26.070  1.00  0.00           C
ATOM   3335  HA  PHE B 234      50.900  47.550  26.840  1.00  0.00           H
ATOM   3336  CB  PHE B 234      50.740  46.350  25.200  1.00  0.00           C
ATOM   3337  HB1 PHE B 234      50.180  46.390  24.240  1.00  0.00           H
ATOM   3338  HB2 PHE B 234      50.640  45.310  25.570  1.00  0.00           H
ATOM   3339  CG  PHE B 234      52.160  46.580  24.820  1.00  0.00           C
ATOM   3340  CD1 PHE B 234      53.110  46.410  25.790  1.00  0.00           C
ATOM   3341  HD1 PHE B 234      52.740  46.070  26.750  1.00  0.00           H
ATOM   3342  CE1 PHE B 234      54.460  46.500  25.540  1.00  0.00           C
ATOM   3343  HE1 PHE B 234      55.230  46.230  26.250  1.00  0.00           H
ATOM   3344  CZ  PHE B 234      54.820  47.170  24.390  1.00  0.00           C
ATOM   3345  HZ  PHE B 234      55.860  47.260  24.130  1.00  0.00           H
ATOM   3346  CD2 PHE B 234      52.570  47.020  23.580  1.00  0.00           C
ATOM   3347  HD2 PHE B 234      51.870  47.020  22.760  1.00  0.00           H
ATOM   3348  CE2 PHE B 234      53.910  47.220  23.360  1.00  0.00           C
ATOM   3349  HE2 PHE B 234      54.140  47.560  22.360  1.00  0.00           H
ATOM   3350  C   PHE B 234      50.120  48.790  25.380  1.00  0.00           C
ATOM   3351  O   PHE B 234      49.090  49.360  25.000  1.00  0.00           O
ATOM   3352  N   VAL B 235      51.290  49.450  25.400  1.00  0.00           N
ATOM   3353  HN  VAL B 235      52.060  48.830  25.500  1.00  0.00           H
ATOM   3354  CA  VAL B 235      51.690  50.760  24.990  1.00  0.00           C
ATOM   3355  HA  VAL B 235      52.770  50.810  24.940  1.00  0.00           H
ATOM   3356  CB  VAL B 235      51.280  51.210  23.620  1.00  0.00           C
ATOM   3357  HB  VAL B 235      50.170  51.200  23.610  1.00  0.00           H
ATOM   3358  CG1 VAL B 235      51.740  52.660  23.420  1.00  0.00           C
ATOM   3359 HG11 VAL B 235      51.000  53.360  23.860  1.00  0.00           H
ATOM   3360 HG12 VAL B 235      52.800  52.840  23.710  1.00  0.00           H
ATOM   3361 HG13 VAL B 235      51.730  52.910  22.330  1.00  0.00           H
ATOM   3362  CG2 VAL B 235      51.820  50.250  22.540  1.00  0.00           C
ATOM   3363 HG21 VAL B 235      51.750  50.750  21.550  1.00  0.00           H
ATOM   3364 HG22 VAL B 235      52.800  49.850  22.870  1.00  0.00           H
ATOM   3365 HG23 VAL B 235      51.100  49.410  22.440  1.00  0.00           H
ATOM   3366  C   VAL B 235      51.450  51.770  26.060  1.00  0.00           C
ATOM   3367  O   VAL B 235      52.310  52.590  26.370  1.00  0.00           O
ATOM   3368  N   LYS B 236      50.270  51.680  26.720  1.00  0.00           N
ATOM   3369  HN  LYS B 236      49.690  50.960  26.360  1.00  0.00           H
ATOM   3370  CA  LYS B 236      49.830  52.700  27.610  1.00  0.00           C
ATOM   3371  HA  LYS B 236      50.080  53.630  27.120  1.00  0.00           H
ATOM   3372  CB  LYS B 236      48.300  52.520  27.680  1.00  0.00           C
ATOM   3373  HB1 LYS B 236      47.930  53.120  28.540  1.00  0.00           H
ATOM   3374  HB2 LYS B 236      48.110  51.440  27.860  1.00  0.00           H
ATOM   3375  CG  LYS B 236      47.490  52.910  26.440  1.00  0.00           C
ATOM   3376  HG1 LYS B 236      48.000  52.720  25.470  1.00  0.00           H
ATOM   3377  HG2 LYS B 236      47.510  54.020  26.550  1.00  0.00           H
ATOM   3378  CD  LYS B 236      46.050  52.390  26.480  1.00  0.00           C
ATOM   3379  HD1 LYS B 236      45.430  52.680  27.350  1.00  0.00           H
ATOM   3380  HD2 LYS B 236      45.530  52.850  25.610  1.00  0.00           H
ATOM   3381  CE  LYS B 236      46.030  50.880  26.250  1.00  0.00           C
ATOM   3382  HE1 LYS B 236      46.540  50.260  27.020  1.00  0.00           H
ATOM   3383  HE2 LYS B 236      46.560  50.520  25.340  1.00  0.00           H
ATOM   3384  NZ  LYS B 236      44.590  50.530  26.160  1.00  0.00           N
ATOM   3385  HZ1 LYS B 236      44.410  49.720  25.530  1.00  0.00           H
ATOM   3386  HZ2 LYS B 236      44.040  50.350  27.030  1.00  0.00           H
ATOM   3387  HZ3 LYS B 236      44.140  51.370  25.740  1.00  0.00           H
ATOM   3388  C   LYS B 236      50.430  52.560  28.970  1.00  0.00           C
ATOM   3389  O   LYS B 236      50.760  51.490  29.480  1.00  0.00           O
ATOM   3390  N   LYS B 237      50.610  53.740  29.600  1.00  0.00           N
ATOM   3391  HN  LYS B 237      50.350  54.620  29.200  1.00  0.00           H
ATOM   3392  CA  LYS B 237      51.160  53.740  30.920  1.00  0.00           C
ATOM   3393  HA  LYS B 237      51.900  52.960  30.960  1.00  0.00           H
ATOM   3394  CB  LYS B 237      51.990  55.010  31.120  1.00  0.00           C
ATOM   3395  HB1 LYS B 237      52.250  55.220  32.180  1.00  0.00           H
ATOM   3396  HB2 LYS B 237      51.320  55.810  30.750  1.00  0.00           H
ATOM   3397  CG  LYS B 237      53.270  54.900  30.280  1.00  0.00           C
ATOM   3398  HG1 LYS B 237      53.610  55.900  29.930  1.00  0.00           H
ATOM   3399  HG2 LYS B 237      53.020  54.350  29.350  1.00  0.00           H
ATOM   3400  CD  LYS B 237      54.440  54.410  31.130  1.00  0.00           C
ATOM   3401  HD1 LYS B 237      54.520  55.160  31.940  1.00  0.00           H
ATOM   3402  HD2 LYS B 237      54.230  53.470  31.680  1.00  0.00           H
ATOM   3403  CE  LYS B 237      55.710  54.070  30.340  1.00  0.00           C
ATOM   3404  HE1 LYS B 237      55.940  55.040  29.850  1.00  0.00           H
ATOM   3405  HE2 LYS B 237      55.430  53.190  29.730  1.00  0.00           H
ATOM   3406  NZ  LYS B 237      56.780  53.670  31.270  1.00  0.00           N
ATOM   3407  HZ1 LYS B 237      57.680  53.260  30.940  1.00  0.00           H
ATOM   3408  HZ2 LYS B 237      57.170  54.540  31.680  1.00  0.00           H
ATOM   3409  HZ3 LYS B 237      56.360  53.110  32.040  1.00  0.00           H
ATOM   3410  C   LYS B 237      50.230  53.530  32.070  1.00  0.00           C
ATOM   3411  O   LYS B 237      49.010  53.580  31.930  1.00  0.00           O
ATOM   3412  N   ASP B 238      50.740  53.270  33.280  1.00  0.00           N
ATOM   3413  HN  ASP B 238      51.720  53.310  33.480  1.00  0.00           H
ATOM   3414  CA  ASP B 238      50.160  52.890  34.530  1.00  0.00           C
ATOM   3415  HA  ASP B 238      49.920  51.840  34.440  1.00  0.00           H
ATOM   3416  CB  ASP B 238      51.150  53.030  35.690  1.00  0.00           C
ATOM   3417  HB1 ASP B 238      50.780  52.570  36.630  1.00  0.00           H
ATOM   3418  HB2 ASP B 238      51.280  54.090  35.990  1.00  0.00           H
ATOM   3419  CG  ASP B 238      52.530  52.560  35.240  1.00  0.00           C
ATOM   3420  OD1 ASP B 238      53.240  53.270  34.490  1.00  0.00           O
ATOM   3421  OD2 ASP B 238      52.860  51.440  35.710  1.00  0.00           O
ATOM   3422  C   ASP B 238      48.910  53.630  34.870  1.00  0.00           C
ATOM   3423  O   ASP B 238      48.920  54.860  34.890  1.00  0.00           O
ATOM   3424  N   GLN B 239      47.790  52.950  35.190  1.00  0.00           N
ATOM   3425  HN  GLN B 239      47.800  51.970  35.320  1.00  0.00           H
ATOM   3426  CA  GLN B 239      46.550  53.650  35.290  1.00  0.00           C
ATOM   3427  HA  GLN B 239      46.540  54.670  34.940  1.00  0.00           H
ATOM   3428  CB  GLN B 239      45.660  52.930  34.250  1.00  0.00           C
ATOM   3429  HB1 GLN B 239      45.810  51.830  34.320  1.00  0.00           H
ATOM   3430  HB2 GLN B 239      46.070  53.200  33.250  1.00  0.00           H
ATOM   3431  CG  GLN B 239      44.220  53.440  34.320  1.00  0.00           C
ATOM   3432  HG1 GLN B 239      43.590  53.330  35.230  1.00  0.00           H
ATOM   3433  HG2 GLN B 239      43.680  52.890  33.520  1.00  0.00           H
ATOM   3434  CD  GLN B 239      44.110  54.890  33.870  1.00  0.00           C
ATOM   3435  OE1 GLN B 239      44.430  55.120  32.700  1.00  0.00           O
ATOM   3436  NE2 GLN B 239      43.590  55.830  34.700  1.00  0.00           N
ATOM   3437 HE21 GLN B 239      43.290  55.610  35.630  1.00  0.00           H
ATOM   3438 HE22 GLN B 239      43.670  56.790  34.440  1.00  0.00           H
ATOM   3439  C   GLN B 239      45.880  53.550  36.620  1.00  0.00           C
ATOM   3440  O   GLN B 239      45.650  52.470  37.150  1.00  0.00           O
ATOM   3441  N   LEU B 240      45.550  54.680  37.270  1.00  0.00           N
ATOM   3442  HN  LEU B 240      45.820  55.590  36.970  1.00  0.00           H
ATOM   3443  CA  LEU B 240      44.820  54.800  38.490  1.00  0.00           C
ATOM   3444  HA  LEU B 240      45.250  54.070  39.150  1.00  0.00           H
ATOM   3445  CB  LEU B 240      45.100  56.150  39.190  1.00  0.00           C
ATOM   3446  HB1 LEU B 240      44.650  56.890  38.500  1.00  0.00           H
ATOM   3447  HB2 LEU B 240      46.210  56.160  39.100  1.00  0.00           H
ATOM   3448  CG  LEU B 240      44.560  56.440  40.600  1.00  0.00           C
ATOM   3449  HG  LEU B 240      43.460  56.280  40.510  1.00  0.00           H
ATOM   3450  CD1 LEU B 240      44.860  55.320  41.610  1.00  0.00           C
ATOM   3451 HD11 LEU B 240      44.140  55.470  42.430  1.00  0.00           H
ATOM   3452 HD12 LEU B 240      44.610  54.320  41.180  1.00  0.00           H
ATOM   3453 HD13 LEU B 240      45.930  55.270  41.910  1.00  0.00           H
ATOM   3454  CD2 LEU B 240      44.960  57.800  41.180  1.00  0.00           C
ATOM   3455 HD21 LEU B 240      44.350  58.150  42.040  1.00  0.00           H
ATOM   3456 HD22 LEU B 240      46.050  57.840  41.390  1.00  0.00           H
ATOM   3457 HD23 LEU B 240      44.680  58.520  40.380  1.00  0.00           H
ATOM   3458  C   LEU B 240      43.360  54.560  38.340  1.00  0.00           C
ATOM   3459  O   LEU B 240      42.900  54.720  37.210  1.00  0.00           O
ATOM   3460  N   GLY B 241      42.540  54.200  39.350  1.00  0.00           N
ATOM   3461  HN  GLY B 241      42.910  54.090  40.260  1.00  0.00           H
ATOM   3462  CA  GLY B 241      41.110  54.130  39.300  1.00  0.00           C
ATOM   3463  HA1 GLY B 241      40.740  55.100  39.010  1.00  0.00           H
ATOM   3464  HA2 GLY B 241      40.790  53.300  38.690  1.00  0.00           H
ATOM   3465  C   GLY B 241      40.620  53.820  40.670  1.00  0.00           C
ATOM   3466  O   GLY B 241      41.410  53.370  41.490  1.00  0.00           O
ATOM   3467  N   LYS B 242      39.380  54.170  41.070  1.00  0.00           N
ATOM   3468  HN  LYS B 242      38.740  54.490  40.370  1.00  0.00           H
ATOM   3469  CA  LYS B 242      38.980  54.150  42.440  1.00  0.00           C
ATOM   3470  HA  LYS B 242      39.510  53.350  42.930  1.00  0.00           H
ATOM   3471  CB  LYS B 242      39.330  55.430  43.210  1.00  0.00           C
ATOM   3472  HB1 LYS B 242      39.480  55.160  44.280  1.00  0.00           H
ATOM   3473  HB2 LYS B 242      38.450  56.100  43.170  1.00  0.00           H
ATOM   3474  CG  LYS B 242      40.540  56.300  42.830  1.00  0.00           C
ATOM   3475  HG1 LYS B 242      40.240  56.920  41.960  1.00  0.00           H
ATOM   3476  HG2 LYS B 242      41.460  55.760  42.530  1.00  0.00           H
ATOM   3477  CD  LYS B 242      40.880  57.290  43.930  1.00  0.00           C
ATOM   3478  HD1 LYS B 242      39.930  57.800  44.200  1.00  0.00           H
ATOM   3479  HD2 LYS B 242      41.310  56.850  44.860  1.00  0.00           H
ATOM   3480  CE  LYS B 242      42.040  58.220  43.560  1.00  0.00           C
ATOM   3481  HE1 LYS B 242      41.830  58.780  42.620  1.00  0.00           H
ATOM   3482  HE2 LYS B 242      43.020  57.690  43.550  1.00  0.00           H
ATOM   3483  NZ  LYS B 242      42.120  59.360  44.500  1.00  0.00           N
ATOM   3484  HZ1 LYS B 242      42.250  58.850  45.400  1.00  0.00           H
ATOM   3485  HZ2 LYS B 242      42.970  59.960  44.450  1.00  0.00           H
ATOM   3486  HZ3 LYS B 242      41.290  59.980  44.530  1.00  0.00           H
ATOM   3487  C   LYS B 242      37.530  53.830  42.570  1.00  0.00           C
ATOM   3488  O   LYS B 242      36.760  53.970  41.620  1.00  0.00           O
ATOM   3489  N   ASN B 243      37.120  53.390  43.770  1.00  0.00           N
ATOM   3490  HN  ASN B 243      37.810  53.300  44.490  1.00  0.00           H
ATOM   3491  CA  ASN B 243      35.760  53.430  44.200  1.00  0.00           C
ATOM   3492  HA  ASN B 243      35.200  52.990  43.380  1.00  0.00           H
ATOM   3493  CB  ASN B 243      35.500  52.590  45.470  1.00  0.00           C
ATOM   3494  HB1 ASN B 243      34.440  52.700  45.780  1.00  0.00           H
ATOM   3495  HB2 ASN B 243      36.050  53.040  46.320  1.00  0.00           H
ATOM   3496  CG  ASN B 243      35.780  51.120  45.200  1.00  0.00           C
ATOM   3497  OD1 ASN B 243      35.030  50.570  44.390  1.00  0.00           O
ATOM   3498  ND2 ASN B 243      36.760  50.460  45.870  1.00  0.00           N
ATOM   3499 HD21 ASN B 243      37.370  51.030  46.420  1.00  0.00           H
ATOM   3500 HD22 ASN B 243      36.670  49.470  45.940  1.00  0.00           H
ATOM   3501  C   ASN B 243      35.240  54.810  44.390  1.00  0.00           C
ATOM   3502  O   ASN B 243      35.990  55.780  44.360  1.00  0.00           O
ATOM   3503  N   GLU B 244      33.940  55.040  44.690  1.00  0.00           N
ATOM   3504  HN  GLU B 244      33.230  54.340  44.670  1.00  0.00           H
ATOM   3505  CA  GLU B 244      33.510  56.330  45.130  1.00  0.00           C
ATOM   3506  HA  GLU B 244      34.140  57.150  44.850  1.00  0.00           H
ATOM   3507  CB  GLU B 244      32.130  56.460  44.470  1.00  0.00           C
ATOM   3508  HB1 GLU B 244      31.360  55.700  44.730  1.00  0.00           H
ATOM   3509  HB2 GLU B 244      32.340  56.110  43.430  1.00  0.00           H
ATOM   3510  CG  GLU B 244      31.480  57.830  44.300  1.00  0.00           C
ATOM   3511  HG1 GLU B 244      30.950  58.220  45.200  1.00  0.00           H
ATOM   3512  HG2 GLU B 244      30.790  57.880  43.430  1.00  0.00           H
ATOM   3513  CD  GLU B 244      32.510  58.900  43.960  1.00  0.00           C
ATOM   3514  OE1 GLU B 244      33.180  59.410  44.900  1.00  0.00           O
ATOM   3515  OE2 GLU B 244      32.760  59.150  42.760  1.00  0.00           O
ATOM   3516  C   GLU B 244      33.420  56.410  46.620  1.00  0.00           C
ATOM   3517  O   GLU B 244      33.710  55.460  47.350  1.00  0.00           O
ATOM   3518  N   GLU B 245      33.120  57.600  47.170  1.00  0.00           N
ATOM   3519  HN  GLU B 245      33.010  58.380  46.550  1.00  0.00           H
ATOM   3520  CA  GLU B 245      32.860  57.950  48.530  1.00  0.00           C
ATOM   3521  HA  GLU B 245      33.120  57.020  49.020  1.00  0.00           H
ATOM   3522  CB  GLU B 245      33.930  58.980  48.940  1.00  0.00           C
ATOM   3523  HB1 GLU B 245      34.890  58.560  48.590  1.00  0.00           H
ATOM   3524  HB2 GLU B 245      33.930  58.960  50.050  1.00  0.00           H
ATOM   3525  CG  GLU B 245      33.710  60.400  48.430  1.00  0.00           C
ATOM   3526  HG1 GLU B 245      32.850  60.860  48.970  1.00  0.00           H
ATOM   3527  HG2 GLU B 245      33.550  60.410  47.330  1.00  0.00           H
ATOM   3528  CD  GLU B 245      34.970  61.200  48.720  1.00  0.00           C
ATOM   3529  OE1 GLU B 245      35.110  61.790  49.820  1.00  0.00           O
ATOM   3530  OE2 GLU B 245      35.880  61.280  47.850  1.00  0.00           O
ATOM   3531  C   GLU B 245      31.430  58.280  48.730  1.00  0.00           C
ATOM   3532  O   GLU B 245      30.550  58.100  47.890  1.00  0.00           O
ATOM   3533  N   GLY B 246      31.110  58.900  49.880  1.00  0.00           N
ATOM   3534  HN  GLY B 246      31.830  58.990  50.570  1.00  0.00           H
ATOM   3535  CA  GLY B 246      29.810  59.470  50.100  1.00  0.00           C
ATOM   3536  HA1 GLY B 246      28.980  58.840  49.810  1.00  0.00           H
ATOM   3537  HA2 GLY B 246      29.690  59.710  51.150  1.00  0.00           H
ATOM   3538  C   GLY B 246      29.550  60.800  49.480  1.00  0.00           C
ATOM   3539  O   GLY B 246      29.270  61.780  50.170  1.00  0.00           O
ATOM   3540  N   ALA B 247      29.480  60.750  48.140  1.00  0.00           N
ATOM   3541  HN  ALA B 247      29.740  59.860  47.750  1.00  0.00           H
ATOM   3542  CA  ALA B 247      28.920  61.730  47.270  1.00  0.00           C
ATOM   3543  HA  ALA B 247      29.500  62.630  47.440  1.00  0.00           H
ATOM   3544  CB  ALA B 247      29.140  61.400  45.780  1.00  0.00           C
ATOM   3545  HB1 ALA B 247      28.620  62.090  45.090  1.00  0.00           H
ATOM   3546  HB2 ALA B 247      30.210  61.480  45.510  1.00  0.00           H
ATOM   3547  HB3 ALA B 247      28.820  60.340  45.620  1.00  0.00           H
ATOM   3548  C   ALA B 247      27.490  61.930  47.620  1.00  0.00           C
ATOM   3549  O   ALA B 247      26.720  60.980  47.800  1.00  0.00           O
ATOM   3550  N   PRO B 248      26.950  63.110  47.550  1.00  0.00           N
ATOM   3551  CD  PRO B 248      27.720  64.290  47.180  1.00  0.00           C
ATOM   3552  HD1 PRO B 248      28.160  64.450  48.180  1.00  0.00           H
ATOM   3553  HD2 PRO B 248      28.530  64.130  46.440  1.00  0.00           H
ATOM   3554  CA  PRO B 248      25.560  63.460  47.530  1.00  0.00           C
ATOM   3555  HA  PRO B 248      25.020  63.010  48.350  1.00  0.00           H
ATOM   3556  CB  PRO B 248      25.490  64.980  47.670  1.00  0.00           C
ATOM   3557  HB1 PRO B 248      25.670  65.240  48.730  1.00  0.00           H
ATOM   3558  HB2 PRO B 248      24.470  65.290  47.340  1.00  0.00           H
ATOM   3559  CG  PRO B 248      26.710  65.400  46.830  1.00  0.00           C
ATOM   3560  HG1 PRO B 248      26.930  66.450  47.110  1.00  0.00           H
ATOM   3561  HG2 PRO B 248      26.470  65.400  45.750  1.00  0.00           H
ATOM   3562  C   PRO B 248      24.810  62.900  46.370  1.00  0.00           C
ATOM   3563  O   PRO B 248      25.320  62.860  45.250  1.00  0.00           O
ATOM   3564  N   GLN B 249      23.580  62.400  46.580  1.00  0.00           N
ATOM   3565  HN  GLN B 249      23.250  62.580  47.500  1.00  0.00           H
ATOM   3566  CA  GLN B 249      22.750  61.810  45.570  1.00  0.00           C
ATOM   3567  HA  GLN B 249      23.420  61.480  44.790  1.00  0.00           H
ATOM   3568  CB  GLN B 249      21.870  60.680  46.120  1.00  0.00           C
ATOM   3569  HB1 GLN B 249      21.090  61.130  46.770  1.00  0.00           H
ATOM   3570  HB2 GLN B 249      22.530  60.060  46.770  1.00  0.00           H
ATOM   3571  CG  GLN B 249      21.360  59.610  45.140  1.00  0.00           C
ATOM   3572  HG1 GLN B 249      22.110  59.360  44.360  1.00  0.00           H
ATOM   3573  HG2 GLN B 249      20.560  60.100  44.540  1.00  0.00           H
ATOM   3574  CD  GLN B 249      20.840  58.380  45.860  1.00  0.00           C
ATOM   3575  OE1 GLN B 249      21.500  57.340  45.890  1.00  0.00           O
ATOM   3576  NE2 GLN B 249      19.740  58.490  46.650  1.00  0.00           N
ATOM   3577 HE21 GLN B 249      19.240  59.350  46.540  1.00  0.00           H
ATOM   3578 HE22 GLN B 249      19.460  57.690  47.170  1.00  0.00           H
ATOM   3579  C   GLN B 249      21.790  62.810  45.030  1.00  0.00           C
ATOM   3580  O   GLN B 249      20.570  62.690  45.050  1.00  0.00           O
ATOM   3581  N   GLU B 250      22.310  63.910  44.450  1.00  0.00           N
ATOM   3582  HN  GLU B 250      23.290  64.080  44.510  1.00  0.00           H
ATOM   3583  CA  GLU B 250      21.420  64.900  43.930  1.00  0.00           C
ATOM   3584  HA  GLU B 250      20.370  64.710  44.110  1.00  0.00           H
ATOM   3585  CB  GLU B 250      21.700  66.230  44.660  1.00  0.00           C
ATOM   3586  HB1 GLU B 250      21.060  67.010  44.200  1.00  0.00           H
ATOM   3587  HB2 GLU B 250      22.770  66.540  44.640  1.00  0.00           H
ATOM   3588  CG  GLU B 250      21.230  66.290  46.110  1.00  0.00           C
ATOM   3589  HG1 GLU B 250      21.910  65.690  46.760  1.00  0.00           H
ATOM   3590  HG2 GLU B 250      20.170  65.960  46.220  1.00  0.00           H
ATOM   3591  CD  GLU B 250      21.230  67.660  46.770  1.00  0.00           C
ATOM   3592  OE1 GLU B 250      20.110  68.180  47.010  1.00  0.00           O
ATOM   3593  OE2 GLU B 250      22.350  68.190  46.980  1.00  0.00           O
ATOM   3594  C   GLU B 250      21.690  65.040  42.470  1.00  0.00           C
ATOM   3595  O   GLU B 250      20.920  65.520  41.650  1.00  0.00           O
ATOM   3596  N   GLY B 251      22.840  64.480  42.050  1.00  0.00           N
ATOM   3597  HN  GLY B 251      23.390  63.940  42.680  1.00  0.00           H
ATOM   3598  CA  GLY B 251      23.230  64.500  40.680  1.00  0.00           C
ATOM   3599  HA1 GLY B 251      23.100  65.470  40.220  1.00  0.00           H
ATOM   3600  HA2 GLY B 251      24.290  64.270  40.710  1.00  0.00           H
ATOM   3601  C   GLY B 251      22.550  63.560  39.750  1.00  0.00           C
ATOM   3602  O   GLY B 251      22.540  62.350  39.990  1.00  0.00           O
ATOM   3603  N   ILE B 252      21.940  64.050  38.660  1.00  0.00           N
ATOM   3604  HN  ILE B 252      21.970  65.020  38.410  1.00  0.00           H
ATOM   3605  CA  ILE B 252      21.330  63.170  37.710  1.00  0.00           C
ATOM   3606  HA  ILE B 252      21.100  62.250  38.230  1.00  0.00           H
ATOM   3607  CB  ILE B 252      20.050  63.830  37.290  1.00  0.00           C
ATOM   3608  HB  ILE B 252      20.350  64.860  36.990  1.00  0.00           H
ATOM   3609  CG2 ILE B 252      19.410  63.050  36.120  1.00  0.00           C
ATOM   3610 HG21 ILE B 252      18.380  63.430  35.970  1.00  0.00           H
ATOM   3611 HG22 ILE B 252      20.020  63.130  35.190  1.00  0.00           H
ATOM   3612 HG23 ILE B 252      19.300  61.960  36.290  1.00  0.00           H
ATOM   3613  CG1 ILE B 252      19.130  64.090  38.490  1.00  0.00           C
ATOM   3614 HG11 ILE B 252      19.690  64.730  39.200  1.00  0.00           H
ATOM   3615 HG12 ILE B 252      19.000  63.110  38.990  1.00  0.00           H
ATOM   3616  CD  ILE B 252      17.730  64.660  38.220  1.00  0.00           C
ATOM   3617  HD1 ILE B 252      17.240  64.690  39.210  1.00  0.00           H
ATOM   3618  HD2 ILE B 252      17.780  65.650  37.720  1.00  0.00           H
ATOM   3619  HD3 ILE B 252      17.120  63.990  37.590  1.00  0.00           H
ATOM   3620  C   ILE B 252      22.200  62.750  36.580  1.00  0.00           C
ATOM   3621  O   ILE B 252      22.940  63.610  36.090  1.00  0.00           O
ATOM   3622  N   LEU B 253      22.220  61.480  36.140  1.00  0.00           N
ATOM   3623  HN  LEU B 253      21.520  60.850  36.460  1.00  0.00           H
ATOM   3624  CA  LEU B 253      23.070  61.050  35.080  1.00  0.00           C
ATOM   3625  HA  LEU B 253      23.840  61.690  34.660  1.00  0.00           H
ATOM   3626  CB  LEU B 253      24.050  60.020  35.680  1.00  0.00           C
ATOM   3627  HB1 LEU B 253      24.650  59.630  34.840  1.00  0.00           H
ATOM   3628  HB2 LEU B 253      23.470  59.130  36.020  1.00  0.00           H
ATOM   3629  CG  LEU B 253      24.990  60.420  36.830  1.00  0.00           C
ATOM   3630  HG  LEU B 253      24.420  60.700  37.740  1.00  0.00           H
ATOM   3631  CD1 LEU B 253      25.810  59.190  37.240  1.00  0.00           C
ATOM   3632 HD11 LEU B 253      26.590  59.490  37.970  1.00  0.00           H
ATOM   3633 HD12 LEU B 253      25.190  58.390  37.700  1.00  0.00           H
ATOM   3634 HD13 LEU B 253      26.340  58.860  36.320  1.00  0.00           H
ATOM   3635  CD2 LEU B 253      25.920  61.640  36.630  1.00  0.00           C
ATOM   3636 HD21 LEU B 253      25.320  62.560  36.770  1.00  0.00           H
ATOM   3637 HD22 LEU B 253      26.610  61.650  37.500  1.00  0.00           H
ATOM   3638 HD23 LEU B 253      26.520  61.630  35.700  1.00  0.00           H
ATOM   3639  C   LEU B 253      22.290  60.410  33.980  1.00  0.00           C
ATOM   3640  O   LEU B 253      21.140  60.030  34.150  1.00  0.00           O
ATOM   3641  N   GLU B 254      22.820  60.370  32.740  1.00  0.00           N
ATOM   3642  HN  GLU B 254      23.720  60.710  32.490  1.00  0.00           H
ATOM   3643  CA  GLU B 254      22.120  59.740  31.660  1.00  0.00           C
ATOM   3644  HA  GLU B 254      21.110  59.500  31.960  1.00  0.00           H
ATOM   3645  CB  GLU B 254      22.020  60.790  30.540  1.00  0.00           C
ATOM   3646  HB1 GLU B 254      21.360  61.610  30.880  1.00  0.00           H
ATOM   3647  HB2 GLU B 254      21.580  60.380  29.610  1.00  0.00           H
ATOM   3648  CG  GLU B 254      23.400  61.360  30.190  1.00  0.00           C
ATOM   3649  HG1 GLU B 254      24.150  60.610  29.850  1.00  0.00           H
ATOM   3650  HG2 GLU B 254      23.900  61.990  30.950  1.00  0.00           H
ATOM   3651  CD  GLU B 254      23.190  62.310  29.020  1.00  0.00           C
ATOM   3652  OE1 GLU B 254      23.670  62.040  27.890  1.00  0.00           O
ATOM   3653  OE2 GLU B 254      22.650  63.410  29.290  1.00  0.00           O
ATOM   3654  C   GLU B 254      22.750  58.420  31.360  1.00  0.00           C
ATOM   3655  O   GLU B 254      22.320  57.730  30.440  1.00  0.00           O
ATOM   3656  N   ASP B 255      23.780  57.950  32.090  1.00  0.00           N
ATOM   3657  HN  ASP B 255      24.260  58.700  32.540  1.00  0.00           H
ATOM   3658  CA  ASP B 255      24.360  56.650  32.020  1.00  0.00           C
ATOM   3659  HA  ASP B 255      24.350  56.290  31.000  1.00  0.00           H
ATOM   3660  CB  ASP B 255      25.820  56.800  32.480  1.00  0.00           C
ATOM   3661  HB1 ASP B 255      25.940  57.340  33.450  1.00  0.00           H
ATOM   3662  HB2 ASP B 255      26.230  57.540  31.760  1.00  0.00           H
ATOM   3663  CG  ASP B 255      26.770  55.610  32.380  1.00  0.00           C
ATOM   3664  OD1 ASP B 255      26.720  54.820  31.410  1.00  0.00           O
ATOM   3665  OD2 ASP B 255      27.660  55.520  33.260  1.00  0.00           O
ATOM   3666  C   ASP B 255      23.610  55.690  32.890  1.00  0.00           C
ATOM   3667  O   ASP B 255      23.420  56.000  34.060  1.00  0.00           O
ATOM   3668  N   MET B 256      23.150  54.530  32.390  1.00  0.00           N
ATOM   3669  HN  MET B 256      23.220  54.360  31.410  1.00  0.00           H
ATOM   3670  CA  MET B 256      22.430  53.580  33.180  1.00  0.00           C
ATOM   3671  HA  MET B 256      22.130  54.040  34.100  1.00  0.00           H
ATOM   3672  CB  MET B 256      21.200  52.990  32.460  1.00  0.00           C
ATOM   3673  HB1 MET B 256      20.850  52.110  33.040  1.00  0.00           H
ATOM   3674  HB2 MET B 256      21.560  52.550  31.500  1.00  0.00           H
ATOM   3675  CG  MET B 256      20.050  53.950  32.170  1.00  0.00           C
ATOM   3676  HG1 MET B 256      19.290  53.330  31.650  1.00  0.00           H
ATOM   3677  HG2 MET B 256      20.380  54.760  31.480  1.00  0.00           H
ATOM   3678  SD  MET B 256      19.100  54.660  33.550  1.00  0.00           S
ATOM   3679  CE  MET B 256      17.550  54.590  32.610  1.00  0.00           C
ATOM   3680  HE1 MET B 256      17.020  53.610  32.610  1.00  0.00           H
ATOM   3681  HE2 MET B 256      16.760  55.240  33.040  1.00  0.00           H
ATOM   3682  HE3 MET B 256      17.730  54.950  31.580  1.00  0.00           H
ATOM   3683  C   MET B 256      23.300  52.410  33.490  1.00  0.00           C
ATOM   3684  O   MET B 256      23.970  51.880  32.610  1.00  0.00           O
ATOM   3685  N   PRO B 257      23.450  51.910  34.680  1.00  0.00           N
ATOM   3686  CD  PRO B 257      23.110  52.670  35.880  1.00  0.00           C
ATOM   3687  HD1 PRO B 257      23.300  53.770  35.960  1.00  0.00           H
ATOM   3688  HD2 PRO B 257      22.030  52.550  36.120  1.00  0.00           H
ATOM   3689  CA  PRO B 257      24.200  50.730  35.000  1.00  0.00           C
ATOM   3690  HA  PRO B 257      25.210  51.060  34.810  1.00  0.00           H
ATOM   3691  CB  PRO B 257      23.850  50.480  36.460  1.00  0.00           C
ATOM   3692  HB1 PRO B 257      24.500  49.770  37.010  1.00  0.00           H
ATOM   3693  HB2 PRO B 257      22.770  50.260  36.570  1.00  0.00           H
ATOM   3694  CG  PRO B 257      23.910  51.940  36.960  1.00  0.00           C
ATOM   3695  HG1 PRO B 257      24.970  52.240  37.030  1.00  0.00           H
ATOM   3696  HG2 PRO B 257      23.430  51.900  37.960  1.00  0.00           H
ATOM   3697  C   PRO B 257      23.890  49.490  34.230  1.00  0.00           C
ATOM   3698  O   PRO B 257      22.730  49.190  33.960  1.00  0.00           O
ATOM   3699  N   VAL B 258      24.920  48.770  33.730  1.00  0.00           N
ATOM   3700  HN  VAL B 258      25.840  48.960  34.050  1.00  0.00           H
ATOM   3701  CA  VAL B 258      24.790  47.670  32.830  1.00  0.00           C
ATOM   3702  HA  VAL B 258      24.010  47.880  32.110  1.00  0.00           H
ATOM   3703  CB  VAL B 258      26.010  47.470  31.980  1.00  0.00           C
ATOM   3704  HB  VAL B 258      26.860  47.000  32.510  1.00  0.00           H
ATOM   3705  CG1 VAL B 258      25.660  46.500  30.830  1.00  0.00           C
ATOM   3706 HG11 VAL B 258      24.830  46.800  30.160  1.00  0.00           H
ATOM   3707 HG12 VAL B 258      26.580  46.520  30.210  1.00  0.00           H
ATOM   3708 HG13 VAL B 258      25.390  45.480  31.170  1.00  0.00           H
ATOM   3709  CG2 VAL B 258      26.470  48.830  31.430  1.00  0.00           C
ATOM   3710 HG21 VAL B 258      27.380  48.650  30.840  1.00  0.00           H
ATOM   3711 HG22 VAL B 258      25.660  49.340  30.870  1.00  0.00           H
ATOM   3712 HG23 VAL B 258      26.680  49.550  32.260  1.00  0.00           H
ATOM   3713  C   VAL B 258      24.520  46.390  33.550  1.00  0.00           C
ATOM   3714  O   VAL B 258      25.040  46.240  34.650  1.00  0.00           O
ATOM   3715  N   ASP B 259      23.640  45.520  33.020  1.00  0.00           N
ATOM   3716  HN  ASP B 259      23.310  45.570  32.080  1.00  0.00           H
ATOM   3717  CA  ASP B 259      23.040  44.360  33.610  1.00  0.00           C
ATOM   3718  HA  ASP B 259      22.630  44.690  34.550  1.00  0.00           H
ATOM   3719  CB  ASP B 259      21.910  43.810  32.730  1.00  0.00           C
ATOM   3720  HB1 ASP B 259      21.060  44.510  32.880  1.00  0.00           H
ATOM   3721  HB2 ASP B 259      21.620  42.830  33.180  1.00  0.00           H
ATOM   3722  CG  ASP B 259      22.240  43.690  31.250  1.00  0.00           C
ATOM   3723  OD1 ASP B 259      22.730  44.640  30.590  1.00  0.00           O
ATOM   3724  OD2 ASP B 259      21.950  42.640  30.620  1.00  0.00           O
ATOM   3725  C   ASP B 259      24.010  43.310  34.060  1.00  0.00           C
ATOM   3726  O   ASP B 259      25.090  43.190  33.480  1.00  0.00           O
ATOM   3727  N   PRO B 260      23.770  42.540  35.070  1.00  0.00           N
ATOM   3728  CD  PRO B 260      22.690  42.730  36.030  1.00  0.00           C
ATOM   3729  HD1 PRO B 260      22.690  43.760  36.440  1.00  0.00           H
ATOM   3730  HD2 PRO B 260      21.640  42.520  35.750  1.00  0.00           H
ATOM   3731  CA  PRO B 260      24.470  41.300  35.270  1.00  0.00           C
ATOM   3732  HA  PRO B 260      25.510  41.420  35.540  1.00  0.00           H
ATOM   3733  CB  PRO B 260      23.770  40.640  36.460  1.00  0.00           C
ATOM   3734  HB1 PRO B 260      24.480  40.230  37.210  1.00  0.00           H
ATOM   3735  HB2 PRO B 260      22.870  40.010  36.250  1.00  0.00           H
ATOM   3736  CG  PRO B 260      23.170  41.850  37.200  1.00  0.00           C
ATOM   3737  HG1 PRO B 260      23.870  42.270  37.950  1.00  0.00           H
ATOM   3738  HG2 PRO B 260      22.330  41.500  37.840  1.00  0.00           H
ATOM   3739  C   PRO B 260      24.470  40.350  34.130  1.00  0.00           C
ATOM   3740  O   PRO B 260      23.540  40.280  33.320  1.00  0.00           O
ATOM   3741  N   ASP B 261      25.530  39.540  33.990  1.00  0.00           N
ATOM   3742  HN  ASP B 261      26.280  39.710  34.620  1.00  0.00           H
ATOM   3743  CA  ASP B 261      25.510  38.280  33.300  1.00  0.00           C
ATOM   3744  HA  ASP B 261      24.660  38.190  32.640  1.00  0.00           H
ATOM   3745  CB  ASP B 261      26.720  38.230  32.360  1.00  0.00           C
ATOM   3746  HB1 ASP B 261      26.900  39.270  31.990  1.00  0.00           H
ATOM   3747  HB2 ASP B 261      26.530  37.530  31.520  1.00  0.00           H
ATOM   3748  CG  ASP B 261      28.070  37.880  32.980  1.00  0.00           C
ATOM   3749  OD1 ASP B 261      28.810  37.070  32.360  1.00  0.00           O
ATOM   3750  OD2 ASP B 261      28.490  38.440  34.030  1.00  0.00           O
ATOM   3751  C   ASP B 261      25.480  37.140  34.260  1.00  0.00           C
ATOM   3752  O   ASP B 261      25.220  35.990  33.900  1.00  0.00           O
ATOM   3753  N   ASN B 262      25.620  37.340  35.590  1.00  0.00           N
ATOM   3754  HN  ASN B 262      25.460  38.290  35.850  1.00  0.00           H
ATOM   3755  CA  ASN B 262      25.750  36.260  36.510  1.00  0.00           C
ATOM   3756  HA  ASN B 262      26.320  35.460  36.050  1.00  0.00           H
ATOM   3757  CB  ASN B 262      26.410  36.800  37.790  1.00  0.00           C
ATOM   3758  HB1 ASN B 262      25.730  37.480  38.330  1.00  0.00           H
ATOM   3759  HB2 ASN B 262      27.220  37.530  37.600  1.00  0.00           H
ATOM   3760  CG  ASN B 262      26.990  35.640  38.580  1.00  0.00           C
ATOM   3761  OD1 ASN B 262      27.160  34.510  38.120  1.00  0.00           O
ATOM   3762  ND2 ASN B 262      27.150  35.890  39.910  1.00  0.00           N
ATOM   3763 HD21 ASN B 262      26.880  36.740  40.370  1.00  0.00           H
ATOM   3764 HD22 ASN B 262      27.320  35.140  40.540  1.00  0.00           H
ATOM   3765  C   ASN B 262      24.460  35.540  36.700  1.00  0.00           C
ATOM   3766  O   ASN B 262      23.350  35.900  36.310  1.00  0.00           O
ATOM   3767  N   GLU B 263      24.550  34.370  37.370  1.00  0.00           N
ATOM   3768  HN  GLU B 263      25.450  34.050  37.650  1.00  0.00           H
ATOM   3769  CA  GLU B 263      23.430  33.570  37.770  1.00  0.00           C
ATOM   3770  HA  GLU B 263      22.450  34.010  37.630  1.00  0.00           H
ATOM   3771  CB  GLU B 263      23.440  32.210  37.060  1.00  0.00           C
ATOM   3772  HB1 GLU B 263      22.410  31.900  37.340  1.00  0.00           H
ATOM   3773  HB2 GLU B 263      24.150  31.430  37.400  1.00  0.00           H
ATOM   3774  CG  GLU B 263      23.290  32.290  35.530  1.00  0.00           C
ATOM   3775  HG1 GLU B 263      23.460  33.350  35.220  1.00  0.00           H
ATOM   3776  HG2 GLU B 263      22.240  31.960  35.360  1.00  0.00           H
ATOM   3777  CD  GLU B 263      24.090  31.350  34.660  1.00  0.00           C
ATOM   3778  OE1 GLU B 263      24.990  31.840  33.920  1.00  0.00           O
ATOM   3779  OE2 GLU B 263      23.850  30.110  34.650  1.00  0.00           O
ATOM   3780  C   GLU B 263      23.540  33.400  39.250  1.00  0.00           C
ATOM   3781  O   GLU B 263      24.330  34.090  39.890  1.00  0.00           O
ATOM   3782  N   ALA B 264      22.770  32.540  39.940  1.00  0.00           N
ATOM   3783  HN  ALA B 264      22.170  31.880  39.500  1.00  0.00           H
ATOM   3784  CA  ALA B 264      22.830  32.350  41.360  1.00  0.00           C
ATOM   3785  HA  ALA B 264      22.980  33.250  41.940  1.00  0.00           H
ATOM   3786  CB  ALA B 264      21.550  31.780  41.990  1.00  0.00           C
ATOM   3787  HB1 ALA B 264      20.610  32.240  41.600  1.00  0.00           H
ATOM   3788  HB2 ALA B 264      21.460  30.760  41.570  1.00  0.00           H
ATOM   3789  HB3 ALA B 264      21.480  31.760  43.100  1.00  0.00           H
ATOM   3790  C   ALA B 264      23.950  31.420  41.680  1.00  0.00           C
ATOM   3791  O   ALA B 264      24.350  30.620  40.840  1.00  0.00           O
ATOM   3792  N   TYR B 265      24.600  31.490  42.860  1.00  0.00           N
ATOM   3793  HN  TYR B 265      24.240  32.140  43.520  1.00  0.00           H
ATOM   3794  CA  TYR B 265      25.680  30.620  43.210  1.00  0.00           C
ATOM   3795  HA  TYR B 265      26.160  30.340  42.280  1.00  0.00           H
ATOM   3796  CB  TYR B 265      26.550  31.550  44.070  1.00  0.00           C
ATOM   3797  HB1 TYR B 265      25.840  32.110  44.720  1.00  0.00           H
ATOM   3798  HB2 TYR B 265      26.950  32.310  43.370  1.00  0.00           H
ATOM   3799  CG  TYR B 265      27.740  31.060  44.820  1.00  0.00           C
ATOM   3800  CD1 TYR B 265      28.780  30.450  44.170  1.00  0.00           C
ATOM   3801  HD1 TYR B 265      28.620  30.160  43.140  1.00  0.00           H
ATOM   3802  CE1 TYR B 265      29.830  29.910  44.880  1.00  0.00           C
ATOM   3803  HE1 TYR B 265      30.650  29.510  44.310  1.00  0.00           H
ATOM   3804  CZ  TYR B 265      29.910  30.050  46.240  1.00  0.00           C
ATOM   3805  OH  TYR B 265      30.990  29.530  46.990  1.00  0.00           O
ATOM   3806  HH  TYR B 265      30.650  29.100  47.770  1.00  0.00           H
ATOM   3807  CD2 TYR B 265      27.750  31.160  46.190  1.00  0.00           C
ATOM   3808  HD2 TYR B 265      27.010  31.810  46.650  1.00  0.00           H
ATOM   3809  CE2 TYR B 265      28.830  30.630  46.860  1.00  0.00           C
ATOM   3810  HE2 TYR B 265      28.870  30.810  47.930  1.00  0.00           H
ATOM   3811  C   TYR B 265      25.360  29.350  43.910  1.00  0.00           C
ATOM   3812  O   TYR B 265      24.480  29.330  44.770  1.00  0.00           O
ATOM   3813  N   GLU B 266      26.090  28.290  43.520  1.00  0.00           N
ATOM   3814  HN  GLU B 266      26.720  28.430  42.750  1.00  0.00           H
ATOM   3815  CA  GLU B 266      26.230  27.060  44.230  1.00  0.00           C
ATOM   3816  HA  GLU B 266      25.670  27.120  45.150  1.00  0.00           H
ATOM   3817  CB  GLU B 266      25.650  25.790  43.570  1.00  0.00           C
ATOM   3818  HB1 GLU B 266      25.980  24.890  44.130  1.00  0.00           H
ATOM   3819  HB2 GLU B 266      26.040  25.690  42.540  1.00  0.00           H
ATOM   3820  CG  GLU B 266      24.140  25.780  43.310  1.00  0.00           C
ATOM   3821  HG1 GLU B 266      24.130  26.630  42.590  1.00  0.00           H
ATOM   3822  HG2 GLU B 266      23.500  26.000  44.190  1.00  0.00           H
ATOM   3823  CD  GLU B 266      23.610  24.510  42.660  1.00  0.00           C
ATOM   3824  OE1 GLU B 266      23.640  23.380  43.230  1.00  0.00           O
ATOM   3825  OE2 GLU B 266      23.060  24.640  41.540  1.00  0.00           O
ATOM   3826  C   GLU B 266      27.700  26.940  44.430  1.00  0.00           C
ATOM   3827  O   GLU B 266      28.530  27.490  43.700  1.00  0.00           O
ATOM   3828  N   MET B 267      28.180  26.280  45.500  1.00  0.00           N
ATOM   3829  HN  MET B 267      27.510  25.800  46.060  1.00  0.00           H
ATOM   3830  CA  MET B 267      29.520  26.050  45.950  1.00  0.00           C
ATOM   3831  HA  MET B 267      29.970  27.020  46.130  1.00  0.00           H
ATOM   3832  CB  MET B 267      29.450  25.250  47.260  1.00  0.00           C
ATOM   3833  HB1 MET B 267      29.090  24.210  47.080  1.00  0.00           H
ATOM   3834  HB2 MET B 267      28.660  25.680  47.910  1.00  0.00           H
ATOM   3835  CG  MET B 267      30.740  25.140  48.080  1.00  0.00           C
ATOM   3836  HG1 MET B 267      31.450  24.530  47.500  1.00  0.00           H
ATOM   3837  HG2 MET B 267      30.630  24.500  48.970  1.00  0.00           H
ATOM   3838  SD  MET B 267      31.360  26.740  48.690  1.00  0.00           S
ATOM   3839  CE  MET B 267      29.870  27.400  49.500  1.00  0.00           C
ATOM   3840  HE1 MET B 267      29.100  27.780  48.790  1.00  0.00           H
ATOM   3841  HE2 MET B 267      29.420  26.580  50.100  1.00  0.00           H
ATOM   3842  HE3 MET B 267      29.930  28.170  50.300  1.00  0.00           H
ATOM   3843  C   MET B 267      30.310  25.290  44.950  1.00  0.00           C
ATOM   3844  O   MET B 267      29.780  24.380  44.320  1.00  0.00           O
ATOM   3845  N   PRO B 268      31.560  25.510  44.680  1.00  0.00           N
ATOM   3846  CD  PRO B 268      32.320  26.650  45.200  1.00  0.00           C
ATOM   3847  HD1 PRO B 268      31.750  27.610  45.210  1.00  0.00           H
ATOM   3848  HD2 PRO B 268      32.710  26.350  46.190  1.00  0.00           H
ATOM   3849  CA  PRO B 268      32.400  24.610  43.940  1.00  0.00           C
ATOM   3850  HA  PRO B 268      31.870  24.340  43.040  1.00  0.00           H
ATOM   3851  CB  PRO B 268      33.760  25.290  43.930  1.00  0.00           C
ATOM   3852  HB1 PRO B 268      34.170  25.220  42.900  1.00  0.00           H
ATOM   3853  HB2 PRO B 268      34.400  24.920  44.750  1.00  0.00           H
ATOM   3854  CG  PRO B 268      33.600  26.760  44.360  1.00  0.00           C
ATOM   3855  HG1 PRO B 268      33.420  27.360  43.440  1.00  0.00           H
ATOM   3856  HG2 PRO B 268      34.490  27.170  44.870  1.00  0.00           H
ATOM   3857  C   PRO B 268      32.630  23.260  44.520  1.00  0.00           C
ATOM   3858  O   PRO B 268      32.520  23.000  45.710  1.00  0.00           O
ATOM   3859  N   SER B 269      33.080  22.390  43.590  1.00  0.00           N
ATOM   3860  HN  SER B 269      33.060  22.540  42.600  1.00  0.00           H
ATOM   3861  CA  SER B 269      33.370  21.030  43.920  1.00  0.00           C
ATOM   3862  HA  SER B 269      32.520  20.520  44.330  1.00  0.00           H
ATOM   3863  CB  SER B 269      33.530  20.220  42.630  1.00  0.00           C
ATOM   3864  HB1 SER B 269      33.570  19.120  42.810  1.00  0.00           H
ATOM   3865  HB2 SER B 269      34.450  20.550  42.100  1.00  0.00           H
ATOM   3866  OG  SER B 269      32.470  20.430  41.700  1.00  0.00           O
ATOM   3867  HG1 SER B 269      31.710  19.880  41.900  1.00  0.00           H
ATOM   3868  C   SER B 269      34.540  20.930  44.840  1.00  0.00           C
ATOM   3869  O   SER B 269      35.580  21.560  44.670  1.00  0.00           O
ATOM   3870  N   GLU B 270      34.300  20.060  45.840  1.00  0.00           N
ATOM   3871  HN  GLU B 270      33.470  19.510  45.800  1.00  0.00           H
ATOM   3872  CA  GLU B 270      35.160  19.700  46.920  1.00  0.00           C
ATOM   3873  HA  GLU B 270      34.540  19.100  47.570  1.00  0.00           H
ATOM   3874  CB  GLU B 270      36.370  18.910  46.400  1.00  0.00           C
ATOM   3875  HB1 GLU B 270      36.960  18.430  47.210  1.00  0.00           H
ATOM   3876  HB2 GLU B 270      37.040  19.550  45.800  1.00  0.00           H
ATOM   3877  CG  GLU B 270      36.090  17.680  45.530  1.00  0.00           C
ATOM   3878  HG1 GLU B 270      36.880  16.920  45.390  1.00  0.00           H
ATOM   3879  HG2 GLU B 270      35.720  18.000  44.530  1.00  0.00           H
ATOM   3880  CD  GLU B 270      34.970  16.780  46.030  1.00  0.00           C
ATOM   3881  OE1 GLU B 270      35.000  16.360  47.220  1.00  0.00           O
ATOM   3882  OE2 GLU B 270      34.020  16.410  45.280  1.00  0.00           O
ATOM   3883  C   GLU B 270      35.550  20.840  47.800  1.00  0.00           C
ATOM   3884  O   GLU B 270      36.450  20.690  48.620  1.00  0.00           O
ATOM   3885  N   GLU B 271      34.780  21.940  47.700  1.00  0.00           N
ATOM   3886  HN  GLU B 271      33.890  21.870  47.250  1.00  0.00           H
ATOM   3887  CA  GLU B 271      35.030  23.180  48.370  1.00  0.00           C
ATOM   3888  HA  GLU B 271      34.250  23.810  47.950  1.00  0.00           H
ATOM   3889  CB  GLU B 271      34.980  23.170  49.910  1.00  0.00           C
ATOM   3890  HB1 GLU B 271      35.390  24.090  50.370  1.00  0.00           H
ATOM   3891  HB2 GLU B 271      35.630  22.360  50.310  1.00  0.00           H
ATOM   3892  CG  GLU B 271      33.540  22.980  50.370  1.00  0.00           C
ATOM   3893  HG1 GLU B 271      33.040  21.990  50.260  1.00  0.00           H
ATOM   3894  HG2 GLU B 271      32.860  23.740  49.940  1.00  0.00           H
ATOM   3895  CD  GLU B 271      33.520  23.200  51.880  1.00  0.00           C
ATOM   3896  OE1 GLU B 271      32.970  22.400  52.680  1.00  0.00           O
ATOM   3897  OE2 GLU B 271      34.190  24.160  52.350  1.00  0.00           O
ATOM   3898  C   GLU B 271      36.190  23.970  47.870  1.00  0.00           C
ATOM   3899  O   GLU B 271      36.860  24.760  48.540  1.00  0.00           O
ATOM   3900  N   GLY B 272      36.600  23.820  46.600  1.00  0.00           N
ATOM   3901  HN  GLY B 272      36.240  23.100  46.010  1.00  0.00           H
ATOM   3902  CA  GLY B 272      37.680  24.510  45.980  1.00  0.00           C
ATOM   3903  HA1 GLY B 272      38.480  24.480  46.700  1.00  0.00           H
ATOM   3904  HA2 GLY B 272      37.960  23.960  45.090  1.00  0.00           H
ATOM   3905  C   GLY B 272      37.390  25.930  45.640  1.00  0.00           C
ATOM   3906  O   GLY B 272      37.400  26.280  44.460  1.00  0.00           O
ATOM   3907  N   TYR B 273      37.120  26.800  46.640  1.00  0.00           N
ATOM   3908  HN  TYR B 273      37.110  26.590  47.610  1.00  0.00           H
ATOM   3909  CA  TYR B 273      36.900  28.200  46.480  1.00  0.00           C
ATOM   3910  HA  TYR B 273      36.720  28.470  45.440  1.00  0.00           H
ATOM   3911  CB  TYR B 273      35.570  28.710  47.070  1.00  0.00           C
ATOM   3912  HB1 TYR B 273      34.610  28.380  46.610  1.00  0.00           H
ATOM   3913  HB2 TYR B 273      35.500  29.810  46.940  1.00  0.00           H
ATOM   3914  CG  TYR B 273      35.560  28.230  48.480  1.00  0.00           C
ATOM   3915  CD1 TYR B 273      34.830  27.130  48.840  1.00  0.00           C
ATOM   3916  HD1 TYR B 273      34.350  26.570  48.040  1.00  0.00           H
ATOM   3917  CE1 TYR B 273      34.600  26.700  50.120  1.00  0.00           C
ATOM   3918  HE1 TYR B 273      34.030  25.840  50.450  1.00  0.00           H
ATOM   3919  CZ  TYR B 273      35.330  27.400  51.050  1.00  0.00           C
ATOM   3920  OH  TYR B 273      35.390  26.760  52.310  1.00  0.00           O
ATOM   3921  HH  TYR B 273      34.940  25.920  52.200  1.00  0.00           H
ATOM   3922  CD2 TYR B 273      36.240  28.910  49.460  1.00  0.00           C
ATOM   3923  HD2 TYR B 273      36.810  29.810  49.260  1.00  0.00           H
ATOM   3924  CE2 TYR B 273      36.130  28.480  50.760  1.00  0.00           C
ATOM   3925  HE2 TYR B 273      36.660  29.000  51.550  1.00  0.00           H
ATOM   3926  C   TYR B 273      38.080  29.020  46.840  1.00  0.00           C
ATOM   3927  O   TYR B 273      38.240  30.140  46.350  1.00  0.00           O
ATOM   3928  N   GLN B 274      39.140  28.480  47.480  1.00  0.00           N
ATOM   3929  HN  GLN B 274      39.050  27.590  47.910  1.00  0.00           H
ATOM   3930  CA  GLN B 274      40.310  29.220  47.810  1.00  0.00           C
ATOM   3931  HA  GLN B 274      40.000  30.250  47.690  1.00  0.00           H
ATOM   3932  CB  GLN B 274      41.000  29.070  49.180  1.00  0.00           C
ATOM   3933  HB1 GLN B 274      42.080  29.320  49.190  1.00  0.00           H
ATOM   3934  HB2 GLN B 274      41.010  27.970  49.330  1.00  0.00           H
ATOM   3935  CG  GLN B 274      40.090  29.660  50.270  1.00  0.00           C
ATOM   3936  HG1 GLN B 274      39.010  29.450  50.160  1.00  0.00           H
ATOM   3937  HG2 GLN B 274      40.250  30.760  50.320  1.00  0.00           H
ATOM   3938  CD  GLN B 274      40.470  28.930  51.540  1.00  0.00           C
ATOM   3939  OE1 GLN B 274      39.900  27.940  51.990  1.00  0.00           O
ATOM   3940  NE2 GLN B 274      41.430  29.520  52.310  1.00  0.00           N
ATOM   3941 HE21 GLN B 274      42.010  30.270  51.990  1.00  0.00           H
ATOM   3942 HE22 GLN B 274      41.650  29.040  53.160  1.00  0.00           H
ATOM   3943  C   GLN B 274      41.370  29.050  46.770  1.00  0.00           C
ATOM   3944  O   GLN B 274      41.580  27.960  46.260  1.00  0.00           O
ATOM   3945  N   ASP B 275      41.960  30.180  46.330  1.00  0.00           N
ATOM   3946  HN  ASP B 275      41.810  31.050  46.800  1.00  0.00           H
ATOM   3947  CA  ASP B 275      42.920  30.220  45.270  1.00  0.00           C
ATOM   3948  HA  ASP B 275      42.700  29.390  44.620  1.00  0.00           H
ATOM   3949  CB  ASP B 275      42.730  31.540  44.520  1.00  0.00           C
ATOM   3950  HB1 ASP B 275      41.730  31.420  44.040  1.00  0.00           H
ATOM   3951  HB2 ASP B 275      43.470  31.630  43.690  1.00  0.00           H
ATOM   3952  CG  ASP B 275      42.830  32.860  45.270  1.00  0.00           C
ATOM   3953  OD1 ASP B 275      42.790  33.890  44.550  1.00  0.00           O
ATOM   3954  OD2 ASP B 275      42.860  32.930  46.530  1.00  0.00           O
ATOM   3955  C   ASP B 275      44.300  29.880  45.700  1.00  0.00           C
ATOM   3956  O   ASP B 275      44.800  30.270  46.760  1.00  0.00           O
ATOM   3957  N   TYR B 276      45.070  29.210  44.830  1.00  0.00           N
ATOM   3958  HN  TYR B 276      44.730  29.050  43.910  1.00  0.00           H
ATOM   3959  CA  TYR B 276      46.390  28.720  45.090  1.00  0.00           C
ATOM   3960  HA  TYR B 276      46.450  28.410  46.120  1.00  0.00           H
ATOM   3961  CB  TYR B 276      46.810  27.420  44.380  1.00  0.00           C
ATOM   3962  HB1 TYR B 276      47.860  27.200  44.690  1.00  0.00           H
ATOM   3963  HB2 TYR B 276      46.700  27.630  43.300  1.00  0.00           H
ATOM   3964  CG  TYR B 276      46.000  26.240  44.790  1.00  0.00           C
ATOM   3965  CD1 TYR B 276      44.930  25.790  44.050  1.00  0.00           C
ATOM   3966  HD1 TYR B 276      44.850  26.430  43.180  1.00  0.00           H
ATOM   3967  CE1 TYR B 276      44.140  24.710  44.370  1.00  0.00           C
ATOM   3968  HE1 TYR B 276      43.280  24.450  43.770  1.00  0.00           H
ATOM   3969  CZ  TYR B 276      44.520  23.990  45.480  1.00  0.00           C
ATOM   3970  OH  TYR B 276      43.860  22.830  45.930  1.00  0.00           O
ATOM   3971  HH  TYR B 276      42.960  22.770  45.580  1.00  0.00           H
ATOM   3972  CD2 TYR B 276      46.390  25.450  45.840  1.00  0.00           C
ATOM   3973  HD2 TYR B 276      47.270  25.740  46.400  1.00  0.00           H
ATOM   3974  CE2 TYR B 276      45.680  24.310  46.140  1.00  0.00           C
ATOM   3975  HE2 TYR B 276      46.040  23.760  47.000  1.00  0.00           H
ATOM   3976  C   TYR B 276      47.390  29.810  44.900  1.00  0.00           C
ATOM   3977  O   TYR B 276      47.350  30.490  43.880  1.00  0.00           O
ATOM   3978  N   GLU B 277      48.310  30.010  45.860  1.00  0.00           N
ATOM   3979  HN  GLU B 277      48.430  29.460  46.680  1.00  0.00           H
ATOM   3980  CA  GLU B 277      49.170  31.150  45.960  1.00  0.00           C
ATOM   3981  HA  GLU B 277      49.060  31.650  45.010  1.00  0.00           H
ATOM   3982  CB  GLU B 277      48.670  31.940  47.180  1.00  0.00           C
ATOM   3983  HB1 GLU B 277      49.100  31.420  48.060  1.00  0.00           H
ATOM   3984  HB2 GLU B 277      47.580  31.840  47.350  1.00  0.00           H
ATOM   3985  CG  GLU B 277      49.130  33.390  47.310  1.00  0.00           C
ATOM   3986  HG1 GLU B 277      50.210  33.570  47.160  1.00  0.00           H
ATOM   3987  HG2 GLU B 277      48.920  33.750  48.340  1.00  0.00           H
ATOM   3988  CD  GLU B 277      48.460  34.300  46.280  1.00  0.00           C
ATOM   3989  OE1 GLU B 277      47.550  35.050  46.710  1.00  0.00           O
ATOM   3990  OE2 GLU B 277      48.690  34.210  45.040  1.00  0.00           O
ATOM   3991  C   GLU B 277      50.520  30.550  46.170  1.00  0.00           C
ATOM   3992  O   GLU B 277      50.650  29.480  46.750  1.00  0.00           O
ATOM   3993  N   PRO B 278      51.600  31.110  45.700  1.00  0.00           N
ATOM   3994  CD  PRO B 278      51.570  32.300  44.860  1.00  0.00           C
ATOM   3995  HD1 PRO B 278      50.790  32.100  44.100  1.00  0.00           H
ATOM   3996  HD2 PRO B 278      51.160  33.250  45.270  1.00  0.00           H
ATOM   3997  CA  PRO B 278      52.890  30.480  45.660  1.00  0.00           C
ATOM   3998  HA  PRO B 278      52.840  29.660  44.950  1.00  0.00           H
ATOM   3999  CB  PRO B 278      53.790  31.610  45.170  1.00  0.00           C
ATOM   4000  HB1 PRO B 278      54.710  31.190  44.710  1.00  0.00           H
ATOM   4001  HB2 PRO B 278      54.050  32.260  46.030  1.00  0.00           H
ATOM   4002  CG  PRO B 278      52.960  32.530  44.250  1.00  0.00           C
ATOM   4003  HG1 PRO B 278      52.980  32.060  43.240  1.00  0.00           H
ATOM   4004  HG2 PRO B 278      53.190  33.600  44.080  1.00  0.00           H
ATOM   4005  C   PRO B 278      53.490  29.950  46.920  1.00  0.00           C
ATOM   4006  O   PRO B 278      53.290  30.560  47.970  1.00  0.00           O
ATOM   4007  N   GLU B 279      54.460  29.020  46.880  1.00  0.00           N
ATOM   4008  HN  GLU B 279      54.750  28.480  46.090  1.00  0.00           H
ATOM   4009  CA  GLU B 279      55.190  28.640  48.040  1.00  0.00           C
ATOM   4010  HA  GLU B 279      54.590  28.800  48.930  1.00  0.00           H
ATOM   4011  CB  GLU B 279      55.640  27.170  48.020  1.00  0.00           C
ATOM   4012  HB1 GLU B 279      56.430  26.930  48.760  1.00  0.00           H
ATOM   4013  HB2 GLU B 279      56.100  27.110  47.010  1.00  0.00           H
ATOM   4014  CG  GLU B 279      54.440  26.230  48.200  1.00  0.00           C
ATOM   4015  HG1 GLU B 279      53.800  26.380  47.310  1.00  0.00           H
ATOM   4016  HG2 GLU B 279      53.920  26.250  49.180  1.00  0.00           H
ATOM   4017  CD  GLU B 279      54.900  24.780  48.080  1.00  0.00           C
ATOM   4018  OE1 GLU B 279      55.230  24.310  49.200  1.00  0.00           O
ATOM   4019  OE2 GLU B 279      54.880  24.150  47.000  1.00  0.00           O
ATOM   4020  C   GLU B 279      56.410  29.460  48.240  1.00  0.00           C
ATOM   4021  O   GLU B 279      56.940  30.110  47.340  1.00  0.00           O
ATOM   4022  N   ALA B 280      56.910  29.480  49.490  1.00  0.00           N
ATOM   4023  HN  ALA B 280      56.440  28.930  50.180  1.00  0.00           H
ATOM   4024  CA  ALA B 280      58.050  30.260  49.870  1.00  0.00           C
ATOM   4025  HA  ALA B 280      57.830  31.260  49.530  1.00  0.00           H
ATOM   4026  CB  ALA B 280      58.170  30.220  51.410  1.00  0.00           C
ATOM   4027  HB1 ALA B 280      59.070  30.820  51.680  1.00  0.00           H
ATOM   4028  HB2 ALA B 280      57.370  30.840  51.850  1.00  0.00           H
ATOM   4029  HB3 ALA B 280      58.090  29.210  51.860  1.00  0.00           H
ATOM   4030  C   ALA B 280      59.400  29.820  49.320  1.00  0.00           C
ATOM   4031  OT1 ALA B 280      59.560  28.620  48.970  1.00  0.00           O
ATOM   4032  OT2 ALA B 280      60.360  30.640  49.230  1.00  0.00           O
ATOM   4033  N   SER C 281      68.410  35.730  38.120  1.00  0.00           N
ATOM   4034  H1  SER C 281      69.400  35.460  38.300  1.00  0.00           H
ATOM   4035  H2  SER C 281      67.870  35.430  38.950  1.00  0.00           H
ATOM   4036  H3  SER C 281      68.140  35.190  37.270  1.00  0.00           H
ATOM   4037  CA  SER C 281      68.350  37.210  38.160  1.00  0.00           C
ATOM   4038  HA  SER C 281      69.070  37.590  38.870  1.00  0.00           H
ATOM   4039  CB  SER C 281      68.860  37.920  36.890  1.00  0.00           C
ATOM   4040  HB1 SER C 281      69.210  38.970  36.920  1.00  0.00           H
ATOM   4041  HB2 SER C 281      68.110  37.750  36.100  1.00  0.00           H
ATOM   4042  OG  SER C 281      70.110  37.330  36.530  1.00  0.00           O
ATOM   4043  HG1 SER C 281      70.490  37.710  35.740  1.00  0.00           H
ATOM   4044  C   SER C 281      67.070  37.890  38.510  1.00  0.00           C
ATOM   4045  O   SER C 281      65.990  37.310  38.490  1.00  0.00           O
ATOM   4046  N   PHE C 282      67.160  39.200  38.810  1.00  0.00           N
ATOM   4047  HN  PHE C 282      68.050  39.640  38.850  1.00  0.00           H
ATOM   4048  CA  PHE C 282      65.940  39.890  39.120  1.00  0.00           C
ATOM   4049  HA  PHE C 282      65.080  39.410  38.680  1.00  0.00           H
ATOM   4050  CB  PHE C 282      65.640  40.050  40.620  1.00  0.00           C
ATOM   4051  HB1 PHE C 282      65.170  39.080  40.900  1.00  0.00           H
ATOM   4052  HB2 PHE C 282      64.800  40.740  40.840  1.00  0.00           H
ATOM   4053  CG  PHE C 282      66.710  40.540  41.530  1.00  0.00           C
ATOM   4054  CD1 PHE C 282      67.030  41.880  41.510  1.00  0.00           C
ATOM   4055  HD1 PHE C 282      66.510  42.640  40.940  1.00  0.00           H
ATOM   4056  CE1 PHE C 282      68.160  42.270  42.190  1.00  0.00           C
ATOM   4057  HE1 PHE C 282      68.370  43.330  42.100  1.00  0.00           H
ATOM   4058  CZ  PHE C 282      68.940  41.400  42.920  1.00  0.00           C
ATOM   4059  HZ  PHE C 282      69.820  41.810  43.390  1.00  0.00           H
ATOM   4060  CD2 PHE C 282      67.360  39.690  42.390  1.00  0.00           C
ATOM   4061  HD2 PHE C 282      67.020  38.670  42.320  1.00  0.00           H
ATOM   4062  CE2 PHE C 282      68.460  40.130  43.090  1.00  0.00           C
ATOM   4063  HE2 PHE C 282      69.060  39.480  43.710  1.00  0.00           H
ATOM   4064  C   PHE C 282      65.970  41.220  38.450  1.00  0.00           C
ATOM   4065  O   PHE C 282      67.030  41.610  37.960  1.00  0.00           O
ATOM   4066  N   TYR C 283      64.890  42.010  38.340  1.00  0.00           N
ATOM   4067  HN  TYR C 283      64.010  41.640  38.650  1.00  0.00           H
ATOM   4068  CA  TYR C 283      64.770  43.290  37.700  1.00  0.00           C
ATOM   4069  HA  TYR C 283      65.710  43.690  37.350  1.00  0.00           H
ATOM   4070  CB  TYR C 283      63.770  43.090  36.550  1.00  0.00           C
ATOM   4071  HB1 TYR C 283      62.720  42.980  36.880  1.00  0.00           H
ATOM   4072  HB2 TYR C 283      64.100  42.230  35.920  1.00  0.00           H
ATOM   4073  CG  TYR C 283      63.780  44.260  35.630  1.00  0.00           C
ATOM   4074  CD1 TYR C 283      62.790  45.210  35.740  1.00  0.00           C
ATOM   4075  HD1 TYR C 283      62.120  45.220  36.580  1.00  0.00           H
ATOM   4076  CE1 TYR C 283      62.600  46.240  34.850  1.00  0.00           C
ATOM   4077  HE1 TYR C 283      61.900  47.040  35.010  1.00  0.00           H
ATOM   4078  CZ  TYR C 283      63.520  46.340  33.820  1.00  0.00           C
ATOM   4079  OH  TYR C 283      63.460  47.380  32.870  1.00  0.00           O
ATOM   4080  HH  TYR C 283      62.830  47.120  32.190  1.00  0.00           H
ATOM   4081  CD2 TYR C 283      64.780  44.510  34.710  1.00  0.00           C
ATOM   4082  HD2 TYR C 283      65.630  43.840  34.750  1.00  0.00           H
ATOM   4083  CE2 TYR C 283      64.590  45.490  33.770  1.00  0.00           C
ATOM   4084  HE2 TYR C 283      65.310  45.630  32.970  1.00  0.00           H
ATOM   4085  C   TYR C 283      64.360  44.250  38.760  1.00  0.00           C
ATOM   4086  O   TYR C 283      63.820  43.880  39.800  1.00  0.00           O
ATOM   4087  N   VAL C 284      64.780  45.520  38.640  1.00  0.00           N
ATOM   4088  HN  VAL C 284      65.500  45.730  37.980  1.00  0.00           H
ATOM   4089  CA  VAL C 284      64.560  46.480  39.680  1.00  0.00           C
ATOM   4090  HA  VAL C 284      64.220  46.020  40.600  1.00  0.00           H
ATOM   4091  CB  VAL C 284      65.860  47.120  40.040  1.00  0.00           C
ATOM   4092  HB  VAL C 284      65.690  47.750  40.930  1.00  0.00           H
ATOM   4093  CG1 VAL C 284      66.920  46.100  40.480  1.00  0.00           C
ATOM   4094 HG11 VAL C 284      67.260  45.400  39.690  1.00  0.00           H
ATOM   4095 HG12 VAL C 284      67.880  46.530  40.850  1.00  0.00           H
ATOM   4096 HG13 VAL C 284      66.540  45.450  41.300  1.00  0.00           H
ATOM   4097  CG2 VAL C 284      66.350  48.080  38.930  1.00  0.00           C
ATOM   4098 HG21 VAL C 284      66.180  47.660  37.920  1.00  0.00           H
ATOM   4099 HG22 VAL C 284      65.610  48.900  38.910  1.00  0.00           H
ATOM   4100 HG23 VAL C 284      67.380  48.480  38.870  1.00  0.00           H
ATOM   4101  C   VAL C 284      63.570  47.540  39.330  1.00  0.00           C
ATOM   4102  O   VAL C 284      63.140  47.700  38.190  1.00  0.00           O
ATOM   4103  N   TYR C 285      63.130  48.290  40.350  1.00  0.00           N
ATOM   4104  HN  TYR C 285      63.470  48.170  41.280  1.00  0.00           H
ATOM   4105  CA  TYR C 285      62.040  49.210  40.250  1.00  0.00           C
ATOM   4106  HA  TYR C 285      62.210  49.790  39.350  1.00  0.00           H
ATOM   4107  CB  TYR C 285      60.730  48.510  39.840  1.00  0.00           C
ATOM   4108  HB1 TYR C 285      60.910  47.850  38.960  1.00  0.00           H
ATOM   4109  HB2 TYR C 285      60.000  49.230  39.410  1.00  0.00           H
ATOM   4110  CG  TYR C 285      60.090  47.750  40.950  1.00  0.00           C
ATOM   4111  CD1 TYR C 285      58.880  48.230  41.380  1.00  0.00           C
ATOM   4112  HD1 TYR C 285      58.390  49.140  41.050  1.00  0.00           H
ATOM   4113  CE1 TYR C 285      58.080  47.490  42.220  1.00  0.00           C
ATOM   4114  HE1 TYR C 285      57.160  47.870  42.610  1.00  0.00           H
ATOM   4115  CZ  TYR C 285      58.550  46.310  42.750  1.00  0.00           C
ATOM   4116  OH  TYR C 285      57.800  45.620  43.730  1.00  0.00           O
ATOM   4117  HH  TYR C 285      56.890  45.920  43.740  1.00  0.00           H
ATOM   4118  CD2 TYR C 285      60.530  46.520  41.390  1.00  0.00           C
ATOM   4119  HD2 TYR C 285      61.420  46.100  40.950  1.00  0.00           H
ATOM   4120  CE2 TYR C 285      59.770  45.850  42.310  1.00  0.00           C
ATOM   4121  HE2 TYR C 285      60.200  44.920  42.660  1.00  0.00           H
ATOM   4122  C   TYR C 285      62.120  50.250  41.320  1.00  0.00           C
ATOM   4123  O   TYR C 285      62.740  50.150  42.370  1.00  0.00           O
ATOM   4124  N   SER C 286      61.400  51.320  40.950  1.00  0.00           N
ATOM   4125  HN  SER C 286      61.060  51.470  40.030  1.00  0.00           H
ATOM   4126  CA  SER C 286      61.070  52.370  41.880  1.00  0.00           C
ATOM   4127  HA  SER C 286      61.820  52.310  42.650  1.00  0.00           H
ATOM   4128  CB  SER C 286      61.230  53.790  41.320  1.00  0.00           C
ATOM   4129  HB1 SER C 286      60.650  53.980  40.390  1.00  0.00           H
ATOM   4130  HB2 SER C 286      62.250  53.970  40.930  1.00  0.00           H
ATOM   4131  OG  SER C 286      60.920  54.790  42.280  1.00  0.00           O
ATOM   4132  HG1 SER C 286      61.030  55.660  41.880  1.00  0.00           H
ATOM   4133  C   SER C 286      59.810  52.250  42.650  1.00  0.00           C
ATOM   4134  O   SER C 286      58.840  51.670  42.170  1.00  0.00           O
ATOM   4135  N   ARG C 287      59.780  52.440  43.980  1.00  0.00           N
ATOM   4136  HN  ARG C 287      60.650  52.800  44.310  1.00  0.00           H
ATOM   4137  CA  ARG C 287      58.530  52.360  44.660  1.00  0.00           C
ATOM   4138  HA  ARG C 287      57.710  52.470  43.960  1.00  0.00           H
ATOM   4139  CB  ARG C 287      58.320  51.110  45.540  1.00  0.00           C
ATOM   4140  HB1 ARG C 287      57.280  51.110  45.950  1.00  0.00           H
ATOM   4141  HB2 ARG C 287      58.890  51.090  46.490  1.00  0.00           H
ATOM   4142  CG  ARG C 287      58.600  49.770  44.870  1.00  0.00           C
ATOM   4143  HG1 ARG C 287      59.500  49.890  44.220  1.00  0.00           H
ATOM   4144  HG2 ARG C 287      57.750  49.590  44.170  1.00  0.00           H
ATOM   4145  CD  ARG C 287      58.770  48.570  45.810  1.00  0.00           C
ATOM   4146  HD1 ARG C 287      58.790  47.620  45.240  1.00  0.00           H
ATOM   4147  HD2 ARG C 287      57.940  48.540  46.540  1.00  0.00           H
ATOM   4148  NE  ARG C 287      60.090  48.790  46.460  1.00  0.00           N
ATOM   4149  HE  ARG C 287      60.800  49.220  45.890  1.00  0.00           H
ATOM   4150  CZ  ARG C 287      60.260  49.100  47.780  1.00  0.00           C
ATOM   4151  NH1 ARG C 287      59.350  48.780  48.750  1.00  0.00           N
ATOM   4152 HH11 ARG C 287      58.480  48.340  48.500  1.00  0.00           H
ATOM   4153 HH12 ARG C 287      59.500  48.960  49.720  1.00  0.00           H
ATOM   4154  NH2 ARG C 287      61.500  49.560  48.110  1.00  0.00           N
ATOM   4155 HH21 ARG C 287      62.190  49.790  47.430  1.00  0.00           H
ATOM   4156 HH22 ARG C 287      61.760  49.670  49.070  1.00  0.00           H
ATOM   4157  C   ARG C 287      58.490  53.610  45.470  1.00  0.00           C
ATOM   4158  O   ARG C 287      59.420  53.910  46.210  1.00  0.00           O
ATOM   4159  N   VAL C 288      57.470  54.470  45.300  1.00  0.00           N
ATOM   4160  HN  VAL C 288      56.690  54.170  44.750  1.00  0.00           H
ATOM   4161  CA  VAL C 288      57.380  55.720  46.000  1.00  0.00           C
ATOM   4162  HA  VAL C 288      58.390  56.080  46.110  1.00  0.00           H
ATOM   4163  CB  VAL C 288      56.550  56.720  45.250  1.00  0.00           C
ATOM   4164  HB  VAL C 288      55.500  56.360  45.140  1.00  0.00           H
ATOM   4165  CG1 VAL C 288      56.530  58.110  45.910  1.00  0.00           C
ATOM   4166 HG11 VAL C 288      55.750  58.640  45.320  1.00  0.00           H
ATOM   4167 HG12 VAL C 288      56.210  58.050  46.970  1.00  0.00           H
ATOM   4168 HG13 VAL C 288      57.460  58.710  45.970  1.00  0.00           H
ATOM   4169  CG2 VAL C 288      57.140  56.900  43.850  1.00  0.00           C
ATOM   4170 HG21 VAL C 288      56.450  57.620  43.360  1.00  0.00           H
ATOM   4171 HG22 VAL C 288      58.160  57.330  43.960  1.00  0.00           H
ATOM   4172 HG23 VAL C 288      57.200  55.980  43.230  1.00  0.00           H
ATOM   4173  C   VAL C 288      56.680  55.500  47.310  1.00  0.00           C
ATOM   4174  O   VAL C 288      55.620  54.880  47.280  1.00  0.00           O
ATOM   4175  N   LYS C 289      57.230  56.000  48.430  1.00  0.00           N
ATOM   4176  HN  LYS C 289      58.060  56.530  48.290  1.00  0.00           H
ATOM   4177  CA  LYS C 289      56.700  56.010  49.750  1.00  0.00           C
ATOM   4178  HA  LYS C 289      56.510  54.970  49.970  1.00  0.00           H
ATOM   4179  CB  LYS C 289      57.740  56.490  50.770  1.00  0.00           C
ATOM   4180  HB1 LYS C 289      57.290  57.100  51.590  1.00  0.00           H
ATOM   4181  HB2 LYS C 289      58.310  57.270  50.230  1.00  0.00           H
ATOM   4182  CG  LYS C 289      58.710  55.450  51.340  1.00  0.00           C
ATOM   4183  HG1 LYS C 289      59.580  56.060  51.680  1.00  0.00           H
ATOM   4184  HG2 LYS C 289      59.230  54.860  50.560  1.00  0.00           H
ATOM   4185  CD  LYS C 289      58.180  54.460  52.380  1.00  0.00           C
ATOM   4186  HD1 LYS C 289      57.880  53.550  51.810  1.00  0.00           H
ATOM   4187  HD2 LYS C 289      59.000  54.210  53.090  1.00  0.00           H
ATOM   4188  CE  LYS C 289      56.920  54.960  53.080  1.00  0.00           C
ATOM   4189  HE1 LYS C 289      56.490  54.170  53.730  1.00  0.00           H
ATOM   4190  HE2 LYS C 289      56.090  55.280  52.410  1.00  0.00           H
ATOM   4191  NZ  LYS C 289      57.200  56.040  54.040  1.00  0.00           N
ATOM   4192  HZ1 LYS C 289      57.540  55.620  54.930  1.00  0.00           H
ATOM   4193  HZ2 LYS C 289      57.890  56.700  53.620  1.00  0.00           H
ATOM   4194  HZ3 LYS C 289      56.350  56.580  54.290  1.00  0.00           H
ATOM   4195  C   LYS C 289      55.390  56.770  49.950  1.00  0.00           C
ATOM   4196  NT  LYS C 289      54.440  56.790  48.980  1.00  0.00           N
ATOM   4197  HT1 LYS C 289      54.630  56.370  48.100  1.00  0.00           H
ATOM   4198  HT2 LYS C 289      53.750  57.510  49.090  1.00  0.00           H
ATOM   4199  O   LYS C 289      55.040  57.380  50.970  1.00  0.00           O
ATOM   4200  N   SER D  55      40.790  31.770  39.790  1.00  0.00           N
ATOM   4201  H1  SER D  55      40.050  31.140  40.160  1.00  0.00           H
ATOM   4202  H2  SER D  55      41.590  31.390  39.260  1.00  0.00           H
ATOM   4203  H3  SER D  55      41.160  32.130  40.690  1.00  0.00           H
ATOM   4204  CA  SER D  55      40.130  32.900  39.110  1.00  0.00           C
ATOM   4205  HA  SER D  55      40.540  33.840  39.450  1.00  0.00           H
ATOM   4206  CB  SER D  55      40.450  32.870  37.600  1.00  0.00           C
ATOM   4207  HB1 SER D  55      39.710  33.550  37.120  1.00  0.00           H
ATOM   4208  HB2 SER D  55      40.290  31.840  37.220  1.00  0.00           H
ATOM   4209  OG  SER D  55      41.770  33.310  37.330  1.00  0.00           O
ATOM   4210  HG1 SER D  55      41.740  33.700  36.450  1.00  0.00           H
ATOM   4211  C   SER D  55      38.660  32.930  39.330  1.00  0.00           C
ATOM   4212  O   SER D  55      37.990  31.950  39.000  1.00  0.00           O
ATOM   4213  N   PHE D  56      38.150  33.890  40.110  1.00  0.00           N
ATOM   4214  HN  PHE D  56      38.810  34.620  40.270  1.00  0.00           H
ATOM   4215  CA  PHE D  56      36.780  34.140  40.450  1.00  0.00           C
ATOM   4216  HA  PHE D  56      36.240  33.200  40.370  1.00  0.00           H
ATOM   4217  CB  PHE D  56      36.710  34.860  41.810  1.00  0.00           C
ATOM   4218  HB1 PHE D  56      35.710  34.940  42.290  1.00  0.00           H
ATOM   4219  HB2 PHE D  56      37.190  35.850  41.650  1.00  0.00           H
ATOM   4220  CG  PHE D  56      37.570  34.140  42.780  1.00  0.00           C
ATOM   4221  CD1 PHE D  56      38.630  34.810  43.350  1.00  0.00           C
ATOM   4222  HD1 PHE D  56      38.890  35.830  43.110  1.00  0.00           H
ATOM   4223  CE1 PHE D  56      39.440  34.200  44.290  1.00  0.00           C
ATOM   4224  HE1 PHE D  56      40.260  34.700  44.770  1.00  0.00           H
ATOM   4225  CZ  PHE D  56      39.240  32.890  44.620  1.00  0.00           C
ATOM   4226  HZ  PHE D  56      39.990  32.440  45.250  1.00  0.00           H
ATOM   4227  CD2 PHE D  56      37.420  32.820  43.120  1.00  0.00           C
ATOM   4228  HD2 PHE D  56      36.690  32.220  42.590  1.00  0.00           H
ATOM   4229  CE2 PHE D  56      38.290  32.150  43.950  1.00  0.00           C
ATOM   4230  HE2 PHE D  56      38.160  31.090  44.110  1.00  0.00           H
ATOM   4231  C   PHE D  56      36.140  35.010  39.440  1.00  0.00           C
ATOM   4232  O   PHE D  56      36.760  35.360  38.430  1.00  0.00           O
ATOM   4233  N   TYR D  57      34.840  35.350  39.580  1.00  0.00           N
ATOM   4234  HN  TYR D  57      34.340  35.270  40.440  1.00  0.00           H
ATOM   4235  CA  TYR D  57      34.060  36.040  38.600  1.00  0.00           C
ATOM   4236  HA  TYR D  57      34.300  35.720  37.600  1.00  0.00           H
ATOM   4237  CB  TYR D  57      32.590  35.840  39.000  1.00  0.00           C
ATOM   4238  HB1 TYR D  57      32.210  36.660  39.640  1.00  0.00           H
ATOM   4239  HB2 TYR D  57      32.630  34.960  39.690  1.00  0.00           H
ATOM   4240  CG  TYR D  57      31.580  35.670  37.920  1.00  0.00           C
ATOM   4241  CD1 TYR D  57      30.980  36.760  37.340  1.00  0.00           C
ATOM   4242  HD1 TYR D  57      31.380  37.730  37.600  1.00  0.00           H
ATOM   4243  CE1 TYR D  57      30.090  36.640  36.290  1.00  0.00           C
ATOM   4244  HE1 TYR D  57      29.740  37.550  35.820  1.00  0.00           H
ATOM   4245  CZ  TYR D  57      29.630  35.380  36.020  1.00  0.00           C
ATOM   4246  OH  TYR D  57      28.740  35.140  34.960  1.00  0.00           O
ATOM   4247  HH  TYR D  57      28.520  36.020  34.670  1.00  0.00           H
ATOM   4248  CD2 TYR D  57      31.070  34.420  37.650  1.00  0.00           C
ATOM   4249  HD2 TYR D  57      31.500  33.560  38.120  1.00  0.00           H
ATOM   4250  CE2 TYR D  57      30.100  34.260  36.680  1.00  0.00           C
ATOM   4251  HE2 TYR D  57      29.680  33.300  36.440  1.00  0.00           H
ATOM   4252  C   TYR D  57      34.450  37.480  38.600  1.00  0.00           C
ATOM   4253  O   TYR D  57      34.770  38.010  39.670  1.00  0.00           O
ATOM   4254  N   VAL D  58      34.390  38.160  37.440  1.00  0.00           N
ATOM   4255  HN  VAL D  58      34.090  37.830  36.550  1.00  0.00           H
ATOM   4256  CA  VAL D  58      34.650  39.560  37.370  1.00  0.00           C
ATOM   4257  HA  VAL D  58      34.560  39.940  38.370  1.00  0.00           H
ATOM   4258  CB  VAL D  58      36.000  39.930  36.830  1.00  0.00           C
ATOM   4259  HB  VAL D  58      36.170  41.030  36.870  1.00  0.00           H
ATOM   4260  CG1 VAL D  58      37.080  39.320  37.740  1.00  0.00           C
ATOM   4261 HG11 VAL D  58      36.940  39.720  38.770  1.00  0.00           H
ATOM   4262 HG12 VAL D  58      37.040  38.210  37.700  1.00  0.00           H
ATOM   4263 HG13 VAL D  58      38.060  39.630  37.330  1.00  0.00           H
ATOM   4264  CG2 VAL D  58      36.250  39.530  35.370  1.00  0.00           C
ATOM   4265 HG21 VAL D  58      36.060  38.490  35.050  1.00  0.00           H
ATOM   4266 HG22 VAL D  58      35.670  40.130  34.630  1.00  0.00           H
ATOM   4267 HG23 VAL D  58      37.260  39.780  34.980  1.00  0.00           H
ATOM   4268  C   VAL D  58      33.660  40.320  36.560  1.00  0.00           C
ATOM   4269  O   VAL D  58      33.030  39.780  35.650  1.00  0.00           O
ATOM   4270  N   TYR D  59      33.450  41.610  36.900  1.00  0.00           N
ATOM   4271  HN  TYR D  59      33.760  41.900  37.800  1.00  0.00           H
ATOM   4272  CA  TYR D  59      32.320  42.310  36.380  1.00  0.00           C
ATOM   4273  HA  TYR D  59      32.340  42.160  35.310  1.00  0.00           H
ATOM   4274  CB  TYR D  59      30.940  42.000  37.000  1.00  0.00           C
ATOM   4275  HB1 TYR D  59      30.700  40.920  36.920  1.00  0.00           H
ATOM   4276  HB2 TYR D  59      30.140  42.550  36.460  1.00  0.00           H
ATOM   4277  CG  TYR D  59      30.750  42.350  38.440  1.00  0.00           C
ATOM   4278  CD1 TYR D  59      30.420  43.640  38.790  1.00  0.00           C
ATOM   4279  HD1 TYR D  59      30.140  44.370  38.050  1.00  0.00           H
ATOM   4280  CE1 TYR D  59      30.200  43.870  40.130  1.00  0.00           C
ATOM   4281  HE1 TYR D  59      29.770  44.830  40.370  1.00  0.00           H
ATOM   4282  CZ  TYR D  59      30.330  42.940  41.130  1.00  0.00           C
ATOM   4283  OH  TYR D  59      30.070  43.310  42.460  1.00  0.00           O
ATOM   4284  HH  TYR D  59      29.870  42.570  43.040  1.00  0.00           H
ATOM   4285  CD2 TYR D  59      30.960  41.420  39.430  1.00  0.00           C
ATOM   4286  HD2 TYR D  59      31.280  40.400  39.250  1.00  0.00           H
ATOM   4287  CE2 TYR D  59      30.660  41.650  40.750  1.00  0.00           C
ATOM   4288  HE2 TYR D  59      30.770  40.850  41.460  1.00  0.00           H
ATOM   4289  C   TYR D  59      32.630  43.750  36.560  1.00  0.00           C
ATOM   4290  O   TYR D  59      33.550  44.100  37.310  1.00  0.00           O
ATOM   4291  N   SER D  60      31.930  44.630  35.830  1.00  0.00           N
ATOM   4292  HN  SER D  60      31.300  44.400  35.100  1.00  0.00           H
ATOM   4293  CA  SER D  60      32.280  46.020  35.810  1.00  0.00           C
ATOM   4294  HA  SER D  60      33.300  46.150  36.150  1.00  0.00           H
ATOM   4295  CB  SER D  60      32.250  46.590  34.390  1.00  0.00           C
ATOM   4296  HB1 SER D  60      31.190  46.520  34.050  1.00  0.00           H
ATOM   4297  HB2 SER D  60      32.920  45.990  33.740  1.00  0.00           H
ATOM   4298  OG  SER D  60      32.580  47.970  34.320  1.00  0.00           O
ATOM   4299  HG1 SER D  60      31.760  48.450  34.480  1.00  0.00           H
ATOM   4300  C   SER D  60      31.410  46.800  36.730  1.00  0.00           C
ATOM   4301  O   SER D  60      30.190  46.650  36.610  1.00  0.00           O
ATOM   4302  N   ARG D  61      31.860  47.620  37.700  1.00  0.00           N
ATOM   4303  HN  ARG D  61      32.850  47.660  37.790  1.00  0.00           H
ATOM   4304  CA  ARG D  61      31.110  48.310  38.710  1.00  0.00           C
ATOM   4305  HA  ARG D  61      30.170  47.790  38.760  1.00  0.00           H
ATOM   4306  CB  ARG D  61      31.830  48.340  40.070  1.00  0.00           C
ATOM   4307  HB1 ARG D  61      31.260  48.830  40.890  1.00  0.00           H
ATOM   4308  HB2 ARG D  61      32.750  48.950  40.040  1.00  0.00           H
ATOM   4309  CG  ARG D  61      32.080  46.930  40.610  1.00  0.00           C
ATOM   4310  HG1 ARG D  61      33.070  46.570  40.240  1.00  0.00           H
ATOM   4311  HG2 ARG D  61      31.320  46.280  40.110  1.00  0.00           H
ATOM   4312  CD  ARG D  61      32.000  46.810  42.130  1.00  0.00           C
ATOM   4313  HD1 ARG D  61      31.850  45.750  42.430  1.00  0.00           H
ATOM   4314  HD2 ARG D  61      31.180  47.450  42.520  1.00  0.00           H
ATOM   4315  NE  ARG D  61      33.290  47.350  42.650  1.00  0.00           N
ATOM   4316  HE  ARG D  61      33.660  48.180  42.220  1.00  0.00           H
ATOM   4317  CZ  ARG D  61      33.850  47.030  43.850  1.00  0.00           C
ATOM   4318  NH1 ARG D  61      33.230  46.280  44.810  1.00  0.00           N
ATOM   4319 HH11 ARG D  61      32.320  45.910  44.580  1.00  0.00           H
ATOM   4320 HH12 ARG D  61      33.740  46.180  45.660  1.00  0.00           H
ATOM   4321  NH2 ARG D  61      35.070  47.540  44.190  1.00  0.00           N
ATOM   4322 HH21 ARG D  61      35.630  47.870  43.430  1.00  0.00           H
ATOM   4323 HH22 ARG D  61      35.490  47.550  45.090  1.00  0.00           H
ATOM   4324  C   ARG D  61      30.940  49.730  38.300  1.00  0.00           C
ATOM   4325  O   ARG D  61      31.940  50.450  38.260  1.00  0.00           O
ATOM   4326  N   VAL D  62      29.690  50.140  38.030  1.00  0.00           N
ATOM   4327  HN  VAL D  62      28.950  49.460  38.040  1.00  0.00           H
ATOM   4328  CA  VAL D  62      29.330  51.450  37.600  1.00  0.00           C
ATOM   4329  HA  VAL D  62      30.180  51.790  37.040  1.00  0.00           H
ATOM   4330  CB  VAL D  62      28.220  51.260  36.610  1.00  0.00           C
ATOM   4331  HB  VAL D  62      27.390  50.810  37.190  1.00  0.00           H
ATOM   4332  CG1 VAL D  62      27.720  52.600  36.040  1.00  0.00           C
ATOM   4333 HG11 VAL D  62      28.550  53.280  35.740  1.00  0.00           H
ATOM   4334 HG12 VAL D  62      27.180  52.350  35.100  1.00  0.00           H
ATOM   4335 HG13 VAL D  62      27.110  53.230  36.720  1.00  0.00           H
ATOM   4336  CG2 VAL D  62      28.730  50.420  35.430  1.00  0.00           C
ATOM   4337 HG21 VAL D  62      29.050  49.420  35.780  1.00  0.00           H
ATOM   4338 HG22 VAL D  62      27.960  50.410  34.620  1.00  0.00           H
ATOM   4339 HG23 VAL D  62      29.590  50.940  34.950  1.00  0.00           H
ATOM   4340  C   VAL D  62      28.960  52.300  38.770  1.00  0.00           C
ATOM   4341  O   VAL D  62      28.450  51.790  39.770  1.00  0.00           O
ATOM   4342  N   LYS D  63      29.220  53.620  38.740  1.00  0.00           N
ATOM   4343  HN  LYS D  63      29.700  54.000  37.950  1.00  0.00           H
ATOM   4344  CA  LYS D  63      28.900  54.570  39.760  1.00  0.00           C
ATOM   4345  HA  LYS D  63      29.170  54.270  40.760  1.00  0.00           H
ATOM   4346  CB  LYS D  63      29.620  55.880  39.390  1.00  0.00           C
ATOM   4347  HB1 LYS D  63      29.140  56.740  39.890  1.00  0.00           H
ATOM   4348  HB2 LYS D  63      29.400  56.130  38.330  1.00  0.00           H
ATOM   4349  CG  LYS D  63      31.150  55.760  39.450  1.00  0.00           C
ATOM   4350  HG1 LYS D  63      31.490  56.790  39.190  1.00  0.00           H
ATOM   4351  HG2 LYS D  63      31.520  55.270  38.520  1.00  0.00           H
ATOM   4352  CD  LYS D  63      31.780  55.320  40.770  1.00  0.00           C
ATOM   4353  HD1 LYS D  63      31.350  55.940  41.580  1.00  0.00           H
ATOM   4354  HD2 LYS D  63      31.500  54.250  40.920  1.00  0.00           H
ATOM   4355  CE  LYS D  63      33.260  55.650  40.900  1.00  0.00           C
ATOM   4356  HE1 LYS D  63      33.630  55.420  41.920  1.00  0.00           H
ATOM   4357  HE2 LYS D  63      33.400  56.720  40.640  1.00  0.00           H
ATOM   4358  NZ  LYS D  63      34.080  54.840  39.970  1.00  0.00           N
ATOM   4359  HZ1 LYS D  63      35.100  54.880  40.170  1.00  0.00           H
ATOM   4360  HZ2 LYS D  63      33.660  53.890  40.100  1.00  0.00           H
ATOM   4361  HZ3 LYS D  63      33.750  55.050  39.000  1.00  0.00           H
ATOM   4362  C   LYS D  63      27.420  54.890  39.890  1.00  0.00           C
ATOM   4363  NT  LYS D  63      26.640  53.990  40.550  1.00  0.00           N
ATOM   4364  HT1 LYS D  63      27.050  53.210  41.030  1.00  0.00           H
ATOM   4365  HT2 LYS D  63      25.720  54.230  40.860  1.00  0.00           H
ATOM   4366  O   LYS D  63      26.910  55.920  39.440  1.00  0.00           O
TER
ENDMDL
