# Supplementary material for: The Effect of SARS-COV‑2 Protein Fragments on the Dimerization of α‑Synuclein
Source: ACS Chem Neurosci. 2025 Oct 22;16(21):4279–88. doi: 10.1021/acschemneuro.5c00635 (PMC12593392; doi:10.1021/acschemneuro.5c00635)
Supplement: Supplementary file 1 [file cn5c00635_si_001.zip › aS Configurations - Supporting Information/Parameter Files/energy_min.mdp]

; minim.mdp - used as input into grompp to generate em.tpr
define          = -DPOSRES
integrator      = steep             ; Algorithm (steep = steepest descent minimization)
emtol           = 1000.0            ; Stop minimization when the maximum force < 1000.0 kJ/mol/nm
emstep          = 0.01              ; Energy step size
nsteps          = 50000             ; Maximum number of (minimization) steps to perform

; Parameters describing how to find the neighbors of each atom and how to calculate the interactions
nstlist        = 1                  ;Frequency to update the neighbor list and long range forces
constraints    = h-bonds
cutoff-scheme  = Verlet
ns_type        = grid               ;Method to determine neighbor list (simple, grid)
coulombtype    = PME                ;Treatment of long range electrostatic interactions
rcoulomb       = 1.2                ;Short-range electrostatic cut-off
vdwtype        = cutoff
vdw-modifier   = force-switch
rvdw           = 1.2                ;Short-range Van der Waals cut-off
rvdw-switch    = 1.0                ;Switching distance for vdw 1.0 nano-meter
DispCorr       = no
pbc            = xyz                ;Periodic Boundary Conditions (yes/no)
